# Supplementary material for: Haplotype-resolved de novo assembly of the Vero cell line genome
Source: NPJ Vaccines. 2021 Aug 20;6:106. doi: 10.1038/s41541-021-00358-9 (PMC8379168; doi:10.1038/s41541-021-00358-9)
Supplement: Supplementary file 2 — Supplementary Data 1 [file 41541_2021_358_MOESM2_ESM.xlsx]

## Sheet: Supplementary_Table_1
ID	Gene Name	Species	COG_ONTOLOGY	ENTREZ_GENE_ID	GOTERM_BP_DIRECT	GOTERM_CC_DIRECT	GOTERM_MF_DIRECT	INTERPRO	OFFICIAL_GENE_SYMBOL	PIR_SUPERFAMILY	SMART	UP_KEYWORDS	UP_SEQ_FEATURE
103237057	1-aminocyclopropane-1-carboxylate synthase homolog (inactive) like(ACCSL)	Chlorocebus sabaeus		103237057,	GO:0009058~biosynthetic process,		GO:0003824~catalytic activity,GO:0030170~pyridoxal phosphate binding,	IPR004839:Aminotransferase, class I/classII,IPR015421:Pyridoxal phosphate-dependent transferase, major region, subdomain 1,IPR015422:Pyridoxal phosphate-dependent transferase, major region, subdomain 2,IPR015424:Pyridoxal phosphate-dependent transferase,	ACCSL,			Complete proteome,Reference proteome,
103237083	1-aminocyclopropane-1-carboxylate synthase homolog (inactive)(ACCS)	Chlorocebus sabaeus		103237083,	GO:0009058~biosynthetic process,		GO:0003824~catalytic activity,GO:0030170~pyridoxal phosphate binding,	IPR004839:Aminotransferase, class I/classII,IPR015421:Pyridoxal phosphate-dependent transferase, major region, subdomain 1,IPR015422:Pyridoxal phosphate-dependent transferase, major region, subdomain 2,IPR015424:Pyridoxal phosphate-dependent transferase,	ACCS,			Complete proteome,Reference proteome,
103243434	2',3'-cyclic nucleotide 3' phosphodiesterase(CNP)	Chlorocebus sabaeus		103243434,	GO:0009214~cyclic nucleotide catabolic process,	GO:0016020~membrane,GO:0042470~melanosome,	GO:0003723~RNA binding,GO:0004113~2',3'-cyclic-nucleotide 3'-phosphodiesterase activity,	IPR008431:Cyclic nucleotide phosphodiesterase,IPR009097:RNA ligase/cyclic nucleotide phosphodiesterase,IPR027417:P-loop containing nucleoside triphosphate hydrolase,	CNP,	PIRSF000970:2',3'-cyclic-nucleotide 3'-phosphodiesterase,		Complete proteome,Hydrolase,Membrane,Reference proteome,RNA-binding,
103239154	2'-5'-oligoadenylate synthetase 1(OAS1)	Chlorocebus sabaeus		103239154,	GO:0006955~immune response,GO:0051607~defense response to virus,		GO:0003725~double-stranded RNA binding,GO:0005524~ATP binding,GO:0016779~nucleotidyltransferase activity,	IPR002934:Nucleotidyl transferase domain,IPR006116:2-5-oligoadenylate synthetase, N-terminal,IPR006117:2-5-oligoadenylate synthetase, conserved site,IPR018952:2'-5'-oligoadenylate synthetase 1, domain 2/C-terminal,IPR026774:2'-5'-oligoadenylate synthase,	OAS1,			Complete proteome,Reference proteome,
103239156	2'-5'-oligoadenylate synthetase 2(OAS2)	Chlorocebus sabaeus		103239156,	GO:0006955~immune response,GO:0051607~defense response to virus,		GO:0003725~double-stranded RNA binding,GO:0005524~ATP binding,GO:0016779~nucleotidyltransferase activity,	IPR002934:Nucleotidyl transferase domain,IPR006116:2-5-oligoadenylate synthetase, N-terminal,IPR006117:2-5-oligoadenylate synthetase, conserved site,IPR018952:2'-5'-oligoadenylate synthetase 1, domain 2/C-terminal,IPR026774:2'-5'-oligoadenylate synthase,	OAS2,			Complete proteome,Reference proteome,
103239155	2'-5'-oligoadenylate synthetase 3(OAS3)	Chlorocebus sabaeus		103239155,	GO:0006955~immune response,GO:0051607~defense response to virus,		GO:0003725~double-stranded RNA binding,GO:0005524~ATP binding,GO:0016779~nucleotidyltransferase activity,	IPR002934:Nucleotidyl transferase domain,IPR006116:2-5-oligoadenylate synthetase, N-terminal,IPR006117:2-5-oligoadenylate synthetase, conserved site,IPR018952:2'-5'-oligoadenylate synthetase 1, domain 2/C-terminal,IPR026774:2'-5'-oligoadenylate synthase,	OAS3,			Complete proteome,Reference proteome,
103239273	2'-5'-oligoadenylate synthetase like(OASL)	Chlorocebus sabaeus		103239273,	GO:0006955~immune response,GO:0051607~defense response to virus,		GO:0003725~double-stranded RNA binding,GO:0005524~ATP binding,GO:0016740~transferase activity,	IPR000626:Ubiquitin,IPR006116:2-5-oligoadenylate synthetase, N-terminal,IPR006117:2-5-oligoadenylate synthetase, conserved site,IPR018952:2'-5'-oligoadenylate synthetase 1, domain 2/C-terminal,IPR026774:2'-5'-oligoadenylate synthase,	OASL,		SM00213:UBQ,	Complete proteome,Reference proteome,
103235920	28S ribosomal protein S16, mitochondrial(LOC103235920)	Chlorocebus sabaeus	GO:0006412~translation,	GO:0005840~ribosome,	GO:0003735~structural constituent of ribosome,	IPR000307:Ribosomal protein S16,IPR023803:Ribosomal protein S16 domain,	LOC103235920,			Complete proteome,Reference proteome,
103221470	2'-deoxynucleoside 5'-phosphate N-hydrolase 1(DNPH1)	Chlorocebus sabaeus		103221470,	GO:0009159~deoxyribonucleoside monophosphate catabolic process,		GO:0050144~nucleoside deoxyribosyltransferase activity,GO:0070694~deoxyribonucleoside 5'-monophosphate N-glycosidase activity,	IPR007710:Nucleoside 2-deoxyribosyltransferase,	DNPH1,			Complete proteome,Reference proteome,
103239319	2-oxoglutarate and iron dependent oxygenase domain containing 2(OGFOD2)	Chlorocebus sabaeus		103239319,			GO:0005506~iron ion binding,GO:0016705~oxidoreductase activity, acting on paired donors, with incorporation or reduction of molecular oxygen,GO:0031418~L-ascorbic acid binding,	IPR005123:Oxoglutarate/iron-dependent dioxygenase,IPR006620:Prolyl 4-hydroxylase, alpha subunit,	OGFOD2,		SM00702:P4Hc,	Complete proteome,Reference proteome,
103224104	3 beta-hydroxysteroid dehydrogenase/Delta 5-->4-isomerase type 1(LOC103224104)	Chlorocebus sabaeus		103224104,					LOC103224104,
103243020	39S ribosomal protein L38, mitochondrial-like(LOC103243020)	Chlorocebus sabaeus		103243020,					LOC103243020,
103220662	39S ribosomal protein L45, mitochondrial(LOC103220662)	Chlorocebus sabaeus		103220662,					LOC103220662,
103224093	3-hydroxy-3-methylglutaryl-CoA synthase 2(HMGCS2)	Chlorocebus sabaeus		103224093,	GO:0008299~isoprenoid biosynthetic process,		GO:0004421~hydroxymethylglutaryl-CoA synthase activity,	IPR000590:Hydroxymethylglutaryl-coenzyme A synthase, active site,IPR010122:Hydroxymethylglutaryl-CoA synthase, eukaryotic,IPR013528:Hydroxymethylglutaryl-coenzyme A synthase, N-terminal,IPR013746:Hydroxymethylglutaryl-coenzyme A synthase C-terminal,IPR016039:Thiolase-like,	HMGCS2,			Complete proteome,Reference proteome,
103228165	3-hydroxyacyl-CoA dehydratase 2(HACD2)	Chlorocebus sabaeus		103228165,		GO:0016021~integral component of membrane,		IPR007482:Protein-tyrosine phosphatase-like, PTPLA,	HACD2,			Complete proteome,Membrane,Reference proteome,Transmembrane,Transmembrane helix,
103245466	3-hydroxyacyl-CoA dehydratase 3(HACD3)	Chlorocebus sabaeus		103245466,		GO:0016021~integral component of membrane,		IPR007052:CS-like domain,IPR007482:Protein-tyrosine phosphatase-like, PTPLA,IPR008978:HSP20-like chaperone,	HACD3,			Complete proteome,Membrane,Reference proteome,Transmembrane,Transmembrane helix,
103220394	3-hydroxyanthranilate 3,4-dioxygenase(HAAO)	Chlorocebus sabaeus		103220394,		GO:0005737~cytoplasm,	GO:0000334~3-hydroxyanthranilate 3,4-dioxygenase activity,GO:0005506~iron ion binding,	IPR010329:3-hydroxyanthranilic acid dioxygenase,IPR011051:RmlC-like cupin domain,IPR014710:RmlC-like jelly roll fold,IPR016700:3-hydroxyanthranilate 3, 4-dioxygenase, metazoan,	HAAO,	PIRSF017681:3-hydroxyanthranilate 3,4-dioxygenase, animal type,		Complete proteome,Reference proteome,
103236057	3-hydroxybutyrate dehydrogenase, type 2(BDH2)	Chlorocebus sabaeus			GO:0016491~oxidoreductase activity,	IPR002347:Glucose/ribitol dehydrogenase,IPR016040:NAD(P)-binding domain,IPR020904:Short-chain dehydrogenase/reductase, conserved site,	BDH2,			Complete proteome,Reference proteome,
103217520	3-hydroxyisobutyryl-CoA hydrolase(HIBCH)	Chlorocebus sabaeus		103217520,	GO:0006574~valine catabolic process,GO:0009083~branched-chain amino acid catabolic process,	GO:0005739~mitochondrion,	GO:0003860~3-hydroxyisobutyryl-CoA hydrolase activity,	IPR014748:Crontonase, C-terminal,	HIBCH,			Branched-chain amino acid catabolism,Complete proteome,Hydrolase,Mitochondrion,Reference proteome,Transit peptide,
103225387	3-hydroxymethyl-3-methylglutaryl-CoA lyase(HMGCL)	Chlorocebus sabaeus		103225387,	GO:0046951~ketone body biosynthetic process,	GO:0005739~mitochondrion,	GO:0004419~hydroxymethylglutaryl-CoA lyase activity,	IPR000138:Hydroxymethylglutaryl-CoA lyase, active site,IPR000891:Pyruvate carboxyltransferase,IPR013785:Aldolase-type TIM barrel,	HMGCL,			Complete proteome,Reference proteome,
103215192	3-oxoacid CoA-transferase 1(OXCT1)	Chlorocebus sabaeus		103215192,					OXCT1,
103236083	3'-phosphoadenosine 5'-phosphosulfate synthase 1(PAPSS1)	Chlorocebus sabaeus	GO:0000103~sulfate assimilation,		GO:0004020~adenylylsulfate kinase activity,GO:0004781~sulfate adenylyltransferase (ATP) activity,GO:0005524~ATP binding,	IPR002650:Sulphate adenylyltransferase,IPR002891:Adenylylsulphate kinase,IPR014729:Rossmann-like alpha/beta/alpha sandwich fold,IPR015947:PUA-like domain,IPR024951:Sulphate adenylyltransferase catalytic domain,IPR025980:ATP-sulfurylase PUA-like domain,IPR027417:P-loop containing nucleoside triphosphate hydrolase,	PAPSS1,			Complete proteome,Reference proteome,
103216205	3'-phosphoadenosine 5'-phosphosulfate synthase 2(PAPSS2)	Chlorocebus sabaeus		103216205,	GO:0000103~sulfate assimilation,		GO:0004020~adenylylsulfate kinase activity,GO:0004781~sulfate adenylyltransferase (ATP) activity,GO:0005524~ATP binding,	IPR002650:Sulphate adenylyltransferase,IPR002891:Adenylylsulphate kinase,IPR014729:Rossmann-like alpha/beta/alpha sandwich fold,IPR015947:PUA-like domain,IPR024951:Sulphate adenylyltransferase catalytic domain,IPR025980:ATP-sulfurylase PUA-like domain,IPR027417:P-loop containing nucleoside triphosphate hydrolase,	PAPSS2,			Complete proteome,Reference proteome,
103228383	40S ribosomal protein S15a-like(LOC103228383)	Chlorocebus sabaeus		103228383,					LOC103228383,
103246919	40S ribosomal protein S19(LOC103246919)	Chlorocebus sabaeus		103246919,					LOC103246919,
103227869	40S ribosomal protein S20(LOC103227869)	Chlorocebus sabaeus		103227869,	GO:0006412~translation,	GO:0015935~small ribosomal subunit,	GO:0003723~RNA binding,GO:0003735~structural constituent of ribosome,	IPR001848:Ribosomal protein S10,IPR005729:Ribosomal protein S10, eukaryotic/archaeal,IPR018268:Ribosomal protein S10, conserved site,IPR027486:Ribosomal protein S10 domain,	LOC103227869,		SM01403:SM01403,	Complete proteome,Reference proteome,
103232697	40S ribosomal protein SA-like(LOC103232697)	Chlorocebus sabaeus		103232697,	GO:0000028~ribosomal small subunit assembly,GO:0006412~translation,GO:0007155~cell adhesion,	GO:0005634~nucleus,GO:0005886~plasma membrane,GO:0022627~cytosolic small ribosomal subunit,	GO:0003735~structural constituent of ribosome,GO:0005055~laminin receptor activity,	IPR001865:Ribosomal protein S2,IPR005707:Ribosomal protein S2, eukaryotic/archaeal,IPR023591:Ribosomal protein S2, flavodoxin-like domain,IPR027498:Ribosomal protein S2, eukaryotic,IPR027504:40S ribosomal protein SA,	LOC103232697,			Acetylation,Cell membrane,Complete proteome,Cytoplasm,Membrane,Nucleus,Receptor,Reference proteome,Repeat,Ribonucleoprotein,Ribosomal protein,
103227954	4-aminobutyrate aminotransferase(ABAT)	Chlorocebus sabaeus		103227954,	GO:0009448~gamma-aminobutyric acid metabolic process,		GO:0003867~4-aminobutyrate transaminase activity,GO:0030170~pyridoxal phosphate binding,	IPR004631:4-aminobutyrate aminotransferase, eukaryotic,IPR005814:Aminotransferase class-III,IPR015421:Pyridoxal phosphate-dependent transferase, major region, subdomain 1,IPR015422:Pyridoxal phosphate-dependent transferase, major region, subdomain 2,IPR015424:Pyridoxal phosphate-dependent transferase,	ABAT,	PIRSF000521:4-aminobutyrate/lysine/ornithine transaminase,		Complete proteome,Pyridoxal phosphate,Reference proteome,
103239295	4-hydroxyphenylpyruvate dioxygenase(HPD)	Chlorocebus sabaeus		103239295,	GO:0009072~aromatic amino acid family metabolic process,		GO:0003868~4-hydroxyphenylpyruvate dioxygenase activity,GO:0046872~metal ion binding,	IPR004360:Glyoxalase/fosfomycin resistance/dioxygenase domain,IPR005956:4-hydroxyphenylpyruvate dioxygenase,	HPD,	PIRSF009283:4-hydroxyphenylpyruvate dioxygenase,		Complete proteome,Iron,Metal-binding,Reference proteome,
103241558	5'-3' exoribonuclease 1(XRN1)	Chlorocebus sabaeus		103241558,			GO:0003676~nucleic acid binding,GO:0004527~exonuclease activity,	IPR004859:Putative 5-3 exonuclease,IPR027073:5'-3' exoribonuclease,				Complete proteome,Reference proteome,
103217795	5-aminoimidazole-4-carboxamide ribonucleotide formyltransferase/IMP cyclohydrolase(ATIC)	Chlorocebus sabaeus		103217795,	GO:0006164~purine nucleotide biosynthetic process,		GO:0003937~IMP cyclohydrolase activity,GO:0004643~phosphoribosylaminoimidazolecarboxamide formyltransferase activity,	IPR002695:AICARFT/IMPCHase bienzyme,IPR011607:Methylglyoxal synthase-like domain,IPR016193:Cytidine deaminase-like,IPR024051:AICAR transformylase domain,	ATIC,	PIRSF000414:bifunctional purine biosynthesis protein, PurH type,	SM00798:AICARFT_IMPCHas,SM00851:SM00851,	Complete proteome,Reference proteome,
103232039	5'-aminolevulinate synthase 2(ALAS2)	Chlorocebus sabaeus		103232039,	GO:0006782~protoporphyrinogen IX biosynthetic process,	GO:0005759~mitochondrial matrix,	GO:0003870~5-aminolevulinate synthase activity,GO:0030170~pyridoxal phosphate binding,	IPR001917:Aminotransferase, class-II, pyridoxal-phosphate binding site,IPR004839:Aminotransferase, class I/classII,IPR010961:Tetrapyrrole biosynthesis, 5-aminolevulinic acid synthase,IPR015118:5-aminolevulinate synthase presequence,IPR015421:Pyridoxal phosphate-dependent transferase, major region, subdomain 1,IPR015422:Pyridoxal phosphate-dependent transferase, major region, subdomain 2,IPR015424…	alas2,			Acyltransferase,Complete proteome,Heme biosynthesis,Mitochondrion,Pyridoxal phosphate,Reference proteome,Transferase,
103220939	5E5 antigen-like(LOC103220939)	Chlorocebus sabaeus		103220939,					LOC103220939,
103243836	5E5 antigen-like(LOC103243836)	Chlorocebus sabaeus		103243836,					LOC103243836,
103222225	5-hydroxytryptamine receptor 1A(HTR1A)	Chlorocebus sabaeus		103222225,	GO:0008283~cell proliferation,GO:0042310~vasoconstriction,GO:0046883~regulation of hormone secretion,GO:0050795~regulation of behavior,	GO:0005887~integral component of plasma membrane,	GO:0004993~G-protein coupled serotonin receptor activity,	IPR000276:G protein-coupled receptor, rhodopsin-like,IPR000610:5-Hydroxytryptamine 1A receptor,IPR002231:5-Hydroxytryptamine receptor family,IPR017452:GPCR, rhodopsin-like, 7TM,	HTR1A,		SM01381:SM01381,	Cell membrane,Complete proteome,Disulfide bond,G-protein coupled receptor,Membrane,Receptor,Reference proteome,Transducer,Transmembrane,Transmembrane helix,
103239954	5-hydroxytryptamine receptor 1B(HTR1B)	Chlorocebus sabaeus	GO:0007268~chemical synaptic transmission,GO:0007631~feeding behavior,GO:0042310~vasoconstriction,GO:0046849~bone remodeling,GO:0050795~regulation of behavior,	GO:0005887~integral component of plasma membrane,	GO:0004993~G-protein coupled serotonin receptor activity,	IPR000276:G protein-coupled receptor, rhodopsin-like,IPR002147:5-Hydroxytryptamine 1B receptor,IPR002231:5-Hydroxytryptamine receptor family,IPR017452:GPCR, rhodopsin-like, 7TM,	HTR1B,		SM01381:SM01381,	Cell membrane,Complete proteome,Disulfide bond,G-protein coupled receptor,Membrane,Receptor,Reference proteome,Transducer,Transmembrane,Transmembrane helix,
103225402	5-hydroxytryptamine receptor 1D(HTR1D)	Chlorocebus sabaeus		103225402,	GO:0006939~smooth muscle contraction,GO:0007268~chemical synaptic transmission,GO:0040012~regulation of locomotion,GO:0042310~vasoconstriction,GO:0050795~regulation of behavior,	GO:0005887~integral component of plasma membrane,	GO:0004993~G-protein coupled serotonin receptor activity,	IPR000276:G protein-coupled receptor, rhodopsin-like,IPR000505:5-Hydroxytryptamine 1D receptor,IPR002231:5-Hydroxytryptamine receptor family,IPR017452:GPCR, rhodopsin-like, 7TM,	HTR1D,		SM01381:SM01381,	Cell membrane,Complete proteome,Disulfide bond,G-protein coupled receptor,Membrane,Receptor,Reference proteome,Transducer,Transmembrane,Transmembrane helix,
103240053	5-hydroxytryptamine receptor 1E(HTR1E)	Chlorocebus sabaeus	GO:0007268~chemical synaptic transmission,GO:0030815~negative regulation of cAMP metabolic process,	GO:0005887~integral component of plasma membrane,	GO:0004993~G-protein coupled serotonin receptor activity,	IPR000276:G protein-coupled receptor, rhodopsin-like,IPR000450:5-Hydroxytryptamine 1F receptor,IPR002231:5-Hydroxytryptamine receptor family,IPR017452:GPCR, rhodopsin-like, 7TM,IPR027425:5-Hydroxytryptamine 1E receptor,	HTR1E,		SM01381:SM01381,	Complete proteome,Membrane,Reference proteome,Transmembrane,Transmembrane helix,
103228537	5-hydroxytryptamine receptor 1F(HTR1F)	Chlorocebus sabaeus		103228537,		GO:0005887~integral component of plasma membrane,	GO:0004993~G-protein coupled serotonin receptor activity,	IPR000276:G protein-coupled receptor, rhodopsin-like,IPR000450:5-Hydroxytryptamine 1F receptor,IPR002231:5-Hydroxytryptamine receptor family,IPR017452:GPCR, rhodopsin-like, 7TM,	HTR1F,		SM01381:SM01381,	Cell membrane,Complete proteome,Disulfide bond,G-protein coupled receptor,Membrane,Receptor,Reference proteome,Transducer,Transmembrane,Transmembrane helix,
103214396	5-hydroxytryptamine receptor 2A(HTR2A)	Chlorocebus sabaeus		103214396,	GO:0006939~smooth muscle contraction,GO:0046883~regulation of hormone secretion,GO:0050795~regulation of behavior,	GO:0005887~integral component of plasma membrane,GO:0043198~dendritic shaft,	GO:0004993~G-protein coupled serotonin receptor activity,	IPR000276:G protein-coupled receptor, rhodopsin-like,IPR000455:5-Hydroxytryptamine 2A receptor,IPR002231:5-Hydroxytryptamine receptor family,IPR017452:GPCR, rhodopsin-like, 7TM,	HTR2A,		SM01381:SM01381,	Cell membrane,Complete proteome,Disulfide bond,G-protein coupled receptor,Membrane,Receptor,Reference proteome,Transducer,Transmembrane,Transmembrane helix,
103218049	5-hydroxytryptamine receptor 2B(HTR2B)	Chlorocebus sabaeus		103218049,	GO:0006939~smooth muscle contraction,GO:0007507~heart development,GO:0042310~vasoconstriction,GO:0050795~regulation of behavior,	GO:0005887~integral component of plasma membrane,	GO:0004993~G-protein coupled serotonin receptor activity,	IPR000276:G protein-coupled receptor, rhodopsin-like,IPR000482:5-Hydroxytryptamine 2B receptor,IPR002231:5-Hydroxytryptamine receptor family,IPR017452:GPCR, rhodopsin-like, 7TM,	HTR2B,		SM01381:SM01381,	Cell membrane,Complete proteome,Disulfide bond,G-protein coupled receptor,Membrane,Receptor,Reference proteome,Transducer,Transmembrane,Transmembrane helix,
103232513	5-hydroxytryptamine receptor 2C(HTR2C)	Chlorocebus sabaeus		103232513,	GO:0007626~locomotory behavior,GO:0007631~feeding behavior,	GO:0005887~integral component of plasma membrane,	GO:0004993~G-protein coupled serotonin receptor activity,	IPR000276:G protein-coupled receptor, rhodopsin-like,IPR000377:5-Hydroxytryptamine 2C receptor,IPR002231:5-Hydroxytryptamine receptor family,IPR017452:GPCR, rhodopsin-like, 7TM,	HTR2C,		SM01381:SM01381,	Cell membrane,Complete proteome,Disulfide bond,G-protein coupled receptor,Membrane,Receptor,Reference proteome,Signal,Transducer,Transmembrane,Transmembrane helix,
103248502	5-hydroxytryptamine receptor 3A(HTR3A)	Chlorocebus sabaeus		103248502,		GO:0016021~integral component of membrane,GO:0045211~postsynaptic membrane,	GO:0005230~extracellular ligand-gated ion channel activity,	IPR006029:Neurotransmitter-gated ion-channel transmembrane domain,IPR006201:Neurotransmitter-gated ion-channel,IPR006202:Neurotransmitter-gated ion-channel ligand-binding,IPR008132:5-hydroxytryptamine 3 receptor,IPR008133:5-hydroxytryptamine 3 receptor, A subunit,IPR018000:Neurotransmitter-gated ion-channel, conserved site,IPR027361:Nicotinic acetylcholine-gated receptor, transmembrane domain,	HTR3A,			Complete proteome,Ion channel,Ion transport,Membrane,Reference proteome,Signal,Transmembrane,Transmembrane helix,Transport,
103248501	5-hydroxytryptamine receptor 3B(HTR3B)	Chlorocebus sabaeus		103248501,		GO:0016021~integral component of membrane,GO:0045211~postsynaptic membrane,	GO:0005230~extracellular ligand-gated ion channel activity,	IPR006029:Neurotransmitter-gated ion-channel transmembrane domain,IPR006201:Neurotransmitter-gated ion-channel,IPR006202:Neurotransmitter-gated ion-channel ligand-binding,IPR008132:5-hydroxytryptamine 3 receptor,IPR008134:5-hydroxytryptamine 3 receptor, B subunit,IPR027361:Nicotinic acetylcholine-gated receptor, transmembrane domain,	HTR3B,			Complete proteome,Membrane,Reference proteome,Signal,Transmembrane,Transmembrane helix,
103221320	5-hydroxytryptamine receptor 3C(HTR3C)	Chlorocebus sabaeus		103221320,		GO:0016021~integral component of membrane,	GO:0005230~extracellular ligand-gated ion channel activity,	IPR006029:Neurotransmitter-gated ion-channel transmembrane domain,IPR006201:Neurotransmitter-gated ion-channel,IPR006202:Neurotransmitter-gated ion-channel ligand-binding,IPR018000:Neurotransmitter-gated ion-channel, conserved site,IPR027361:Nicotinic acetylcholine-gated receptor, transmembrane domain,	HTR3C,			Complete proteome,Membrane,Reference proteome,Signal,Transmembrane,Transmembrane helix,
103221150	5-hydroxytryptamine receptor 3D(HTR3D)	Chlorocebus sabaeus		103221150,		GO:0016021~integral component of membrane,	GO:0005230~extracellular ligand-gated ion channel activity,	IPR006029:Neurotransmitter-gated ion-channel transmembrane domain,IPR006201:Neurotransmitter-gated ion-channel,IPR006202:Neurotransmitter-gated ion-channel ligand-binding,IPR027361:Nicotinic acetylcholine-gated receptor, transmembrane domain,	HTR3D,			Complete proteome,Membrane,Reference proteome,Transmembrane,Transmembrane helix,
103221147	5-hydroxytryptamine receptor 3E(HTR3E)	Chlorocebus sabaeus		103221147,		GO:0016021~integral component of membrane,	GO:0005230~extracellular ligand-gated ion channel activity,	IPR006029:Neurotransmitter-gated ion-channel transmembrane domain,IPR006201:Neurotransmitter-gated ion-channel,IPR006202:Neurotransmitter-gated ion-channel ligand-binding,IPR027361:Nicotinic acetylcholine-gated receptor, transmembrane domain,	HTR3E,			Complete proteome,Membrane,Reference proteome,Signal,Transmembrane,Transmembrane helix,
103244768	5-hydroxytryptamine receptor 4(HTR4)	Chlorocebus sabaeus		103244768,	GO:0007268~chemical synaptic transmission,GO:0032098~regulation of appetite,	GO:0005887~integral component of plasma membrane,	GO:0004993~G-protein coupled serotonin receptor activity,	IPR000276:G protein-coupled receptor, rhodopsin-like,IPR001520:5-Hydroxytryptamine 4 receptor,IPR017452:GPCR, rhodopsin-like, 7TM,	HTR4,		SM01381:SM01381,	Complete proteome,G-protein coupled receptor,Membrane,Receptor,Reference proteome,Transducer,Transmembrane,Transmembrane helix,
103227281	5-hydroxytryptamine receptor 5A(HTR5A)	Chlorocebus sabaeus		103227281,		GO:0005887~integral component of plasma membrane,	GO:0004993~G-protein coupled serotonin receptor activity,	IPR000276:G protein-coupled receptor, rhodopsin-like,IPR001397:5-Hydroxytryptamine 5A receptor,IPR002231:5-Hydroxytryptamine receptor family,IPR017452:GPCR, rhodopsin-like, 7TM,	HTR5A,			Cell membrane,Complete proteome,Disulfide bond,G-protein coupled receptor,Membrane,Receptor,Reference proteome,Transducer,Transmembrane,Transmembrane helix,
103225471	5-hydroxytryptamine receptor 6(HTR6)	Chlorocebus sabaeus		103225471,		GO:0016021~integral component of membrane,	GO:0004993~G-protein coupled serotonin receptor activity,	IPR000276:G protein-coupled receptor, rhodopsin-like,IPR017452:GPCR, rhodopsin-like, 7TM,	HTR6,		SM01381:SM01381,	Complete proteome,G-protein coupled receptor,Membrane,Receptor,Reference proteome,Transducer,Transmembrane,Transmembrane helix,
103214983	5-methyltetrahydrofolate-homocysteine methyltransferase reductase(MTRR)	Chlorocebus sabaeus		103214983,			GO:0010181~FMN binding,GO:0016491~oxidoreductase activity,	IPR001094:Flavodoxin,IPR001433:Oxidoreductase FAD/NAD(P)-binding,IPR001709:Flavoprotein pyridine nucleotide cytochrome reductase,IPR003097:FAD-binding, type 1,IPR008254:Flavodoxin/nitric oxide synthase,IPR017927:Ferredoxin reductase-type FAD-binding domain,IPR017938:Riboflavin synthase-like beta-barrel,IPR023173:NADPH-cytochrome p450 reductase, FAD-binding, alpha-helical domain-3,	MTRR,			Complete proteome,Reference proteome,
103230818	5-methyltetrahydrofolate-homocysteine methyltransferase(MTR)	Chlorocebus sabaeus		103230818,	GO:0042558~pteridine-containing compound metabolic process,	GO:0005622~intracellular,	GO:0008270~zinc ion binding,GO:0008705~methionine synthase activity,GO:0008898~S-adenosylmethionine-homocysteine S-methyltransferase activity,GO:0031419~cobalamin binding,	IPR000489:Pterin-binding,IPR003726:Homocysteine S-methyltransferase,IPR003759:Cobalamin (vitamin B12)-binding module, cap domain,IPR004223:Vitamin B12-dependent methionine synthase, activation domain,IPR006158:Cobalamin (vitamin B12)-binding domain,IPR011005:Dihydropteroate synthase-like,IPR011822:5-methyltetrahydrofolate--homocysteine methyltransferase,	MTR,	PIRSF000381:cobalamin-dependent methionine synthase,	SM01018:SM01018,	Cobalt,Complete proteome,Metal-binding,Reference proteome,Zinc,
103238974	5'-nucleotidase domain containing 3(NT5DC3)	Chlorocebus sabaeus		103238974,			GO:0046872~metal ion binding,	IPR008380:HAD-superfamily hydrolase, subfamily IG, 5'-nucleotidase,IPR016695:Purine 5'-nucleotidase,IPR023214:HAD-like domain,	NT5DC3,	PIRSF017434:cytosolic purine 5'-nucleotidase,		Complete proteome,Magnesium,Metal-binding,Reference proteome,
103241374	5'-nucleotidase domain-containing protein 4-like(LOC103241374)	Chlorocebus sabaeus		103241374,					LOC103241374,
103240043	5'-nucleotidase ecto(NT5E)	Chlorocebus sabaeus		103240043,	GO:0009166~nucleotide catabolic process,		GO:0000166~nucleotide binding,GO:0016788~hydrolase activity, acting on ester bonds,GO:0046872~metal ion binding,	IPR004843:Metallophosphoesterase domain,IPR006146:5'-Nucleotidase, conserved site,IPR006179:5'-Nucleotidase/apyrase,IPR008334:5'-Nucleotidase, C-terminal,	NT5E,			Complete proteome,Hydrolase,Nucleotide-binding,Reference proteome,
103225054	5'-nucleotidase, cytosolic IA(NT5C1A)	Chlorocebus sabaeus		103225054,	GO:0009117~nucleotide metabolic process,	GO:0005737~cytoplasm,	GO:0000166~nucleotide binding,GO:0000287~magnesium ion binding,GO:0008253~5'-nucleotidase activity,	IPR010394:5-nucleotidase,	NT5C1A,			Complete proteome,Reference proteome,
103237600	5-oxoprolinase (ATP-hydrolysing)(OPLAH)	Chlorocebus sabaeus		103237600,			GO:0016787~hydrolase activity,	IPR002821:Hydantoinase/oxoprolinase,IPR003692:Hydantoinase B/oxoprolinase,IPR008040:Hydantoinaseoxoprolinase, N-terminal,	OPLAH,			Complete proteome,Reference proteome,
103237602	60S ribosomal protein L12(LOC103237602)	Chlorocebus sabaeus		103237602,	GO:0006412~translation,	GO:0005840~ribosome,	GO:0003735~structural constituent of ribosome,	IPR000911:Ribosomal protein L11,IPR020783:Ribosomal protein L11, C-terminal,IPR020784:Ribosomal protein L11, N-terminal,IPR020785:Ribosomal protein L11, conserved site,	LOC103237602,		SM00649:RL11,	Complete proteome,Reference proteome,Ribonucleoprotein,Ribosomal protein,
103237908	60S ribosomal protein L13a-like(LOC103237908)	Chlorocebus sabaeus		103237908,					LOC103237908,
103245600	60S ribosomal protein L18(LOC103245600)	Chlorocebus sabaeus		103245600,	GO:0006412~translation,	GO:0005840~ribosome,	GO:0003735~structural constituent of ribosome,	IPR000039:Ribosomal protein L18e,IPR021131:Ribosomal protein L18e/L15P,IPR021132:Ribosomal protein L18e, conserved site,	LOC103245600,			Complete proteome,Reference proteome,
103223207	60S ribosomal protein L29-like(LOC103223207)	Chlorocebus sabaeus		103223207,					LOC103223207,
103223208	60S ribosomal protein L29-like(LOC103223208)	Chlorocebus sabaeus		103223208,					LOC103223208,
103223209	60S ribosomal protein L29-like(LOC103223209)	Chlorocebus sabaeus		103223209,					LOC103223209,
103239120	60S ribosomal protein L29-like(LOC103239120)	Chlorocebus sabaeus		103239120,					LOC103239120,
103222559	60S ribosomal protein L32(LOC103222559)	Chlorocebus sabaeus		103222559,	GO:0006412~translation,	GO:0005840~ribosome,	GO:0003735~structural constituent of ribosome,	IPR001515:Ribosomal protein L32e,IPR018263:Ribosomal protein L32e, conserved site,	LOC103222559,		SM01393:SM01393,	Complete proteome,Reference proteome,
103238804	60S ribosomal protein L32(LOC103238804)	Chlorocebus sabaeus		103238804,	GO:0006412~translation,	GO:0005840~ribosome,	GO:0003735~structural constituent of ribosome,	IPR001515:Ribosomal protein L32e,IPR018263:Ribosomal protein L32e, conserved site,	LOC103238804,		SM01393:SM01393,	Complete proteome,Reference proteome,
103233759	60S ribosomal protein L32-like(LOC103233759)	Chlorocebus sabaeus		103233759,					LOC103233759,
103247496	60S ribosomal protein L3-like(LOC103247496)	Chlorocebus sabaeus		103247496,					LOC103247496,
103226449	60S ribosomal protein L4-like(LOC103226449)	Chlorocebus sabaeus		103226449,					LOC103226449,
103232032	6-phosphofructo-2-kinase/fructose-2,6-biphosphatase 1(PFKFB1)	Chlorocebus sabaeus		103232032,	GO:0006000~fructose metabolic process,GO:0006003~fructose 2,6-bisphosphate metabolic process,		GO:0003873~6-phosphofructo-2-kinase activity,GO:0005524~ATP binding,	IPR001345:Phosphoglycerate/bisphosphoglycerate mutase, active site,IPR003094:Fructose-2,6-bisphosphatase,IPR013078:Histidine phosphatase superfamily, clade-1,IPR013079:6-phosphofructo-2-kinase,IPR027417:P-loop containing nucleoside triphosphate hydrolase,	PFKFB1,		SM00855:SM00855,	Complete proteome,Reference proteome,
103237841	6-phosphofructo-2-kinase/fructose-2,6-biphosphatase 3(PFKFB3)	Chlorocebus sabaeus		103237841,	GO:0006000~fructose metabolic process,GO:0006003~fructose 2,6-bisphosphate metabolic process,		GO:0003873~6-phosphofructo-2-kinase activity,GO:0005524~ATP binding,	IPR001345:Phosphoglycerate/bisphosphoglycerate mutase, active site,IPR003094:Fructose-2,6-bisphosphatase,IPR013078:Histidine phosphatase superfamily, clade-1,IPR013079:6-phosphofructo-2-kinase,IPR027417:P-loop containing nucleoside triphosphate hydrolase,	PFKFB3,		SM00855:SM00855,	Complete proteome,Reference proteome,
103234145	6-phosphogluconolactonase(PGLS)	Chlorocebus sabaeus		103234145,	GO:0005975~carbohydrate metabolic process,GO:0006098~pentose-phosphate shunt,		GO:0017057~6-phosphogluconolactonase activity,	IPR005900:6-phosphogluconolactonase, DevB-type,IPR006148:Glucosamine/galactosamine-6-phosphate isomerase,	PGLS,			Complete proteome,Reference proteome,
103243806	7-dehydrocholesterol reductase(DHCR7)	Chlorocebus sabaeus		103243806,		GO:0016021~integral component of membrane,	GO:0016628~oxidoreductase activity, acting on the CH-CH group of donors, NAD or NADP as acceptor,	IPR001171:Ergosterol biosynthesis ERG4/ERG24,IPR018083:Sterol reductase, conserved site,	DHCR7,			Complete proteome,Membrane,Reference proteome,Transmembrane,Transmembrane helix,
103231493	A disintegrin and metalloproteinase with thrombospondin motifs 7-like(LOC103231493)	Chlorocebus sabaeus		103231493,					LOC103231493,
103246059	A disintegrin and metalloproteinase with thrombospondin motifs 7-like(LOC103246059)	Chlorocebus sabaeus		103246059,					LOC103246059,
103246061	A disintegrin and metalloproteinase with thrombospondin motifs 7-like(LOC103246061)	Chlorocebus sabaeus		103246061,					LOC103246061,
103247585	A disintegrin and metalloproteinase with thrombospondin motifs 7-like(LOC103247585)	Chlorocebus sabaeus		103247585,					LOC103247585,
103227021	aarF domain containing kinase 2(ADCK2)	Chlorocebus sabaeus		103227021,				IPR004147:UbiB domain,IPR011009:Protein kinase-like domain,	ADCK2,			Complete proteome,Reference proteome,
103240329	Abelson helper integration site 1(AHI1)	Chlorocebus sabaeus		103240329,				IPR001452:Src homology-3 domain,IPR001680:WD40 repeat,IPR015943:WD40/YVTN repeat-like-containing domain,IPR017986:WD40-repeat-containing domain,	AHI1,		SM00320:WD40,SM00326:SH3,	Complete proteome,Reference proteome,SH3 domain,
103220612	abhydrolase domain containing 1(ABHD1)	Chlorocebus sabaeus		103220612,		GO:0016021~integral component of membrane,		IPR000073:Alpha/beta hydrolase fold-1,IPR012020:AB-hydrolase YheT, putative,	ABHD1,	PIRSF005211:alpha/beta hydrolase, YheT type,		Complete proteome,Membrane,Reference proteome,Transmembrane,Transmembrane helix,
103246628	abhydrolase domain containing 11(ABHD11)	Chlorocebus sabaeus		103246628,			GO:0003824~catalytic activity,	IPR000073:Alpha/beta hydrolase fold-1,IPR000639:Epoxide hydrolase-like,	ABHD11,			Complete proteome,Reference proteome,
103228967	abhydrolase domain containing 12B(ABHD12B)	Chlorocebus sabaeus		103228967,				IPR022742:Alpha/beta hydrolase, N-terminal,	ABHD12B,			Complete proteome,Reference proteome,
103227711	abhydrolase domain containing 14B(ABHD14B)	Chlorocebus sabaeus		103227711,				IPR000073:Alpha/beta hydrolase fold-1,IPR026764:Abhydrolase domain-containing protein 14B,	ABHD14B,			Complete proteome,Reference proteome,
103242650	abhydrolase domain containing 15(ABHD15)	Chlorocebus sabaeus		103242650,		GO:0016021~integral component of membrane,			ABHD15,			Complete proteome,Membrane,Reference proteome,Transmembrane,Transmembrane helix,
103236241	abhydrolase domain containing 18(ABHD18)	Chlorocebus sabaeus					ABHD18,
103227807	abhydrolase domain containing 6(ABHD6)	Chlorocebus sabaeus		103227807,		GO:0016021~integral component of membrane,	GO:0003824~catalytic activity,	IPR000073:Alpha/beta hydrolase fold-1,IPR000639:Epoxide hydrolase-like,	ABHD6,			Complete proteome,Membrane,Reference proteome,Transmembrane,Transmembrane helix,
103228444	ABI family member 3 binding protein(ABI3BP)	Chlorocebus sabaeus		103228444,					ABI3BP,
103243635	ABI family member 3(ABI3)	Chlorocebus sabaeus		103243635,		GO:0005737~cytoplasm,		IPR001452:Src homology-3 domain,IPR012849:Abl-interactor, homeo-domain homologous domain,	ABI3,		SM00326:SH3,	Complete proteome,Reference proteome,
103217682	abl interactor 2(ABI2)	Chlorocebus sabaeus		103217682,	GO:0008154~actin polymerization or depolymerization,	GO:0005737~cytoplasm,		IPR000727:Target SNARE coiled-coil domain,IPR001452:Src homology-3 domain,IPR012849:Abl-interactor, homeo-domain homologous domain,	ABI2,			Complete proteome,Reference proteome,
103230516	ABL proto-oncogene 2, non-receptor tyrosine kinase(ABL2)	Chlorocebus sabaeus		103230516,	GO:0010506~regulation of autophagy,GO:0016477~cell migration,GO:0030036~actin cytoskeleton organization,GO:0030100~regulation of endocytosis,GO:0030155~regulation of cell adhesion,		GO:0004715~non-membrane spanning protein tyrosine kinase activity,GO:0005524~ATP binding,	IPR000719:Protein kinase, catalytic domain,IPR000980:SH2 domain,IPR001245:Serine-threonine/tyrosine-protein kinase catalytic domain,IPR001452:Src homology-3 domain,IPR008266:Tyrosine-protein kinase, active site,IPR011009:Protein kinase-like domain,IPR015015:F-actin binding,IPR017441:Protein kinase, ATP binding site,IPR020635:Tyrosine-protein kinase, catalytic domain,	ABL2,		SM00219:TyrKc,SM00252:SH2,SM00326:SH3,SM00808:FABD,	ATP-binding,Complete proteome,Kinase,Nucleotide-binding,Reference proteome,SH3 domain,Transferase,Tyrosine-protein kinase,
103230377	abnormal spindle microtubule assembly(ASPM)	Chlorocebus sabaeus		103230377,	GO:0007051~spindle organization,			IPR000048:IQ motif, EF-hand binding site,IPR001715:Calponin homology domain,IPR011989:Armadillo-like helical,IPR016024:Armadillo-type fold,IPR027417:P-loop containing nucleoside triphosphate hydrolase,	ASPM,		SM00015:IQ,SM00033:CH,	Complete proteome,Reference proteome,
103239700	ABO blood group (transferase A, alpha 1-3-N-acetylgalactosaminyltransferase; transferase B, alpha 1-3-galactosyltransferase)(ABO)	Chlorocebus sabaeus		103239700,	GO:0005975~carbohydrate metabolic process,	GO:0016021~integral component of membrane,	GO:0016758~transferase activity, transferring hexosyl groups,	IPR005076:Glycosyl transferase, family 6,	ABO,			Complete proteome,Membrane,Reference proteome,Transmembrane,Transmembrane helix,
103240647	absent in melanoma 1(AIM1)	Chlorocebus sabaeus		103240647,				IPR000772:Ricin B lectin domain,IPR001064:Beta/gamma crystallin,IPR011024:Gamma-crystallin-related,	AIM1,		SM00247:XTALbg,SM00458:RICIN,	Complete proteome,Reference proteome,Repeat,
103225334	absent in melanoma 1-like(AIM1L)	Chlorocebus sabaeus		103225334,					AIM1L,
103223764	absent in melanoma 2(AIM2)	Chlorocebus sabaeus		103223764,				IPR004020:DAPIN domain,IPR004021:HIN-200/IF120x,IPR011029:Death-like domain,	AIM2,		SM01289:SM01289,	Complete proteome,Reference proteome,
103239357	acetoacetyl-CoA synthetase(AACS)	Chlorocebus sabaeus		103239357,	GO:0006629~lipid metabolic process,		GO:0030729~acetoacetate-CoA ligase activity,	IPR000873:AMP-dependent synthetase/ligase,IPR005914:Acetoacetyl-CoA synthase,IPR020845:AMP-binding, conserved site,	AACS,			Complete proteome,Reference proteome,
103246711	acetylcholinesterase (Cartwright blood group)(ACHE)	Chlorocebus sabaeus		103246711,			GO:0004104~cholinesterase activity,	IPR000997:Cholinesterase,IPR002018:Carboxylesterase, type B,IPR014788:Acetylcholinesterase, tetramerisation,IPR019819:Carboxylesterase type B, conserved site,IPR019826:Carboxylesterase type B, active site,	ACHE,			Complete proteome,Hydrolase,Reference proteome,Signal,
103242788	acetyl-CoA carboxylase alpha(ACACA)	Chlorocebus sabaeus		103242788,	GO:0006633~fatty acid biosynthetic process,		GO:0003989~acetyl-CoA carboxylase activity,GO:0004075~biotin carboxylase activity,GO:0005524~ATP binding,GO:0046872~metal ion binding,	IPR000022:Carboxyl transferase,IPR000089:Biotin/lipoyl attachment,IPR001882:Biotin-binding site,IPR005479:Carbamoyl-phosphate synthetase large subunit-like, ATP-binding domain,IPR005481:Carbamoyl-phosphate synthase, large subunit, N-terminal,IPR005482:Biotin carboxylase, C-terminal,IPR011053:Single hybrid motif,IPR011054:Rudiment single hybrid motif,IPR011761:ATP-grasp fold,IPR011762:Acetyl-coenz…	ACACA,		SM00878:SM00878,	ATP-binding,Biotin,Complete proteome,Ligase,Nucleotide-binding,Reference proteome,
103239081	acetyl-CoA carboxylase beta(ACACB)	Chlorocebus sabaeus		103239081,	GO:0006633~fatty acid biosynthetic process,		GO:0003989~acetyl-CoA carboxylase activity,GO:0004075~biotin carboxylase activity,GO:0005524~ATP binding,GO:0046872~metal ion binding,	IPR000022:Carboxyl transferase,IPR000089:Biotin/lipoyl attachment,IPR005479:Carbamoyl-phosphate synthetase large subunit-like, ATP-binding domain,IPR005481:Carbamoyl-phosphate synthase, large subunit, N-terminal,IPR005482:Biotin carboxylase, C-terminal,IPR011053:Single hybrid motif,IPR011054:Rudiment single hybrid motif,IPR011761:ATP-grasp fold,IPR011762:Acetyl-coenzyme A carboxyltransferase, N-t…	ACACB,		SM00878:SM00878,	ATP-binding,Biotin,Complete proteome,Ligase,Nucleotide-binding,Reference proteome,Signal,
103232876	acetylserotonin O-methyltransferase(ASMT)	Chlorocebus sabaeus		103232876,					ASMT,
103247521	acetylserotonin O-methyltransferase-like(ASMTL)	Chlorocebus sabaeus		103247521,		GO:0005737~cytoplasm,	GO:0008171~O-methyltransferase activity,	IPR001077:O-methyltransferase, family 2,IPR003697:Maf-like protein,IPR011991:Winged helix-turn-helix DNA-binding domain,IPR016461:Caffeate O-methyltransferase (COMT) family,	ASMTL,			Complete proteome,Reference proteome,S-adenosyl-L-methionine,
103238963	achaete-scute family bHLH transcription factor 1(ASCL1)	Chlorocebus sabaeus		103238963,			GO:0003677~DNA binding,	IPR011598:Myc-type, basic helix-loop-helix (bHLH) domain,IPR015660:Achaete-scute transcription factor-related,	ASCL1,		SM00353:HLH,	Complete proteome,Reference proteome,
103220979	acid phosphatase 1, soluble(ACP1)	Chlorocebus sabaeus		103220979,		GO:0005737~cytoplasm,	GO:0003993~acid phosphatase activity,GO:0004726~non-membrane spanning protein tyrosine phosphatase activity,	IPR002115:Protein-tyrosine phosphatase, low molecular weight, mammalian,IPR017867:Protein-tyrosine phosphatase, low molecular weight,IPR023485:Phosphotyrosine protein phosphatase I superfamily,	ACP1,		SM00226:LMWPc,	Complete proteome,Reference proteome,
103233941	acid phosphatase 5, tartrate resistant(ACP5)	Chlorocebus sabaeus		103233941,			GO:0003993~acid phosphatase activity,	IPR004843:Metallophosphoesterase domain,IPR024927:Acid phosphatase, type 5,	ACP5,	PIRSF000898:acid phosphatase, type 5,		Complete proteome,Disulfide bond,Reference proteome,Signal,
103247246	acid phosphatase 6, lysophosphatidic(ACP6)	Chlorocebus sabaeus		103247246,			GO:0003993~acid phosphatase activity,	IPR000560:Histidine phosphatase superfamily, clade-2,	ACP6,			Complete proteome,Reference proteome,
103241671	acid phosphatase, prostate(ACPP)	Chlorocebus sabaeus		103241671,		GO:0016021~integral component of membrane,	GO:0003993~acid phosphatase activity,	IPR000560:Histidine phosphatase superfamily, clade-2,	ACPP,			Complete proteome,Membrane,Reference proteome,Transmembrane,Transmembrane helix,
103238293	acid sensing ion channel subunit 1(ASIC1)	Chlorocebus sabaeus		103238293,		GO:0016021~integral component of membrane,	GO:0015280~ligand-gated sodium channel activity,	IPR001873:Na+ channel, amiloride-sensitive,IPR004724:Epithelial sodium channel,IPR020903:Na+ channel, amiloride-sensitive, conserved site,	asic1,			Complete proteome,Ion channel,Ion transport,Membrane,Reference proteome,Sodium,Sodium channel,Sodium transport,Transmembrane,Transmembrane helix,Transport,
103242709	acid sensing ion channel subunit 2(ASIC2)	Chlorocebus sabaeus		103242709,					ASIC2,
103227236	acid sensing ion channel subunit 3(ASIC3)	Chlorocebus sabaeus		103227236,		GO:0016021~integral component of membrane,	GO:0015280~ligand-gated sodium channel activity,	IPR001873:Na+ channel, amiloride-sensitive,IPR004724:Epithelial sodium channel,IPR020903:Na+ channel, amiloride-sensitive, conserved site,	ASIC3,			Complete proteome,Ion channel,Ion transport,Membrane,Reference proteome,Sodium,Sodium channel,Sodium transport,Transmembrane,Transmembrane helix,Transport,
103217917	acid sensing ion channel subunit family member 4(ASIC4)	Chlorocebus sabaeus		103217917,					ASIC4,
103236431	acid sensing ion channel subunit family member 5(ASIC5)	Chlorocebus sabaeus		103236431,		GO:0016021~integral component of membrane,	GO:0005272~sodium channel activity,	IPR001873:Na+ channel, amiloride-sensitive,	ASIC5,			Complete proteome,Ion channel,Ion transport,Membrane,Reference proteome,Sodium,Sodium channel,Sodium transport,Transmembrane,Transmembrane helix,Transport,
103220917	acireductone dioxygenase 1(ADI1)	Chlorocebus sabaeus		103220917,	GO:0019509~L-methionine biosynthetic process from methylthioadenosine,	GO:0005634~nucleus,GO:0005737~cytoplasm,GO:0005886~plasma membrane,	GO:0005506~iron ion binding,GO:0010309~acireductone dioxygenase [iron(II)-requiring] activity,	IPR004313:Acireductone dioxygenase ARD family,IPR011051:RmlC-like cupin domain,IPR014710:RmlC-like jelly roll fold,IPR027496:1,2-dihydroxy-3-keto-5-methylthiopentene dioxygenase, eukaryotes,	ADI1,			Amino-acid biosynthesis,Cell membrane,Complete proteome,Cytoplasm,Dioxygenase,Iron,Membrane,Metal-binding,Methionine biosynthesis,Nucleus,Oxidoreductase,Reference proteome,
103214594	aconitate decarboxylase 1(ACOD1)	Chlorocebus sabaeus		103214594,			GO:0016829~lyase activity,	IPR005656:MmgE/PrpD,	ACOD1,			Complete proteome,Reference proteome,
103223651	acrosin(ACR)	Chlorocebus sabaeus		103223651,					ACR,
103244310	acrosin-like(LOC103244310)	Chlorocebus sabaeus		103244310,					LOC103244310,
103248771	acrosomal vesicle protein 1(ACRV1)	Chlorocebus sabaeus		103248771,					ACRV1,			Complete proteome,Reference proteome,Signal,
103246953	actin beta(ACTB)	Chlorocebus sabaeus		103246953,					ACTB,
103216553	actin binding LIM protein 1(ABLIM1)	Chlorocebus sabaeus		103216553,	GO:0007010~cytoskeleton organization,		GO:0008270~zinc ion binding,	IPR001781:Zinc finger, LIM-type,IPR003128:Villin headpiece,	ABLIM1,		SM00132:LIM,SM00153:VHP,	Complete proteome,LIM domain,Metal-binding,Reference proteome,Zinc,
103246427	actin binding LIM protein family member 2(ABLIM2)	Chlorocebus sabaeus		103246427,	GO:0006351~transcription, DNA-templated,GO:0030036~actin cytoskeleton organization,		GO:0008270~zinc ion binding,	IPR001781:Zinc finger, LIM-type,	ABLIM2,		SM00132:LIM,	Complete proteome,LIM domain,Metal-binding,Reference proteome,Zinc,
103244773	actin binding LIM protein family member 3(ABLIM3)	Chlorocebus sabaeus		103244773,	GO:0006351~transcription, DNA-templated,GO:0030036~actin cytoskeleton organization,		GO:0008270~zinc ion binding,	IPR001781:Zinc finger, LIM-type,IPR003128:Villin headpiece,	ABLIM3,		SM00132:LIM,SM00153:VHP,	Complete proteome,LIM domain,Metal-binding,Reference proteome,Zinc,
103237277	actin binding Rho activating protein(ABRA)	Chlorocebus sabaeus		103237277,	GO:0035025~positive regulation of Rho protein signal transduction,			IPR026111:Actin-binding Rho-activating protein,	ABRA,		SM01283:SM01283,	Complete proteome,Reference proteome,
103216550	actin filament-associated protein 1-like 2(LOC103216550)	Chlorocebus sabaeus		103216550,					LOC103216550,
103221206	actin like 6A(ACTL6A)	Chlorocebus sabaeus		103221206,	GO:0043044~ATP-dependent chromatin remodeling,	GO:0071564~npBAF complex,		IPR004000:Actin-related protein,IPR004001:Actin, conserved site,	ACTL6A,		SM00268:ACTIN,	Complete proteome,Reference proteome,
103246726	actin like 6B(ACTL6B)	Chlorocebus sabaeus		103246726,				IPR004000:Actin-related protein,IPR004001:Actin, conserved site,	ACTL6B,		SM00268:ACTIN,	Complete proteome,Reference proteome,
103219042	actin like 7B(ACTL7B)	Chlorocebus sabaeus		103219042,				IPR004000:Actin-related protein,	ACTL7B,		SM00268:ACTIN,	Complete proteome,Reference proteome,
103233845	actin like 9(ACTL9)	Chlorocebus sabaeus		103233845,				IPR004000:Actin-related protein,	ACTL9,		SM00268:ACTIN,	Complete proteome,Reference proteome,
103217860	actin related protein 2/3 complex subunit 2(ARPC2)	Chlorocebus sabaeus		103217860,	GO:0034314~Arp2/3 complex-mediated actin nucleation,	GO:0005885~Arp2/3 protein complex,		IPR007188:ARP2/3 complex, 34kDa subunit (p34-Arc),	ARPC2,			Complete proteome,Reference proteome,
103230451	actin related protein 2/3 complex subunit 5(ARPC5)	Chlorocebus sabaeus		103230451,	GO:0034314~Arp2/3 complex-mediated actin nucleation,	GO:0005885~Arp2/3 protein complex,		IPR006789:ARP2/3 complex, 16kDa subunit (p16-Arc),	ARPC5,			Complete proteome,Cytoplasm,Cytoskeleton,Reference proteome,
103230722	actin, alpha 1, skeletal muscle(ACTA1)	Chlorocebus sabaeus		103230722,			GO:0005524~ATP binding,	IPR004000:Actin-related protein,IPR004001:Actin, conserved site,IPR020902:Actin/actin-like conserved site,	ACTA1,		SM00268:ACTIN,	ATP-binding,Complete proteome,Nucleotide-binding,Reference proteome,
103221777	actin, beta like 2(ACTBL2)	Chlorocebus sabaeus		103221777,					ACTBL2,
103219323	actin, cytoplasmic 1(LOC103219323)	Chlorocebus sabaeus		103219323,			GO:0005524~ATP binding,	IPR004000:Actin-related protein,IPR004001:Actin, conserved site,IPR020902:Actin/actin-like conserved site,	LOC103219323,		SM00268:ACTIN,	ATP-binding,Complete proteome,Nucleotide-binding,Reference proteome,
103215751	actin, cytoplasmic 1-like(LOC103215751)	Chlorocebus sabaeus		103215751,					LOC103215751,
103247680	actin, cytoplasmic 1-like(LOC103247680)	Chlorocebus sabaeus		103247680,					LOC103247680,
103240948	actin, cytoplasmic 2-like(LOC103240948)	Chlorocebus sabaeus		103240948,					LOC103240948,
103220045	actin, gamma 2, smooth muscle, enteric(ACTG2)	Chlorocebus sabaeus		103220045,			GO:0005524~ATP binding,	IPR004000:Actin-related protein,IPR004001:Actin, conserved site,IPR020902:Actin/actin-like conserved site,	ACTG2,		SM00268:ACTIN,	ATP-binding,Complete proteome,Nucleotide-binding,Reference proteome,
103234638	actinin alpha 4(ACTN4)	Chlorocebus sabaeus		103234638,	GO:0070830~bicellular tight junction assembly,GO:1902396~protein localization to bicellular tight junction,		GO:0005509~calcium ion binding,	IPR001589:Actinin-type, actin-binding, conserved site,IPR001715:Calponin homology domain,IPR002017:Spectrin repeat,IPR002048:EF-hand domain,IPR011992:EF-hand-like domain,IPR014837:EF-hand, Ca insensitive,IPR018159:Spectrin/alpha-actinin,IPR018247:EF-Hand 1, calcium-binding site,	ACTN4,		SM00033:CH,SM00054:EFh,SM00150:SPEC,	Actin-binding,Coiled coil,Complete proteome,Reference proteome,Repeat,
103246791	actin-related protein 2/3 complex subunit 1A(LOC103246791)	Chlorocebus sabaeus		103246791,	GO:0034314~Arp2/3 complex-mediated actin nucleation,	GO:0005885~Arp2/3 protein complex,		IPR001680:WD40 repeat,IPR015943:WD40/YVTN repeat-like-containing domain,IPR017383:ARP2/3 complex, 41kDa subunit (p41-arc),IPR017986:WD40-repeat-containing domain,	LOC103246791,	PIRSF038093:actin-related protein 2/3 complex, subunit 1,	SM00320:WD40,	Complete proteome,Reference proteome,
103218912	actin-related protein 2/3 complex subunit 3(LOC103218912)	Chlorocebus sabaeus		103218912,					LOC103218912,
103232523	actin-related protein T1(LOC103232523)	Chlorocebus sabaeus		103232523,				IPR004000:Actin-related protein,	LOC103232523,		SM00268:ACTIN,	Complete proteome,Reference proteome,
103240676	activating signal cointegrator 1 complex subunit 3(ASCC3)	Chlorocebus sabaeus		103240676,			GO:0003676~nucleic acid binding,GO:0005524~ATP binding,	IPR000008:C2 calcium-dependent membrane targeting,IPR001650:Helicase, C-terminal,IPR003593:AAA+ ATPase domain,IPR004179:Sec63 domain,IPR011545:DNA/RNA helicase, DEAD/DEAH box type, N-terminal,IPR011991:Winged helix-turn-helix DNA-binding domain,IPR014001:Helicase, superfamily 1/2, ATP-binding domain,IPR014756:Immunoglobulin E-set,IPR027417:P-loop containing nucleoside triphosphate hydrolase,	ASCC3,		SM00382:AAA,SM00487:DEXDc,SM00490:HELICc,SM00973:SM00973,	Complete proteome,Reference proteome,
103238307	activating transcription factor 1(ATF1)	Chlorocebus sabaeus		103238307,	GO:0006357~regulation of transcription from RNA polymerase II promoter,	GO:0005634~nucleus,	GO:0003700~transcription factor activity, sequence-specific DNA binding,GO:0043565~sequence-specific DNA binding,	IPR001630:cAMP response element binding (CREB) protein,IPR003102:Coactivator CBP, pKID,IPR004827:Basic-leucine zipper domain,	ATF1,		SM00338:BRLZ,	Coiled coil,Complete proteome,Reference proteome,
103217363	activating transcription factor 2(ATF2)	Chlorocebus sabaeus		103217363,	GO:0006357~regulation of transcription from RNA polymerase II promoter,	GO:0005634~nucleus,	GO:0003700~transcription factor activity, sequence-specific DNA binding,GO:0043565~sequence-specific DNA binding,GO:0046872~metal ion binding,	IPR004827:Basic-leucine zipper domain,IPR007087:Zinc finger, C2H2,IPR013087:Zinc finger C2H2-type/integrase DNA-binding domain,IPR016378:Transcription factor, cyclic AMP-dependent,	atf2,	PIRSF003153:cyclic AMP-dependent transcription factor, CRE-BP1 type,	SM00338:BRLZ,	Coiled coil,Complete proteome,Reference proteome,
103230123	activating transcription factor 3(ATF3)	Chlorocebus sabaeus		103230123,	GO:0006357~regulation of transcription from RNA polymerase II promoter,	GO:0005634~nucleus,	GO:0003700~transcription factor activity, sequence-specific DNA binding,GO:0043565~sequence-specific DNA binding,	IPR000837:Fos transforming protein,IPR004827:Basic-leucine zipper domain,	ATF3,		SM00338:BRLZ,	Coiled coil,Complete proteome,DNA-binding,Reference proteome,
103223345	activating transcription factor 4(ATF4)	Chlorocebus sabaeus		103223345,	GO:0006357~regulation of transcription from RNA polymerase II promoter,	GO:0005634~nucleus,GO:0005737~cytoplasm,	GO:0003700~transcription factor activity, sequence-specific DNA binding,GO:0043565~sequence-specific DNA binding,	IPR004827:Basic-leucine zipper domain,	ATF4,		SM00338:BRLZ,	Coiled coil,Complete proteome,Reference proteome,
103235064	activating transcription factor 5(ATF5)	Chlorocebus sabaeus		103235064,	GO:0006357~regulation of transcription from RNA polymerase II promoter,		GO:0003700~transcription factor activity, sequence-specific DNA binding,GO:0043565~sequence-specific DNA binding,	IPR004827:Basic-leucine zipper domain,	ATF5,		SM00338:BRLZ,	Coiled coil,Complete proteome,Reference proteome,
103221718	activating transcription factor 6 beta(ATF6B)	Chlorocebus sabaeus		103221718,	GO:0006357~regulation of transcription from RNA polymerase II promoter,GO:0030968~endoplasmic reticulum unfolded protein response,	GO:0005634~nucleus,GO:0012505~endomembrane system,	GO:0003700~transcription factor activity, sequence-specific DNA binding,GO:0035497~cAMP response element binding,GO:0043565~sequence-specific DNA binding,	IPR004827:Basic-leucine zipper domain,	ATF6B,		SM00338:BRLZ,	Coiled coil,Complete proteome,Reference proteome,
103218666	activating transcription factor 7 interacting protein(ATF7IP)	Chlorocebus sabaeus		103218666,				IPR003961:Fibronectin, type III,IPR013783:Immunoglobulin-like fold,IPR026085:Activating transcription factor 7-interacting protein,	ATF7IP,			Coiled coil,Complete proteome,Reference proteome,
103218532	activation induced cytidine deaminase(AICDA)	Chlorocebus sabaeus		103218532,			GO:0008270~zinc ion binding,GO:0016814~hydrolase activity, acting on carbon-nitrogen (but not peptide) bonds, in cyclic amidines,	IPR002125:CMP/dCMP deaminase, zinc-binding,IPR013158:APOBEC-like, N-terminal,IPR016192:APOBEC/CMP deaminase, zinc-binding,IPR016193:Cytidine deaminase-like,	AICDA,			Complete proteome,Reference proteome,
103229393	activator of Hsp90 ATPase activity 1(AHSA1)	Chlorocebus sabaeus		103229393,	GO:0006950~response to stress,		GO:0001671~ATPase activator activity,	IPR013538:Activator of Hsp90 ATPase homologue 1-like,IPR015310:Activator of Hsp90 ATPase, N-terminal,IPR023393:START-like domain,	AHSA1,		SM01000:SM01000,	Complete proteome,Reference proteome,
103242071	active BCR-related(ABR)	Chlorocebus sabaeus		103242071,	GO:0007165~signal transduction,GO:0035023~regulation of Rho protein signal transduction,		GO:0005089~Rho guanyl-nucleotide exchange factor activity,	IPR000008:C2 calcium-dependent membrane targeting,IPR000198:Rho GTPase-activating protein domain,IPR000219:Dbl homology (DH) domain,IPR001849:Pleckstrin homology domain,IPR008936:Rho GTPase activation protein,IPR011993:Pleckstrin homology-like domain,	ABR,		SM00233:PH,SM00239:C2,SM00324:RhoGAP,SM00325:RhoGEF,	Complete proteome,Reference proteome,
103217143	activin A receptor type 1(ACVR1)	Chlorocebus sabaeus		103217143,		GO:0016021~integral component of membrane,	GO:0004675~transmembrane receptor protein serine/threonine kinase activity,GO:0004702~receptor signaling protein serine/threonine kinase activity,GO:0005524~ATP binding,GO:0046872~metal ion binding,	IPR000333:Activin type II/Transforming growth factor-beta II receptor,IPR000472:TGF-beta receptor/activin receptor, type I/II,IPR000719:Protein kinase, catalytic domain,IPR003605:TGF beta receptor, GS motif,IPR008271:Serine/threonine-protein kinase, active site,IPR011009:Protein kinase-like domain,IPR017441:Protein kinase, ATP binding site,	ACVR1,		SM00220:S_TKc,SM00467:GS,	ATP-binding,Complete proteome,Kinase,Magnesium,Manganese,Membrane,Metal-binding,Nucleotide-binding,Receptor,Reference proteome,Serine/threonine-protein kinase,Signal,Transferase,Transmembrane,Transmembrane helix,
103217134	activin A receptor type 1C(ACVR1C)	Chlorocebus sabaeus		103217134,		GO:0016021~integral component of membrane,	GO:0004675~transmembrane receptor protein serine/threonine kinase activity,GO:0004702~receptor signaling protein serine/threonine kinase activity,GO:0005524~ATP binding,	IPR000333:Activin type II/Transforming growth factor-beta II receptor,IPR000719:Protein kinase, catalytic domain,IPR001245:Serine-threonine/tyrosine-protein kinase catalytic domain,IPR003605:TGF beta receptor, GS motif,IPR008271:Serine/threonine-protein kinase, active site,IPR011009:Protein kinase-like domain,IPR017441:Protein kinase, ATP binding site,	ACVR1C,		SM00220:S_TKc,SM00467:GS,	ATP-binding,Complete proteome,Kinase,Membrane,Nucleotide-binding,Receptor,Reference proteome,Serine/threonine-protein kinase,Transferase,Transmembrane,Transmembrane helix,
103217052	activin A receptor type 2A(ACVR2A)	Chlorocebus sabaeus		103217052,		GO:0016021~integral component of membrane,	GO:0004675~transmembrane receptor protein serine/threonine kinase activity,GO:0004702~receptor signaling protein serine/threonine kinase activity,GO:0005524~ATP binding,GO:0046872~metal ion binding,	IPR000333:Activin type II/Transforming growth factor-beta II receptor,IPR000472:TGF-beta receptor/activin receptor, type I/II,IPR000719:Protein kinase, catalytic domain,IPR008271:Serine/threonine-protein kinase, active site,IPR011009:Protein kinase-like domain,	ACVR2A,		SM00220:S_TKc,	ATP-binding,Complete proteome,Kinase,Magnesium,Manganese,Membrane,Metal-binding,Nucleotide-binding,Receptor,Reference proteome,Serine/threonine-protein kinase,Signal,Transferase,Transmembrane,Transmembrane helix,
103229996	acyl-CoA binding domain containing 3(ACBD3)	Chlorocebus sabaeus		103229996,	GO:0006810~transport,	GO:0016021~integral component of membrane,	GO:0000062~fatty-acyl-CoA binding,	IPR000582:Acyl-CoA-binding protein, ACBP,IPR009038:GOLD,IPR014352:FERM/acyl-CoA-binding protein, 3-helical bundle,	ACBD3,			Coiled coil,Complete proteome,Reference proteome,
103239132	acyl-CoA dehydrogenase family member 10(ACAD10)	Chlorocebus sabaeus		103239132,			GO:0003995~acyl-CoA dehydrogenase activity,GO:0016787~hydrolase activity,GO:0050660~flavin adenine dinucleotide binding,	IPR002575:Aminoglycoside phosphotransferase,IPR006091:Acyl-CoA oxidase/dehydrogenase, central domain,IPR006439:HAD-superfamily hydrolase, subfamily IA, variant 1,IPR009075:Acyl-CoA dehydrogenase/oxidase C-terminal,IPR009100:Acyl-CoA dehydrogenase/oxidase,IPR011009:Protein kinase-like domain,IPR011945:Predicted HAD-superfamily phosphatase, subfamily IA/Epoxide hydrolase, N-terminal,IPR013786:Acyl-…	ACAD10,			Complete proteome,Reference proteome,
103241663	acyl-CoA dehydrogenase family member 11(ACAD11)	Chlorocebus sabaeus		103241663,			GO:0003995~acyl-CoA dehydrogenase activity,GO:0050660~flavin adenine dinucleotide binding,	IPR002575:Aminoglycoside phosphotransferase,IPR006091:Acyl-CoA oxidase/dehydrogenase, central domain,IPR009075:Acyl-CoA dehydrogenase/oxidase C-terminal,IPR009100:Acyl-CoA dehydrogenase/oxidase,IPR011009:Protein kinase-like domain,IPR013786:Acyl-CoA dehydrogenase/oxidase, N-terminal,	ACAD11,			Complete proteome,FAD,Flavoprotein,Oxidoreductase,Reference proteome,
103248893	acyl-CoA dehydrogenase family member 8(ACAD8)	Chlorocebus sabaeus		103248893,			GO:0003995~acyl-CoA dehydrogenase activity,GO:0050660~flavin adenine dinucleotide binding,	IPR006089:Acyl-CoA dehydrogenase, conserved site,IPR006091:Acyl-CoA oxidase/dehydrogenase, central domain,IPR009075:Acyl-CoA dehydrogenase/oxidase C-terminal,IPR009100:Acyl-CoA dehydrogenase/oxidase,IPR013786:Acyl-CoA dehydrogenase/oxidase, N-terminal,	ACAD8,			Complete proteome,FAD,Flavoprotein,Oxidoreductase,Reference proteome,
103239266	acyl-CoA dehydrogenase, C-2 to C-3 short chain(ACADS)	Chlorocebus sabaeus		103239266,			GO:0003995~acyl-CoA dehydrogenase activity,GO:0050660~flavin adenine dinucleotide binding,	IPR006089:Acyl-CoA dehydrogenase, conserved site,IPR006091:Acyl-CoA oxidase/dehydrogenase, central domain,IPR009075:Acyl-CoA dehydrogenase/oxidase C-terminal,IPR009100:Acyl-CoA dehydrogenase/oxidase,IPR013786:Acyl-CoA dehydrogenase/oxidase, N-terminal,	ACADS,			Complete proteome,FAD,Flavoprotein,Oxidoreductase,Reference proteome,
103216651	acyl-CoA dehydrogenase, short/branched chain(ACADSB)	Chlorocebus sabaeus		103216651,			GO:0003995~acyl-CoA dehydrogenase activity,GO:0050660~flavin adenine dinucleotide binding,	IPR006089:Acyl-CoA dehydrogenase, conserved site,IPR006091:Acyl-CoA oxidase/dehydrogenase, central domain,IPR009075:Acyl-CoA dehydrogenase/oxidase C-terminal,IPR009100:Acyl-CoA dehydrogenase/oxidase,IPR013786:Acyl-CoA dehydrogenase/oxidase, N-terminal,	ACADSB,			Complete proteome,FAD,Flavoprotein,Oxidoreductase,Reference proteome,
103242278	acyl-CoA dehydrogenase, very long chain(ACADVL)	Chlorocebus sabaeus		103242278,			GO:0003995~acyl-CoA dehydrogenase activity,GO:0050660~flavin adenine dinucleotide binding,	IPR006089:Acyl-CoA dehydrogenase, conserved site,IPR006091:Acyl-CoA oxidase/dehydrogenase, central domain,IPR009075:Acyl-CoA dehydrogenase/oxidase C-terminal,IPR009100:Acyl-CoA dehydrogenase/oxidase,IPR013786:Acyl-CoA dehydrogenase/oxidase, N-terminal,	ACADVL,			Complete proteome,Reference proteome,
103246430	acyl-CoA oxidase 3, pristanoyl(ACOX3)	Chlorocebus sabaeus		103246430,					ACOX3,
103234340	acyl-CoA synthetase bubblegum family member 2(ACSBG2)	Chlorocebus sabaeus		103234340,	GO:0008152~metabolic process,		GO:0003824~catalytic activity,	IPR000873:AMP-dependent synthetase/ligase,	ACSBG2,			Complete proteome,Reference proteome,
103242934	acyl-CoA synthetase family member 2(ACSF2)	Chlorocebus sabaeus		103242934,	GO:0008152~metabolic process,		GO:0003824~catalytic activity,	IPR000873:AMP-dependent synthetase/ligase,IPR020845:AMP-binding, conserved site,IPR025110:Domain of unknown function DUF4009,	ACSF2,			Complete proteome,Reference proteome,
103236617	acyl-CoA synthetase long-chain family member 1(ACSL1)	Chlorocebus sabaeus		103236617,	GO:0008152~metabolic process,		GO:0003824~catalytic activity,	IPR000873:AMP-dependent synthetase/ligase,IPR020845:AMP-binding, conserved site,	ACSL1,			Complete proteome,Reference proteome,
103217943	acyl-CoA synthetase long-chain family member 3(ACSL3)	Chlorocebus sabaeus		103217943,	GO:0008152~metabolic process,	GO:0016021~integral component of membrane,	GO:0003824~catalytic activity,	IPR000873:AMP-dependent synthetase/ligase,IPR020845:AMP-binding, conserved site,	ACSL3,			Complete proteome,Membrane,Reference proteome,Transmembrane,Transmembrane helix,
103216528	acyl-CoA synthetase long-chain family member 5(ACSL5)	Chlorocebus sabaeus		103216528,	GO:0008152~metabolic process,	GO:0016021~integral component of membrane,	GO:0003824~catalytic activity,	IPR000873:AMP-dependent synthetase/ligase,IPR020845:AMP-binding, conserved site,	ACSL5,			Complete proteome,Membrane,Reference proteome,Transmembrane,Transmembrane helix,
103244500	acyl-CoA synthetase long-chain family member 6(ACSL6)	Chlorocebus sabaeus		103244500,	GO:0008152~metabolic process,		GO:0003824~catalytic activity,	IPR000873:AMP-dependent synthetase/ligase,IPR020845:AMP-binding, conserved site,	ACSL6,			Complete proteome,Reference proteome,
103218505	acyl-CoA synthetase medium-chain family member 4(ACSM4)	Chlorocebus sabaeus		103218505,	GO:0008152~metabolic process,		GO:0003824~catalytic activity,	IPR000873:AMP-dependent synthetase/ligase,IPR020845:AMP-binding, conserved site,IPR025110:Domain of unknown function DUF4009,	ACSM4,			Complete proteome,Reference proteome,
103231985	acyl-CoA synthetase medium-chain family member 6(ACSM6)	Chlorocebus sabaeus		103231985,					ACSM6,
103247057	acyl-CoA synthetase short-chain family member 1(ACSS1)	Chlorocebus sabaeus		103247057,	GO:0008152~metabolic process,		GO:0003824~catalytic activity,	IPR000873:AMP-dependent synthetase/ligase,IPR020845:AMP-binding, conserved site,	ACSS1,			Complete proteome,Reference proteome,
103248862	acyl-CoA synthetase short-chain family member 2(ACSS2)	Chlorocebus sabaeus		103248862,	GO:0019427~acetyl-CoA biosynthetic process from acetate,		GO:0003987~acetate-CoA ligase activity,GO:0016208~AMP binding,	IPR000873:AMP-dependent synthetase/ligase,IPR011904:Acetate-CoA ligase,IPR020845:AMP-binding, conserved site,IPR025110:Domain of unknown function DUF4009,	ACSS2,			Complete proteome,Reference proteome,
103224768	acyl-CoA thioesterase 11(ACOT11)	Chlorocebus sabaeus		103224768,			GO:0008289~lipid binding,	IPR002913:START domain,IPR006683:Thioesterase superfamily,IPR023393:START-like domain,	ACOT11,		SM00234:START,	Complete proteome,Reference proteome,
103229305	acyl-CoA thioesterase 4(ACOT4)	Chlorocebus sabaeus		103229305,	GO:0006637~acyl-CoA metabolic process,		GO:0016790~thiolester hydrolase activity,	IPR006862:Acyl-CoA thioester hydrolase/bile acid-CoA amino acid N-acetyltransferase,IPR014940:BAAT/Acyl-CoA thioester hydrolase C-terminal,IPR016662:Acyl-CoA thioesterase, long chain,	ACOT4,	PIRSF016521:acyl-CoA thioesterase (hydrolase),		Complete proteome,Reference proteome,
103225695	acyl-CoA thioesterase 7(ACOT7)	Chlorocebus sabaeus		103225695,				IPR006683:Thioesterase superfamily,	ACOT7,			Complete proteome,Reference proteome,
103222863	acyl-coenzyme A synthetase ACSM1, mitochondrial-like(LOC103222863)	Chlorocebus sabaeus		103222863,					LOC103222863,
103227035	acylglycerol kinase(AGK)	Chlorocebus sabaeus		103227035,			GO:0003951~NAD+ kinase activity,	IPR001206:Diacylglycerol kinase, catalytic domain,IPR016064:ATP-NAD kinase-like domain,IPR017438:Inorganic polyphosphate/ATP-NAD kinase, domain 1,	AGK,		SM00046:DAGKc,	Complete proteome,Reference proteome,
103215495	ADAM like decysin 1(ADAMDEC1)	Chlorocebus sabaeus		103215495,			GO:0004222~metalloendopeptidase activity,	IPR001590:Peptidase M12B, ADAM/reprolysin,IPR001762:Blood coagulation inhibitor, Disintegrin,IPR002870:Peptidase M12B, propeptide,IPR024079:Metallopeptidase, catalytic domain,	ADAMDEC1,			Complete proteome,Disulfide bond,Reference proteome,Signal,
103245557	ADAM metallopeptidase domain 10(ADAM10)	Chlorocebus sabaeus		103245557,	GO:0006509~membrane protein ectodomain proteolysis,GO:0007219~Notch signaling pathway,	GO:0016021~integral component of membrane,	GO:0004222~metalloendopeptidase activity,	IPR001590:Peptidase M12B, ADAM/reprolysin,IPR001762:Blood coagulation inhibitor, Disintegrin,IPR002870:Peptidase M12B, propeptide,IPR024079:Metallopeptidase, catalytic domain,IPR027053:Disintegrin and metalloproteinase domain-containing protein 10,	ADAM10,		SM00050:DISIN,	Complete proteome,Disulfide bond,Membrane,Reference proteome,Signal,Transmembrane,Transmembrane helix,
103243313	ADAM metallopeptidase domain 11(ADAM11)	Chlorocebus sabaeus		103243313,		GO:0016021~integral component of membrane,	GO:0004222~metalloendopeptidase activity,	IPR000742:Epidermal growth factor-like domain,IPR001590:Peptidase M12B, ADAM/reprolysin,IPR001762:Blood coagulation inhibitor, Disintegrin,IPR002870:Peptidase M12B, propeptide,IPR006586:ADAM, cysteine-rich,IPR013032:EGF-like, conserved site,IPR013111:EGF, extracellular,IPR018358:Disintegrin, conserved site,IPR024079:Metallopeptidase, catalytic domain,	ADAM11,		SM00050:DISIN,SM00608:ACR,	Complete proteome,Disulfide bond,Membrane,Reference proteome,Signal,Transmembrane,Transmembrane helix,
103216685	ADAM metallopeptidase domain 12(ADAM12)	Chlorocebus sabaeus		103216685,		GO:0016021~integral component of membrane,	GO:0004222~metalloendopeptidase activity,	IPR000742:Epidermal growth factor-like domain,IPR001590:Peptidase M12B, ADAM/reprolysin,IPR001762:Blood coagulation inhibitor, Disintegrin,IPR006586:ADAM, cysteine-rich,IPR018358:Disintegrin, conserved site,IPR024079:Metallopeptidase, catalytic domain,	ADAM12,		SM00050:DISIN,SM00608:ACR,	Complete proteome,Disulfide bond,Membrane,Reference proteome,Transmembrane,Transmembrane helix,
103223909	ADAM metallopeptidase domain 15(ADAM15)	Chlorocebus sabaeus		103223909,		GO:0016021~integral component of membrane,	GO:0004222~metalloendopeptidase activity,	IPR000742:Epidermal growth factor-like domain,IPR001590:Peptidase M12B, ADAM/reprolysin,IPR001762:Blood coagulation inhibitor, Disintegrin,IPR002870:Peptidase M12B, propeptide,IPR006586:ADAM, cysteine-rich,IPR013032:EGF-like, conserved site,IPR024079:Metallopeptidase, catalytic domain,	ADAM15,		SM00050:DISIN,SM00608:ACR,	Complete proteome,Disulfide bond,Membrane,Reference proteome,Signal,Transmembrane,Transmembrane helix,
103244869	ADAM metallopeptidase domain 19(ADAM19)	Chlorocebus sabaeus		103244869,	GO:0006509~membrane protein ectodomain proteolysis,	GO:0005794~Golgi apparatus,GO:0016021~integral component of membrane,	GO:0004222~metalloendopeptidase activity,	IPR000742:Epidermal growth factor-like domain,IPR001590:Peptidase M12B, ADAM/reprolysin,IPR001762:Blood coagulation inhibitor, Disintegrin,IPR002870:Peptidase M12B, propeptide,IPR006586:ADAM, cysteine-rich,IPR013032:EGF-like, conserved site,IPR018358:Disintegrin, conserved site,IPR024079:Metallopeptidase, catalytic domain,	ADAM19,		SM00050:DISIN,SM00608:ACR,	Complete proteome,Disulfide bond,Membrane,Reference proteome,Signal,Transmembrane,Transmembrane helix,
103215665	ADAM metallopeptidase domain 2(ADAM2)	Chlorocebus sabaeus		103215665,	GO:0007338~single fertilization,	GO:0016021~integral component of membrane,	GO:0004222~metalloendopeptidase activity,	IPR000742:Epidermal growth factor-like domain,IPR001590:Peptidase M12B, ADAM/reprolysin,IPR001762:Blood coagulation inhibitor, Disintegrin,IPR006586:ADAM, cysteine-rich,IPR018358:Disintegrin, conserved site,IPR024079:Metallopeptidase, catalytic domain,	ADAM2,		SM00050:DISIN,SM00608:ACR,	Complete proteome,Disulfide bond,Membrane,Reference proteome,Transmembrane,Transmembrane helix,
103217708	ADAM metallopeptidase domain 23(ADAM23)	Chlorocebus sabaeus		103217708,		GO:0016021~integral component of membrane,	GO:0004222~metalloendopeptidase activity,	IPR000742:Epidermal growth factor-like domain,IPR001590:Peptidase M12B, ADAM/reprolysin,IPR001762:Blood coagulation inhibitor, Disintegrin,IPR002870:Peptidase M12B, propeptide,IPR006586:ADAM, cysteine-rich,IPR013032:EGF-like, conserved site,IPR024079:Metallopeptidase, catalytic domain,	ADAM23,		SM00050:DISIN,SM00608:ACR,	Complete proteome,Disulfide bond,Membrane,Reference proteome,Transmembrane,Transmembrane helix,
103236554	ADAM metallopeptidase domain 29(ADAM29)	Chlorocebus sabaeus		103236554,		GO:0016021~integral component of membrane,	GO:0004222~metalloendopeptidase activity,	IPR001590:Peptidase M12B, ADAM/reprolysin,IPR001762:Blood coagulation inhibitor, Disintegrin,IPR002870:Peptidase M12B, propeptide,IPR006586:ADAM, cysteine-rich,IPR018358:Disintegrin, conserved site,IPR024079:Metallopeptidase, catalytic domain,	ADAM29,		SM00050:DISIN,SM00608:ACR,	Complete proteome,Disulfide bond,Membrane,Reference proteome,Signal,Transmembrane,Transmembrane helix,
103247511	ADAM metallopeptidase domain 33(ADAM33)	Chlorocebus sabaeus		103247511,			GO:0004222~metalloendopeptidase activity,	IPR000742:Epidermal growth factor-like domain,IPR001590:Peptidase M12B, ADAM/reprolysin,IPR001762:Blood coagulation inhibitor, Disintegrin,IPR002870:Peptidase M12B, propeptide,IPR006586:ADAM, cysteine-rich,IPR013032:EGF-like, conserved site,IPR024079:Metallopeptidase, catalytic domain,	ADAM33,		SM00050:DISIN,SM00608:ACR,	Complete proteome,Disulfide bond,Reference proteome,Signal,
103215498	ADAM metallopeptidase domain 7(ADAM7)	Chlorocebus sabaeus		103215498,		GO:0016021~integral component of membrane,	GO:0004222~metalloendopeptidase activity,	IPR001590:Peptidase M12B, ADAM/reprolysin,IPR001762:Blood coagulation inhibitor, Disintegrin,IPR002870:Peptidase M12B, propeptide,IPR006586:ADAM, cysteine-rich,IPR018358:Disintegrin, conserved site,IPR024079:Metallopeptidase, catalytic domain,	ADAM7,		SM00050:DISIN,SM00608:ACR,	Complete proteome,Disulfide bond,Membrane,Reference proteome,Signal,Transmembrane,Transmembrane helix,
103245965	ADAM metallopeptidase domain 8(ADAM8)	Chlorocebus sabaeus		103245965,		GO:0016021~integral component of membrane,	GO:0004222~metalloendopeptidase activity,	IPR000742:Epidermal growth factor-like domain,IPR001590:Peptidase M12B, ADAM/reprolysin,IPR001762:Blood coagulation inhibitor, Disintegrin,IPR002870:Peptidase M12B, propeptide,IPR006586:ADAM, cysteine-rich,IPR013032:EGF-like, conserved site,IPR018358:Disintegrin, conserved site,IPR024079:Metallopeptidase, catalytic domain,	ADAM8,		SM00050:DISIN,SM00608:ACR,	Complete proteome,Disulfide bond,Membrane,Reference proteome,Signal,Transmembrane,Transmembrane helix,
103215658	ADAM metallopeptidase domain 9(ADAM9)	Chlorocebus sabaeus		103215658,		GO:0016021~integral component of membrane,	GO:0004222~metalloendopeptidase activity,	IPR000742:Epidermal growth factor-like domain,IPR001590:Peptidase M12B, ADAM/reprolysin,IPR001762:Blood coagulation inhibitor, Disintegrin,IPR002870:Peptidase M12B, propeptide,IPR006586:ADAM, cysteine-rich,IPR013032:EGF-like, conserved site,IPR018358:Disintegrin, conserved site,IPR024079:Metallopeptidase, catalytic domain,	ADAM9,		SM00050:DISIN,SM00608:ACR,	Complete proteome,Disulfide bond,Membrane,Reference proteome,Signal,Transmembrane,Transmembrane helix,
103233843	ADAM metallopeptidase with thrombospondin type 1 motif 10(ADAMTS10)	Chlorocebus sabaeus		103233843,		GO:0005578~proteinaceous extracellular matrix,	GO:0004222~metalloendopeptidase activity,GO:0008270~zinc ion binding,	IPR000884:Thrombospondin, type 1 repeat,IPR001590:Peptidase M12B, ADAM/reprolysin,IPR002870:Peptidase M12B, propeptide,IPR010294:ADAM-TS Spacer 1,IPR010909:PLAC,IPR013273:Peptidase M12B, ADAM-TS,IPR024079:Metallopeptidase, catalytic domain,	ADAMTS10,		SM00209:TSP1,	Complete proteome,Disulfide bond,Reference proteome,Signal,
103215105	ADAM metallopeptidase with thrombospondin type 1 motif 12(ADAMTS12)	Chlorocebus sabaeus		103215105,		GO:0005578~proteinaceous extracellular matrix,	GO:0004222~metalloendopeptidase activity,GO:0008270~zinc ion binding,	IPR000884:Thrombospondin, type 1 repeat,IPR001590:Peptidase M12B, ADAM/reprolysin,IPR002870:Peptidase M12B, propeptide,IPR010294:ADAM-TS Spacer 1,IPR010909:PLAC,IPR013273:Peptidase M12B, ADAM-TS,IPR024079:Metallopeptidase, catalytic domain,	adamts12,		SM00209:TSP1,	Complete proteome,Disulfide bond,Reference proteome,Signal,
103239684	ADAM metallopeptidase with thrombospondin type 1 motif 13(ADAMTS13)	Chlorocebus sabaeus		103239684,		GO:0005578~proteinaceous extracellular matrix,	GO:0004222~metalloendopeptidase activity,GO:0008270~zinc ion binding,	IPR000859:CUB domain,IPR000884:Thrombospondin, type 1 repeat,IPR001590:Peptidase M12B, ADAM/reprolysin,IPR006586:ADAM, cysteine-rich,IPR013273:Peptidase M12B, ADAM-TS,IPR024079:Metallopeptidase, catalytic domain,	ADAMTS13,		SM00209:TSP1,SM00608:ACR,	Complete proteome,Disulfide bond,Reference proteome,
103248841	ADAM metallopeptidase with thrombospondin type 1 motif 15(ADAMTS15)	Chlorocebus sabaeus		103248841,		GO:0005578~proteinaceous extracellular matrix,	GO:0004222~metalloendopeptidase activity,GO:0008270~zinc ion binding,	IPR000884:Thrombospondin, type 1 repeat,IPR001590:Peptidase M12B, ADAM/reprolysin,IPR002870:Peptidase M12B, propeptide,IPR006586:ADAM, cysteine-rich,IPR010294:ADAM-TS Spacer 1,IPR013273:Peptidase M12B, ADAM-TS,IPR013277:Peptidase M12B, ADAM-TS8,IPR024079:Metallopeptidase, catalytic domain,	ADAMTS15,		SM00209:TSP1,SM00608:ACR,	Complete proteome,Disulfide bond,Reference proteome,Signal,
103215238	ADAM metallopeptidase with thrombospondin type 1 motif 16(ADAMTS16)	Chlorocebus sabaeus		103215238,		GO:0005578~proteinaceous extracellular matrix,	GO:0004222~metalloendopeptidase activity,GO:0008270~zinc ion binding,	IPR000884:Thrombospondin, type 1 repeat,IPR001590:Peptidase M12B, ADAM/reprolysin,IPR002870:Peptidase M12B, propeptide,IPR010294:ADAM-TS Spacer 1,IPR013273:Peptidase M12B, ADAM-TS,IPR024079:Metallopeptidase, catalytic domain,	ADAMTS16,		SM00209:TSP1,	Complete proteome,Disulfide bond,Reference proteome,Signal,
103231274	ADAM metallopeptidase with thrombospondin type 1 motif 17(ADAMTS17)	Chlorocebus sabaeus		103231274,		GO:0005578~proteinaceous extracellular matrix,	GO:0004222~metalloendopeptidase activity,GO:0008270~zinc ion binding,	IPR000884:Thrombospondin, type 1 repeat,IPR001590:Peptidase M12B, ADAM/reprolysin,IPR002870:Peptidase M12B, propeptide,IPR006586:ADAM, cysteine-rich,IPR007087:Zinc finger, C2H2,IPR010294:ADAM-TS Spacer 1,IPR010909:PLAC,IPR013273:Peptidase M12B, ADAM-TS,IPR024079:Metallopeptidase, catalytic domain,	ADAMTS17,		SM00209:TSP1,SM00608:ACR,	Complete proteome,Disulfide bond,Reference proteome,Signal,
103238175	ADAM metallopeptidase with thrombospondin type 1 motif 20(ADAMTS20)	Chlorocebus sabaeus		103238175,		GO:0005578~proteinaceous extracellular matrix,	GO:0004222~metalloendopeptidase activity,GO:0008270~zinc ion binding,	IPR000884:Thrombospondin, type 1 repeat,IPR001590:Peptidase M12B, ADAM/reprolysin,IPR002870:Peptidase M12B, propeptide,IPR010294:ADAM-TS Spacer 1,IPR012314:Peptidase M12B, GON-ADAMTSs,IPR013273:Peptidase M12B, ADAM-TS,IPR024079:Metallopeptidase, catalytic domain,	ADAMTS20,		SM00209:TSP1,	Complete proteome,Disulfide bond,Reference proteome,Signal,
103235768	ADAM metallopeptidase with thrombospondin type 1 motif 3(ADAMTS3)	Chlorocebus sabaeus		GO:0005578~proteinaceous extracellular matrix,	GO:0004222~metalloendopeptidase activity,GO:0008270~zinc ion binding,	IPR000884:Thrombospondin, type 1 repeat,IPR001590:Peptidase M12B, ADAM/reprolysin,IPR010294:ADAM-TS Spacer 1,IPR010909:PLAC,IPR013273:Peptidase M12B, ADAM-TS,IPR024079:Metallopeptidase, catalytic domain,	ADAMTS3,		SM00209:TSP1,	Complete proteome,Reference proteome,
103223687	ADAM metallopeptidase with thrombospondin type 1 motif 4(ADAMTS4)	Chlorocebus sabaeus		103223687,		GO:0005578~proteinaceous extracellular matrix,GO:0016021~integral component of membrane,	GO:0004222~metalloendopeptidase activity,GO:0008270~zinc ion binding,	IPR000884:Thrombospondin, type 1 repeat,IPR001590:Peptidase M12B, ADAM/reprolysin,IPR002870:Peptidase M12B, propeptide,IPR006586:ADAM, cysteine-rich,IPR010294:ADAM-TS Spacer 1,IPR013273:Peptidase M12B, ADAM-TS,IPR024079:Metallopeptidase, catalytic domain,	ADAMTS4,		SM00209:TSP1,SM00608:ACR,	Complete proteome,Disulfide bond,Membrane,Reference proteome,Transmembrane,Transmembrane helix,
103248839	ADAM metallopeptidase with thrombospondin type 1 motif 8(ADAMTS8)	Chlorocebus sabaeus		103248839,		GO:0005578~proteinaceous extracellular matrix,	GO:0004222~metalloendopeptidase activity,GO:0008270~zinc ion binding,	IPR000884:Thrombospondin, type 1 repeat,IPR001590:Peptidase M12B, ADAM/reprolysin,IPR002870:Peptidase M12B, propeptide,IPR006586:ADAM, cysteine-rich,IPR010294:ADAM-TS Spacer 1,IPR013273:Peptidase M12B, ADAM-TS,IPR013277:Peptidase M12B, ADAM-TS8,IPR024079:Metallopeptidase, catalytic domain,	ADAMTS8,		SM00209:TSP1,SM00608:ACR,	Complete proteome,Disulfide bond,Reference proteome,Signal,
103227846	ADAM metallopeptidase with thrombospondin type 1 motif 9(ADAMTS9)	Chlorocebus sabaeus		103227846,		GO:0005578~proteinaceous extracellular matrix,	GO:0004222~metalloendopeptidase activity,GO:0008270~zinc ion binding,	IPR000884:Thrombospondin, type 1 repeat,IPR001590:Peptidase M12B, ADAM/reprolysin,IPR002870:Peptidase M12B, propeptide,IPR010294:ADAM-TS Spacer 1,IPR012314:Peptidase M12B, GON-ADAMTSs,IPR013273:Peptidase M12B, ADAM-TS,IPR024079:Metallopeptidase, catalytic domain,	ADAMTS9,		SM00209:TSP1,	Complete proteome,Disulfide bond,Reference proteome,
103219407	ADAMTS like 1(ADAMTSL1)	Chlorocebus sabaeus		103219407,			GO:0008233~peptidase activity,	IPR000884:Thrombospondin, type 1 repeat,IPR003598:Immunoglobulin subtype 2,IPR003599:Immunoglobulin subtype,IPR007110:Immunoglobulin-like domain,IPR010909:PLAC,IPR013098:Immunoglobulin I-set,IPR013783:Immunoglobulin-like fold,	ADAMTSL1,		SM00209:TSP1,SM00408:IGc2,SM00409:IG,	Complete proteome,Reference proteome,
103231074	ADAMTS like 3(ADAMTSL3)	Chlorocebus sabaeus		103231074,			GO:0008233~peptidase activity,	IPR000884:Thrombospondin, type 1 repeat,IPR003598:Immunoglobulin subtype 2,IPR003599:Immunoglobulin subtype,IPR007110:Immunoglobulin-like domain,IPR010909:PLAC,IPR013098:Immunoglobulin I-set,IPR013783:Immunoglobulin-like fold,	ADAMTSL3,		SM00209:TSP1,SM00408:IGc2,SM00409:IG,	Complete proteome,Reference proteome,
103247196	ADAMTS like 4(ADAMTSL4)	Chlorocebus sabaeus		103247196,		GO:0005578~proteinaceous extracellular matrix,	GO:0004222~metalloendopeptidase activity,GO:0008270~zinc ion binding,	IPR000884:Thrombospondin, type 1 repeat,IPR010294:ADAM-TS Spacer 1,IPR010909:PLAC,IPR013273:Peptidase M12B, ADAM-TS,	ADAMTSL4,		SM00209:TSP1,	Complete proteome,Reference proteome,
103233612	ADAMTS like 5(ADAMTSL5)	Chlorocebus sabaeus		103233612,		GO:0005578~proteinaceous extracellular matrix,	GO:0004222~metalloendopeptidase activity,GO:0008270~zinc ion binding,	IPR000884:Thrombospondin, type 1 repeat,IPR001134:Netrin domain,IPR008993:Tissue inhibitor of metalloproteinases-like, OB-fold,IPR010294:ADAM-TS Spacer 1,IPR013273:Peptidase M12B, ADAM-TS,IPR018933:Netrin module, non-TIMP type,	ADAMTSL5,		SM00209:TSP1,SM00643:C345C,	Complete proteome,Disulfide bond,Reference proteome,Secreted,Signal,
103227788	adaptor protein, phosphotyrosine interacting with PH domain and leucine zipper 1(APPL1)	Chlorocebus sabaeus		103227788,				IPR001849:Pleckstrin homology domain,IPR006020:Phosphotyrosine interaction domain,IPR011993:Pleckstrin homology-like domain,IPR027267:Arfaptin homology (AH) domain/BAR domain,	APPL1,		SM00233:PH,SM00462:PTB,	Coiled coil,Complete proteome,Reference proteome,
103239009	adaptor protein, phosphotyrosine interacting with PH domain and leucine zipper 2(APPL2)	Chlorocebus sabaeus		103239009,				IPR001849:Pleckstrin homology domain,IPR006020:Phosphotyrosine interaction domain,IPR011993:Pleckstrin homology-like domain,IPR027267:Arfaptin homology (AH) domain/BAR domain,	appl2,		SM00233:PH,SM00462:PTB,	Complete proteome,Reference proteome,
103236129	adaptor related protein complex 1 associated regulatory protein(AP1AR)	Chlorocebus sabaeus	GO:0034315~regulation of Arp2/3 complex-mediated actin nucleation,GO:0048203~vesicle targeting, trans-Golgi to endosome,GO:1900025~negative regulation of substrate adhesion-dependent cell spreading,GO:2000146~negative regulation of cell motility,	GO:0005829~cytosol,			AP1AR,			Coiled coil,Complete proteome,Reference proteome,
103233178	adaptor related protein complex 1 gamma 1 subunit(AP1G1)	Chlorocebus sabaeus		103233178,	GO:0006886~intracellular protein transport,GO:0016192~vesicle-mediated transport,	GO:0005794~Golgi apparatus,GO:0030131~clathrin adaptor complex,	GO:0008565~protein transporter activity,	IPR002553:Clathrin/coatomer adaptor, adaptin-like, N-terminal,IPR008152:Clathrin adaptor, alpha/beta/gamma-adaptin, appendage, Ig-like subdomain,IPR008153:Clathrin adaptor, gamma-adaptin, appendage,IPR011989:Armadillo-like helical,IPR013041:Coatomer/clathrin adaptor appendage, Ig-like subdomain,IPR016024:Armadillo-type fold,IPR017107:Adaptor protein complex AP-1, gamma subunit,	AP1G1,	PIRSF037094:adaptor protein complex AP-1, gamma subunit,	SM00809:Alpha_adaptinC2,	Complete proteome,Membrane,Protein transport,Reference proteome,Transport,
103231482	adaptor related protein complex 1 gamma 2 subunit(AP1G2)	Chlorocebus sabaeus		103231482,	GO:0006886~intracellular protein transport,GO:0016192~vesicle-mediated transport,	GO:0005794~Golgi apparatus,GO:0030131~clathrin adaptor complex,	GO:0008565~protein transporter activity,	IPR002553:Clathrin/coatomer adaptor, adaptin-like, N-terminal,IPR008152:Clathrin adaptor, alpha/beta/gamma-adaptin, appendage, Ig-like subdomain,IPR008153:Clathrin adaptor, gamma-adaptin, appendage,IPR011989:Armadillo-like helical,IPR013041:Coatomer/clathrin adaptor appendage, Ig-like subdomain,IPR016024:Armadillo-type fold,IPR017107:Adaptor protein complex AP-1, gamma subunit,	ap1g2,	PIRSF037094:adaptor protein complex AP-1, gamma subunit,	SM00809:Alpha_adaptinC2,	Complete proteome,Membrane,Protein transport,Reference proteome,Transport,
103217955	adaptor related protein complex 1 sigma 3 subunit(AP1S3)	Chlorocebus sabaeus		103217955,	GO:0006886~intracellular protein transport,GO:0016192~vesicle-mediated transport,	GO:0030117~membrane coat,	GO:0008565~protein transporter activity,	IPR000804:Clathrin adaptor complex, small chain,IPR011012:Longin-like domain,IPR016635:Adaptor protein complex, sigma subunit,IPR022775:AP complex, mu/sigma subunit,	AP1S3,	PIRSF015588:adaptor protein complex, sigma subunit,		Complete proteome,Protein transport,Reference proteome,Transport,
103235543	adaptor related protein complex 2 alpha 1 subunit(AP2A1)	Chlorocebus sabaeus		103235543,	GO:0006886~intracellular protein transport,GO:0016192~vesicle-mediated transport,	GO:0030131~clathrin adaptor complex,	GO:0008565~protein transporter activity,	IPR002553:Clathrin/coatomer adaptor, adaptin-like, N-terminal,IPR003164:Clathrin adaptor, alpha-adaptin, appendage, C-terminal subdomain,IPR008152:Clathrin adaptor, alpha/beta/gamma-adaptin, appendage, Ig-like subdomain,IPR009028:Coatomer/calthrin adaptor appendage, C-terminal subdomain,IPR011989:Armadillo-like helical,IPR013038:Clathrin adaptor, alpha-adaptin, appendage, Ig-like subdomain,IPR013…	AP2A1,	PIRSF037091:adaptor protein complex AP-2, alpha subunit,	SM00809:Alpha_adaptinC2,	Complete proteome,Membrane,Protein transport,Reference proteome,Transport,
103235185	adaptor related protein complex 2 alpha 2 subunit(AP2A2)	Chlorocebus sabaeus		103235185,	GO:0006886~intracellular protein transport,GO:0016192~vesicle-mediated transport,	GO:0030131~clathrin adaptor complex,	GO:0008565~protein transporter activity,	IPR002553:Clathrin/coatomer adaptor, adaptin-like, N-terminal,IPR003164:Clathrin adaptor, alpha-adaptin, appendage, C-terminal subdomain,IPR008152:Clathrin adaptor, alpha/beta/gamma-adaptin, appendage, Ig-like subdomain,IPR009028:Coatomer/calthrin adaptor appendage, C-terminal subdomain,IPR011989:Armadillo-like helical,IPR013038:Clathrin adaptor, alpha-adaptin, appendage, Ig-like subdomain,IPR013…	AP2A2,	PIRSF037091:adaptor protein complex AP-2, alpha subunit,	SM00809:Alpha_adaptinC2,	Complete proteome,Membrane,Protein transport,Reference proteome,Transport,
103235522	adaptor related protein complex 2 sigma 1 subunit(AP2S1)	Chlorocebus sabaeus		103235522,					AP2S1,
103223509	adaptor related protein complex 3 beta 1 subunit(AP3B1)	Chlorocebus sabaeus		103223509,	GO:0006886~intracellular protein transport,GO:0016192~vesicle-mediated transport,	GO:0030123~AP-3 adaptor complex,GO:0030131~clathrin adaptor complex,		IPR002553:Clathrin/coatomer adaptor, adaptin-like, N-terminal,IPR011989:Armadillo-like helical,IPR015151:Beta-adaptin appendage, C-terminal subdomain,IPR016024:Armadillo-type fold,IPR026739:AP complex subunit beta,IPR026740:AP-3 complex subunit beta,	AP3B1,	PIRSF037096:adaptor protein complex AP-3, beta subunit,	SM01020:SM01020,SM01355:SM01355,	Complete proteome,Membrane,Protein transport,Reference proteome,Transport,
103231094	adaptor related protein complex 3 beta 2 subunit(AP3B2)	Chlorocebus sabaeus		103231094,	GO:0006886~intracellular protein transport,GO:0016192~vesicle-mediated transport,	GO:0030123~AP-3 adaptor complex,		IPR002553:Clathrin/coatomer adaptor, adaptin-like, N-terminal,IPR008153:Clathrin adaptor, gamma-adaptin, appendage,IPR011989:Armadillo-like helical,IPR013041:Coatomer/clathrin adaptor appendage, Ig-like subdomain,IPR016024:Armadillo-type fold,IPR026739:AP complex subunit beta,IPR026740:AP-3 complex subunit beta,	ap3b2,	PIRSF037096:adaptor protein complex AP-3, beta subunit,	SM01355:SM01355,	Complete proteome,Membrane,Protein transport,Reference proteome,Transport,
103233646	adaptor related protein complex 3 delta 1 subunit(AP3D1)	Chlorocebus sabaeus		103233646,	GO:0006886~intracellular protein transport,GO:0016192~vesicle-mediated transport,	GO:0005794~Golgi apparatus,GO:0030123~AP-3 adaptor complex,	GO:0008565~protein transporter activity,	IPR002553:Clathrin/coatomer adaptor, adaptin-like, N-terminal,IPR010474:Bovine leukaemia virus receptor,IPR011989:Armadillo-like helical,IPR016024:Armadillo-type fold,IPR017105:Adaptor protein complex AP-3, delta subunit,	AP3D1,	PIRSF037092:adaptor protein complex AP-3, delta subunit,	SM01354:SM01354,	Coiled coil,Complete proteome,Golgi apparatus,Membrane,Protein transport,Reference proteome,Transport,
103244370	adaptor related protein complex 3 sigma 1 subunit(AP3S1)	Chlorocebus sabaeus		103244370,	GO:0006886~intracellular protein transport,GO:0016192~vesicle-mediated transport,	GO:0030117~membrane coat,	GO:0008565~protein transporter activity,	IPR000804:Clathrin adaptor complex, small chain,IPR011012:Longin-like domain,IPR016635:Adaptor protein complex, sigma subunit,IPR022775:AP complex, mu/sigma subunit,	AP3S1,	PIRSF015588:adaptor protein complex, sigma subunit,		Complete proteome,Protein transport,Reference proteome,Transport,
103226881	adaptor related protein complex 5 beta 1 subunit(AP5B1)	Chlorocebus sabaeus		103226881,					AP5B1,			Complete proteome,Reference proteome,
103247570	adaptor related protein complex 5 sigma 1 subunit(AP5S1)	Chlorocebus sabaeus		103247570,	GO:0000724~double-strand break repair via homologous recombination,GO:0016197~endosomal transport,	GO:0030119~AP-type membrane coat adaptor complex,			AP5S1,			Complete proteome,Reference proteome,
103246849	adaptor related protein complex 5 zeta 1 subunit(AP5Z1)	Chlorocebus sabaeus		103246849,		GO:0044599~AP-5 adaptor complex,			AP5Z1,			Complete proteome,Reference proteome,
103248225	additional sex combs like 1, transcriptional regulator(ASXL1)	Chlorocebus sabaeus		103248225,	GO:0006351~transcription, DNA-templated,GO:0006355~regulation of transcription, DNA-templated,		GO:0003677~DNA binding,	IPR007759:DNA-directed RNA polymerase delta subunit,IPR024811:Polycomb protein ASX/ASX-like,IPR024815:ASX-like protein 1,IPR026905:Protein ASX-like, PHD domain,	ASXL1,			Complete proteome,Reference proteome,
103221017	additional sex combs like 2, transcriptional regulator(ASXL2)	Chlorocebus sabaeus		103221017,			GO:0003677~DNA binding,	IPR024811:Polycomb protein ASX/ASX-like,IPR024817:ASX-like protein 2,IPR026905:Protein ASX-like, PHD domain,	ASXL2,			Complete proteome,Reference proteome,
103222554	additional sex combs like 3, transcriptional regulator(ASXL3)	Chlorocebus sabaeus		103222554,				IPR024811:Polycomb protein ASX/ASX-like,IPR024818:ASX-like protein 3,	ASXL3,			Complete proteome,Reference proteome,
103220088	adducin 2(ADD2)	Chlorocebus sabaeus		103220088,		GO:0005856~cytoskeleton,		IPR001303:Class II aldolase/adducin N-terminal,	ADD2,		SM01007:SM01007,	Coiled coil,Complete proteome,Reference proteome,
103216494	adducin 3(ADD3)	Chlorocebus sabaeus		103216494,		GO:0005856~cytoskeleton,		IPR001303:Class II aldolase/adducin N-terminal,	ADD3,		SM01007:SM01007,	Complete proteome,Reference proteome,
103236208	adenosine deaminase domain containing 1(ADAD1)	Chlorocebus sabaeus	GO:0006396~RNA processing,		GO:0003723~RNA binding,GO:0004000~adenosine deaminase activity,	IPR002466:Adenosine deaminase/editase,IPR014720:Double-stranded RNA-binding-like domain,	ADAD1,		SM00358:DSRM,SM00552:ADEAMc,	Complete proteome,Reference proteome,
103233389	adenosine deaminase domain containing 2(ADAD2)	Chlorocebus sabaeus		103233389,	GO:0006396~RNA processing,		GO:0003723~RNA binding,GO:0004000~adenosine deaminase activity,	IPR002466:Adenosine deaminase/editase,IPR014720:Double-stranded RNA-binding-like domain,	ADAD2,		SM00552:ADEAMc,	Complete proteome,Reference proteome,
103220083	adenosine deaminase, RNA specific B1(ADARB1)	Chlorocebus sabaeus		103220083,	GO:0006396~RNA processing,		GO:0003723~RNA binding,GO:0004000~adenosine deaminase activity,	IPR002466:Adenosine deaminase/editase,IPR008996:Cytokine, IL-1-like,IPR014720:Double-stranded RNA-binding-like domain,	ADARB1,		SM00358:DSRM,SM00552:ADEAMc,	Complete proteome,Reference proteome,
103237766	adenosine deaminase, RNA specific B2 (inactive)(ADARB2)	Chlorocebus sabaeus		103237766,	GO:0006396~RNA processing,		GO:0003723~RNA binding,GO:0004000~adenosine deaminase activity,	IPR002466:Adenosine deaminase/editase,IPR014720:Double-stranded RNA-binding-like domain,	ADARB2,		SM00358:DSRM,SM00552:ADEAMc,	Complete proteome,Reference proteome,
103223917	adenosine deaminase, RNA specific(ADAR)	Chlorocebus sabaeus		103223917,	GO:0006396~RNA processing,		GO:0003723~RNA binding,GO:0003726~double-stranded RNA adenosine deaminase activity,	IPR000607:Double-stranded RNA-specific adenosine deaminase (DRADA),IPR002466:Adenosine deaminase/editase,IPR011991:Winged helix-turn-helix DNA-binding domain,IPR014720:Double-stranded RNA-binding-like domain,	ADAR,		SM00358:DSRM,SM00550:Zalpha,SM00552:ADEAMc,	Complete proteome,Reference proteome,
103233319	adenosine deaminase, tRNA specific 1(ADAT1)	Chlorocebus sabaeus		103233319,	GO:0006396~RNA processing,		GO:0003723~RNA binding,GO:0004000~adenosine deaminase activity,	IPR002466:Adenosine deaminase/editase,	ADAT1,		SM00552:ADEAMc,	Complete proteome,Reference proteome,
103233627	adenosine deaminase, tRNA specific 3(ADAT3)	Chlorocebus sabaeus		103233627,					ADAT3,
103224170	adenosine monophosphate deaminase 1(AMPD1)	Chlorocebus sabaeus		103224170,	GO:0032264~IMP salvage,		GO:0003876~AMP deaminase activity,	IPR001365:Adenosine/AMP deaminase domain,IPR006329:AMP deaminase,IPR006650:Adenosine/AMP deaminase active site,	AMPD1,	PIRSF001251:AMP deaminase,		Complete proteome,Reference proteome,
103226880	adenosylhomocysteinase like 2(AHCYL2)	Chlorocebus sabaeus		103226880,	GO:0006730~one-carbon metabolic process,		GO:0004013~adenosylhomocysteinase activity,	IPR000043:Adenosylhomocysteinase,IPR015878:S-adenosyl-L-homocysteine hydrolase, NAD binding domain,IPR016040:NAD(P)-binding domain,IPR020082:S-adenosyl-L-homocysteine hydrolase, conserved site,	AHCYL2,	PIRSF001109:adenosylhomocysteine hydrolase, SAHH type,	SM00996:SM00996,SM00997:SM00997,	Complete proteome,Hydrolase,NAD,One-carbon metabolism,Reference proteome,
103228726	adenylate cyclase 4(ADCY4)	Chlorocebus sabaeus		103228726,	GO:0035556~intracellular signal transduction,	GO:0005622~intracellular,GO:0005886~plasma membrane,GO:0016021~integral component of membrane,	GO:0000166~nucleotide binding,GO:0004016~adenylate cyclase activity,	IPR001054:Adenylyl cyclase class-3/4/guanylyl cyclase,IPR009398:Adenylate cyclase-like,IPR018297:Adenylyl cyclase class-3/4/guanylyl cyclase, conserved site,	ADCY4,		SM00044:CYCc,	Complete proteome,Lyase,Membrane,Nucleotide-binding,Reference proteome,Transmembrane,Transmembrane helix,
103228169	adenylate cyclase 5(ADCY5)	Chlorocebus sabaeus		103228169,	GO:0035556~intracellular signal transduction,	GO:0005622~intracellular,GO:0005886~plasma membrane,GO:0016021~integral component of membrane,	GO:0000166~nucleotide binding,GO:0004016~adenylate cyclase activity,	IPR001054:Adenylyl cyclase class-3/4/guanylyl cyclase,IPR009398:Adenylate cyclase-like,IPR018297:Adenylyl cyclase class-3/4/guanylyl cyclase, conserved site,	ADCY5,		SM00044:CYCc,	Complete proteome,Lyase,Membrane,Nucleotide-binding,Reference proteome,Transmembrane,Transmembrane helix,
103237447	adenylate cyclase 8(ADCY8)	Chlorocebus sabaeus		103237447,	GO:0035556~intracellular signal transduction,	GO:0005622~intracellular,GO:0005886~plasma membrane,GO:0016021~integral component of membrane,	GO:0000166~nucleotide binding,GO:0004016~adenylate cyclase activity,	IPR001054:Adenylyl cyclase class-3/4/guanylyl cyclase,IPR009398:Adenylate cyclase-like,IPR018297:Adenylyl cyclase class-3/4/guanylyl cyclase, conserved site,	ADCY8,		SM00044:CYCc,	Coiled coil,Complete proteome,Lyase,Membrane,Nucleotide-binding,Reference proteome,Signal,Transmembrane,Transmembrane helix,
103225041	adenylate cyclase associated protein 1(CAP1)	Chlorocebus sabaeus		103225041,	GO:0000902~cell morphogenesis,GO:0030036~actin cytoskeleton organization,			IPR001837:Adenylate cyclase-associated CAP,IPR006599:CARP motif,IPR013912:Adenylate cyclase-associated CAP, C-terminal,IPR013992:Adenylate cyclase-associated CAP, N-terminal,IPR016098:Cyclase-associated protein CAP/septum formation inhibitor MinC, C-terminal,IPR017901:C-CAP/cofactor C-like domain,IPR018106:CAP, conserved site,	CAP1,		SM00673:CARP,	Complete proteome,Reference proteome,
103221530	adenylate cyclase type 10-like(LOC103221530)	Chlorocebus sabaeus		103221530,					LOC103221530,
103240599	adenylate kinase 9(AK9)	Chlorocebus sabaeus		103240599,	GO:0006139~nucleobase-containing compound metabolic process,		GO:0005524~ATP binding,GO:0019205~nucleobase-containing compound kinase activity,	IPR000850:Adenylate kinase,IPR003593:AAA+ ATPase domain,IPR027417:P-loop containing nucleoside triphosphate hydrolase,	AK9,		SM00382:AAA,	Coiled coil,Complete proteome,Reference proteome,
103229781	adenylosuccinate synthase like 1(ADSSL1)	Chlorocebus sabaeus		103229781,	GO:0044208~'de novo' AMP biosynthetic process,	GO:0005737~cytoplasm,	GO:0000287~magnesium ion binding,GO:0004019~adenylosuccinate synthase activity,GO:0005525~GTP binding,	IPR001114:Adenylosuccinate synthetase,IPR018220:Adenylosuccinate synthase, active site,IPR027417:P-loop containing nucleoside triphosphate hydrolase,IPR027509:Adenylosuccinate synthetase isozyme 1, chordates,	ADSSL1,		SM00788:Adenylsucc_synt,	Complete proteome,Cytoplasm,GTP-binding,Ligase,Magnesium,Metal-binding,Nucleotide-binding,Purine biosynthesis,Reference proteome,
103230890	adenylosuccinate synthase(ADSS)	Chlorocebus sabaeus		103230890,	GO:0044208~'de novo' AMP biosynthetic process,	GO:0005737~cytoplasm,	GO:0000287~magnesium ion binding,GO:0004019~adenylosuccinate synthase activity,GO:0005525~GTP binding,	IPR001114:Adenylosuccinate synthetase,IPR018220:Adenylosuccinate synthase, active site,IPR027417:P-loop containing nucleoside triphosphate hydrolase,IPR027529:Adenylosuccinate synthetase isozyme 2, chordates,	ADSS,		SM00788:Adenylsucc_synt,	Acetylation,Complete proteome,Cytoplasm,GTP-binding,Ligase,Magnesium,Metal-binding,Nucleotide-binding,Purine biosynthesis,Reference proteome,
103225710	adherens junctions associated protein 1(AJAP1)	Chlorocebus sabaeus		103225710,		GO:0016021~integral component of membrane,			AJAP1,			Complete proteome,Membrane,Reference proteome,Signal,Transmembrane,Transmembrane helix,
103216750	adhesion G protein-coupled receptor A1(ADGRA1)	Chlorocebus sabaeus		103216750,					ADGRA1,
103215631	adhesion G protein-coupled receptor A2(ADGRA2)	Chlorocebus sabaeus		103215631,	GO:0007166~cell surface receptor signaling pathway,	GO:0016021~integral component of membrane,	GO:0004930~G-protein coupled receptor activity,	IPR000203:GPS domain,IPR000483:Cysteine-rich flanking region, C-terminal,IPR000832:GPCR, family 2, secretin-like,IPR001611:Leucine-rich repeat,IPR001879:GPCR, family 2, extracellular hormone receptor domain,IPR003591:Leucine-rich repeat, typical subtype,IPR003599:Immunoglobulin subtype,IPR007110:Immunoglobulin-like domain,IPR013783:Immunoglobulin-like fold,IPR017981:GPCR, family 2-like,IPR017983:…	ADGRA2,		SM00082:LRRCT,SM00369:LRR_TYP,SM00409:IG,	Complete proteome,Disulfide bond,G-protein coupled receptor,Immunoglobulin domain,Leucine-rich repeat,Membrane,Receptor,Reference proteome,Repeat,Signal,Transducer,Transmembrane,Transmembrane helix,
103246287	adhesion G protein-coupled receptor A3(ADGRA3)	Chlorocebus sabaeus		103246287,	GO:0007166~cell surface receptor signaling pathway,	GO:0016021~integral component of membrane,	GO:0004930~G-protein coupled receptor activity,	IPR000203:GPS domain,IPR000832:GPCR, family 2, secretin-like,IPR001879:GPCR, family 2, extracellular hormone receptor domain,IPR003599:Immunoglobulin subtype,IPR007110:Immunoglobulin-like domain,IPR013098:Immunoglobulin I-set,IPR013783:Immunoglobulin-like fold,IPR017981:GPCR, family 2-like,	adgra3,		SM00303:GPS,SM00409:IG,	Complete proteome,G-protein coupled receptor,Membrane,Receptor,Reference proteome,Transducer,Transmembrane,Transmembrane helix,
103237529	adhesion G protein-coupled receptor B1(ADGRB1)	Chlorocebus sabaeus		103237529,	GO:0007166~cell surface receptor signaling pathway,GO:0016525~negative regulation of angiogenesis,	GO:0016021~integral component of membrane,	GO:0004930~G-protein coupled receptor activity,	IPR000203:GPS domain,IPR000832:GPCR, family 2, secretin-like,IPR000884:Thrombospondin, type 1 repeat,IPR001879:GPCR, family 2, extracellular hormone receptor domain,IPR008077:GPCR, family 2, brain-specific angiogenesis inhibitor,IPR017981:GPCR, family 2-like,	ADGRB1,		SM00008:HormR,SM00209:TSP1,SM00303:GPS,	Complete proteome,Membrane,Reference proteome,Signal,Transmembrane,Transmembrane helix,
103225211	adhesion G protein-coupled receptor B2(ADGRB2)	Chlorocebus sabaeus		103225211,	GO:0007166~cell surface receptor signaling pathway,GO:0016525~negative regulation of angiogenesis,	GO:0016021~integral component of membrane,	GO:0004930~G-protein coupled receptor activity,	IPR000203:GPS domain,IPR000832:GPCR, family 2, secretin-like,IPR000884:Thrombospondin, type 1 repeat,IPR001879:GPCR, family 2, extracellular hormone receptor domain,IPR008077:GPCR, family 2, brain-specific angiogenesis inhibitor,IPR017981:GPCR, family 2-like,	ADGRB2,		SM00008:HormR,SM00209:TSP1,SM00303:GPS,	Complete proteome,Membrane,Reference proteome,Transmembrane,Transmembrane helix,
103243942	adhesion G protein-coupled receptor B3(ADGRB3)	Chlorocebus sabaeus		103243942,	GO:0007166~cell surface receptor signaling pathway,GO:0016525~negative regulation of angiogenesis,	GO:0016021~integral component of membrane,	GO:0004930~G-protein coupled receptor activity,	IPR000203:GPS domain,IPR000832:GPCR, family 2, secretin-like,IPR000884:Thrombospondin, type 1 repeat,IPR001879:GPCR, family 2, extracellular hormone receptor domain,IPR008077:GPCR, family 2, brain-specific angiogenesis inhibitor,IPR017981:GPCR, family 2-like,IPR017983:GPCR, family 2, secretin-like, conserved site,	ADGRB3,		SM00008:HormR,SM00209:TSP1,SM00303:GPS,	Complete proteome,G-protein coupled receptor,Membrane,Receptor,Reference proteome,Transducer,Transmembrane,Transmembrane helix,
103239411	adhesion G protein-coupled receptor D1(ADGRD1)	Chlorocebus sabaeus		103239411,	GO:0007166~cell surface receptor signaling pathway,	GO:0016021~integral component of membrane,	GO:0004930~G-protein coupled receptor activity,	IPR000203:GPS domain,IPR000832:GPCR, family 2, secretin-like,IPR013320:Concanavalin A-like lectin/glucanase, subgroup,IPR017981:GPCR, family 2-like,IPR017983:GPCR, family 2, secretin-like, conserved site,	ADGRD1,		SM00303:GPS,	Complete proteome,Membrane,Reference proteome,Signal,Transmembrane,Transmembrane helix,
103239888	adhesion G protein-coupled receptor D2(ADGRD2)	Chlorocebus sabaeus		103239888,	GO:0007166~cell surface receptor signaling pathway,	GO:0016021~integral component of membrane,	GO:0004930~G-protein coupled receptor activity,	IPR000203:GPS domain,IPR000832:GPCR, family 2, secretin-like,IPR001759:Pentaxin,IPR013320:Concanavalin A-like lectin/glucanase, subgroup,IPR017981:GPCR, family 2-like,	ADGRD2,		SM00159:PTX,SM00303:GPS,	Complete proteome,Membrane,Reference proteome,Transmembrane,Transmembrane helix,
103233785	adhesion G protein-coupled receptor E1(ADGRE1)	Chlorocebus sabaeus		103233785,	GO:0007166~cell surface receptor signaling pathway,	GO:0016021~integral component of membrane,	GO:0004930~G-protein coupled receptor activity,GO:0005509~calcium ion binding,	IPR000152:EGF-type aspartate/asparagine hydroxylation site,IPR000203:GPS domain,IPR000742:Epidermal growth factor-like domain,IPR000832:GPCR, family 2, secretin-like,IPR001740:GPCR, family 2, EMR1 hormone receptor,IPR001881:EGF-like calcium-binding,IPR013032:EGF-like, conserved site,IPR017981:GPCR, family 2-like,IPR017983:GPCR, family 2, secretin-like, conserved site,IPR018097:EGF-like calcium-bi…	ADGRE1,		SM00179:EGF_CA,SM00181:EGF,SM00303:GPS,	Complete proteome,Disulfide bond,EGF-like domain,Membrane,Reference proteome,Repeat,Transmembrane,Transmembrane helix,
103234381	adhesion G protein-coupled receptor E3(ADGRE3)	Chlorocebus sabaeus		103234381,	GO:0007166~cell surface receptor signaling pathway,	GO:0016021~integral component of membrane,	GO:0004930~G-protein coupled receptor activity,GO:0005509~calcium ion binding,	IPR000152:EGF-type aspartate/asparagine hydroxylation site,IPR000203:GPS domain,IPR000742:Epidermal growth factor-like domain,IPR000832:GPCR, family 2, secretin-like,IPR001740:GPCR, family 2, EMR1 hormone receptor,IPR001881:EGF-like calcium-binding,IPR017981:GPCR, family 2-like,IPR017983:GPCR, family 2, secretin-like, conserved site,IPR018097:EGF-like calcium-binding, conserved site,	ADGRE3,		SM00179:EGF_CA,SM00181:EGF,SM00303:GPS,	Complete proteome,Disulfide bond,EGF-like domain,Membrane,Reference proteome,Signal,Transmembrane,Transmembrane helix,
103221405	adhesion G protein-coupled receptor F1(ADGRF1)	Chlorocebus sabaeus		103221405,	GO:0007166~cell surface receptor signaling pathway,	GO:0016021~integral component of membrane,	GO:0004930~G-protein coupled receptor activity,	IPR000082:SEA domain,IPR000203:GPS domain,IPR000832:GPCR, family 2, secretin-like,IPR008078:GPCR, family 2, Ig-hepta receptor,IPR017981:GPCR, family 2-like,	ADGRF1,		SM00303:GPS,	Complete proteome,Membrane,Reference proteome,Signal,Transmembrane,Transmembrane helix,
103232634	adhesion G protein-coupled receptor G4(ADGRG4)	Chlorocebus sabaeus		103232634,	GO:0007166~cell surface receptor signaling pathway,	GO:0016021~integral component of membrane,	GO:0004930~G-protein coupled receptor activity,	IPR000203:GPS domain,IPR000832:GPCR, family 2, secretin-like,IPR001759:Pentaxin,IPR013320:Concanavalin A-like lectin/glucanase, subgroup,IPR017981:GPCR, family 2-like,IPR017983:GPCR, family 2, secretin-like, conserved site,	ADGRG4,		SM00159:PTX,SM00303:GPS,	Complete proteome,Membrane,Reference proteome,Transmembrane,Transmembrane helix,
103240264	adhesion G protein-coupled receptor G6(ADGRG6)	Chlorocebus sabaeus		103240264,	GO:0007166~cell surface receptor signaling pathway,	GO:0016021~integral component of membrane,	GO:0004930~G-protein coupled receptor activity,	IPR000203:GPS domain,IPR000832:GPCR, family 2, secretin-like,IPR000859:CUB domain,IPR001759:Pentaxin,IPR013320:Concanavalin A-like lectin/glucanase, subgroup,IPR017981:GPCR, family 2-like,IPR017983:GPCR, family 2, secretin-like, conserved site,	ADGRG6,		SM00042:CUB,SM00159:PTX,SM00303:GPS,	Complete proteome,Membrane,Reference proteome,Signal,Transmembrane,Transmembrane helix,
103228451	adhesion G protein-coupled receptor G7(ADGRG7)	Chlorocebus sabaeus		103228451,	GO:0007166~cell surface receptor signaling pathway,	GO:0016021~integral component of membrane,	GO:0004930~G-protein coupled receptor activity,	IPR000203:GPS domain,IPR000832:GPCR, family 2, secretin-like,IPR017981:GPCR, family 2-like,	ADGRG7,		SM00303:GPS,	Complete proteome,Membrane,Reference proteome,Transmembrane,Transmembrane helix,
103234379	adhesion G protein-coupled receptor L1(ADGRL1)	Chlorocebus sabaeus		103234379,	GO:0007157~heterophilic cell-cell adhesion via plasma membrane cell adhesion molecules,GO:0007166~cell surface receptor signaling pathway,GO:0016079~synaptic vesicle exocytosis,GO:0090129~positive regulation of synapse maturation,	GO:0016021~integral component of membrane,GO:0098793~presynapse,	GO:0004930~G-protein coupled receptor activity,GO:0016524~latrotoxin receptor activity,GO:0030246~carbohydrate binding,	IPR000203:GPS domain,IPR000832:GPCR, family 2, secretin-like,IPR000922:D-galactoside/L-rhamnose binding SUEL lectin domain,IPR001879:GPCR, family 2, extracellular hormone receptor domain,IPR003112:Olfactomedin-like,IPR003334:GPCR, family 2, latrophilin, C-terminal,IPR003924:GPCR, family 2, latrophilin,IPR017981:GPCR, family 2-like,IPR017983:GPCR, family 2, secretin-like, conserved site,	ADGRL1,		SM00008:HormR,SM00284:OLF,SM00303:GPS,	Complete proteome,G-protein coupled receptor,Membrane,Receptor,Reference proteome,Signal,Transducer,Transmembrane,Transmembrane helix,
103224555	adhesion G protein-coupled receptor L2(ADGRL2)	Chlorocebus sabaeus		103224555,	GO:0007166~cell surface receptor signaling pathway,	GO:0016021~integral component of membrane,	GO:0004930~G-protein coupled receptor activity,GO:0030246~carbohydrate binding,	IPR000203:GPS domain,IPR000832:GPCR, family 2, secretin-like,IPR000922:D-galactoside/L-rhamnose binding SUEL lectin domain,IPR001879:GPCR, family 2, extracellular hormone receptor domain,IPR003112:Olfactomedin-like,IPR003334:GPCR, family 2, latrophilin, C-terminal,IPR003924:GPCR, family 2, latrophilin,IPR017981:GPCR, family 2-like,IPR017983:GPCR, family 2, secretin-like, conserved site,	ADGRL2,		SM00008:HormR,SM00284:OLF,SM00303:GPS,	Complete proteome,G-protein coupled receptor,Membrane,Receptor,Reference proteome,Signal,Transducer,Transmembrane,Transmembrane helix,
103235625	adhesion G protein-coupled receptor L3(ADGRL3)	Chlorocebus sabaeus	GO:0007166~cell surface receptor signaling pathway,	GO:0016021~integral component of membrane,	GO:0004930~G-protein coupled receptor activity,	IPR000203:GPS domain,IPR000832:GPCR, family 2, secretin-like,IPR001879:GPCR, family 2, extracellular hormone receptor domain,IPR003334:GPCR, family 2, latrophilin, C-terminal,IPR003924:GPCR, family 2, latrophilin,IPR015630:GPCR, family 2, latrophilin, type 3,IPR017981:GPCR, family 2-like,IPR017983:GPCR, family 2, secretin-like, conserved site,	ADGRL3,		SM00008:HormR,SM00303:GPS,	Complete proteome,G-protein coupled receptor,Membrane,Receptor,Reference proteome,Transducer,Transmembrane,Transmembrane helix,
103224505	adhesion G protein-coupled receptor V1(ADGRV1)	Chlorocebus sabaeus		103224505,	GO:0007166~cell surface receptor signaling pathway,	GO:0016021~integral component of membrane,	GO:0004930~G-protein coupled receptor activity,	IPR000203:GPS domain,IPR000832:GPCR, family 2, secretin-like,IPR003644:Na-Ca exchanger/integrin-beta4,IPR005492:Leucine-rich glioma-inactivated , EPTP repeat,IPR006558:LamG-like jellyroll fold,IPR009039:EAR,IPR013320:Concanavalin A-like lectin/glucanase, subgroup,IPR017981:GPCR, family 2-like,IPR026919:G protein-coupled receptor 98,	ADGRV1,		SM00237:Calx_beta,SM00303:GPS,SM00560:LamGL,	Complete proteome,Membrane,Reference proteome,Signal,Transmembrane,Transmembrane helix,
103247048	adipocyte plasma membrane associated protein(APMAP)	Chlorocebus sabaeus		103247048,					APMAP,
103246184	adipogenin(ADIG)	Chlorocebus sabaeus		103246184,	GO:0045444~fat cell differentiation,	GO:0016021~integral component of membrane,			ADIG,			Complete proteome,Membrane,Reference proteome,Transmembrane,Transmembrane helix,
103241875	adiponectin, C1Q and collagen domain containing(ADIPOQ)	Chlorocebus sabaeus		103241875,		GO:0005576~extracellular region,GO:0005581~collagen trimer,		IPR001073:Complement C1q protein,IPR008160:Collagen triple helix repeat,IPR008983:Tumour necrosis factor-like domain,	ADIPOQ,		SM00110:C1Q,	Collagen,Complete proteome,Reference proteome,Secreted,Signal,
103244009	ADNP homeobox 2(ADNP2)	Chlorocebus sabaeus		103244009,			GO:0003677~DNA binding,GO:0046872~metal ion binding,	IPR001356:Homeodomain,IPR007087:Zinc finger, C2H2,IPR009057:Homeodomain-like,IPR015880:Zinc finger, C2H2-like,	ADNP2,		SM00355:ZnF_C2H2,SM00389:HOX,	Complete proteome,Reference proteome,
103223429	ADP ribosylation factor GTPase activating protein 3(ARFGAP3)	Chlorocebus sabaeus		103223429,			GO:0005096~GTPase activator activity,	IPR001164:Arf GTPase activating protein,	ARFGAP3,		SM00105:ArfGap,	Complete proteome,Reference proteome,
103236926	ADP ribosylation factor guanine nucleotide exchange factor 1(ARFGEF1)	Chlorocebus sabaeus		103236926,	GO:0032012~regulation of ARF protein signal transduction,		GO:0005086~ARF guanyl-nucleotide exchange factor activity,	IPR000904:SEC7-like,IPR011989:Armadillo-like helical,IPR015403:Domain of unknown function DUF1981, SEC7 associated,IPR016024:Armadillo-type fold,IPR023394:SEC7-like, alpha orthogonal bundle,	ARFGEF1,		SM00222:Sec7,	Complete proteome,Reference proteome,
103236400	ADP ribosylation factor interacting protein 1(ARFIP1)	Chlorocebus sabaeus		103236400,	GO:0050708~regulation of protein secretion,	GO:0032588~trans-Golgi network membrane,	GO:0070273~phosphatidylinositol-4-phosphate binding,	IPR010504:Arfaptin homology (AH) domain,IPR027267:Arfaptin homology (AH) domain/BAR domain,	arfip1,		SM01015:SM01015,	Coiled coil,Complete proteome,Reference proteome,
103238944	ADP ribosylation factor like GTPase 1(ARL1)	Chlorocebus sabaeus		103238944,	GO:0007264~small GTPase mediated signal transduction,	GO:0005622~intracellular,	GO:0005525~GTP binding,	IPR005225:Small GTP-binding protein domain,IPR006689:Small GTPase superfamily, ARF/SAR type,IPR024156:Small GTPase superfamily, ARF type,IPR027417:P-loop containing nucleoside triphosphate hydrolase,	ARL1,			Complete proteome,GTP-binding,Nucleotide-binding,Reference proteome,
103214427	ADP ribosylation factor like GTPase 11(ARL11)	Chlorocebus sabaeus		103214427,	GO:0007264~small GTPase mediated signal transduction,	GO:0005622~intracellular,	GO:0005525~GTP binding,	IPR005225:Small GTP-binding protein domain,IPR006689:Small GTPase superfamily, ARF/SAR type,IPR024156:Small GTPase superfamily, ARF type,IPR027417:P-loop containing nucleoside triphosphate hydrolase,	ARL11,			Complete proteome,GTP-binding,Nucleotide-binding,Reference proteome,
103238394	ADP ribosylation factor like GTPase 14 effector protein(ARL14EP)	Chlorocebus sabaeus		103238394,				IPR026515:ARF7 effector protein,	ARL14EP,			Complete proteome,Reference proteome,
103221366	ADP ribosylation factor like GTPase 15(ARL15)	Chlorocebus sabaeus		103221366,	GO:0007264~small GTPase mediated signal transduction,	GO:0005622~intracellular,	GO:0005525~GTP binding,	IPR006689:Small GTPase superfamily, ARF/SAR type,IPR024156:Small GTPase superfamily, ARF type,IPR027417:P-loop containing nucleoside triphosphate hydrolase,	ARL15,			Complete proteome,GTP-binding,Nucleotide-binding,Reference proteome,
103243726	ADP ribosylation factor like GTPase 16(ARL16)	Chlorocebus sabaeus		103243726,	GO:0007264~small GTPase mediated signal transduction,	GO:0005622~intracellular,	GO:0005525~GTP binding,	IPR006689:Small GTPase superfamily, ARF/SAR type,IPR024156:Small GTPase superfamily, ARF type,IPR027417:P-loop containing nucleoside triphosphate hydrolase,	ARL16,			Complete proteome,GTP-binding,Nucleotide-binding,Reference proteome,
103233055	ADP ribosylation factor like GTPase 2 binding protein(ARL2BP)	Chlorocebus sabaeus		103233055,				IPR023379:ADP-ribosylation factor-like 2-binding protein, domain,	ARL2BP,			Complete proteome,Reference proteome,
103243363	ADP ribosylation factor like GTPase 4D(ARL4D)	Chlorocebus sabaeus		103243363,	GO:0007264~small GTPase mediated signal transduction,	GO:0005622~intracellular,	GO:0005525~GTP binding,	IPR005225:Small GTP-binding protein domain,IPR006689:Small GTPase superfamily, ARF/SAR type,IPR024156:Small GTPase superfamily, ARF type,IPR027417:P-loop containing nucleoside triphosphate hydrolase,	ARL4D,			Complete proteome,GTP-binding,Nucleotide-binding,Reference proteome,
103243868	ADP ribosylation factor like GTPase 5C(ARL5C)	Chlorocebus sabaeus		103243868,					ARL5C,
103239321	ADP ribosylation factor like GTPase 6 interacting protein 4(ARL6IP4)	Chlorocebus sabaeus		103239321,				IPR019532:Nuclear RNA-splicing-associated protein, SR-25,	ARL6IP4,			Complete proteome,Reference proteome,
103230312	ADP ribosylation factor like GTPase 8A(ARL8A)	Chlorocebus sabaeus		103230312,	GO:0007264~small GTPase mediated signal transduction,	GO:0005622~intracellular,	GO:0005525~GTP binding,	IPR005225:Small GTP-binding protein domain,IPR006689:Small GTPase superfamily, ARF/SAR type,IPR024156:Small GTPase superfamily, ARF type,IPR027417:P-loop containing nucleoside triphosphate hydrolase,	ARL8A,			Complete proteome,GTP-binding,Nucleotide-binding,Reference proteome,
103235646	ADP ribosylation factor like GTPase 9(ARL9)	Chlorocebus sabaeus					ARL9,
103242388	ADP-ribose/CDP-alcohol diphosphatase, manganese dependent(ADPRM)	Chlorocebus sabaeus		103242388,			GO:0016787~hydrolase activity,	IPR004843:Metallophosphoesterase domain,	ADPRM,			Complete proteome,Reference proteome,
103228225	ADP-ribosylarginine hydrolase(ADPRH)	Chlorocebus sabaeus		103228225,	GO:0051725~protein de-ADP-ribosylation,		GO:0000287~magnesium ion binding,GO:0003875~ADP-ribosylarginine hydrolase activity,	IPR005502:ADP-ribosylation/Crystallin J1,IPR012108:ADP-ribosylarginine hydrolase,	ADPRH,	PIRSF016939:ADP-ribosylarginine hydrolase,		Complete proteome,Reference proteome,
103216810	ADP-ribosylation factor-like protein 3(LOC103216810)	Chlorocebus sabaeus					LOC103216810,
103216188	ADP-ribosylation factor-like protein 4A(LOC103216188)	Chlorocebus sabaeus					LOC103216188,
103247979	ADP-ribosyltransferase 1(ART1)	Chlorocebus sabaeus		103247979,	GO:0006471~protein ADP-ribosylation,		GO:0003956~NAD(P)+-protein-arginine ADP-ribosyltransferase activity,	IPR000768:NAD:arginine ADP-ribosyltransferase, ART,	ART1,			Complete proteome,Glycosyltransferase,NAD,NADP,Reference proteome,Signal,Transferase,
103235821	ADP-ribosyltransferase 3(ART3)	Chlorocebus sabaeus	GO:0006471~protein ADP-ribosylation,	GO:0016021~integral component of membrane,	GO:0003956~NAD(P)+-protein-arginine ADP-ribosyltransferase activity,	IPR000768:NAD:arginine ADP-ribosyltransferase, ART,	ART3,			Complete proteome,Glycosyltransferase,Membrane,NAD,NADP,Reference proteome,Signal,Transferase,Transmembrane,Transmembrane helix,
103247980	ADP-ribosyltransferase 5(ART5)	Chlorocebus sabaeus		103247980,	GO:0006471~protein ADP-ribosylation,		GO:0003956~NAD(P)+-protein-arginine ADP-ribosyltransferase activity,	IPR000768:NAD:arginine ADP-ribosyltransferase, ART,	ART5,			Complete proteome,Glycosyltransferase,NAD,NADP,Reference proteome,Signal,Transferase,
103215521	adrenoceptor alpha 1A(ADRA1A)	Chlorocebus sabaeus		103215521,	GO:0019229~regulation of vasoconstriction,GO:0055117~regulation of cardiac muscle contraction,	GO:0005886~plasma membrane,GO:0016021~integral component of membrane,	GO:0004937~alpha1-adrenergic receptor activity,	IPR000276:G protein-coupled receptor, rhodopsin-like,IPR001004:Adrenergic receptor alpha 1C subtype,IPR002233:Adrenergic receptor,IPR017452:GPCR, rhodopsin-like, 7TM,	ADRA1A,		SM01381:SM01381,	Cell membrane,Complete proteome,G-protein coupled receptor,Membrane,Receptor,Reference proteome,Transducer,Transmembrane,Transmembrane helix,
103247674	adrenoceptor alpha 1D(ADRA1D)	Chlorocebus sabaeus		103247674,		GO:0005886~plasma membrane,GO:0016021~integral component of membrane,	GO:0004937~alpha1-adrenergic receptor activity,	IPR000276:G protein-coupled receptor, rhodopsin-like,IPR000363:Adrenergic receptor alpha-1A,IPR002233:Adrenergic receptor,IPR017452:GPCR, rhodopsin-like, 7TM,	ADRA1D,		SM01381:SM01381,	Cell membrane,Complete proteome,G-protein coupled receptor,Membrane,Receptor,Reference proteome,Transducer,Transmembrane,Transmembrane helix,
103216513	adrenoceptor alpha 2A(ADRA2A)	Chlorocebus sabaeus		103216513,	GO:0006940~regulation of smooth muscle contraction,GO:0019229~regulation of vasoconstriction,GO:0030168~platelet activation,	GO:0005886~plasma membrane,GO:0016021~integral component of membrane,	GO:0004938~alpha2-adrenergic receptor activity,	IPR000276:G protein-coupled receptor, rhodopsin-like,IPR001946:Adrenergic receptor, alpha-2A,IPR002233:Adrenergic receptor,IPR017452:GPCR, rhodopsin-like, 7TM,	ADRA2A,		SM01381:SM01381,	Cell membrane,Complete proteome,G-protein coupled receptor,Membrane,Receptor,Reference proteome,Transducer,Transmembrane,Transmembrane helix,
103246439	adrenoceptor alpha 2C(ADRA2C)	Chlorocebus sabaeus		103246439,	GO:0006940~regulation of smooth muscle contraction,GO:0019229~regulation of vasoconstriction,GO:0030168~platelet activation,	GO:0005886~plasma membrane,GO:0016021~integral component of membrane,	GO:0004938~alpha2-adrenergic receptor activity,	IPR000276:G protein-coupled receptor, rhodopsin-like,IPR000735:Adrenergic receptor, alpha-2C,IPR002233:Adrenergic receptor,IPR017452:GPCR, rhodopsin-like, 7TM,	ADRA2C,		SM01381:SM01381,	Cell membrane,Complete proteome,G-protein coupled receptor,Membrane,Receptor,Reference proteome,Transducer,Transmembrane,Transmembrane helix,
103216543	adrenoceptor beta 1(ADRB1)	Chlorocebus sabaeus		103216543,	GO:0007189~adenylate cyclase-activating G-protein coupled receptor signaling pathway,GO:0045823~positive regulation of heart contraction,	GO:0005886~plasma membrane,GO:0016021~integral component of membrane,	GO:0004940~beta1-adrenergic receptor activity,	IPR000276:G protein-coupled receptor, rhodopsin-like,IPR000507:Adrenergic receptor beta 1,IPR002233:Adrenergic receptor,IPR017452:GPCR, rhodopsin-like, 7TM,	ADRB1,		SM01381:SM01381,	Cell membrane,Complete proteome,G-protein coupled receptor,Membrane,Receptor,Reference proteome,Transducer,Transmembrane,Transmembrane helix,
103221709	advanced glycosylation end-product specific receptor(AGER)	Chlorocebus sabaeus		103221709,		GO:0016021~integral component of membrane,		IPR003006:Immunoglobulin/major histocompatibility complex, conserved site,IPR003598:Immunoglobulin subtype 2,IPR003599:Immunoglobulin subtype,IPR007110:Immunoglobulin-like domain,IPR013151:Immunoglobulin,IPR013162:CD80-like, immunoglobulin C2-set,IPR013783:Immunoglobulin-like fold,	AGER,		SM00408:IGc2,SM00409:IG,	Coiled coil,Complete proteome,Disulfide bond,Immunoglobulin domain,Membrane,Reference proteome,Repeat,Signal,Transmembrane,Transmembrane helix,
103226139	AE binding protein 1(AEBP1)	Chlorocebus sabaeus		103226139,			GO:0004181~metallocarboxypeptidase activity,GO:0008270~zinc ion binding,	IPR000421:Coagulation factor 5/8 C-terminal type domain,IPR000834:Peptidase M14, carboxypeptidase A,IPR008969:Carboxypeptidase-like, regulatory domain,IPR008979:Galactose-binding domain-like,IPR014766:Carboxypeptidase, regulatory domain,	AEBP1,		SM00231:FA58C,SM00631:Zn_pept,	Complete proteome,Reference proteome,Signal,
103218722	AE binding protein 2(AEBP2)	Chlorocebus sabaeus		103218722,			GO:0003676~nucleic acid binding,GO:0046872~metal ion binding,	IPR007087:Zinc finger, C2H2,IPR013087:Zinc finger C2H2-type/integrase DNA-binding domain,IPR015880:Zinc finger, C2H2-like,	AEBP2,		SM00355:ZnF_C2H2,	Coiled coil,Complete proteome,Reference proteome,
103235927	AF4/FMR2 family member 1(AFF1)	Chlorocebus sabaeus		103235927,				IPR007797:Transcription factor AF4/FMR2,	AFF1,			Complete proteome,Reference proteome,
103232713	AF4/FMR2 family member 2(AFF2)	Chlorocebus sabaeus		103232713,				IPR007797:Transcription factor AF4/FMR2,	AFF2,			Complete proteome,Reference proteome,
103244530	AF4/FMR2 family member 4(AFF4)	Chlorocebus sabaeus		103244530,				IPR007797:Transcription factor AF4/FMR2,	AFF4,			Complete proteome,Reference proteome,
103240945	afadin, adherens junction formation factor(AFDN)	Chlorocebus sabaeus		103240945,	GO:0007165~signal transduction,			IPR000159:Ras-association,IPR000253:Forkhead-associated (FHA) domain,IPR001478:PDZ domain,IPR002710:Dilute,IPR008984:SMAD/FHA domain,	AFDN,		SM00228:PDZ,SM00240:FHA,SM00314:RA,SM01132:SM01132,	Coiled coil,Complete proteome,Reference proteome,
103235781	afamin(AFM)	Chlorocebus sabaeus		103235781,	GO:0006810~transport,	GO:0005615~extracellular space,		IPR000264:ALB/AFP/VDB,IPR014760:Serum albumin, N-terminal,IPR020857:Serum albumin, conserved site,IPR020858:Serum albumin-like,IPR021177:Serum albumin/Alpha-fetoprotein,	AFM,	PIRSF002520:serum albumin,	SM00103:ALBUMIN,	Complete proteome,Reference proteome,Signal,
103233501	AFG3-like protein 1(LOC103233501)	Chlorocebus sabaeus		103233501,					LOC103233501,
103225482	aflatoxin B1 aldehyde reductase member 3-like(LOC103225482)	Chlorocebus sabaeus		103225482,					LOC103225482,
103225481	aflatoxin B1 aldehyde reductase member 4(LOC103225481)	Chlorocebus sabaeus		103225481,				IPR001395:Aldo/keto reductase,IPR023210:NADP-dependent oxidoreductase domain,	LOC103225481,			Complete proteome,Reference proteome,
103225970	aflatoxin B1 aldehyde reductase member 4-like(LOC103225970)	Chlorocebus sabaeus		103225970,					LOC103225970,
103231142	aggrecan(ACAN)	Chlorocebus sabaeus		103231142,					ACAN,
103225549	agmatinase(AGMAT)	Chlorocebus sabaeus		103225549,			GO:0016813~hydrolase activity, acting on carbon-nitrogen (but not peptide) bonds, in linear amidines,GO:0046872~metal ion binding,	IPR005925:Agmatinase-related,IPR006035:Ureohydrolase,IPR020855:Ureohydrolase, manganese-binding site,IPR023696:Ureohydrolase domain,	AGMAT,	PIRSF036979:ureohydrolase/formiminoglutamase/proclavaminate amidino hydrolase,		Complete proteome,Hydrolase,Reference proteome,
103233275	agouti related neuropeptide(AGRP)	Chlorocebus sabaeus		103233275,	GO:0009755~hormone-mediated signaling pathway,	GO:0005576~extracellular region,		IPR007733:Agouti,IPR027300:Agouti domain,	AGRP,		SM00792:Agouti,	Complete proteome,Reference proteome,Signal,
103225827	agrin(AGRN)	Chlorocebus sabaeus		103225827,	GO:0007213~G-protein coupled acetylcholine receptor signaling pathway,GO:0043113~receptor clustering,	GO:0005886~plasma membrane,	GO:0005509~calcium ion binding,	IPR000082:SEA domain,IPR000742:Epidermal growth factor-like domain,IPR001791:Laminin G domain,IPR001881:EGF-like calcium-binding,IPR002049:EGF-like, laminin,IPR002350:Kazal domain,IPR003645:Follistatin-like, N-terminal,IPR003884:Factor I / membrane attack complex,IPR004850:Agrin NtA,IPR008993:Tissue inhibitor of metalloproteinases-like, OB-fold,IPR013032:EGF-like, conserved site,IPR013320:Concana…	AGRN,		SM00057:FIMAC,SM00179:EGF_CA,SM00180:EGF_Lam,SM00181:EGF,SM00200:SEA,SM00274:FOLN,SM00280:KAZAL,SM00282:LamG,	Complete proteome,Disulfide bond,Laminin EGF-like domain,Reference proteome,Repeat,Signal,
103220191	AHA1, activator of heat shock 90kDa protein ATPase homolog 2 (yeast)(AHSA2)	Chlorocebus sabaeus		103220191,					AHSA2,
103229790	AHNAK nucleoprotein 2(AHNAK2)	Chlorocebus sabaeus		103229790,					AHNAK2,
103241939	AHNAK nucleoprotein(AHNAK)	Chlorocebus sabaeus		103241939,					AHNAK,			Complete proteome,Reference proteome,
103219814	AhpC/TSA antioxidant enzyme domain containing 1(AAED1)	Chlorocebus sabaeus		103219814,				IPR012336:Thioredoxin-like fold,	AAED1,			Complete proteome,Reference proteome,
103231456	ajuba LIM protein(AJUBA)	Chlorocebus sabaeus		103231456,			GO:0008270~zinc ion binding,	IPR001781:Zinc finger, LIM-type,	AJUBA,		SM00132:LIM,	Complete proteome,LIM domain,Metal-binding,Reference proteome,Zinc,
103222714	A-kinase anchor inhibitor 1(AKAIN1)	Chlorocebus sabaeus		103222714,				IPR019511:Protein kinase A anchor protein, RI-RII subunit-binding domain,	AKAIN1,			Complete proteome,Reference proteome,
103247330	A-kinase anchor protein 17B-like(LOC103247330)	Chlorocebus sabaeus		103247330,					LOC103247330,
103242873	A-kinase anchoring protein 1(AKAP1)	Chlorocebus sabaeus		103242873,	GO:0010738~regulation of protein kinase A signaling,	GO:0005739~mitochondrion,GO:0016021~integral component of membrane,	GO:0003723~RNA binding,	IPR002999:Tudor domain,IPR004087:K Homology domain,IPR004088:K Homology domain, type 1,IPR018459:RII binding domain,	AKAP1,		SM00322:KH,SM00333:TUDOR,	Complete proteome,Membrane,Reference proteome,Transmembrane,Transmembrane helix,
103240726	A-kinase anchoring protein 12(AKAP12)	Chlorocebus sabaeus		103240726,	GO:0006605~protein targeting,GO:0007165~signal transduction,GO:0010739~positive regulation of protein kinase A signaling,GO:0090036~regulation of protein kinase C signaling,	GO:0005622~intracellular,		IPR001573:Protein kinase A anchoring, WSK motif,IPR018459:RII binding domain,	AKAP12,			Complete proteome,Reference proteome,
103231116	A-kinase anchoring protein 13(AKAP13)	Chlorocebus sabaeus		103231116,	GO:0035023~regulation of Rho protein signal transduction,GO:0035556~intracellular signal transduction,	GO:0005622~intracellular,	GO:0004691~cAMP-dependent protein kinase activity,GO:0005089~Rho guanyl-nucleotide exchange factor activity,GO:0046872~metal ion binding,	IPR000219:Dbl homology (DH) domain,IPR001849:Pleckstrin homology domain,IPR002219:Protein kinase C-like, phorbol ester/diacylglycerol binding,IPR011993:Pleckstrin homology-like domain,IPR018459:RII binding domain,IPR020683:Ankyrin repeat-containing domain,	AKAP13,		SM00109:C1,SM00233:PH,SM00325:RhoGEF,	Coiled coil,Complete proteome,Metal-binding,Reference proteome,Zinc,
103247523	A-kinase anchoring protein 17A(AKAP17A)	Chlorocebus sabaeus		103247523,					AKAP17A,
103229165	A-kinase anchoring protein 5(AKAP5)	Chlorocebus sabaeus		103229165,	GO:0006605~protein targeting,GO:0007165~signal transduction,	GO:0005622~intracellular,		IPR001573:Protein kinase A anchoring, WSK motif,	AKAP5,			Complete proteome,Reference proteome,
103228796	A-kinase anchoring protein 6(AKAP6)	Chlorocebus sabaeus		103228796,				IPR002017:Spectrin repeat,IPR018159:Spectrin/alpha-actinin,IPR026696:A-kinase anchor protein 6/Centrosomal protein of 68kDa,	akap6,		SM00150:SPEC,	Complete proteome,Reference proteome,
103234071	A-kinase anchoring protein 8 like(AKAP8L)	Chlorocebus sabaeus		103234071,		GO:0005634~nucleus,	GO:0003677~DNA binding,	IPR007071:A-kinase anchoring protein 95 (AKAP95),	AKAP8L,			Complete proteome,Reference proteome,
103234072	A-kinase anchoring protein 8(AKAP8)	Chlorocebus sabaeus		103234072,		GO:0005634~nucleus,	GO:0003677~DNA binding,	IPR007071:A-kinase anchoring protein 95 (AKAP95),	AKAP8,			Complete proteome,Reference proteome,
103226569	A-kinase anchoring protein 9(AKAP9)	Chlorocebus sabaeus		103226569,	GO:0007165~signal transduction,		GO:0003677~DNA binding,	IPR005539:ELK,IPR019528:Pericentrin/AKAP-450 centrosomal targeting domain,	AKAP9,		SM01188:SM01188,	Coiled coil,Complete proteome,Reference proteome,
103240650	A-kinase interacting protein 1(AKIP1)	Chlorocebus sabaeus		103240650,	GO:1901222~regulation of NIK/NF-kappaB signaling,				AKIP1,			Complete proteome,Reference proteome,
103224315	AKNA domain containing 1(AKNAD1)	Chlorocebus sabaeus		103224315,				IPR022150:Transcription factor, AT-hook-containing,	aknad1,			Coiled coil,Complete proteome,Reference proteome,
103230869	AKT serine/threonine kinase 3(AKT3)	Chlorocebus sabaeus		103230869,			GO:0004674~protein serine/threonine kinase activity,GO:0005524~ATP binding,	IPR000719:Protein kinase, catalytic domain,IPR000961:AGC-kinase, C-terminal,IPR001849:Pleckstrin homology domain,IPR008271:Serine/threonine-protein kinase, active site,IPR011009:Protein kinase-like domain,IPR011993:Pleckstrin homology-like domain,IPR017441:Protein kinase, ATP binding site,IPR017892:Protein kinase, C-terminal,	AKT3,		SM00133:S_TK_X,SM00220:S_TKc,SM00233:PH,	ATP-binding,Complete proteome,Kinase,Nucleotide-binding,Reference proteome,Serine/threonine-protein kinase,Transferase,
103239495	aladin WD repeat nucleoporin(AAAS)	Chlorocebus sabaeus		103239495,					AAAS,
103237328	alanine and arginine rich domain containing protein(AARD)	Chlorocebus sabaeus		103237328,					AARD,			Complete proteome,Reference proteome,
103228999	alanine and glycine-rich protein-like(LOC103228999)	Chlorocebus sabaeus		103228999,					LOC103228999,
103218227	alanine-glyoxylate aminotransferase(AGXT)	Chlorocebus sabaeus		103218227,			GO:0004760~serine-pyruvate transaminase activity,GO:0008453~alanine-glyoxylate transaminase activity,	IPR000192:Aminotransferase, class V/Cysteine desulfurase,IPR015421:Pyridoxal phosphate-dependent transferase, major region, subdomain 1,IPR015422:Pyridoxal phosphate-dependent transferase, major region, subdomain 2,IPR015424:Pyridoxal phosphate-dependent transferase,IPR020578:Aminotransferase class-V pyridoxal-phosphate binding site,IPR024169:Serine-pyruvate aminotransferase/2-aminoethylphosphona…	AGXT,	PIRSF000524:serine--pyruvate aminotransferase,		Complete proteome,Pyridoxal phosphate,Reference proteome,
103243378	alanyl-tRNA editing protein Aarsd1(LOC103243378)	Chlorocebus sabaeus		103243378,	GO:0006419~alanyl-tRNA aminoacylation,		GO:0003676~nucleic acid binding,GO:0004813~alanine-tRNA ligase activity,GO:0005524~ATP binding,	IPR009000:Translation elongation/initiation factor/Ribosomal, beta-barrel,IPR012947:Threonyl/alanyl tRNA synthetase, SAD,IPR018163:Threonyl/alanyl tRNA synthetase, class II-like, putative editing domain,IPR018164:Alanyl-tRNA synthetase, class IIc, N-terminal,IPR018165:Alanyl-tRNA synthetase, class IIc, core domain,	LOC103243378,		SM00863:SM00863,	Complete proteome,Reference proteome,
103221433	alanyl-tRNA synthetase 2, mitochondrial(AARS2)	Chlorocebus sabaeus		103221433,	GO:0006419~alanyl-tRNA aminoacylation,	GO:0005737~cytoplasm,	GO:0000049~tRNA binding,GO:0004813~alanine-tRNA ligase activity,GO:0005524~ATP binding,GO:0008270~zinc ion binding,	IPR002318:Alanine-tRNA ligase, class IIc,IPR009000:Translation elongation/initiation factor/Ribosomal, beta-barrel,IPR012947:Threonyl/alanyl tRNA synthetase, SAD,IPR018162:Alanine-tRNA ligase, class IIc, anti-codon-binding domain,IPR018163:Threonyl/alanyl tRNA synthetase, class II-like, putative editing domain,IPR018164:Alanyl-tRNA synthetase, class IIc, N-terminal,IPR018165:Alanyl-tRNA synthetas…	AARS2,		SM00863:SM00863,	Aminoacyl-tRNA synthetase,ATP-binding,Complete proteome,Cytoplasm,Ligase,Metal-binding,Nucleotide-binding,Protein biosynthesis,Reference proteome,RNA-binding,tRNA-binding,Ubl conjugation,Zinc,
103233152	alanyl-tRNA synthetase(AARS)	Chlorocebus sabaeus		103233152,	GO:0006419~alanyl-tRNA aminoacylation,	GO:0005737~cytoplasm,	GO:0000049~tRNA binding,GO:0004813~alanine-tRNA ligase activity,GO:0005524~ATP binding,GO:0008270~zinc ion binding,	IPR002318:Alanine-tRNA ligase, class IIc,IPR003156:Phosphoesterase, DHHA1,IPR009000:Translation elongation/initiation factor/Ribosomal, beta-barrel,IPR012947:Threonyl/alanyl tRNA synthetase, SAD,IPR018162:Alanine-tRNA ligase, class IIc, anti-codon-binding domain,IPR018163:Threonyl/alanyl tRNA synthetase, class II-like, putative editing domain,IPR018164:Alanyl-tRNA synthetase, class IIc, N-termina…	AARS,		SM00863:SM00863,	Acetylation,Aminoacyl-tRNA synthetase,ATP-binding,Complete proteome,Cytoplasm,Ligase,Metal-binding,Nucleotide-binding,Protein biosynthesis,Reference proteome,RNA-binding,tRNA-binding,Ubl conjugation,Zinc,
103235779	albumin(ALB)	Chlorocebus sabaeus	GO:0006810~transport,	GO:0005615~extracellular space,		IPR000264:ALB/AFP/VDB,IPR014760:Serum albumin, N-terminal,IPR020857:Serum albumin, conserved site,IPR020858:Serum albumin-like,	ALB,		SM00103:ALBUMIN,	Complete proteome,Reference proteome,
103236011	alcohol dehydrogenase 1A-like(LOC103236011)	Chlorocebus sabaeus					LOC103236011,
103236013	alcohol dehydrogenase 1B(LOC103236013)	Chlorocebus sabaeus		103236013,					LOC103236013,
103236010	alcohol dehydrogenase 1C(LOC103236010)	Chlorocebus sabaeus					LOC103236010,
103236019	alcohol dehydrogenase 4 (class II), pi polypeptide(ADH4)	Chlorocebus sabaeus	GO:0006069~ethanol oxidation,		GO:0004024~alcohol dehydrogenase activity, zinc-dependent,GO:0008270~zinc ion binding,GO:0035276~ethanol binding,	IPR002085:Alcohol dehydrogenase superfamily, zinc-type,IPR002328:Alcohol dehydrogenase, zinc-type, conserved site,IPR011032:GroES-like,IPR013149:Alcohol dehydrogenase, C-terminal,IPR013154:Alcohol dehydrogenase GroES-like,IPR016040:NAD(P)-binding domain,IPR020843:Polyketide synthase, enoylreductase,	ADH4,		SM00829:SM00829,	Complete proteome,Metal-binding,Reference proteome,Zinc,
103236693	alcohol dehydrogenase 5 (class III), chi polypeptide(ADH5)	Chlorocebus sabaeus	GO:0006069~ethanol oxidation,		GO:0008270~zinc ion binding,GO:0051903~S-(hydroxymethyl)glutathione dehydrogenase activity,	IPR002085:Alcohol dehydrogenase superfamily, zinc-type,IPR002328:Alcohol dehydrogenase, zinc-type, conserved site,IPR011032:GroES-like,IPR013149:Alcohol dehydrogenase, C-terminal,IPR013154:Alcohol dehydrogenase GroES-like,IPR014183:Alcohol dehydrogenase class III/S-(hydroxymethyl)glutathione dehydrogenase,IPR016040:NAD(P)-binding domain,	ADH5,			Complete proteome,Metal-binding,NAD,Oxidoreductase,Reference proteome,Zinc,
103236016	alcohol dehydrogenase 6 (class V)(ADH6)	Chlorocebus sabaeus			GO:0008270~zinc ion binding,GO:0016491~oxidoreductase activity,	IPR002085:Alcohol dehydrogenase superfamily, zinc-type,IPR002328:Alcohol dehydrogenase, zinc-type, conserved site,IPR011032:GroES-like,IPR013149:Alcohol dehydrogenase, C-terminal,IPR013154:Alcohol dehydrogenase GroES-like,IPR016040:NAD(P)-binding domain,	ADH6,			Complete proteome,Metal-binding,Reference proteome,Zinc,
103236022	alcohol dehydrogenase 7 (class IV), mu or sigma polypeptide(ADH7)	Chlorocebus sabaeus			GO:0008270~zinc ion binding,GO:0016491~oxidoreductase activity,	IPR002085:Alcohol dehydrogenase superfamily, zinc-type,IPR002328:Alcohol dehydrogenase, zinc-type, conserved site,IPR011032:GroES-like,IPR013149:Alcohol dehydrogenase, C-terminal,IPR013154:Alcohol dehydrogenase GroES-like,IPR016040:NAD(P)-binding domain,	ADH7,			Complete proteome,Metal-binding,Reference proteome,Zinc,
103231285	aldehyde dehydrogenase 1 family member A3(ALDH1A3)	Chlorocebus sabaeus		103231285,			GO:0016620~oxidoreductase activity, acting on the aldehyde or oxo group of donors, NAD or NADP as acceptor,	IPR015590:Aldehyde dehydrogenase domain,IPR016160:Aldehyde dehydrogenase, conserved site,IPR016161:Aldehyde/histidinol dehydrogenase,IPR016162:Aldehyde dehydrogenase, N-terminal,IPR016163:Aldehyde dehydrogenase, C-terminal,	ALDH1A3,			Complete proteome,Oxidoreductase,Reference proteome,
103239007	aldehyde dehydrogenase 1 family member L2(ALDH1L2)	Chlorocebus sabaeus		103239007,	GO:0006730~one-carbon metabolic process,GO:0009058~biosynthetic process,GO:0009258~10-formyltetrahydrofolate catabolic process,	GO:0005737~cytoplasm,	GO:0016155~formyltetrahydrofolate dehydrogenase activity,GO:0016620~oxidoreductase activity, acting on the aldehyde or oxo group of donors, NAD or NADP as acceptor,GO:0016742~hydroxymethyl-, formyl- and related transferase activity,	IPR001555:Phosphoribosylglycinamide formyltransferase, active site,IPR002376:Formyl transferase, N-terminal,IPR005793:Formyl transferase, C-terminal,IPR006162:Phosphopantetheine attachment site,IPR009081:Acyl carrier protein-like,IPR011034:Formyl transferase, C-terminal-like,IPR011407:10-formyltetrahydrofolate dehydrogenase,IPR015590:Aldehyde dehydrogenase domain,IPR016160:Aldehyde dehydrogenase,…	ALDH1L2,	PIRSF036489:10-formyltetrahydrofolate dehydrogenase,		Complete proteome,Oxidoreductase,Reference proteome,
103216806	aldehyde dehydrogenase 18 family member A1(ALDH18A1)	Chlorocebus sabaeus		103216806,	GO:0006561~proline biosynthetic process,	GO:0005737~cytoplasm,	GO:0004349~glutamate 5-kinase activity,GO:0016491~oxidoreductase activity,	IPR001048:Aspartate/glutamate/uridylate kinase,IPR001057:Glutamate/acetylglutamate kinase,IPR005715:Glutamate 5-kinase/delta-1-pyrroline-5-carboxylate synthase,IPR016161:Aldehyde/histidinol dehydrogenase,IPR016162:Aldehyde dehydrogenase, N-terminal,IPR019797:Glutamate 5-kinase, conserved site,	ALDH18A1,			Complete proteome,Reference proteome,
103239134	aldehyde dehydrogenase 2 family (mitochondrial)(ALDH2)	Chlorocebus sabaeus		103239134,			GO:0016620~oxidoreductase activity, acting on the aldehyde or oxo group of donors, NAD or NADP as acceptor,	IPR015590:Aldehyde dehydrogenase domain,IPR016160:Aldehyde dehydrogenase, conserved site,IPR016161:Aldehyde/histidinol dehydrogenase,IPR016162:Aldehyde dehydrogenase, N-terminal,IPR016163:Aldehyde dehydrogenase, C-terminal,	ALDH2,			Complete proteome,Oxidoreductase,Reference proteome,
103242517	aldehyde dehydrogenase 3 family member A2(ALDH3A2)	Chlorocebus sabaeus		103242517,	GO:0006081~cellular aldehyde metabolic process,	GO:0016021~integral component of membrane,	GO:0004030~aldehyde dehydrogenase [NAD(P)+] activity,	IPR012394:Aldehyde dehydrogenase NAD(P)-dependent,IPR015590:Aldehyde dehydrogenase domain,IPR016160:Aldehyde dehydrogenase, conserved site,IPR016161:Aldehyde/histidinol dehydrogenase,IPR016162:Aldehyde dehydrogenase, N-terminal,IPR016163:Aldehyde dehydrogenase, C-terminal,	ALDH3A2,	PIRSF036492:aldehyde dehydrogenase,		Complete proteome,Membrane,Oxidoreductase,Reference proteome,Transmembrane,Transmembrane helix,
103216001	aldehyde dehydrogenase 3 family member B1(ALDH3B1)	Chlorocebus sabaeus		103216001,	GO:0006081~cellular aldehyde metabolic process,		GO:0004030~aldehyde dehydrogenase [NAD(P)+] activity,	IPR012394:Aldehyde dehydrogenase NAD(P)-dependent,IPR015590:Aldehyde dehydrogenase domain,IPR016160:Aldehyde dehydrogenase, conserved site,IPR016161:Aldehyde/histidinol dehydrogenase,IPR016162:Aldehyde dehydrogenase, N-terminal,IPR016163:Aldehyde dehydrogenase, C-terminal,	ALDH3B1,	PIRSF036492:aldehyde dehydrogenase,		Complete proteome,Oxidoreductase,Reference proteome,
103216342	aldehyde dehydrogenase 3 family member B2(ALDH3B2)	Chlorocebus sabaeus		103216342,			GO:0016620~oxidoreductase activity, acting on the aldehyde or oxo group of donors, NAD or NADP as acceptor,	IPR015590:Aldehyde dehydrogenase domain,IPR016160:Aldehyde dehydrogenase, conserved site,IPR016161:Aldehyde/histidinol dehydrogenase,IPR016162:Aldehyde dehydrogenase, N-terminal,IPR016163:Aldehyde dehydrogenase, C-terminal,	aldh3b2,			Complete proteome,Oxidoreductase,Reference proteome,
103222054	aldehyde dehydrogenase 5 family member A1(ALDH5A1)	Chlorocebus sabaeus		103222054,	GO:0009450~gamma-aminobutyric acid catabolic process,		GO:0009013~succinate-semialdehyde dehydrogenase [NAD(P)+] activity,	IPR010102:Succinate semialdehyde dehydrogenase,IPR015590:Aldehyde dehydrogenase domain,IPR016160:Aldehyde dehydrogenase, conserved site,IPR016161:Aldehyde/histidinol dehydrogenase,IPR016162:Aldehyde dehydrogenase, N-terminal,IPR016163:Aldehyde dehydrogenase, C-terminal,	ALDH5A1,			Complete proteome,Oxidoreductase,Reference proteome,
103229318	aldehyde dehydrogenase 6 family member A1(ALDH6A1)	Chlorocebus sabaeus		103229318,			GO:0004491~methylmalonate-semialdehyde dehydrogenase (acylating) activity,	IPR010061:Methylmalonate-semialdehyde dehydrogenase,IPR015590:Aldehyde dehydrogenase domain,IPR016160:Aldehyde dehydrogenase, conserved site,IPR016161:Aldehyde/histidinol dehydrogenase,IPR016162:Aldehyde dehydrogenase, N-terminal,IPR016163:Aldehyde dehydrogenase, C-terminal,	ALDH6A1,			Complete proteome,Reference proteome,
103217611	aldehyde oxidase 1(LOC103217611)	Chlorocebus sabaeus		103217611,			GO:0005506~iron ion binding,GO:0009055~electron carrier activity,GO:0016614~oxidoreductase activity, acting on CH-OH group of donors,GO:0043546~molybdopterin cofactor binding,GO:0050660~flavin adenine dinucleotide binding,GO:0051287~NAD binding,GO:0051537~2 iron, 2 sulfur cluster binding,	IPR000674:Aldehyde oxidase/xanthine dehydrogenase, a/b hammerhead,IPR001041:2Fe-2S ferredoxin-type domain,IPR002346:Molybdopterin dehydrogenase, FAD-binding,IPR002888:[2Fe-2S]-binding,IPR005107:CO dehydrogenase flavoprotein, C-terminal,IPR006058:2Fe-2S ferredoxin, iron-sulphur binding site,IPR008274:Aldehyde oxidase/xanthine dehydrogenase, molybdopterin binding,IPR012675:Beta-grasp domain,IPR0143…	LOC103217611,	PIRSF000127:xanthine dehydrogenase,	SM01008:SM01008,SM01092:SM01092,	2Fe-2S,Complete proteome,FAD,Flavoprotein,Iron,Iron-sulfur,Metal-binding,Molybdenum,Reference proteome,
103217619	aldehyde oxidase 2(LOC103217619)	Chlorocebus sabaeus		103217619,					LOC103217619,
103217617	aldehyde oxidase 4-like(LOC103217617)	Chlorocebus sabaeus		103217617,					LOC103217617,
103226928	aldo-keto reductase family 1 member B(AKR1B1)	Chlorocebus sabaeus		103226928,			GO:0016491~oxidoreductase activity,	IPR001395:Aldo/keto reductase,IPR018170:Aldo/keto reductase, conserved site,IPR020471:Aldo/keto reductase subgroup,IPR023210:NADP-dependent oxidoreductase domain,	AKR1B1,			Complete proteome,Reference proteome,
103226931	aldo-keto reductase family 1 member B10(LOC103226931)	Chlorocebus sabaeus		103226931,					LOC103226931,
103226929	aldo-keto reductase family 1 member B10-like(LOC103226929)	Chlorocebus sabaeus		103226929,					LOC103226929,
103226932	aldo-keto reductase family 1 member B10-like(LOC103226932)	Chlorocebus sabaeus		103226932,			GO:0016491~oxidoreductase activity,	IPR001395:Aldo/keto reductase,IPR018170:Aldo/keto reductase, conserved site,IPR020471:Aldo/keto reductase subgroup,IPR023210:NADP-dependent oxidoreductase domain,	LOC103226932,	PIRSF000097:aldo-keto reductase,		Complete proteome,Reference proteome,
103247760	aldo-keto reductase family 1 member B10-like(LOC103247760)	Chlorocebus sabaeus		103247760,					LOC103247760,
103237816	aldo-keto reductase family 1 member C1-like(LOC103237816)	Chlorocebus sabaeus		103237816,					LOC103237816,
103237812	aldo-keto reductase family 1 member C3-like(LOC103237812)	Chlorocebus sabaeus		103237812,					LOC103237812,
103226977	aldo-keto reductase family 1 member D1(AKR1D1)	Chlorocebus sabaeus		103226977,			GO:0016491~oxidoreductase activity,	IPR001395:Aldo/keto reductase,IPR018170:Aldo/keto reductase, conserved site,IPR020471:Aldo/keto reductase subgroup,IPR023210:NADP-dependent oxidoreductase domain,	AKR1D1,	PIRSF000097:aldo-keto reductase,		Complete proteome,Reference proteome,
103230584	aldolase, fructose-bisphosphate A(ALDOA)	Chlorocebus sabaeus		103230584,	GO:0006096~glycolytic process,		GO:0004332~fructose-bisphosphate aldolase activity,	IPR000741:Fructose-bisphosphate aldolase, class-I,IPR013785:Aldolase-type TIM barrel,	ALDOA,			Complete proteome,Glycolysis,Lyase,Reference proteome,Schiff base,
103227830	ALG1, chitobiosyldiphosphodolichol beta-mannosyltransferase(ALG1)	Chlorocebus sabaeus		103227830,			GO:0016757~transferase activity, transferring glycosyl groups,	IPR001296:Glycosyl transferase, family 1,IPR026051:Asparagine-linked glycosylation protein 1-like,	ALG1,			Complete proteome,Reference proteome,
103232498	ALG13, UDP-N-acetylglucosaminyltransferase subunit(ALG13)	Chlorocebus sabaeus		103232498,			GO:0016758~transferase activity, transferring hexosyl groups,	IPR002999:Tudor domain,IPR003323:Ovarian tumour, otubain,IPR007235:Glycosyl transferase, family 28, C-terminal,	ALG13,			Complete proteome,Reference proteome,
103221139	ALG3, alpha-1,3- mannosyltransferase(ALG3)	Chlorocebus sabaeus		103221139,		GO:0005783~endoplasmic reticulum,GO:0016021~integral component of membrane,	GO:0016758~transferase activity, transferring hexosyl groups,	IPR007873:Glycosyltransferase, ALG3,	ALG3,			Complete proteome,Membrane,Reference proteome,Transmembrane,Transmembrane helix,
103248445	ALG9, alpha-1,2-mannosyltransferase(ALG9)	Chlorocebus sabaeus		103248445,					ALG9,
103218081	alkaline phosphatase, intestinal(ALPI)	Chlorocebus sabaeus		103218081,			GO:0004035~alkaline phosphatase activity,	IPR001952:Alkaline phosphatase,IPR017849:Alkaline phosphatase-like, alpha/beta/alpha,IPR017850:Alkaline-phosphatase-like, core domain,IPR018299:Alkaline phosphatase, active site,	ALPI,		SM00098:alkPPc,	Complete proteome,Hydrolase,Magnesium,Reference proteome,Signal,Zinc,
103225436	alkaline phosphatase, liver/bone/kidney(ALPL)	Chlorocebus sabaeus		103225436,			GO:0004035~alkaline phosphatase activity,	IPR001952:Alkaline phosphatase,IPR017849:Alkaline phosphatase-like, alpha/beta/alpha,IPR017850:Alkaline-phosphatase-like, core domain,IPR018299:Alkaline phosphatase, active site,	ALPL,		SM00098:alkPPc,	Complete proteome,Hydrolase,Magnesium,Reference proteome,Signal,Zinc,
103218079	alkaline phosphatase, placental(ALPP)	Chlorocebus sabaeus		103218079,			GO:0004035~alkaline phosphatase activity,	IPR001952:Alkaline phosphatase,IPR017849:Alkaline phosphatase-like, alpha/beta/alpha,IPR017850:Alkaline-phosphatase-like, core domain,IPR018299:Alkaline phosphatase, active site,	Alpp,		SM00098:alkPPc,	Complete proteome,Hydrolase,Magnesium,Reference proteome,Signal,Zinc,
103218076	alkaline phosphatase, placental-like(LOC103218076)	Chlorocebus sabaeus		103218076,					LOC103218076,
103229913	alkB homolog 1, histone H2A dioxygenase(ALKBH1)	Chlorocebus sabaeus		103229913,					ALKBH1,
103220910	allantoicase(ALLC)	Chlorocebus sabaeus		103220910,	GO:0000256~allantoin catabolic process,		GO:0004037~allantoicase activity,	IPR005164:Allantoicase,IPR008979:Galactose-binding domain-like,IPR015908:Allantoicase domain,	ALLC,			Complete proteome,Reference proteome,
103239738	allograft inflammatory factor 1 like(AIF1L)	Chlorocebus sabaeus		103239738,			GO:0005509~calcium ion binding,	IPR002048:EF-hand domain,IPR011992:EF-hand-like domain,	AIF1L,			Complete proteome,Reference proteome,
103219951	all-trans-retinol 13,14-reductase-like(LOC103219951)	Chlorocebus sabaeus		103219951,					LOC103219951,
103220054	ALMS1, centrosome and basal body associated protein(ALMS1)	Chlorocebus sabaeus		103220054,	GO:0016197~endosomal transport,GO:0051492~regulation of stress fiber assembly,				ALMS1,			Coiled coil,Complete proteome,Reference proteome,
103245432	alpha- and gamma-adaptin binding protein(AAGAB)	Chlorocebus sabaeus		103245432,				IPR019341:Alpha/gamma-adaptin-binding protein p34,IPR027417:P-loop containing nucleoside triphosphate hydrolase,	AAGAB,			Complete proteome,Reference proteome,
103235780	alpha fetoprotein(AFP)	Chlorocebus sabaeus	GO:0006810~transport,	GO:0005615~extracellular space,		IPR000264:ALB/AFP/VDB,IPR014760:Serum albumin, N-terminal,IPR020857:Serum albumin, conserved site,IPR020858:Serum albumin-like,IPR021177:Serum albumin/Alpha-fetoprotein,	AFP,	PIRSF002520:serum albumin,	SM00103:ALBUMIN,	Complete proteome,Reference proteome,Signal,
103236131	alpha kinase 1(ALPK1)	Chlorocebus sabaeus		103236131,			GO:0004674~protein serine/threonine kinase activity,GO:0005524~ATP binding,	IPR004166:MHCK/EF2 kinase,IPR011009:Protein kinase-like domain,	alpk1,		SM00811:Alpha_kinase,	Complete proteome,Reference proteome,
103244213	alpha kinase 2(ALPK2)	Chlorocebus sabaeus		103244213,			GO:0004674~protein serine/threonine kinase activity,GO:0005524~ATP binding,	IPR003598:Immunoglobulin subtype 2,IPR003599:Immunoglobulin subtype,IPR004166:MHCK/EF2 kinase,IPR007110:Immunoglobulin-like domain,IPR011009:Protein kinase-like domain,IPR013098:Immunoglobulin I-set,IPR013783:Immunoglobulin-like fold,	ALPK2,		SM00408:IGc2,SM00409:IG,SM00811:Alpha_kinase,	Complete proteome,Reference proteome,Repeat,
103231104	alpha kinase 3(ALPK3)	Chlorocebus sabaeus		103231104,			GO:0004674~protein serine/threonine kinase activity,GO:0005524~ATP binding,	IPR003598:Immunoglobulin subtype 2,IPR003599:Immunoglobulin subtype,IPR004166:MHCK/EF2 kinase,IPR007110:Immunoglobulin-like domain,IPR011009:Protein kinase-like domain,IPR013098:Immunoglobulin I-set,IPR013783:Immunoglobulin-like fold,	ALPK3,		SM00408:IGc2,SM00409:IG,SM00811:Alpha_kinase,	Complete proteome,Reference proteome,Repeat,
103221829	alpha tubulin acetyltransferase 1(ATAT1)	Chlorocebus sabaeus		103221829,	GO:0048666~neuron development,GO:0070507~regulation of microtubule cytoskeleton organization,GO:0071929~alpha-tubulin acetylation,	GO:0005737~cytoplasm,GO:0005819~spindle,GO:0005874~microtubule,GO:0005905~clathrin-coated pit,GO:0005925~focal adhesion,GO:0030424~axon,	GO:0019799~tubulin N-acetyltransferase activity,	IPR007965:Alpha-tubulin N-acetyltransferase,IPR016181:Acyl-CoA N-acyltransferase,	ATAT1,			Acetylation,Acyltransferase,Cell junction,Cell projection,Coated pit,Complete proteome,Cytoplasm,Cytoskeleton,Membrane,Reference proteome,Transferase,
103218537	alpha-2-macroglobulin like 1(A2ML1)	Chlorocebus sabaeus		103218537,		GO:0005615~extracellular space,	GO:0004866~endopeptidase inhibitor activity,	IPR001599:Alpha-2-macroglobulin,IPR002890:Alpha-2-macroglobulin, N-terminal,IPR008930:Terpenoid cyclases/protein prenyltransferase alpha-alpha toroid,IPR009048:Alpha-macroglobulin, receptor-binding,IPR011625:Alpha-2-macroglobulin, N-terminal 2,IPR011626:A-macroglobulin complement component,IPR014756:Immunoglobulin E-set,IPR019565:Alpha-2-macroglobulin, thiol-ester bond-forming,IPR019742:Alpha-2-m…	A2ML1,		SM01359:SM01359,SM01360:SM01360,SM01361:SM01361,	Complete proteome,Reference proteome,Signal,
103218542	alpha-2-macroglobulin(LOC103218542)	Chlorocebus sabaeus		103218542,		GO:0005615~extracellular space,	GO:0004866~endopeptidase inhibitor activity,	IPR001599:Alpha-2-macroglobulin,IPR002890:Alpha-2-macroglobulin, N-terminal,IPR008930:Terpenoid cyclases/protein prenyltransferase alpha-alpha toroid,IPR009048:Alpha-macroglobulin, receptor-binding,IPR010916:TonB box, conserved site,IPR011625:Alpha-2-macroglobulin, N-terminal 2,IPR011626:A-macroglobulin complement component,IPR014756:Immunoglobulin E-set,IPR019565:Alpha-2-macroglobulin, thiol-est…	LOC103218542,		SM01359:SM01359,SM01360:SM01360,SM01361:SM01361,	Complete proteome,Reference proteome,Signal,
103218545	alpha-2-macroglobulin-like(LOC103218545)	Chlorocebus sabaeus		103218545,					LOC103218545,
103222397	alpha-actinin-3(LOC103222397)	Chlorocebus sabaeus		103222397,			GO:0005509~calcium ion binding,	IPR001589:Actinin-type, actin-binding, conserved site,IPR001715:Calponin homology domain,IPR002017:Spectrin repeat,IPR002048:EF-hand domain,IPR011992:EF-hand-like domain,IPR014837:EF-hand, Ca insensitive,IPR018159:Spectrin/alpha-actinin,	LOC103222397,		SM00033:CH,SM00054:EFh,SM00150:SPEC,	Actin-binding,Coiled coil,Complete proteome,Reference proteome,Repeat,
103235730	alpha-S2-casein-like(LOC103235730)	Chlorocebus sabaeus					LOC103235730,
103232485	Alport syndrome, mental retardation, midface hypoplasia and elliptocytosis chromosomal region gene 1(AMMECR1)	Chlorocebus sabaeus		103232485,				IPR002733:AMMECR1 domain,IPR023473:AMMECR1,IPR027485:AMMECR1, N-terminal,	AMMECR1,			Complete proteome,Reference proteome,
103217652	ALS2, alsin Rho guanine nucleotide exchange factor(ALS2)	Chlorocebus sabaeus		103217652,					ALS2,
103238811	ALX homeobox 1(ALX1)	Chlorocebus sabaeus		103238811,	GO:0001755~neural crest cell migration,	GO:0005634~nucleus,	GO:0003700~transcription factor activity, sequence-specific DNA binding,GO:0043565~sequence-specific DNA binding,	IPR001356:Homeodomain,IPR003654:OAR domain,IPR009057:Homeodomain-like,IPR017970:Homeobox, conserved site,	ALX1,		SM00389:HOX,	Complete proteome,Developmental protein,DNA-binding,Homeobox,Nucleus,Reference proteome,
103235751	ameloblastin(AMBN)	Chlorocebus sabaeus	GO:0042475~odontogenesis of dentin-containing tooth,		GO:0030345~structural constituent of tooth enamel,	IPR007798:Ameloblastin precursor,	AMBN,		SM00817:Amelin,	Complete proteome,Reference proteome,Signal,
103231589	amelogenin, X isoform(LOC103231589)	Chlorocebus sabaeus		103231589,					LOC103231589,
103231588	amelogenin, X isoform-like(LOC103231588)	Chlorocebus sabaeus		103231588,					LOC103231588,
103235746	amelotin(AMTN)	Chlorocebus sabaeus					AMTN,
103227226	amine oxidase, copper containing 1(AOC1)	Chlorocebus sabaeus		103227226,	GO:0009308~amine metabolic process,		GO:0005507~copper ion binding,GO:0008131~primary amine oxidase activity,GO:0048038~quinone binding,	IPR000269:Copper amine oxidase,IPR015798:Copper amine oxidase, C-terminal,IPR015800:Copper amine oxidase, N2-terminal,IPR015802:Copper amine oxidase, N3-terminal,IPR016182:Copper amine oxidase, N-terminal,	AOC1,			Complete proteome,Copper,Metal-binding,Oxidoreductase,Reference proteome,Signal,TPQ,
103243381	amine oxidase, copper containing 2(AOC2)	Chlorocebus sabaeus		103243381,	GO:0007601~visual perception,GO:0009308~amine metabolic process,		GO:0005507~copper ion binding,GO:0008131~primary amine oxidase activity,GO:0048038~quinone binding,	IPR000269:Copper amine oxidase,IPR015798:Copper amine oxidase, C-terminal,IPR015800:Copper amine oxidase, N2-terminal,IPR015802:Copper amine oxidase, N3-terminal,IPR016182:Copper amine oxidase, N-terminal,	AOC2,			Complete proteome,Copper,Metal-binding,Oxidoreductase,Reference proteome,Signal,TPQ,
103236077	aminoacyl tRNA synthetase complex interacting multifunctional protein 1(AIMP1)	Chlorocebus sabaeus			GO:0000049~tRNA binding,	IPR002547:tRNA-binding domain,IPR012340:Nucleic acid-binding, OB-fold,	AIMP1,			Coiled coil,Complete proteome,Reference proteome,
103227712	aminoacylase 1(ACY1)	Chlorocebus sabaeus		103227712,	GO:0006520~cellular amino acid metabolic process,	GO:0005737~cytoplasm,	GO:0004046~aminoacylase activity,GO:0008237~metallopeptidase activity,GO:0046872~metal ion binding,	IPR001261:ArgE/DapE/ACY1/CPG2/YscS, conserved site,IPR002933:Peptidase M20,IPR010159:N-acyl-L-amino-acid amidohydrolase,IPR011650:Peptidase M20, dimerisation domain,	ACY1,	PIRSF036696:acyl-amino-acid amidohydrolase 1,		Complete proteome,Cytoplasm,Hydrolase,Metal-binding,Reference proteome,Zinc,
103236521	aminoadipate aminotransferase(AADAT)	Chlorocebus sabaeus		103236521,	GO:0009058~biosynthetic process,		GO:0003824~catalytic activity,GO:0030170~pyridoxal phosphate binding,	IPR004839:Aminotransferase, class I/classII,IPR015421:Pyridoxal phosphate-dependent transferase, major region, subdomain 1,IPR015422:Pyridoxal phosphate-dependent transferase, major region, subdomain 2,IPR015424:Pyridoxal phosphate-dependent transferase,	AADAT,			Complete proteome,Reference proteome,
103235651	aminoadipate-semialdehyde dehydrogenase(AASDH)	Chlorocebus sabaeus	GO:0008152~metabolic process,		GO:0003824~catalytic activity,	IPR000873:AMP-dependent synthetase/ligase,IPR002372:Pyrrolo-quinoline quinone repeat,IPR009081:Acyl carrier protein-like,IPR011047:Quinonprotein alcohol dehydrogenase-like superfamily,IPR018391:Pyrrolo-quinoline quinone beta-propeller repeat,IPR020845:AMP-binding, conserved site,IPR027295:Quinonprotein alcohol dehydrogenase-like domain,	AASDH,		SM00564:PQQ,	Complete proteome,Reference proteome,
103226802	aminoadipate-semialdehyde synthase(AASS)	Chlorocebus sabaeus		103226802,			GO:0016491~oxidoreductase activity,	IPR005097:Saccharopine dehydrogenase / Homospermidine synthase,IPR007698:Alanine dehydrogenase/PNT, NAD(H)-binding domain,IPR007886:Alanine dehydrogenase/pyridine nucleotide transhydrogenase, N-terminal,IPR016040:NAD(P)-binding domain,	AASS,		SM01002:SM01002,SM01003:SM01003,	Complete proteome,Reference proteome,
103243576	aminopeptidase puromycin sensitive(NPEPPS)	Chlorocebus sabaeus		103243576,			GO:0008237~metallopeptidase activity,GO:0008270~zinc ion binding,	IPR001930:Peptidase M1, alanine aminopeptidase/leukotriene A4 hydrolase,IPR014782:Peptidase M1, membrane alanine aminopeptidase, N-terminal,IPR024571:Domain of unknown function DUF3358,	NPEPPS,			Complete proteome,Reference proteome,
103226200	amphiphysin(LOC103226200)	Chlorocebus sabaeus		103226200,		GO:0005737~cytoplasm,		IPR001452:Src homology-3 domain,IPR003005:Amphiphysin,IPR003017:Amphiphysin, isoform 1,IPR004148:BAR domain,IPR027267:Arfaptin homology (AH) domain/BAR domain,	LOC103226200,		SM00326:SH3,SM00721:BAR,	Coiled coil,Complete proteome,Reference proteome,
103235805	amphiregulin(AREG)	Chlorocebus sabaeus		GO:0016021~integral component of membrane,		IPR000742:Epidermal growth factor-like domain,IPR013032:EGF-like, conserved site,IPR015497:Epidermal growth factor receptor ligand,	AREG,			Complete proteome,Membrane,Reference proteome,Signal,Transmembrane,Transmembrane helix,
103224377	amylo-alpha-1, 6-glucosidase, 4-alpha-glucanotransferase(AGL)	Chlorocebus sabaeus		103224377,	GO:0005978~glycogen biosynthetic process,GO:0005980~glycogen catabolic process,		GO:0004134~4-alpha-glucanotransferase activity,GO:0004135~amylo-alpha-1,6-glucosidase activity,	IPR006421:Glycogen debranching enzyme, metazoa,IPR008928:Six-hairpin glycosidase-like,IPR010401:Amylo-alpha-1,6-glucosidase,IPR013781:Glycoside hydrolase, catalytic domain,IPR017853:Glycoside hydrolase, superfamily,	AGL,			Complete proteome,Reference proteome,
103245901	amyloid beta A4 precursor protein-binding family A member 2-like(LOC103245901)	Chlorocebus sabaeus		103245901,					LOC103245901,
103233691	amyloid beta precursor protein binding family A member 3(APBA3)	Chlorocebus sabaeus		103233691,			GO:0001540~beta-amyloid binding,GO:0004857~enzyme inhibitor activity,	IPR001478:PDZ domain,IPR006020:Phosphotyrosine interaction domain,IPR011993:Pleckstrin homology-like domain,	APBA3,		SM00228:PDZ,SM00462:PTB,	Complete proteome,Reference proteome,
103241488	amyloid beta precursor protein binding family B member 1(APBB1)	Chlorocebus sabaeus		103241488,				IPR001202:WW domain,IPR006020:Phosphotyrosine interaction domain,IPR011993:Pleckstrin homology-like domain,	APBB1,		SM00456:WW,SM00462:PTB,	Complete proteome,Reference proteome,
103246178	amyloid beta precursor protein binding family B member 2(APBB2)	Chlorocebus sabaeus		103246178,				IPR001202:WW domain,IPR006020:Phosphotyrosine interaction domain,IPR011993:Pleckstrin homology-like domain,	APBB2,		SM00456:WW,SM00462:PTB,	Complete proteome,Reference proteome,
103244659	amyloid beta precursor protein binding family B member 3(APBB3)	Chlorocebus sabaeus		103244659,				IPR001202:WW domain,IPR006020:Phosphotyrosine interaction domain,IPR011993:Pleckstrin homology-like domain,	APBB3,		SM00456:WW,SM00462:PTB,	Complete proteome,Reference proteome,
103217647	amyotrophic lateral sclerosis 2 chromosome region candidate 11(ALS2CR11)	Chlorocebus sabaeus		103217647,					ALS2CR11,			Complete proteome,Reference proteome,
103241259	anaphase promoting complex subunit 1(ANAPC1)	Chlorocebus sabaeus		103241259,		GO:0005680~anaphase-promoting complex,		IPR024990:Anaphase-promoting complex subunit 1,	ANAPC1,			Complete proteome,Reference proteome,
103246266	anaphase promoting complex subunit 4(ANAPC4)	Chlorocebus sabaeus		103246266,	GO:0030071~regulation of mitotic metaphase/anaphase transition,GO:0031145~anaphase-promoting complex-dependent catabolic process,	GO:0005680~anaphase-promoting complex,		IPR015943:WD40/YVTN repeat-like-containing domain,IPR017169:Anaphase-promoting complex subunit 4, metazoa,IPR017986:WD40-repeat-containing domain,IPR024789:Anaphase-promoting complex subunit 4,IPR024790:Anaphase-promoting complex subunit 4 long domain,IPR024977:Anaphase-promoting complex subunit 4, WD40 domain,	ANAPC4,	PIRSF037303:anaphase promoting complex, subunit 4,		Complete proteome,Reference proteome,
103239279	anaphase promoting complex subunit 5(ANAPC5)	Chlorocebus sabaeus		103239279,				IPR011990:Tetratricopeptide-like helical,IPR019734:Tetratricopeptide repeat,IPR026000:Anaphase-promoting complex subunit 5,TPR-containing domain,	ANAPC5,		SM00028:TPR,	Complete proteome,Reference proteome,
103239524	anaphase promoting complex subunit 7(ANAPC7)	Chlorocebus sabaeus		103239524,					ANAPC7,
103220559	anaplastic lymphoma receptor tyrosine kinase(ALK)	Chlorocebus sabaeus		103220559,	GO:0000187~activation of MAPK activity,GO:0007169~transmembrane receptor protein tyrosine kinase signaling pathway,GO:0048666~neuron development,	GO:0016021~integral component of membrane,	GO:0004714~transmembrane receptor protein tyrosine kinase activity,GO:0005524~ATP binding,	IPR000719:Protein kinase, catalytic domain,IPR000998:MAM domain,IPR001245:Serine-threonine/tyrosine-protein kinase catalytic domain,IPR002011:Tyrosine-protein kinase, receptor class II, conserved site,IPR002172:Low-density lipoprotein (LDL) receptor class A repeat,IPR008266:Tyrosine-protein kinase, active site,IPR011009:Protein kinase-like domain,IPR013320:Concanavalin A-like lectin/glucanase, su…	ALK,		SM00192:LDLa,SM00219:TyrKc,	Complete proteome,Membrane,Phosphoprotein,Receptor,Reference proteome,Transmembrane,
103220018	ancient ubiquitous protein 1(AUP1)	Chlorocebus sabaeus		103220018,		GO:0016021~integral component of membrane,		IPR003892:Ubiquitin system component Cue,	AUP1,		SM00546:CUE,	Complete proteome,Membrane,Reference proteome,Transmembrane,Transmembrane helix,
103232105	androgen receptor(AR)	Chlorocebus sabaeus		103232105,	GO:0006351~transcription, DNA-templated,	GO:0005634~nucleus,	GO:0004882~androgen receptor activity,GO:0005496~steroid binding,GO:0008270~zinc ion binding,GO:0043565~sequence-specific DNA binding,	IPR000536:Nuclear hormone receptor, ligand-binding, core,IPR001103:Androgen receptor,IPR001628:Zinc finger, nuclear hormone receptor-type,IPR013088:Zinc finger, NHR/GATA-type,	ar,		SM00399:ZnF_C4,SM00430:HOLI,	Complete proteome,DNA-binding,Metal-binding,Nucleus,Reference proteome,Transcription,Transcription regulation,Zinc,Zinc-finger,
103240201	androglobin(ADGB)	Chlorocebus sabaeus		103240201,		GO:0005622~intracellular,	GO:0004198~calcium-dependent cysteine-type endopeptidase activity,GO:0019825~oxygen binding,GO:0020037~heme binding,	IPR000048:IQ motif, EF-hand binding site,IPR001300:Peptidase C2, calpain, catalytic domain,IPR012292:Globin, structural domain,	ADGB,		SM00230:CysPc,	Coiled coil,Complete proteome,Reference proteome,
103230116	angel homolog 2(ANGEL2)	Chlorocebus sabaeus		103230116,				IPR005135:Endonuclease/exonuclease/phosphatase,	ANGEL2,			Complete proteome,Reference proteome,
103217858	angio associated migratory cell protein(AAMP)	Chlorocebus sabaeus		103217858,				IPR001680:WD40 repeat,IPR015943:WD40/YVTN repeat-like-containing domain,IPR017986:WD40-repeat-containing domain,IPR019775:WD40 repeat, conserved site,	AAMP,		SM00320:WD40,	Complete proteome,Reference proteome,
103223397	angiogenic factor with G-patch and FHA domains 1(AGGF1)	Chlorocebus sabaeus		103223397,			GO:0003676~nucleic acid binding,	IPR000253:Forkhead-associated (FHA) domain,IPR000467:G-patch domain,IPR008984:SMAD/FHA domain,	AGGF1,		SM00240:FHA,SM00443:G_patch,	Coiled coil,Complete proteome,Reference proteome,
103241641	angiomotin like 2(AMOTL2)	Chlorocebus sabaeus		103241641,				IPR009114:Angiomotin,IPR024646:Angiomotin, C-terminal,	AMOTL2,			Coiled coil,Complete proteome,Reference proteome,
103232508	angiomotin(AMOT)	Chlorocebus sabaeus		103232508,				IPR009114:Angiomotin,IPR024646:Angiomotin, C-terminal,	AMOT,			Coiled coil,Complete proteome,Reference proteome,
103237282	angiopoietin 1(ANGPT1)	Chlorocebus sabaeus		103237282,				IPR002181:Fibrinogen, alpha/beta/gamma chain, C-terminal globular domain,IPR014715:Fibrinogen, alpha/beta/gamma chain, C-terminal globular, subdomain 2,IPR014716:Fibrinogen, alpha/beta/gamma chain, C-terminal globular, subdomain 1,IPR020837:Fibrinogen, conserved site,	ANGPT1,		SM00186:FBG,	Coiled coil,Complete proteome,Disulfide bond,Reference proteome,
103215952	angiopoietin 4(ANGPT4)	Chlorocebus sabaeus		103215952,	GO:0001525~angiogenesis,			IPR002181:Fibrinogen, alpha/beta/gamma chain, C-terminal globular domain,IPR014715:Fibrinogen, alpha/beta/gamma chain, C-terminal globular, subdomain 2,IPR014716:Fibrinogen, alpha/beta/gamma chain, C-terminal globular, subdomain 1,IPR020837:Fibrinogen, conserved site,	ANGPT4,		SM00186:FBG,	Coiled coil,Complete proteome,Disulfide bond,Reference proteome,Signal,
103233884	angiopoietin like 6(ANGPTL6)	Chlorocebus sabaeus		103233884,				IPR002181:Fibrinogen, alpha/beta/gamma chain, C-terminal globular domain,IPR014715:Fibrinogen, alpha/beta/gamma chain, C-terminal globular, subdomain 2,IPR014716:Fibrinogen, alpha/beta/gamma chain, C-terminal globular, subdomain 1,IPR020837:Fibrinogen, conserved site,	ANGPTL6,		SM00186:FBG,	Complete proteome,Disulfide bond,Reference proteome,
103225613	angiopoietin like 7(ANGPTL7)	Chlorocebus sabaeus		103225613,				IPR002181:Fibrinogen, alpha/beta/gamma chain, C-terminal globular domain,IPR014715:Fibrinogen, alpha/beta/gamma chain, C-terminal globular, subdomain 2,IPR014716:Fibrinogen, alpha/beta/gamma chain, C-terminal globular, subdomain 1,	ANGPTL7,		SM00186:FBG,	Coiled coil,Complete proteome,Reference proteome,Signal,
103231639	angiotensin I converting enzyme 2(ACE2)	Chlorocebus sabaeus		103231639,	GO:0002003~angiotensin maturation,GO:0046813~receptor-mediated virion attachment to host cell,	GO:0016021~integral component of membrane,	GO:0004181~metallocarboxypeptidase activity,GO:0008241~peptidyl-dipeptidase activity,GO:0046872~metal ion binding,	IPR001548:Peptidase M2, peptidyl-dipeptidase A,	ACE2,			Carboxypeptidase,Complete proteome,Glycoprotein,Hydrolase,Membrane,Metal-binding,Metalloprotease,Protease,Reference proteome,Signal,Transmembrane,Transmembrane helix,Zinc,
103225600	angiotensin II receptor associated protein(AGTRAP)	Chlorocebus sabaeus		103225600,	GO:0038166~angiotensin-activated signaling pathway,	GO:0016021~integral component of membrane,		IPR009436:Angiotensin II, type I receptor-associated,	AGTRAP,		SM00805:AGTRAP,	Complete proteome,Membrane,Reference proteome,Transmembrane,Transmembrane helix,
103241511	angiotensin II receptor type 1(AGTR1)	Chlorocebus sabaeus		103241511,	GO:0019229~regulation of vasoconstriction,	GO:0016021~integral component of membrane,	GO:0004945~angiotensin type II receptor activity,	IPR000190:Angiotensin II receptor type 1,IPR000248:Angiotensin II receptor family,IPR000276:G protein-coupled receptor, rhodopsin-like,IPR017452:GPCR, rhodopsin-like, 7TM,	AGTR1,		SM01381:SM01381,	Complete proteome,G-protein coupled receptor,Membrane,Receptor,Reference proteome,Transducer,Transmembrane,Transmembrane helix,
103247407	angiotensin II receptor type 2(AGTR2)	Chlorocebus sabaeus		103247407,	GO:0006954~inflammatory response,GO:0042312~regulation of vasodilation,GO:0042981~regulation of apoptotic process,	GO:0016021~integral component of membrane,	GO:0004945~angiotensin type II receptor activity,	IPR000147:Angiotensin II receptor type 2,IPR000248:Angiotensin II receptor family,IPR000276:G protein-coupled receptor, rhodopsin-like,IPR017452:GPCR, rhodopsin-like, 7TM,	AGTR2,			Complete proteome,G-protein coupled receptor,Membrane,Receptor,Reference proteome,Transducer,Transmembrane,Transmembrane helix,
103243232	angiotensin-converting enzyme(LOC103243232)	Chlorocebus sabaeus		103243232,					LOC103243232,
103243233	angiotensin-converting enzyme-like(LOC103243233)	Chlorocebus sabaeus		103243233,					LOC103243233,
103226222	anillin actin binding protein(ANLN)	Chlorocebus sabaeus		103226222,				IPR001849:Pleckstrin homology domain,IPR011993:Pleckstrin homology-like domain,IPR012966:Domain of unknown function DUF1709,	ANLN,		SM00233:PH,	Coiled coil,Complete proteome,Reference proteome,
103215679	ankyrin 1(ANK1)	Chlorocebus sabaeus		103215679,	GO:0007165~signal transduction,			IPR000488:Death domain,IPR000906:ZU5,IPR002110:Ankyrin repeat,IPR011029:Death-like domain,IPR020683:Ankyrin repeat-containing domain,	ANK1,		SM00005:DEATH,SM00218:ZU5,SM00248:ANK,	ANK repeat,Coiled coil,Complete proteome,Reference proteome,
103236140	ankyrin 2(ANK2)	Chlorocebus sabaeus		103236140,	GO:0007165~signal transduction,			IPR000488:Death domain,IPR000906:ZU5,IPR002110:Ankyrin repeat,IPR011029:Death-like domain,IPR020683:Ankyrin repeat-containing domain,	ANK2,		SM00005:DEATH,SM00218:ZU5,SM00248:ANK,	ANK repeat,Complete proteome,Reference proteome,
103216149	ankyrin 3(ANK3)	Chlorocebus sabaeus		103216149,					ANK3,
103217511	ankyrin and armadillo repeat containing(ANKAR)	Chlorocebus sabaeus		103217511,				IPR000225:Armadillo,IPR002110:Ankyrin repeat,IPR011989:Armadillo-like helical,IPR016024:Armadillo-type fold,IPR020683:Ankyrin repeat-containing domain,	ANKAR,		SM00185:ARM,SM00248:ANK,	ANK repeat,Complete proteome,Reference proteome,
103228105	ankyrin repeat and BTB domain containing 1(ABTB1)	Chlorocebus sabaeus		103228105,				IPR000210:BTB/POZ-like,IPR002110:Ankyrin repeat,IPR011333:BTB/POZ fold,IPR020683:Ankyrin repeat-containing domain,	ABTB1,		SM00225:BTB,SM00248:ANK,	ANK repeat,Complete proteome,Reference proteome,
103245483	ankyrin repeat and death domain containing 1A(ANKDD1A)	Chlorocebus sabaeus		103245483,	GO:0007165~signal transduction,			IPR000488:Death domain,IPR002110:Ankyrin repeat,IPR011029:Death-like domain,IPR020683:Ankyrin repeat-containing domain,	ANKDD1A,		SM00248:ANK,	ANK repeat,Complete proteome,Reference proteome,
103242886	ankyrin repeat and fibronectin type-III domain-containing protein 1(LOC103242886)	Chlorocebus sabaeus		103242886,					LOC103242886,
103244656	ankyrin repeat and KH domain-containing protein 1(LOC103244656)	Chlorocebus sabaeus		103244656,					LOC103244656,
103248485	ankyrin repeat and kinase domain containing 1(ANKK1)	Chlorocebus sabaeus		103248485,					ANKK1,
103234129	ankyrin repeat and LEM domain containing 1(ANKLE1)	Chlorocebus sabaeus		103234129,				IPR000305:GIY-YIG nuclease superfamily,IPR002110:Ankyrin repeat,IPR003887:LEM domain,IPR011015:LEM/LEM-like domain,IPR020683:Ankyrin repeat-containing domain,	ANKLE1,		SM00248:ANK,SM00540:LEM,	ANK repeat,Complete proteome,Reference proteome,
103239456	ankyrin repeat and LEM domain-containing protein 2(LOC103239456)	Chlorocebus sabaeus		103239456,		GO:0016021~integral component of membrane,		IPR003887:LEM domain,IPR011015:LEM/LEM-like domain,IPR011320:Ribonuclease H1, N-terminal,IPR020683:Ankyrin repeat-containing domain,	LOC103239456,			Complete proteome,Membrane,Reference proteome,Transmembrane,Transmembrane helix,
103218212	ankyrin repeat and MYND domain containing 1(ANKMY1)	Chlorocebus sabaeus				IPR002110:Ankyrin repeat,IPR002893:Zinc finger, MYND-type,IPR003409:MORN motif,IPR020683:Ankyrin repeat-containing domain,	ankmy1,		SM00248:ANK,SM00698:MORN,	ANK repeat,Complete proteome,Reference proteome,Repeat,
103218187	ankyrin repeat and SOCS box containing 1(ASB1)	Chlorocebus sabaeus		103218187,	GO:0016567~protein ubiquitination,GO:0035556~intracellular signal transduction,	GO:0005622~intracellular,		IPR001496:SOCS protein, C-terminal,IPR002110:Ankyrin repeat,IPR020683:Ankyrin repeat-containing domain,	ASB1,		SM00248:ANK,SM00969:SM00969,	ANK repeat,Complete proteome,Reference proteome,
103227248	ankyrin repeat and SOCS box containing 10(ASB10)	Chlorocebus sabaeus		103227248,	GO:0016567~protein ubiquitination,GO:0035556~intracellular signal transduction,	GO:0005622~intracellular,		IPR001496:SOCS protein, C-terminal,IPR002110:Ankyrin repeat,IPR020683:Ankyrin repeat-containing domain,	ASB10,		SM00248:ANK,SM00969:SM00969,	ANK repeat,Complete proteome,Reference proteome,
103231632	ankyrin repeat and SOCS box containing 11(ASB11)	Chlorocebus sabaeus		103231632,	GO:0016567~protein ubiquitination,GO:0035556~intracellular signal transduction,	GO:0005622~intracellular,GO:0016021~integral component of membrane,		IPR001496:SOCS protein, C-terminal,IPR002110:Ankyrin repeat,IPR020683:Ankyrin repeat-containing domain,	ASB11,		SM00248:ANK,SM00969:SM00969,	ANK repeat,Complete proteome,Membrane,Reference proteome,Transmembrane,Transmembrane helix,
103227797	ankyrin repeat and SOCS box containing 14(ASB14)	Chlorocebus sabaeus		103227797,	GO:0016567~protein ubiquitination,GO:0035556~intracellular signal transduction,	GO:0005622~intracellular,		IPR001496:SOCS protein, C-terminal,IPR002110:Ankyrin repeat,IPR020683:Ankyrin repeat-containing domain,	ASB14,		SM00248:ANK,SM00253:SOCS,SM00969:SM00969,	ANK repeat,Complete proteome,Reference proteome,
103243331	ankyrin repeat and SOCS box containing 16(ASB16)	Chlorocebus sabaeus		103243331,	GO:0016567~protein ubiquitination,GO:0035556~intracellular signal transduction,	GO:0005622~intracellular,		IPR001496:SOCS protein, C-terminal,IPR002110:Ankyrin repeat,IPR020683:Ankyrin repeat-containing domain,	ASB16,		SM00248:ANK,SM00969:SM00969,	ANK repeat,Complete proteome,Reference proteome,
103218143	ankyrin repeat and SOCS box containing 18(ASB18)	Chlorocebus sabaeus		103218143,	GO:0016567~protein ubiquitination,GO:0035556~intracellular signal transduction,	GO:0005622~intracellular,		IPR001496:SOCS protein, C-terminal,IPR002110:Ankyrin repeat,IPR020683:Ankyrin repeat-containing domain,	ASB18,		SM00248:ANK,SM00969:SM00969,	ANK repeat,Complete proteome,Reference proteome,
103236562	ankyrin repeat and SOCS box containing 5(ASB5)	Chlorocebus sabaeus		103236562,	GO:0016567~protein ubiquitination,GO:0035556~intracellular signal transduction,	GO:0005622~intracellular,GO:0016021~integral component of membrane,		IPR001496:SOCS protein, C-terminal,IPR002110:Ankyrin repeat,IPR020683:Ankyrin repeat-containing domain,	ASB5,		SM00248:ANK,SM00969:SM00969,	ANK repeat,Complete proteome,Membrane,Reference proteome,Transmembrane,Transmembrane helix,
103221623	ankyrin repeat and sterile alpha motif domain containing 1A(ANKS1A)	Chlorocebus sabaeus		103221623,	GO:1901187~regulation of ephrin receptor signaling pathway,			IPR001660:Sterile alpha motif domain,IPR002110:Ankyrin repeat,IPR006020:Phosphotyrosine interaction domain,IPR011993:Pleckstrin homology-like domain,IPR013761:Sterile alpha motif/pointed domain,IPR020683:Ankyrin repeat-containing domain,	ANKS1A,		SM00248:ANK,SM00454:SAM,SM00462:PTB,	ANK repeat,Complete proteome,Reference proteome,Repeat,
103238927	ankyrin repeat and sterile alpha motif domain containing 1B(ANKS1B)	Chlorocebus sabaeus		103238927,					ANKS1B,
103227732	ankyrin repeat and sterile alpha motif domain containing 3(ANKS3)	Chlorocebus sabaeus		103227732,				IPR001660:Sterile alpha motif domain,IPR002110:Ankyrin repeat,IPR013761:Sterile alpha motif/pointed domain,IPR020683:Ankyrin repeat-containing domain,	ANKS3,		SM00248:ANK,SM00454:SAM,	ANK repeat,Complete proteome,Reference proteome,Repeat,
103219145	ankyrin repeat and sterile alpha motif domain containing 6(ANKS6)	Chlorocebus sabaeus		103219145,				IPR001660:Sterile alpha motif domain,IPR002110:Ankyrin repeat,IPR013761:Sterile alpha motif/pointed domain,IPR020683:Ankyrin repeat-containing domain,	ANKS6,		SM00248:ANK,SM00454:SAM,	ANK repeat,Complete proteome,Reference proteome,Repeat,
103217901	ankyrin repeat and zinc finger domain containing 1(ANKZF1)	Chlorocebus sabaeus		103217901,			GO:0046872~metal ion binding,	IPR002110:Ankyrin repeat,IPR007087:Zinc finger, C2H2,IPR020683:Ankyrin repeat-containing domain,	ANKZF1,		SM00248:ANK,	ANK repeat,Coiled coil,Complete proteome,Reference proteome,
103216242	ankyrin repeat domain 1(ANKRD1)	Chlorocebus sabaeus		103216242,				IPR002110:Ankyrin repeat,IPR020683:Ankyrin repeat-containing domain,	ANKRD1,		SM00248:ANK,	ANK repeat,Coiled coil,Complete proteome,Reference proteome,
103214800	ankyrin repeat domain 10(ANKRD10)	Chlorocebus sabaeus		103214800,				IPR002110:Ankyrin repeat,IPR020683:Ankyrin repeat-containing domain,	ANKRD10,		SM00248:ANK,	ANK repeat,Complete proteome,Reference proteome,
103233478	ankyrin repeat domain 11(ANKRD11)	Chlorocebus sabaeus		103233478,				IPR002110:Ankyrin repeat,IPR020683:Ankyrin repeat-containing domain,	ANKRD11,		SM00248:ANK,	ANK repeat,Complete proteome,Reference proteome,
103222753	ankyrin repeat domain 12(ANKRD12)	Chlorocebus sabaeus		103222753,				IPR002110:Ankyrin repeat,IPR020683:Ankyrin repeat-containing domain,	ANKRD12,		SM00248:ANK,	ANK repeat,Coiled coil,Complete proteome,Reference proteome,
103237833	ankyrin repeat domain 16(ANKRD16)	Chlorocebus sabaeus		103237833,				IPR002110:Ankyrin repeat,IPR020683:Ankyrin repeat-containing domain,	ANKRD16,		SM00248:ANK,	ANK repeat,Complete proteome,Reference proteome,
103235776	ankyrin repeat domain 17(ANKRD17)	Chlorocebus sabaeus		103235776,			GO:0003723~RNA binding,	IPR002110:Ankyrin repeat,IPR004087:K Homology domain,IPR004088:K Homology domain, type 1,IPR020683:Ankyrin repeat-containing domain,	ANKRD17,		SM00248:ANK,SM00322:KH,	ANK repeat,Coiled coil,Complete proteome,Reference proteome,
103216346	ankyrin repeat domain 2(ANKRD2)	Chlorocebus sabaeus		103216346,				IPR002110:Ankyrin repeat,IPR020683:Ankyrin repeat-containing domain,	ANKRD2,		SM00248:ANK,	ANK repeat,Complete proteome,Reference proteome,
103241086	ankyrin repeat domain 23(ANKRD23)	Chlorocebus sabaeus		103241086,				IPR002110:Ankyrin repeat,IPR020683:Ankyrin repeat-containing domain,	ANKRD23,		SM00248:ANK,	ANK repeat,Complete proteome,Reference proteome,
103233714	ankyrin repeat domain 24(ANKRD24)	Chlorocebus sabaeus		103233714,				IPR002110:Ankyrin repeat,IPR020683:Ankyrin repeat-containing domain,	ANKRD24,		SM00248:ANK,	ANK repeat,Coiled coil,Complete proteome,Reference proteome,
103238036	ankyrin repeat domain 26(ANKRD26)	Chlorocebus sabaeus		103238036,				IPR002110:Ankyrin repeat,IPR020683:Ankyrin repeat-containing domain,IPR021885:Protein of unknown function DUF3496,	ANKRD26,		SM00248:ANK,	ANK repeat,Coiled coil,Complete proteome,Reference proteome,
103241720	ankyrin repeat domain 28(ANKRD28)	Chlorocebus sabaeus		103241720,				IPR002110:Ankyrin repeat,IPR020683:Ankyrin repeat-containing domain,	ANKRD28,		SM00248:ANK,	ANK repeat,Complete proteome,Reference proteome,
103222634	ankyrin repeat domain 29(ANKRD29)	Chlorocebus sabaeus		103222634,				IPR002110:Ankyrin repeat,IPR020683:Ankyrin repeat-containing domain,	ANKRD29,		SM00248:ANK,	ANK repeat,Complete proteome,Reference proteome,
103215727	ankyrin repeat domain 30A(ANKRD30A)	Chlorocebus sabaeus		103215727,					ANKRD30A,
103223228	ankyrin repeat domain 31(ANKRD31)	Chlorocebus sabaeus		103223228,					ANKRD31,
103215008	ankyrin repeat domain 33B(ANKRD33B)	Chlorocebus sabaeus		103215008,				IPR002110:Ankyrin repeat,IPR020683:Ankyrin repeat-containing domain,	ANKRD33B,		SM00248:ANK,	ANK repeat,Coiled coil,Complete proteome,Reference proteome,
103224060	ankyrin repeat domain 34A(ANKRD34A)	Chlorocebus sabaeus		103224060,				IPR002110:Ankyrin repeat,IPR020683:Ankyrin repeat-containing domain,	ANKRD34A,		SM00248:ANK,	ANK repeat,Complete proteome,Reference proteome,
103224064	ankyrin repeat domain 35(ANKRD35)	Chlorocebus sabaeus		103224064,				IPR002110:Ankyrin repeat,IPR020683:Ankyrin repeat-containing domain,	ANKRD35,		SM00248:ANK,	ANK repeat,Coiled coil,Complete proteome,Reference proteome,
103236623	ankyrin repeat domain 37(ANKRD37)	Chlorocebus sabaeus				IPR002110:Ankyrin repeat,IPR020683:Ankyrin repeat-containing domain,	ANKRD37,		SM00248:ANK,	ANK repeat,Complete proteome,Reference proteome,
103248133	ankyrin repeat domain 42(ANKRD42)	Chlorocebus sabaeus		103248133,				IPR002110:Ankyrin repeat,IPR018247:EF-Hand 1, calcium-binding site,IPR020683:Ankyrin repeat-containing domain,	ANKRD42,		SM00248:ANK,	ANK repeat,Complete proteome,Reference proteome,
103248254	ankyrin repeat domain 49(ANKRD49)	Chlorocebus sabaeus		103248254,				IPR002110:Ankyrin repeat,IPR020683:Ankyrin repeat-containing domain,	ANKRD49,		SM00248:ANK,	ANK repeat,Complete proteome,Reference proteome,
103236227	ankyrin repeat domain 50(ANKRD50)	Chlorocebus sabaeus		103236227,				IPR002110:Ankyrin repeat,IPR020683:Ankyrin repeat-containing domain,	ANKRD50,		SM00248:ANK,	ANK repeat,Complete proteome,Reference proteome,
103220079	ankyrin repeat domain 53(ANKRD53)	Chlorocebus sabaeus		103220079,				IPR002110:Ankyrin repeat,IPR020683:Ankyrin repeat-containing domain,	ANKRD53,		SM00248:ANK,	ANK repeat,Complete proteome,Reference proteome,
103221640	ankyrin repeat domain 55(ANKRD55)	Chlorocebus sabaeus		103221640,				IPR002110:Ankyrin repeat,IPR020683:Ankyrin repeat-containing domain,	ankrd55,		SM00248:ANK,	ANK repeat,Complete proteome,Reference proteome,
103240103	ankyrin repeat domain 6(ANKRD6)	Chlorocebus sabaeus				IPR002110:Ankyrin repeat,IPR020683:Ankyrin repeat-containing domain,	ANKRD6,		SM00248:ANK,	ANK repeat,Coiled coil,Complete proteome,Reference proteome,
103243613	ankyrin repeat domain 60(ANKRD60)	Chlorocebus sabaeus		103243613,				IPR000626:Ubiquitin,IPR002110:Ankyrin repeat,IPR020683:Ankyrin repeat-containing domain,	ANKRD60,		SM00248:ANK,	ANK repeat,Complete proteome,Reference proteome,
103246804	ankyrin repeat domain 61(ANKRD61)	Chlorocebus sabaeus		103246804,				IPR002110:Ankyrin repeat,IPR020683:Ankyrin repeat-containing domain,	ANKRD61,		SM00248:ANK,	ANK repeat,Complete proteome,Reference proteome,
103221410	ankyrin repeat domain 66(ANKRD66)	Chlorocebus sabaeus		103221410,				IPR002110:Ankyrin repeat,IPR020683:Ankyrin repeat-containing domain,	ANKRD66,		SM00248:ANK,	ANK repeat,Complete proteome,Reference proteome,
103219792	ankyrin repeat domain-containing protein 18A-like(LOC103219792)	Chlorocebus sabaeus		103219792,					LOC103219792,
103221030	ankyrin repeat domain-containing protein 20A2-like(LOC103221030)	Chlorocebus sabaeus		103221030,					LOC103221030,
103247864	ankyrin repeat domain-containing protein 26-like(LOC103247864)	Chlorocebus sabaeus		103247864,					LOC103247864,
103215795	ankyrin repeat domain-containing protein 30A-like(LOC103215795)	Chlorocebus sabaeus		103215795,					LOC103215795,
103236371	ankyrin repeat domain-containing protein 30A-like(LOC103236371)	Chlorocebus sabaeus		103236371,					LOC103236371,
103215739	ankyrin repeat domain-containing protein 30B-like(LOC103215739)	Chlorocebus sabaeus		103215739,					LOC103215739,
103241291	ankyrin repeat domain-containing protein 36B-like(LOC103241291)	Chlorocebus sabaeus		103241291,					LOC103241291,
103232098	ankyrin repeat domain-containing protein 62-like(LOC103232098)	Chlorocebus sabaeus		103232098,					LOC103232098,
103219586	annexin A1(ANXA1)	Chlorocebus sabaeus		103219586,			GO:0004859~phospholipase inhibitor activity,GO:0005509~calcium ion binding,GO:0005544~calcium-dependent phospholipid binding,	IPR001464:Annexin,IPR002388:Annexin, type I,IPR018502:Annexin repeat,	ANXA1,		SM00335:ANX,	Annexin,Complete proteome,Reference proteome,Repeat,
103236740	annexin A10(ANXA10)	Chlorocebus sabaeus			GO:0005509~calcium ion binding,GO:0005544~calcium-dependent phospholipid binding,	IPR001464:Annexin,IPR008156:Annexin, type X,IPR018252:Annexin repeat, conserved site,IPR018502:Annexin repeat,	ANXA10,		SM00335:ANX,	Annexin,Complete proteome,Reference proteome,Repeat,
103215923	annexin A11(ANXA11)	Chlorocebus sabaeus		103215923,			GO:0005509~calcium ion binding,GO:0005544~calcium-dependent phospholipid binding,	IPR001464:Annexin,IPR008157:Annexin, type XI,IPR018252:Annexin repeat, conserved site,IPR018502:Annexin repeat,	ANXA11,		SM00335:ANX,	Annexin,Calcium,Calcium/phospholipid-binding,Complete proteome,Reference proteome,Repeat,
103237393	annexin A13(ANXA13)	Chlorocebus sabaeus		103237393,			GO:0005509~calcium ion binding,GO:0005544~calcium-dependent phospholipid binding,	IPR001464:Annexin,IPR018252:Annexin repeat, conserved site,IPR018502:Annexin repeat,	ANXA13,		SM00335:ANX,	Annexin,Calcium,Calcium/phospholipid-binding,Complete proteome,Reference proteome,Repeat,
103235854	annexin A3(ANXA3)	Chlorocebus sabaeus			GO:0004859~phospholipase inhibitor activity,GO:0005509~calcium ion binding,GO:0005544~calcium-dependent phospholipid binding,	IPR001464:Annexin,IPR002390:Annexin, type III,IPR018252:Annexin repeat, conserved site,IPR018502:Annexin repeat,	ANXA3,		SM00335:ANX,	Annexin,Calcium,Calcium/phospholipid-binding,Complete proteome,Reference proteome,Repeat,
103236196	annexin A5(ANXA5)	Chlorocebus sabaeus	GO:0050819~negative regulation of coagulation,		GO:0005509~calcium ion binding,GO:0005544~calcium-dependent phospholipid binding,	IPR001464:Annexin,IPR002392:Annexin, type V,IPR015473:Annexin V,IPR018252:Annexin repeat, conserved site,IPR018502:Annexin repeat,	ANXA5,		SM00335:ANX,	Annexin,Calcium,Calcium/phospholipid-binding,Complete proteome,Reference proteome,Repeat,
103216003	annexin A7(ANXA7)	Chlorocebus sabaeus		103216003,			GO:0005509~calcium ion binding,GO:0005544~calcium-dependent phospholipid binding,	IPR001464:Annexin,IPR013286:Annexin, type VII,IPR018252:Annexin repeat, conserved site,IPR018502:Annexin repeat,	ANXA7,		SM00335:ANX,	Annexin,Calcium,Calcium/phospholipid-binding,Complete proteome,Reference proteome,Repeat,
103218440	anoctamin 2(ANO2)	Chlorocebus sabaeus		103218440,		GO:0005886~plasma membrane,GO:0016021~integral component of membrane,	GO:0005229~intracellular calcium activated chloride channel activity,	IPR007632:Anoctamin/TMEM 16,	ANO2,			Complete proteome,Membrane,Reference proteome,Transmembrane,Transmembrane helix,
103238652	anoctamin 3(ANO3)	Chlorocebus sabaeus		103238652,	GO:0061588~calcium activated phospholipid scrambling,	GO:0016021~integral component of membrane,		IPR007632:Anoctamin/TMEM 16,	ANO3,			Complete proteome,Membrane,Reference proteome,Transmembrane,Transmembrane helix,
103238941	anoctamin 4(ANO4)	Chlorocebus sabaeus		103238941,	GO:0061588~calcium activated phospholipid scrambling,	GO:0016021~integral component of membrane,		IPR007632:Anoctamin/TMEM 16,	ANO4,			Coiled coil,Complete proteome,Membrane,Reference proteome,Transmembrane,Transmembrane helix,
103238810	anoctamin 5(ANO5)	Chlorocebus sabaeus		103238810,		GO:0016021~integral component of membrane,		IPR007632:Anoctamin/TMEM 16,	ANO5,			Complete proteome,Membrane,Reference proteome,Transmembrane,Transmembrane helix,
103238192	anoctamin 6(ANO6)	Chlorocebus sabaeus		103238192,	GO:0002407~dendritic cell chemotaxis,GO:0007596~blood coagulation,GO:0030501~positive regulation of bone mineralization,GO:0034767~positive regulation of ion transmembrane transport,GO:0061588~calcium activated phospholipid scrambling,GO:1902476~chloride transmembrane transport,	GO:0016021~integral component of membrane,		IPR007632:Anoctamin/TMEM 16,	ANO6,			Complete proteome,Membrane,Reference proteome,Transmembrane,Transmembrane helix,
103218239	anoctamin 7(ANO7)	Chlorocebus sabaeus		103218239,	GO:0061588~calcium activated phospholipid scrambling,	GO:0016021~integral component of membrane,		IPR007632:Anoctamin/TMEM 16,	ANO7,			Complete proteome,Membrane,Reference proteome,Transmembrane,Transmembrane helix,
103241773	anoctamin 9(ANO9)	Chlorocebus sabaeus		103241773,	GO:0061588~calcium activated phospholipid scrambling,	GO:0016021~integral component of membrane,		IPR007632:Anoctamin/TMEM 16,	ANO9,			Complete proteome,Membrane,Reference proteome,Transmembrane,Transmembrane helix,
103239467	anomalous homeobox(ANHX)	Chlorocebus sabaeus		103239467,	GO:0006355~regulation of transcription, DNA-templated,	GO:0005634~nucleus,	GO:0043565~sequence-specific DNA binding,	IPR001356:Homeodomain,IPR009057:Homeodomain-like,IPR017970:Homeobox, conserved site,	ANHX,		SM00389:HOX,	Complete proteome,DNA-binding,Homeobox,Nucleus,Reference proteome,
103226441	anterior gradient 2, protein disulphide isomerase family member(AGR2)	Chlorocebus sabaeus		103226441,				IPR012336:Thioredoxin-like fold,	AGR2,			Complete proteome,Reference proteome,Signal,
103220113	anthrax toxin receptor 1(ANTXR1)	Chlorocebus sabaeus		103220113,		GO:0016021~integral component of membrane,	GO:0004872~receptor activity,GO:0046872~metal ion binding,	IPR002035:von Willebrand factor, type A,IPR008399:Anthrax toxin receptor, C-terminal,IPR008400:Anthrax toxin receptor, extracellular,IPR017360:Anthrax toxin receptor,	ANTXR1,	PIRSF038023:anthrax toxin receptor,	SM00327:VWA,	Complete proteome,Disulfide bond,Membrane,Metal-binding,Reference proteome,Signal,Transmembrane,Transmembrane helix,
103235864	anthrax toxin receptor 2(ANTXR2)	Chlorocebus sabaeus		103235864,		GO:0016021~integral component of membrane,	GO:0004872~receptor activity,GO:0046872~metal ion binding,	IPR002035:von Willebrand factor, type A,IPR008399:Anthrax toxin receptor, C-terminal,IPR008400:Anthrax toxin receptor, extracellular,IPR017360:Anthrax toxin receptor,	ANTXR2,	PIRSF038023:anthrax toxin receptor,	SM00327:VWA,	Complete proteome,Disulfide bond,Membrane,Metal-binding,Reference proteome,Signal,Transmembrane,Transmembrane helix,
103215817	anthrax toxin receptor-like(LOC103215817)	Chlorocebus sabaeus		103215817,					LOC103215817,
103215853	anthrax toxin receptor-like(LOC103215853)	Chlorocebus sabaeus		103215853,					LOC103215853,
103238396	anti-Mullerian hormone receptor type 2(AMHR2)	Chlorocebus sabaeus		103238396,		GO:0016021~integral component of membrane,	GO:0004675~transmembrane receptor protein serine/threonine kinase activity,GO:0004702~receptor signaling protein serine/threonine kinase activity,GO:0005524~ATP binding,GO:0046872~metal ion binding,	IPR000333:Activin type II/Transforming growth factor-beta II receptor,IPR000472:TGF-beta receptor/activin receptor, type I/II,IPR000719:Protein kinase, catalytic domain,IPR011009:Protein kinase-like domain,IPR015771:Anti-muellerian hormone receptor, type II,	AMHR2,	PIRSF037392:anti-muellerian hormone receptor, type II,		ATP-binding,Complete proteome,Kinase,Magnesium,Manganese,Membrane,Metal-binding,Nucleotide-binding,Receptor,Reference proteome,Serine/threonine-protein kinase,Signal,Transferase,Transmembrane,Transmembrane helix,
103233641	anti-Mullerian hormone(AMH)	Chlorocebus sabaeus		103233641,	GO:0008406~gonad development,	GO:0005576~extracellular region,		IPR001839:Transforming growth factor-beta, C-terminal,IPR006799:Anti-Mullerian hormone, N-terminal,IPR017948:Transforming growth factor beta, conserved site,IPR021203:Muellerian-inhibiting factor,	AMH,	PIRSF037270:Muellerian-inhibiting factor [Parent=PIRSF800009],	SM00204:TGFB,	Complete proteome,Disulfide bond,Growth factor,Reference proteome,Secreted,Signal,
103225166	antizyme inhibitor 2(AZIN2)	Chlorocebus sabaeus		103225166,	GO:0006596~polyamine biosynthetic process,GO:1902269~positive regulation of polyamine transmembrane transport,		GO:0003824~catalytic activity,GO:0042978~ornithine decarboxylase activator activity,	IPR000183:Ornithine/DAP/Arg decarboxylase,IPR002433:Ornithine decarboxylase,IPR009006:Alanine racemase/group IV decarboxylase, C-terminal,IPR022643:Orn/DAP/Arg decarboxylase 2, C-terminal,IPR022644:Orn/DAP/Arg decarboxylase 2, N-terminal,IPR022653:Orn/DAP/Arg decarboxylase 2, pyridoxal-phosphate binding site,IPR022657:Orn/DAP/Arg decarboxylase 2, conserved site,	AZIN2,			Complete proteome,Polyamine biosynthesis,Reference proteome,
103220107	AP2 associated kinase 1(AAK1)	Chlorocebus sabaeus		103220107,			GO:0004672~protein kinase activity,GO:0005524~ATP binding,	IPR000719:Protein kinase, catalytic domain,IPR008271:Serine/threonine-protein kinase, active site,IPR011009:Protein kinase-like domain,	AAK1,		SM00220:S_TKc,	Complete proteome,Reference proteome,
103249027	APC membrane recruitment protein 2(AMER2)	Chlorocebus sabaeus		103249027,				IPR019003:Uncharacterised protein family FAM123,	AMER2,			Complete proteome,Reference proteome,
103247119	APC membrane recruitment protein 3(AMER3)	Chlorocebus sabaeus		103247119,				IPR019003:Uncharacterised protein family FAM123,	AMER3,			Complete proteome,Reference proteome,
103234321	APC2, WNT signaling pathway regulator(APC2)	Chlorocebus sabaeus		103234321,	GO:0016055~Wnt signaling pathway,GO:0090090~negative regulation of canonical Wnt signaling pathway,			IPR000225:Armadillo,IPR009223:Adenomatous polyposis coli protein, cysteine-rich repeat,IPR009224:SAMP,IPR009234:Adenomatous polyposis coli protein basic domain,IPR011989:Armadillo-like helical,IPR016024:Armadillo-type fold,IPR026818:Adenomatous polyposis coli (APC) family,IPR026837:Adenomatous polyposis coli 2,	APC2,		SM00185:ARM,	Complete proteome,Reference proteome,
103245510	aph-1 homolog B, gamma-secretase subunit(APH1B)	Chlorocebus sabaeus		103245510,	GO:0016485~protein processing,GO:0043085~positive regulation of catalytic activity,	GO:0016021~integral component of membrane,		IPR009294:Gamma-secretase subunit Aph-1,	APH1B,			Complete proteome,Membrane,Reference proteome,Transmembrane,Transmembrane helix,
103248545	apolipoprotein A4(APOA4)	Chlorocebus sabaeus		103248545,	GO:0006869~lipid transport,GO:0042157~lipoprotein metabolic process,	GO:0005576~extracellular region,	GO:0008289~lipid binding,	IPR000074:Apolipoprotein A1/A4/E,	APOA4,			Coiled coil,Complete proteome,Lipid transport,Reference proteome,Secreted,Signal,Transport,
103248542	apolipoprotein A5(APOA5)	Chlorocebus sabaeus		103248542,	GO:0006869~lipid transport,GO:0042157~lipoprotein metabolic process,	GO:0005576~extracellular region,	GO:0008289~lipid binding,	IPR000074:Apolipoprotein A1/A4/E,	APOA5,			Complete proteome,Lipid transport,Reference proteome,Secreted,Signal,Transport,
103223331	apolipoprotein B mRNA editing enzyme catalytic subunit 3D(APOBEC3D)	Chlorocebus sabaeus		103223331,					APOBEC3D,
103230401	apolipoprotein B receptor(APOBR)	Chlorocebus sabaeus		103230401,	GO:0006869~lipid transport,		GO:0030228~lipoprotein particle receptor activity,	IPR026158:Apolipoprotein B receptor,	APOBR,			Complete proteome,Reference proteome,
103220705	apolipoprotein B(APOB)	Chlorocebus sabaeus		103220705,			GO:0005319~lipid transporter activity,	IPR001747:Lipid transport protein, N-terminal,IPR009454:Lipid transport, open beta-sheet,IPR011030:Vitellinogen, superhelical,IPR015255:Vitellinogen, open beta-sheet,IPR015816:Vitellinogen, beta-sheet N-terminal,IPR015817:Vitellinogen, open beta-sheet, subdomain 1,IPR015818:Vitellinogen, open beta-sheet, subdomain 2,IPR015819:Lipid transport protein, beta-sheet shell,IPR022176:Apolipoprotein B100…	APOB,		SM00638:LPD_N,SM01169:SM01169,	Complete proteome,Reference proteome,Signal,
103234842	apolipoprotein C4(APOC4)	Chlorocebus sabaeus		103234842,					APOC4,			Complete proteome,Reference proteome,Signal,
103238526	apolipoprotein F(APOF)	Chlorocebus sabaeus		103238526,				IPR026114:Apolipoprotein F,	APOF,			Complete proteome,Reference proteome,Signal,
103223245	apolipoprotein L1-like(LOC103223245)	Chlorocebus sabaeus		103223245,					LOC103223245,
103223244	apolipoprotein L2(APOL2)	Chlorocebus sabaeus		103223244,					APOL2,
103223625	apolipoprotein L4(APOL4)	Chlorocebus sabaeus		103223625,	GO:0006869~lipid transport,GO:0042157~lipoprotein metabolic process,	GO:0005576~extracellular region,	GO:0008289~lipid binding,	IPR008405:Apolipoprotein L,	APOL4,			Complete proteome,Reference proteome,Signal,
103223236	apolipoprotein L5(APOL5)	Chlorocebus sabaeus		103223236,	GO:0006869~lipid transport,GO:0042157~lipoprotein metabolic process,	GO:0005576~extracellular region,	GO:0008289~lipid binding,	IPR008405:Apolipoprotein L,	APOL5,			Coiled coil,Complete proteome,Reference proteome,
103229762	apoptogenic 1, mitochondrial(APOPT1)	Chlorocebus sabaeus		103229762,				IPR018796:Uncharacterised protein family UPF0671,	APOPT1,			Complete proteome,Reference proteome,
103242794	apoptosis antagonizing transcription factor(AATF)	Chlorocebus sabaeus		103242794,		GO:0005634~nucleus,		IPR012617:Apoptosis-antagonizing transcription factor, C-terminal,IPR025160:AATF leucine zipper-containing domain,	AATF,			Complete proteome,Reference proteome,
103243709	apoptosis associated tyrosine kinase(AATK)	Chlorocebus sabaeus		103243709,			GO:0004672~protein kinase activity,GO:0005524~ATP binding,	IPR000719:Protein kinase, catalytic domain,IPR001245:Serine-threonine/tyrosine-protein kinase catalytic domain,IPR008266:Tyrosine-protein kinase, active site,IPR011009:Protein kinase-like domain,IPR017441:Protein kinase, ATP binding site,	AATK,			Complete proteome,Reference proteome,
103232547	apoptosis inducing factor, mitochondria associated 1(AIFM1)	Chlorocebus sabaeus		103232547,	GO:0045454~cell redox homeostasis,	GO:0005623~cell,	GO:0016491~oxidoreductase activity,GO:0050660~flavin adenine dinucleotide binding,	IPR004099:Pyridine nucleotide-disulphide oxidoreductase, dimerisation,IPR016156:FAD/NAD-linked reductase, dimerisation,IPR023753:Pyridine nucleotide-disulphide oxidoreductase, FAD/NAD(P)-binding domain,	AIFM1,			Complete proteome,Reference proteome,
103216063	apoptosis inducing factor, mitochondria associated 2(AIFM2)	Chlorocebus sabaeus		103216063,			GO:0016491~oxidoreductase activity,	IPR000103:Pyridine nucleotide-disulphide oxidoreductase, class-II,IPR023753:Pyridine nucleotide-disulphide oxidoreductase, FAD/NAD(P)-binding domain,	AIFM2,			Complete proteome,Reference proteome,
103222958	apoptosis inducing factor, mitochondria associated 3(AIFM3)	Chlorocebus sabaeus		103222958,	GO:0045454~cell redox homeostasis,	GO:0005623~cell,	GO:0016491~oxidoreductase activity,GO:0050660~flavin adenine dinucleotide binding,GO:0051537~2 iron, 2 sulfur cluster binding,	IPR000103:Pyridine nucleotide-disulphide oxidoreductase, class-II,IPR004099:Pyridine nucleotide-disulphide oxidoreductase, dimerisation,IPR016156:FAD/NAD-linked reductase, dimerisation,IPR017941:Rieske [2Fe-2S] iron-sulphur domain,IPR023753:Pyridine nucleotide-disulphide oxidoreductase, FAD/NAD(P)-binding domain,	AIFM3,			Complete proteome,Reference proteome,
103226268	aquaporin 1 (Colton blood group)(AQP1)	Chlorocebus sabaeus		103226268,		GO:0016021~integral component of membrane,	GO:0005215~transporter activity,	IPR000425:Major intrinsic protein,IPR022357:Major intrinsic protein, conserved site,IPR023271:Aquaporin-like,IPR023274:Aquaporin 1,	AQP1,			Complete proteome,Membrane,Reference proteome,Transmembrane,Transmembrane helix,Transport,
103218218	aquaporin 12B(AQP12B)	Chlorocebus sabaeus					AQP12B,
103219283	aquaporin 3 (Gill blood group)(AQP3)	Chlorocebus sabaeus		103219283,		GO:0016021~integral component of membrane,	GO:0005215~transporter activity,	IPR000425:Major intrinsic protein,IPR022357:Major intrinsic protein, conserved site,IPR023271:Aquaporin-like,IPR023275:Aquaporin 3,	AQP3,			Complete proteome,Membrane,Reference proteome,Transmembrane,Transmembrane helix,Transport,
103238289	aquaporin 5(AQP5)	Chlorocebus sabaeus		103238289,		GO:0016021~integral component of membrane,	GO:0005215~transporter activity,	IPR000425:Major intrinsic protein,IPR022357:Major intrinsic protein, conserved site,IPR023271:Aquaporin-like,IPR023276:Aquaporin 5,	AQP5,			Complete proteome,Membrane,Reference proteome,Transmembrane,Transmembrane helix,Transport,
103238291	aquaporin 6(AQP6)	Chlorocebus sabaeus		103238291,		GO:0016021~integral component of membrane,	GO:0005215~transporter activity,	IPR000425:Major intrinsic protein,IPR022357:Major intrinsic protein, conserved site,IPR023254:Aquaporin 6,IPR023271:Aquaporin-like,	AQP6,			Complete proteome,Membrane,Reference proteome,Transmembrane,Transmembrane helix,Transport,
103245558	aquaporin 9(AQP9)	Chlorocebus sabaeus		103245558,		GO:0016021~integral component of membrane,	GO:0005215~transporter activity,	IPR000425:Major intrinsic protein,IPR015685:Aquaporin 9,IPR022357:Major intrinsic protein, conserved site,IPR023271:Aquaporin-like,	AQP9,			Complete proteome,Membrane,Reference proteome,Transmembrane,Transmembrane helix,Transport,
103242525	arabinogalactan protein 1-like(LOC103242525)	Chlorocebus sabaeus		103242525,					LOC103242525,
103242337	arachidonate 12-lipoxygenase, 12R type(ALOX12B)	Chlorocebus sabaeus		103242337,			GO:0005506~iron ion binding,GO:0016702~oxidoreductase activity, acting on single donors with incorporation of molecular oxygen, incorporation of two atoms of oxygen,	IPR000907:Lipoxygenase,IPR001024:Lipoxygenase, LH2,IPR001885:Lipoxygenase, mammalian,IPR013819:Lipoxygenase, C-terminal,IPR020833:Lipoxygenase, iron binding site,IPR020834:Lipoxygenase, conserved site,	ALOX12B,		SM00308:LH2,	Complete proteome,Dioxygenase,Iron,Metal-binding,Oxidoreductase,Reference proteome,
103242265	arachidonate 12-lipoxygenase, 12S type(ALOX12)	Chlorocebus sabaeus		103242265,			GO:0005506~iron ion binding,GO:0016702~oxidoreductase activity, acting on single donors with incorporation of molecular oxygen, incorporation of two atoms of oxygen,	IPR000907:Lipoxygenase,IPR001024:Lipoxygenase, LH2,IPR001885:Lipoxygenase, mammalian,IPR013819:Lipoxygenase, C-terminal,IPR020833:Lipoxygenase, iron binding site,IPR020834:Lipoxygenase, conserved site,	ALOX12,		SM00308:LH2,	Complete proteome,Dioxygenase,Iron,Metal-binding,Oxidoreductase,Reference proteome,
103242262	arachidonate 12-lipoxygenase, epidermal-type-like(LOC103242262)	Chlorocebus sabaeus		103242262,					LOC103242262,
103242336	arachidonate 15-lipoxygenase, type B(ALOX15B)	Chlorocebus sabaeus		103242336,			GO:0005506~iron ion binding,GO:0016702~oxidoreductase activity, acting on single donors with incorporation of molecular oxygen, incorporation of two atoms of oxygen,	IPR000907:Lipoxygenase,IPR001024:Lipoxygenase, LH2,IPR001885:Lipoxygenase, mammalian,IPR013819:Lipoxygenase, C-terminal,IPR020833:Lipoxygenase, iron binding site,IPR020834:Lipoxygenase, conserved site,	ALOX15B,		SM00308:LH2,	Complete proteome,Dioxygenase,Iron,Metal-binding,Oxidoreductase,Reference proteome,
103231895	A-Raf proto-oncogene, serine/threonine kinase(ARAF)	Chlorocebus sabaeus		103231895,	GO:0035556~intracellular signal transduction,	GO:0005622~intracellular,	GO:0004674~protein serine/threonine kinase activity,GO:0005057~receptor signaling protein activity,GO:0005524~ATP binding,GO:0046872~metal ion binding,	IPR000719:Protein kinase, catalytic domain,IPR001245:Serine-threonine/tyrosine-protein kinase catalytic domain,IPR002219:Protein kinase C-like, phorbol ester/diacylglycerol binding,IPR003116:Raf-like Ras-binding,IPR008271:Serine/threonine-protein kinase, active site,IPR011009:Protein kinase-like domain,IPR017441:Protein kinase, ATP binding site,IPR020454:Diacylglycerol/phorbol-ester binding,	ARAF,		SM00109:C1,SM00220:S_TKc,SM00455:RBD,	ATP-binding,Complete proteome,Kinase,Metal-binding,Nucleotide-binding,Reference proteome,Serine/threonine-protein kinase,Transferase,Zinc,
103242991	aralkylamine N-acetyltransferase(AANAT)	Chlorocebus sabaeus		103242991,			GO:0008080~N-acetyltransferase activity,	IPR000182:GNAT domain,IPR016181:Acyl-CoA N-acyltransferase,	AANAT,			Complete proteome,Reference proteome,
103246858	archaelysin family metallopeptidase 1(AMZ1)	Chlorocebus sabaeus		103246858,			GO:0008270~zinc ion binding,	IPR012962:Peptidase M54, archaemetzincin,	AMZ1,			Complete proteome,Reference proteome,
103243187	archaemetzincin-2-like(LOC103243187)	Chlorocebus sabaeus		103243187,					LOC103243187,
103248601	archain 1(ARCN1)	Chlorocebus sabaeus		103248601,	GO:0006890~retrograde vesicle-mediated transport, Golgi to ER,GO:0015031~protein transport,	GO:0030126~COPI vesicle coat,		IPR011012:Longin-like domain,IPR022775:AP complex, mu/sigma subunit,IPR027059:Coatomer delta subunit,	ARCN1,			Coiled coil,Complete proteome,Protein transport,Reference proteome,Transport,
103242290	ArfGAP with coiled-coil, ankyrin repeat and PH domains 1(ACAP1)	Chlorocebus sabaeus		103242290,			GO:0005096~GTPase activator activity,	IPR000909:Phospholipase C, phosphatidylinositol-specific , X domain,IPR001164:Arf GTPase activating protein,IPR001849:Pleckstrin homology domain,IPR002110:Ankyrin repeat,IPR011993:Pleckstrin homology-like domain,IPR020683:Ankyrin repeat-containing domain,IPR027267:Arfaptin homology (AH) domain/BAR domain,	ACAP1,		SM00105:ArfGap,SM00233:PH,SM00248:ANK,	ANK repeat,Complete proteome,Reference proteome,
103241961	ArfGAP with coiled-coil, ankyrin repeat and PH domains 2(ACAP2)	Chlorocebus sabaeus		103241961,			GO:0005096~GTPase activator activity,	IPR001164:Arf GTPase activating protein,IPR001849:Pleckstrin homology domain,IPR002110:Ankyrin repeat,IPR011993:Pleckstrin homology-like domain,IPR020683:Ankyrin repeat-containing domain,IPR027267:Arfaptin homology (AH) domain/BAR domain,	ACAP2,		SM00105:ArfGap,SM00233:PH,SM00248:ANK,	ANK repeat,Coiled coil,Complete proteome,Reference proteome,
103225815	ArfGAP with coiled-coil, ankyrin repeat and PH domains 3(ACAP3)	Chlorocebus sabaeus		103225815,			GO:0005096~GTPase activator activity,	IPR001164:Arf GTPase activating protein,IPR001849:Pleckstrin homology domain,IPR002110:Ankyrin repeat,IPR011993:Pleckstrin homology-like domain,IPR020683:Ankyrin repeat-containing domain,IPR027267:Arfaptin homology (AH) domain/BAR domain,	acap3,		SM00105:ArfGap,SM00233:PH,SM00248:ANK,	ANK repeat,Complete proteome,Reference proteome,
103242686	ArfGAP with dual PH domains 2(ADAP2)	Chlorocebus sabaeus		103242686,			GO:0005096~GTPase activator activity,	IPR001164:Arf GTPase activating protein,IPR001849:Pleckstrin homology domain,IPR011993:Pleckstrin homology-like domain,	ADAP2,		SM00105:ArfGap,SM00233:PH,	Complete proteome,Reference proteome,
103217995	ArfGAP with FG repeats 1(AGFG1)	Chlorocebus sabaeus		103217995,			GO:0005096~GTPase activator activity,	IPR001164:Arf GTPase activating protein,	AGFG1,		SM00105:ArfGap,	Complete proteome,Reference proteome,
103246734	ArfGAP with FG repeats 2(AGFG2)	Chlorocebus sabaeus		103246734,			GO:0005096~GTPase activator activity,	IPR001164:Arf GTPase activating protein,	AGFG2,		SM00105:ArfGap,	Complete proteome,Reference proteome,
103218136	ArfGAP with GTPase domain, ankyrin repeat and PH domain 1(AGAP1)	Chlorocebus sabaeus		103218136,	GO:0007264~small GTPase mediated signal transduction,	GO:0005622~intracellular,GO:0016020~membrane,	GO:0005096~GTPase activator activity,GO:0005525~GTP binding,	IPR001164:Arf GTPase activating protein,IPR001806:Small GTPase superfamily,IPR001849:Pleckstrin homology domain,IPR002110:Ankyrin repeat,IPR011993:Pleckstrin homology-like domain,IPR020683:Ankyrin repeat-containing domain,IPR020849:Small GTPase superfamily, Ras type,IPR027417:P-loop containing nucleoside triphosphate hydrolase,	AGAP1,		SM00105:ArfGap,SM00233:PH,SM00248:ANK,	ANK repeat,Complete proteome,GTP-binding,Nucleotide-binding,Reference proteome,
103238588	ArfGAP with GTPase domain, ankyrin repeat and PH domain 2(AGAP2)	Chlorocebus sabaeus		103238588,	GO:0007264~small GTPase mediated signal transduction,	GO:0005622~intracellular,	GO:0005096~GTPase activator activity,GO:0005525~GTP binding,	IPR001164:Arf GTPase activating protein,IPR001806:Small GTPase superfamily,IPR001849:Pleckstrin homology domain,IPR002110:Ankyrin repeat,IPR011993:Pleckstrin homology-like domain,IPR020683:Ankyrin repeat-containing domain,IPR027417:P-loop containing nucleoside triphosphate hydrolase,	AGAP2,		SM00105:ArfGap,SM00233:PH,	Complete proteome,GTP-binding,Nucleotide-binding,Reference proteome,
103227243	ArfGAP with GTPase domain, ankyrin repeat and PH domain 3(AGAP3)	Chlorocebus sabaeus		103227243,					AGAP3,
103215858	arf-GAP with GTPase, ANK repeat and PH domain-containing protein 11-like(LOC103215858)	Chlorocebus sabaeus		103215858,					LOC103215858,
103215806	arf-GAP with GTPase, ANK repeat and PH domain-containing protein 5-like(LOC103215806)	Chlorocebus sabaeus					LOC103215806,
103215854	arf-GAP with GTPase, ANK repeat and PH domain-containing protein 5-like(LOC103215854)	Chlorocebus sabaeus		103215854,					LOC103215854,
103248004	ArfGAP with RhoGAP domain, ankyrin repeat and PH domain 1(ARAP1)	Chlorocebus sabaeus		103248004,	GO:0007165~signal transduction,		GO:0005096~GTPase activator activity,	IPR000159:Ras-association,IPR000198:Rho GTPase-activating protein domain,IPR001164:Arf GTPase activating protein,IPR001849:Pleckstrin homology domain,IPR008936:Rho GTPase activation protein,IPR011993:Pleckstrin homology-like domain,	ARAP1,		SM00105:ArfGap,SM00233:PH,SM00324:RhoGAP,	Complete proteome,GTPase activation,Reference proteome,
103246229	ArfGAP with RhoGAP domain, ankyrin repeat and PH domain 2(ARAP2)	Chlorocebus sabaeus		103246229,	GO:0007165~signal transduction,		GO:0005096~GTPase activator activity,	IPR000159:Ras-association,IPR000198:Rho GTPase-activating protein domain,IPR001164:Arf GTPase activating protein,IPR001660:Sterile alpha motif domain,IPR001849:Pleckstrin homology domain,IPR008936:Rho GTPase activation protein,IPR011993:Pleckstrin homology-like domain,IPR013761:Sterile alpha motif/pointed domain,	ARAP2,		SM00105:ArfGap,SM00233:PH,SM00324:RhoGAP,SM00454:SAM,	Complete proteome,GTPase activation,Reference proteome,
103244701	ArfGAP with RhoGAP domain, ankyrin repeat and PH domain 3(ARAP3)	Chlorocebus sabaeus		103244701,	GO:0007165~signal transduction,		GO:0005096~GTPase activator activity,	IPR000159:Ras-association,IPR000198:Rho GTPase-activating protein domain,IPR001164:Arf GTPase activating protein,IPR001849:Pleckstrin homology domain,IPR008936:Rho GTPase activation protein,IPR011993:Pleckstrin homology-like domain,	ARAP3,		SM00105:ArfGap,SM00233:PH,SM00324:RhoGAP,	Complete proteome,GTPase activation,Reference proteome,
103237446	ArfGAP with SH3 domain, ankyrin repeat and PH domain 1(ASAP1)	Chlorocebus sabaeus		103237446,			GO:0005096~GTPase activator activity,	IPR001164:Arf GTPase activating protein,IPR001452:Src homology-3 domain,IPR001849:Pleckstrin homology domain,IPR002110:Ankyrin repeat,IPR011993:Pleckstrin homology-like domain,IPR020683:Ankyrin repeat-containing domain,IPR027267:Arfaptin homology (AH) domain/BAR domain,	ASAP1,		SM00105:ArfGap,SM00233:PH,SM00248:ANK,SM00326:SH3,	ANK repeat,Complete proteome,Reference proteome,SH3 domain,
103225396	ArfGAP with SH3 domain, ankyrin repeat and PH domain 3(ASAP3)	Chlorocebus sabaeus		103225396,	GO:0016477~cell migration,	GO:0005925~focal adhesion,	GO:0005096~GTPase activator activity,	IPR001164:Arf GTPase activating protein,IPR001849:Pleckstrin homology domain,IPR002110:Ankyrin repeat,IPR011993:Pleckstrin homology-like domain,IPR020683:Ankyrin repeat-containing domain,IPR027267:Arfaptin homology (AH) domain/BAR domain,	ASAP3,		SM00105:ArfGap,SM00233:PH,SM00248:ANK,	ANK repeat,Coiled coil,Complete proteome,Reference proteome,
103240293	ARFGEF family member 3(ARFGEF3)	Chlorocebus sabaeus		103240293,	GO:0032012~regulation of ARF protein signal transduction,		GO:0005086~ARF guanyl-nucleotide exchange factor activity,	IPR000904:SEC7-like,IPR015403:Domain of unknown function DUF1981, SEC7 associated,IPR016024:Armadillo-type fold,	ARFGEF3,		SM00222:Sec7,	Complete proteome,Reference proteome,
103239311	arginine and serine rich coiled-coil 2(RSRC2)	Chlorocebus sabaeus		103239311,
103225354	arginine and serine rich protein 1(RSRP1)	Chlorocebus sabaeus		103225354,								Complete proteome,Reference proteome,
103232806	arginine vasopressin receptor 2(AVPR2)	Chlorocebus sabaeus		103232806,		GO:0005886~plasma membrane,GO:0016021~integral component of membrane,	GO:0005000~vasopressin receptor activity,	IPR000161:Vasopressin V2 receptor,IPR000276:G protein-coupled receptor, rhodopsin-like,IPR001817:Vasopressin receptor,IPR017452:GPCR, rhodopsin-like, 7TM,	AVPR2,			Complete proteome,G-protein coupled receptor,Glycoprotein,Membrane,Receptor,Reference proteome,Transducer,Transmembrane,Transmembrane helix,
103225653	arginine-glutamic acid dipeptide repeats(RERE)	Chlorocebus sabaeus		103225653,		GO:0005634~nucleus,	GO:0003682~chromatin binding,GO:0003700~transcription factor activity, sequence-specific DNA binding,GO:0008270~zinc ion binding,GO:0043565~sequence-specific DNA binding,	IPR000679:Zinc finger, GATA-type,IPR000949:ELM2 domain,IPR001005:SANT/Myb domain,IPR001025:Bromo adjacent homology (BAH) domain,IPR002951:Atrophin-like,IPR009057:Homeodomain-like,IPR013088:Zinc finger, NHR/GATA-type,IPR017884:SANT domain,			SM00401:ZnF_GATA,SM00439:BAH,SM00717:SANT,SM01189:SM01189,	Coiled coil,Complete proteome,Nucleus,Reference proteome,
103246575	argininosuccinate lyase(ASL)	Chlorocebus sabaeus		103246575,	GO:0042450~arginine biosynthetic process via ornithine,		GO:0004056~argininosuccinate lyase activity,	IPR000362:Fumarate lyase,IPR008948:L-Aspartase-like,IPR009049:Argininosuccinate lyase,IPR020557:Fumarate lyase, conserved site,IPR022761:Fumarate lyase, N-terminal,IPR024083:Fumarase/histidase, N-terminal,	ASL,			Complete proteome,Reference proteome,
103218215	arginyl aminopeptidase like 1(RNPEPL1)	Chlorocebus sabaeus			GO:0008270~zinc ion binding,GO:0070006~metalloaminopeptidase activity,	IPR001930:Peptidase M1, alanine aminopeptidase/leukotriene A4 hydrolase,IPR014782:Peptidase M1, membrane alanine aminopeptidase, N-terminal,IPR015211:Peptidase M1, leukotriene A4 hydrolase, aminopeptidase C-terminal,IPR016024:Armadillo-type fold,			SM01263:SM01263,	Complete proteome,Reference proteome,
103230319	arginyl aminopeptidase(RNPEP)	Chlorocebus sabaeus		103230319,		GO:0005615~extracellular space,	GO:0004177~aminopeptidase activity,GO:0008237~metallopeptidase activity,GO:0008270~zinc ion binding,	IPR001930:Peptidase M1, alanine aminopeptidase/leukotriene A4 hydrolase,IPR014782:Peptidase M1, membrane alanine aminopeptidase, N-terminal,IPR015211:Peptidase M1, leukotriene A4 hydrolase, aminopeptidase C-terminal,IPR015571:Peptidase M1, aminopeptidase B,IPR016024:Armadillo-type fold,			SM01263:SM01263,	Complete proteome,Reference proteome,
103216824	arginyltransferase 1(ATE1)	Chlorocebus sabaeus		103216824,	GO:0016598~protein arginylation,		GO:0004057~arginyltransferase activity,	IPR007471:Arginine-tRNA-protein transferase, N-terminal,IPR007472:Arginine-tRNA-protein transferase, C-terminal,IPR017137:Arginine-tRNA-protein transferase 1, eukaryotic,	ATE1,	PIRSF037207:arginyl-tRNA--protein transferase 1, eukaryotic type,		Acyltransferase,Complete proteome,Reference proteome,Transferase,Ubl conjugation pathway,
103240072	arginyl-tRNA synthetase 2, mitochondrial(RARS2)	Chlorocebus sabaeus	GO:0006420~arginyl-tRNA aminoacylation,	GO:0005737~cytoplasm,	GO:0004814~arginine-tRNA ligase activity,GO:0005524~ATP binding,	IPR001278:Arginine-tRNA ligase, class Ia,IPR001412:Aminoacyl-tRNA synthetase, class I, conserved site,IPR005148:Arginyl tRNA synthetase N-terminal domain,IPR008909:DALR anticodon binding,IPR009080:Aminoacyl-tRNA synthetase, class 1a, anticodon-binding,IPR014729:Rossmann-like alpha/beta/alpha sandwich fold,			SM00836:SM00836,	Aminoacyl-tRNA synthetase,ATP-binding,Complete proteome,Ligase,Nucleotide-binding,Protein biosynthesis,Reference proteome,
103244942	arginyl-tRNA synthetase(RARS)	Chlorocebus sabaeus		103244942,	GO:0006420~arginyl-tRNA aminoacylation,	GO:0005737~cytoplasm,	GO:0004814~arginine-tRNA ligase activity,GO:0005524~ATP binding,	IPR001278:Arginine-tRNA ligase, class Ia,IPR001412:Aminoacyl-tRNA synthetase, class I, conserved site,IPR005148:Arginyl tRNA synthetase N-terminal domain,IPR008909:DALR anticodon binding,IPR009080:Aminoacyl-tRNA synthetase, class 1a, anticodon-binding,IPR014729:Rossmann-like alpha/beta/alpha sandwich fold,			SM00836:SM00836,SM01016:SM01016,	Aminoacyl-tRNA synthetase,ATP-binding,Coiled coil,Complete proteome,Ligase,Nucleotide-binding,Protein biosynthesis,Reference proteome,
103237509	argonaute 2, RISC catalytic component(AGO2)	Chlorocebus sabaeus		103237509,	GO:0006351~transcription, DNA-templated,GO:0006355~regulation of transcription, DNA-templated,GO:0031054~pre-miRNA processing,GO:0035278~miRNA mediated inhibition of translation,GO:0035279~mRNA cleavage involved in gene silencing by miRNA,GO:0045947~negative regulation of translational initiation,	GO:0000932~cytoplasmic mRNA processing body,GO:0005634~nucleus,GO:0005845~mRNA cap binding complex,GO:0016442~RISC complex,GO:0035068~micro-ribonucleoprotein complex,	GO:0000340~RNA 7-methylguanosine cap binding,GO:0035197~siRNA binding,GO:0035198~miRNA binding,GO:0046872~metal ion binding,GO:0070551~endoribonuclease activity, cleaving siRNA-paired mRNA,	IPR003100:Argonaute/Dicer protein, PAZ,IPR003165:Stem cell self-renewal protein Piwi,IPR012337:Ribonuclease H-like domain,IPR014811:Domain of unknown function DUF1785,	AGO2,		SM00949:SM00949,SM00950:SM00950,SM01163:SM01163,	Complete proteome,Cytoplasm,Endonuclease,Hydrolase,Hydroxylation,Metal-binding,Nitration,Nuclease,Nucleus,Reference proteome,Repressor,Ribonucleoprotein,RNA-binding,RNA-mediated gene silencing,Transcription,Transcription regulation,Translation regulation,
103225126	argonaute 4, RISC catalytic component(AGO4)	Chlorocebus sabaeus		103225126,	GO:0035278~miRNA mediated inhibition of translation,	GO:0000932~cytoplasmic mRNA processing body,GO:0016442~RISC complex,GO:0035068~micro-ribonucleoprotein complex,	GO:0035198~miRNA binding,	IPR003100:Argonaute/Dicer protein, PAZ,IPR003165:Stem cell self-renewal protein Piwi,IPR012337:Ribonuclease H-like domain,IPR014811:Domain of unknown function DUF1785,	AGO4,		SM00949:SM00949,SM00950:SM00950,SM01163:SM01163,	Complete proteome,Cytoplasm,Reference proteome,Ribonucleoprotein,RNA-binding,RNA-mediated gene silencing,Translation regulation,
103227611	ariadne homolog 2 opposite strand(ARIH2OS)	Chlorocebus sabaeus		103227611,					Arih2os,
103231732	aristaless related homeobox(ARX)	Chlorocebus sabaeus		103231732,	GO:0006355~regulation of transcription, DNA-templated,GO:0007275~multicellular organism development,	GO:0005634~nucleus,	GO:0043565~sequence-specific DNA binding,	IPR001356:Homeodomain,IPR003654:OAR domain,IPR009057:Homeodomain-like,IPR017970:Homeobox, conserved site,	ARX,		SM00389:HOX,	Complete proteome,Developmental protein,DNA-binding,Homeobox,Nucleus,Reference proteome,
103226675	armadillo repeat containing 10(ARMC10)	Chlorocebus sabaeus		103226675,		GO:0016021~integral component of membrane,		IPR006911:Armadillo repeat-containing domain,IPR011989:Armadillo-like helical,IPR016024:Armadillo-type fold,	ARMC10,			Complete proteome,Membrane,Reference proteome,Transmembrane,Transmembrane helix,
103238001	armadillo repeat containing 3(ARMC3)	Chlorocebus sabaeus		103238001,				IPR000225:Armadillo,IPR011989:Armadillo-like helical,IPR016024:Armadillo-type fold,	ARMC3,		SM00185:ARM,	Complete proteome,Reference proteome,
103238046	armadillo repeat containing 4(ARMC4)	Chlorocebus sabaeus		103238046,				IPR000225:Armadillo,IPR011989:Armadillo-like helical,IPR016024:Armadillo-type fold,IPR023231:GSKIP/TIF31 domain,IPR026959:Armadillo repeat-containing protein 4,	ARMC4,		SM00185:ARM,	Coiled coil,Complete proteome,Reference proteome,
103231440	armadillo repeat containing 5(ARMC5)	Chlorocebus sabaeus		103231440,				IPR000210:BTB/POZ-like,IPR000225:Armadillo,IPR011333:BTB/POZ fold,IPR011989:Armadillo-like helical,IPR016024:Armadillo-type fold,	ARMC5,		SM00185:ARM,	Complete proteome,Reference proteome,
103234202	armadillo repeat containing 6(ARMC6)	Chlorocebus sabaeus		103234202,				IPR000225:Armadillo,IPR011989:Armadillo-like helical,IPR016024:Armadillo-type fold,	ARMC6,		SM00185:ARM,	Complete proteome,Reference proteome,
103243055	armadillo repeat containing 7(ARMC7)	Chlorocebus sabaeus		103243055,				IPR000225:Armadillo,IPR011989:Armadillo-like helical,IPR016024:Armadillo-type fold,	ARMC7,		SM00185:ARM,	Complete proteome,Reference proteome,
103218333	armadillo repeat containing 9(ARMC9)	Chlorocebus sabaeus		103218333,				IPR006594:LisH dimerisation motif,IPR011989:Armadillo-like helical,IPR016024:Armadillo-type fold,	armc9,		SM00667:LisH,	Complete proteome,Reference proteome,
103232370	armadillo repeat containing, X-linked 2(ARMCX2)	Chlorocebus sabaeus		103232370,		GO:0016021~integral component of membrane,		IPR000225:Armadillo,IPR006911:Armadillo repeat-containing domain,IPR011989:Armadillo-like helical,IPR016024:Armadillo-type fold,	ARMCX2,		SM00185:ARM,	Complete proteome,Membrane,Reference proteome,Transmembrane,Transmembrane helix,
103232365	armadillo repeat containing, X-linked 4(ARMCX4)	Chlorocebus sabaeus		103232365,				IPR000225:Armadillo,IPR006911:Armadillo repeat-containing domain,IPR011989:Armadillo-like helical,IPR016024:Armadillo-type fold,	ARMCX4,			Complete proteome,Reference proteome,
103222990	armadillo repeat gene deleted in velocardiofacial syndrome(ARVCF)	Chlorocebus sabaeus		103222990,	GO:0007275~multicellular organism development,GO:0016337~single organismal cell-cell adhesion,GO:0016339~calcium-dependent cell-cell adhesion via plasma membrane cell adhesion molecules,	GO:0005634~nucleus,GO:0005737~cytoplasm,GO:0005886~plasma membrane,		IPR000225:Armadillo,IPR011989:Armadillo-like helical,IPR016024:Armadillo-type fold,	arvcf,		SM00185:ARM,	Coiled coil,Complete proteome,Reference proteome,
103227272	ARP3 actin related protein 3 homolog B(ACTR3B)	Chlorocebus sabaeus		103227272,	GO:0034314~Arp2/3 complex-mediated actin nucleation,	GO:0005885~Arp2/3 protein complex,	GO:0005524~ATP binding,	IPR004000:Actin-related protein,IPR015623:Actin-related protein 3 (Arp3),IPR020902:Actin/actin-like conserved site,	ACTR3B,		SM00268:ACTIN,	Complete proteome,Reference proteome,
103242194	arrestin beta 2(ARRB2)	Chlorocebus sabaeus		103242194,	GO:0007165~signal transduction,			IPR000698:Arrestin,IPR011021:Arrestin-like, N-terminal,IPR011022:Arrestin C-terminal-like domain,IPR014752:Arrestin, C-terminal,IPR014753:Arrestin, N-terminal,IPR014756:Immunoglobulin E-set,IPR017864:Arrestin, conserved site,	ARRB2,		SM01017:SM01017,	Complete proteome,Reference proteome,
103234160	arrestin domain containing 2(ARRDC2)	Chlorocebus sabaeus		103234160,	GO:0007165~signal transduction,			IPR011021:Arrestin-like, N-terminal,IPR011022:Arrestin C-terminal-like domain,IPR014752:Arrestin, C-terminal,IPR014756:Immunoglobulin E-set,	ARRDC2,		SM01017:SM01017,	Complete proteome,Reference proteome,
103231254	arrestin domain containing 4(ARRDC4)	Chlorocebus sabaeus		103231254,				IPR011021:Arrestin-like, N-terminal,IPR011022:Arrestin C-terminal-like domain,IPR014756:Immunoglobulin E-set,	ARRDC4,		SM01017:SM01017,	Complete proteome,Reference proteome,
103233986	arsA arsenite transporter, ATP-binding, homolog 1 (bacterial)(ASNA1)	Chlorocebus sabaeus		103233986,	GO:0006810~transport,GO:0045048~protein insertion into ER membrane,	GO:0005634~nucleus,GO:0005783~endoplasmic reticulum,	GO:0005524~ATP binding,GO:0016887~ATPase activity,GO:0046872~metal ion binding,	IPR016300:Arsenical pump ATPase, ArsA/GET3,IPR025723:Anion-transporting ATPase-like domain,IPR027417:P-loop containing nucleoside triphosphate hydrolase,IPR027542:Arsenical pump ATPase, ArsA/GET3, eukaryotic,	ASNA1,			ATP-binding,Complete proteome,Cytoplasm,Endoplasmic reticulum,Hydrolase,Metal-binding,Nucleotide-binding,Nucleus,Reference proteome,Transport,Zinc,
103224958	artemin(ARTN)	Chlorocebus sabaeus		103224958,		GO:0005576~extracellular region,		IPR001839:Transforming growth factor-beta, C-terminal,	ARTN,			Complete proteome,Disulfide bond,Growth factor,Reference proteome,Secreted,Signal,
103230742	ARV1 homolog, fatty acid homeostasis modulator(ARV1)	Chlorocebus sabaeus		103230742,		GO:0016021~integral component of membrane,		IPR007290:Arv1 protein,	ARV1,			Complete proteome,Membrane,Reference proteome,Transmembrane,Transmembrane helix,
103247208	aryl hydrocarbon receptor nuclear translocator(ARNT)	Chlorocebus sabaeus		103247208,	GO:0006351~transcription, DNA-templated,	GO:0005634~nucleus,GO:0005667~transcription factor complex,GO:0005737~cytoplasm,	GO:0003677~DNA binding,GO:0003700~transcription factor activity, sequence-specific DNA binding,	IPR000014:PAS domain,IPR001067:Nuclear translocator,IPR001610:PAC motif,IPR011598:Myc-type, basic helix-loop-helix (bHLH) domain,IPR013767:PAS fold,	ARNT,		SM00086:PAC,SM00091:PAS,SM00353:HLH,	Complete proteome,DNA-binding,Nucleus,Reference proteome,Repeat,Transcription,Transcription regulation,
103220719	aryl hydrocarbon receptor-like(LOC103220719)	Chlorocebus sabaeus		103220719,					LOC103220719,
103225582	arylacetamide deacetylase like 3(AADACL3)	Chlorocebus sabaeus		103225582,	GO:0008152~metabolic process,	GO:0016021~integral component of membrane,	GO:0052689~carboxylic ester hydrolase activity,	IPR013094:Alpha/beta hydrolase fold-3,IPR017157:Arylacetamide deacetylase,	AADACL3,	PIRSF037251:arylacetamide deacetylase,		Complete proteome,Reference proteome,
103225583	arylacetamide deacetylase like 4(AADACL4)	Chlorocebus sabaeus		103225583,	GO:0008152~metabolic process,	GO:0016021~integral component of membrane,	GO:0052689~carboxylic ester hydrolase activity,	IPR013094:Alpha/beta hydrolase fold-3,IPR017157:Arylacetamide deacetylase,	AADACL4,	PIRSF037251:arylacetamide deacetylase,		Complete proteome,Membrane,Reference proteome,Transmembrane,Transmembrane helix,
103214901	aryl-hydrocarbon receptor repressor(AHRR)	Chlorocebus sabaeus		103214901,	GO:0006351~transcription, DNA-templated,GO:0006355~regulation of transcription, DNA-templated,	GO:0005634~nucleus,		IPR000014:PAS domain,IPR011598:Myc-type, basic helix-loop-helix (bHLH) domain,IPR013767:PAS fold,	AHRR,		SM00091:PAS,SM00353:HLH,	Complete proteome,Nucleus,Reference proteome,Transcription,Transcription regulation,
103223578	arylsulfatase A(ARSA)	Chlorocebus sabaeus		103223578,	GO:0008152~metabolic process,		GO:0008484~sulfuric ester hydrolase activity,	IPR000917:Sulfatase,IPR017849:Alkaline phosphatase-like, alpha/beta/alpha,IPR017850:Alkaline-phosphatase-like, core domain,IPR024607:Sulfatase, conserved site,	ARSA,			Complete proteome,Reference proteome,Signal,
103232878	arylsulfatase E (chondrodysplasia punctata 1)(ARSE)	Chlorocebus sabaeus		103232878,	GO:0008152~metabolic process,	GO:0016021~integral component of membrane,	GO:0008484~sulfuric ester hydrolase activity,	IPR000917:Sulfatase,IPR017849:Alkaline phosphatase-like, alpha/beta/alpha,IPR017850:Alkaline-phosphatase-like, core domain,IPR024607:Sulfatase, conserved site,	ARSE,			Complete proteome,Membrane,Reference proteome,Transmembrane,Transmembrane helix,
103231545	arylsulfatase F(ARSF)	Chlorocebus sabaeus		103231545,	GO:0008152~metabolic process,	GO:0016021~integral component of membrane,	GO:0008484~sulfuric ester hydrolase activity,	IPR000917:Sulfatase,IPR017849:Alkaline phosphatase-like, alpha/beta/alpha,IPR017850:Alkaline-phosphatase-like, core domain,IPR024607:Sulfatase, conserved site,	ARSF,			Complete proteome,Membrane,Reference proteome,Signal,Transmembrane,Transmembrane helix,
103231544	arylsulfatase family member H(ARSH)	Chlorocebus sabaeus		103231544,	GO:0008152~metabolic process,	GO:0016021~integral component of membrane,	GO:0008484~sulfuric ester hydrolase activity,	IPR000917:Sulfatase,IPR017849:Alkaline phosphatase-like, alpha/beta/alpha,IPR017850:Alkaline-phosphatase-like, core domain,IPR024607:Sulfatase, conserved site,	ARSH,			Complete proteome,Membrane,Reference proteome,Transmembrane,Transmembrane helix,
103244793	arylsulfatase family member I(ARSI)	Chlorocebus sabaeus		103244793,	GO:0008152~metabolic process,		GO:0008484~sulfuric ester hydrolase activity,	IPR000917:Sulfatase,IPR017849:Alkaline phosphatase-like, alpha/beta/alpha,IPR017850:Alkaline-phosphatase-like, core domain,IPR024607:Sulfatase, conserved site,	ARSI,			Complete proteome,Reference proteome,Signal,
103236147	arylsulfatase family member J(ARSJ)	Chlorocebus sabaeus		103236147,	GO:0008152~metabolic process,	GO:0016021~integral component of membrane,	GO:0008484~sulfuric ester hydrolase activity,	IPR000917:Sulfatase,IPR017849:Alkaline phosphatase-like, alpha/beta/alpha,IPR017850:Alkaline-phosphatase-like, core domain,IPR024607:Sulfatase, conserved site,	ARSJ,			Complete proteome,Membrane,Reference proteome,Transmembrane,Transmembrane helix,
103223879	ASH1 like histone lysine methyltransferase(ASH1L)	Chlorocebus sabaeus		103223879,		GO:0005634~nucleus,	GO:0003677~DNA binding,GO:0003682~chromatin binding,GO:0008270~zinc ion binding,GO:0018024~histone-lysine N-methyltransferase activity,	IPR001025:Bromo adjacent homology (BAH) domain,IPR001214:SET domain,IPR001487:Bromodomain,IPR001965:Zinc finger, PHD-type,IPR003616:Post-SET domain,IPR006560:AWS,IPR011011:Zinc finger, FYVE/PHD-type,IPR013083:Zinc finger, RING/FYVE/PHD-type,IPR017956:AT hook, DNA-binding motif,IPR019786:Zinc finger, PHD-type, conserved site,	ASH1L,		SM00249:PHD,SM00297:BROMO,SM00317:SET,SM00384:AT_hook,SM00439:BAH,SM00570:AWS,	Complete proteome,Metal-binding,Methyltransferase,Reference proteome,S-adenosyl-L-methionine,Transferase,Zinc,Zinc-finger,
103244220	asparaginyl-tRNA synthetase(NARS)	Chlorocebus sabaeus		103244220,	GO:0006421~asparaginyl-tRNA aminoacylation,	GO:0005737~cytoplasm,	GO:0003676~nucleic acid binding,GO:0004816~asparagine-tRNA ligase activity,GO:0005524~ATP binding,	IPR002312:Aspartyl/Asparaginyl-tRNA synthetase, class IIb,IPR004364:Aminoacyl-tRNA synthetase, class II (D/K/N),IPR004365:Nucleic acid binding, OB-fold, tRNA/helicase-type,IPR004522:Asparagine-tRNA ligase, class IIb,IPR006195:Aminoacyl-tRNA synthetase, class II,IPR012340:Nucleic acid-binding, OB-fold,IPR018150:Aminoacyl-tRNA synthetase, class II (D/K/N)-like,	NARS,			Coiled coil,Complete proteome,Reference proteome,
103236861	aspartate beta-hydroxylase(ASPH)	Chlorocebus sabaeus		103236861,	GO:0018193~peptidyl-amino acid modification,	GO:0016021~integral component of membrane,		IPR007803:Aspartyl/Asparaginyl beta-hydroxylase,IPR007943:Aspartyl beta-hydroxylase/Triadin domain,IPR011990:Tetratricopeptide-like helical,IPR013026:Tetratricopeptide repeat-containing domain,IPR019734:Tetratricopeptide repeat,IPR027443:Isopenicillin N synthase-like,	ASPH,		SM00028:TPR,	Complete proteome,Membrane,Reference proteome,Transmembrane,Transmembrane helix,
103235088	aspartate dehydrogenase domain containing(ASPDH)	Chlorocebus sabaeus		103235088,	GO:0006742~NADP catabolic process,GO:0009435~NAD biosynthetic process,		GO:0033735~aspartate dehydrogenase activity,GO:0050661~NADP binding,	IPR002811:Aspartate dehydrogenase,IPR005106:Aspartate/homoserine dehydrogenase, NAD-binding,IPR011182:Aspartate dehydrogenase, NAD biosynthesis,IPR016040:NAD(P)-binding domain,	ASPDH,	PIRSF005227:aspartate dehydrogenase involved in NAD biosynthesis,		Complete proteome,Reference proteome,
103240400	aspartate-rich protein 1-like(LOC103240400)	Chlorocebus sabaeus		103240400,					LOC103240400,
103236570	aspartylglucosaminidase(AGA)	Chlorocebus sabaeus		103236570,			GO:0016787~hydrolase activity,	IPR000246:Peptidase T2, asparaginase 2,	AGA,			Complete proteome,Reference proteome,Signal,
103230563	aspartyl-tRNA synthetase 2, mitochondrial(DARS2)	Chlorocebus sabaeus		103230563,	GO:0006418~tRNA aminoacylation for protein translation,	GO:0005737~cytoplasm,	GO:0003676~nucleic acid binding,GO:0004812~aminoacyl-tRNA ligase activity,GO:0005524~ATP binding,	IPR002312:Aspartyl/Asparaginyl-tRNA synthetase, class IIb,IPR004115:GAD domain,IPR004364:Aminoacyl-tRNA synthetase, class II (D/K/N),IPR004365:Nucleic acid binding, OB-fold, tRNA/helicase-type,IPR004524:Aspartate-tRNA ligase, class IIb, bacterial/mitochondrial-type,IPR006195:Aminoacyl-tRNA synthetase, class II,IPR012340:Nucleic acid-binding, OB-fold,IPR018150:Aminoacyl-tRNA synthetase, class II (…	DARS2,			Complete proteome,Reference proteome,
103219754	asporin(ASPN)	Chlorocebus sabaeus		103219754,			GO:0005509~calcium ion binding,	IPR000372:Leucine-rich repeat-containing N-terminal,IPR001611:Leucine-rich repeat,IPR003591:Leucine-rich repeat, typical subtype,IPR016352:Small leucine-rich proteoglycan, class I, decorin/asporin/byglycan,	ASPN,	PIRSF002490:class I small leucine-rich proteoglycan, decorin/asporin/byglycan types,	SM00013:LRRNT,SM00369:LRR_TYP,	Complete proteome,Disulfide bond,Leucine-rich repeat,Reference proteome,Repeat,
103243745	ASPSCR1, UBX domain containing tether for SLC2A4(ASPSCR1)	Chlorocebus sabaeus		103243745,				IPR001012:UBX,IPR021569:GLUT4 regulating protein TUG,	ASPSCR1,			Complete proteome,Reference proteome,
103218778	asunder, spermatogenesis regulator(ASUN)	Chlorocebus sabaeus		103218778,				IPR019355:Cell cycle regulator Mat89Bb,	ASUN,			Complete proteome,Reference proteome,
103222118	ataxin 1(ATXN1)	Chlorocebus sabaeus		103222118,			GO:0003723~RNA binding,	IPR003652:Ataxin, AXH domain,IPR020997:Capicua transcriptional repressor modulator, Ataxin-1,	ATXN1,		SM00536:AXH,	Complete proteome,Reference proteome,
103223480	ataxin 10(ATXN10)	Chlorocebus sabaeus		103223480,				IPR011989:Armadillo-like helical,IPR016024:Armadillo-type fold,IPR019156:Ataxin-10 domain,	ATXN10,			Complete proteome,Reference proteome,
103230334	ataxin 2 like(ATXN2L)	Chlorocebus sabaeus		103230334,				IPR009604:LsmAD domain,IPR009818:Ataxin-2, C-terminal,IPR025852:SM domain found in ataxin-2,	ATXN2L,		SM01272:SM01272,	Complete proteome,Reference proteome,
103239131	ataxin 2(ATXN2)	Chlorocebus sabaeus		103239131,				IPR009604:LsmAD domain,IPR009818:Ataxin-2, C-terminal,IPR010920:Like-Sm (LSM) domain,IPR025852:SM domain found in ataxin-2,	ATXN2,		SM01272:SM01272,	Complete proteome,Reference proteome,
103231613	ataxin 3 like(ATXN3L)	Chlorocebus sabaeus		103231613,	GO:0016579~protein deubiquitination,		GO:0004843~thiol-dependent ubiquitin-specific protease activity,	IPR003903:Ubiquitin interacting motif,IPR006155:Machado-Joseph disease protein MJD,	ATXN3L,		SM00726:UIM,SM01246:SM01246,	Complete proteome,Reference proteome,
103226702	ataxin 7 like 1(ATXN7L1)	Chlorocebus sabaeus		103226702,				IPR013243:SCA7 domain,	ATXN7L1,			Complete proteome,Reference proteome,
103224289	ataxin 7 like 2(ATXN7L2)	Chlorocebus sabaeus		103224289,				IPR013243:SCA7 domain,	ATXN7L2,			Complete proteome,Reference proteome,
103238737	ataxin 7 like 3B(ATXN7L3B)	Chlorocebus sabaeus		103238737,					ATXN7L3B,			Complete proteome,Reference proteome,
103227838	ataxin 7(ATXN7)	Chlorocebus sabaeus		103227838,	GO:0000226~microtubule cytoskeleton organization,GO:0006357~regulation of transcription from RNA polymerase II promoter,	GO:0030914~STAGA complex,		IPR013243:SCA7 domain,	atxn7,			Complete proteome,Reference proteome,
103233722	ATCAY, caytaxin(ATCAY)	Chlorocebus sabaeus		103233722,		GO:0016021~integral component of membrane,		IPR001251:CRAL-TRIO domain,IPR022181:Bcl2-/adenovirus E1B 19kDa-interacting protein 2,	ATCAY,		SM00516:SEC14,	Complete proteome,Membrane,Reference proteome,Transmembrane,Transmembrane helix,
103216023	atherin-like(LOC103216023)	Chlorocebus sabaeus		103216023,					LOC103216023,
103217278	atherin-like(LOC103217278)	Chlorocebus sabaeus		103217278,					LOC103217278,
103219156	atherin-like(LOC103219156)	Chlorocebus sabaeus		103219156,					LOC103219156,
103219355	atherin-like(LOC103219355)	Chlorocebus sabaeus		103219355,					LOC103219355,
103225994	atherin-like(LOC103225994)	Chlorocebus sabaeus		103225994,					LOC103225994,
103227229	atherin-like(LOC103227229)	Chlorocebus sabaeus		103227229,					LOC103227229,
103228093	atherin-like(LOC103228093)	Chlorocebus sabaeus		103228093,					LOC103228093,
103230043	atherin-like(LOC103230043)	Chlorocebus sabaeus		103230043,					LOC103230043,
103230230	atherin-like(LOC103230230)	Chlorocebus sabaeus		103230230,					LOC103230230,
103233542	atherin-like(LOC103233542)	Chlorocebus sabaeus		103233542,					LOC103233542,
103233560	atherin-like(LOC103233560)	Chlorocebus sabaeus		103233560,					LOC103233560,
103234124	atherin-like(LOC103234124)	Chlorocebus sabaeus		103234124,					LOC103234124,
103239654	atherin-like(LOC103239654)	Chlorocebus sabaeus		103239654,					LOC103239654,
103231061	AT-hook containing transcription factor 1(AHCTF1)	Chlorocebus sabaeus		103231061,				IPR011047:Quinonprotein alcohol dehydrogenase-like superfamily,IPR025151:ELYS-like domain,	AHCTF1,			Complete proteome,Reference proteome,
103225284	AT-hook DNA binding motif containing 1(AHDC1)	Chlorocebus sabaeus		103225284,					AHDC1,			Complete proteome,Reference proteome,
103218969	AT-hook transcription factor(AKNA)	Chlorocebus sabaeus		103218969,				IPR022150:Transcription factor, AT-hook-containing,	AKNA,			Coiled coil,Complete proteome,Reference proteome,
103228960	atlastin GTPase 1(ATL1)	Chlorocebus sabaeus		103228960,		GO:0016021~integral component of membrane,	GO:0003924~GTPase activity,GO:0005525~GTP binding,	IPR003191:Guanylate-binding protein, C-terminal,IPR015894:Guanylate-binding protein, N-terminal,IPR027417:P-loop containing nucleoside triphosphate hydrolase,	ATL1,			Complete proteome,GTP-binding,Membrane,Nucleotide-binding,Reference proteome,Transmembrane,Transmembrane helix,
103220458	atlastin GTPase 2(ATL2)	Chlorocebus sabaeus		103220458,		GO:0016021~integral component of membrane,	GO:0003924~GTPase activity,GO:0005525~GTP binding,	IPR003191:Guanylate-binding protein, C-terminal,IPR015894:Guanylate-binding protein, N-terminal,IPR027417:P-loop containing nucleoside triphosphate hydrolase,	ATL2,			Complete proteome,GTP-binding,Membrane,Nucleotide-binding,Reference proteome,Transmembrane,Transmembrane helix,
103248401	ATM serine/threonine kinase(ATM)	Chlorocebus sabaeus		103248401,	GO:0000077~DNA damage checkpoint,GO:0000723~telomere maintenance,GO:0006281~DNA repair,GO:0010212~response to ionizing radiation,GO:0016572~histone phosphorylation,GO:0090399~replicative senescence,		GO:0004674~protein serine/threonine kinase activity,GO:0005524~ATP binding,	IPR000403:Phosphatidylinositol 3-/4-kinase, catalytic domain,IPR003151:PIK-related kinase, FAT,IPR003152:PIK-related kinase, FATC,IPR011009:Protein kinase-like domain,IPR014009:PIK-related kinase,IPR015519:ATM/Tel1,IPR016024:Armadillo-type fold,IPR018936:Phosphatidylinositol 3/4-kinase, conserved site,IPR021668:Telomere-length maintenance and DNA damage repair,	ATM,		SM00146:PI3Kc,SM01342:SM01342,SM01343:SM01343,	ATP-binding,Complete proteome,Kinase,Nucleotide-binding,Reference proteome,Transferase,
103235984	atonal bHLH transcription factor 1(ATOH1)	Chlorocebus sabaeus	GO:0006355~regulation of transcription, DNA-templated,GO:0042491~auditory receptor cell differentiation,		GO:0043565~sequence-specific DNA binding,	IPR011598:Myc-type, basic helix-loop-helix (bHLH) domain,	ATOH1,		SM00353:HLH,	Complete proteome,Reference proteome,
103219077	ATP binding cassette subfamily A member 1(ABCA1)	Chlorocebus sabaeus		103219077,	GO:0006911~phagocytosis, engulfment,GO:0033344~cholesterol efflux,GO:0043691~reverse cholesterol transport,	GO:0005887~integral component of plasma membrane,	GO:0005215~transporter activity,GO:0005524~ATP binding,GO:0016887~ATPase activity,	IPR003439:ABC transporter-like,IPR003593:AAA+ ATPase domain,IPR017871:ABC transporter, conserved site,IPR026082:ABC transporter A, ABCA,IPR027417:P-loop containing nucleoside triphosphate hydrolase,	ABCA1,		SM00382:AAA,	ATP-binding,Complete proteome,Membrane,Nucleotide-binding,Reference proteome,Transmembrane,Transmembrane helix,
103243134	ATP binding cassette subfamily A member 10(ABCA10)	Chlorocebus sabaeus		103243134,					ABCA10,
103217792	ATP binding cassette subfamily A member 12(ABCA12)	Chlorocebus sabaeus		103217792,	GO:0006869~lipid transport,	GO:0016021~integral component of membrane,	GO:0005215~transporter activity,GO:0005524~ATP binding,GO:0016887~ATPase activity,	IPR003439:ABC transporter-like,IPR003593:AAA+ ATPase domain,IPR017871:ABC transporter, conserved site,IPR026082:ABC transporter A, ABCA,IPR027417:P-loop containing nucleoside triphosphate hydrolase,	ABCA12,		SM00382:AAA,	ATP-binding,Complete proteome,Membrane,Nucleotide-binding,Reference proteome,Transmembrane,Transmembrane helix,
103226090	ATP binding cassette subfamily A member 13(ABCA13)	Chlorocebus sabaeus		103226090,		GO:0016021~integral component of membrane,	GO:0005215~transporter activity,GO:0005524~ATP binding,GO:0016887~ATPase activity,	IPR003439:ABC transporter-like,IPR003593:AAA+ ATPase domain,IPR026082:ABC transporter A, ABCA,IPR027417:P-loop containing nucleoside triphosphate hydrolase,	ABCA13,		SM00382:AAA,	Coiled coil,Complete proteome,Membrane,Reference proteome,Transmembrane,Transmembrane helix,
103239591	ATP binding cassette subfamily A member 2(ABCA2)	Chlorocebus sabaeus		103239591,		GO:0016021~integral component of membrane,	GO:0005215~transporter activity,GO:0005524~ATP binding,GO:0016887~ATPase activity,	IPR003439:ABC transporter-like,IPR003593:AAA+ ATPase domain,IPR017871:ABC transporter, conserved site,IPR026082:ABC transporter A, ABCA,IPR027417:P-loop containing nucleoside triphosphate hydrolase,	abca2,		SM00382:AAA,	ATP-binding,Complete proteome,Membrane,Nucleotide-binding,Reference proteome,Transmembrane,Transmembrane helix,
103226816	ATP binding cassette subfamily A member 3(ABCA3)	Chlorocebus sabaeus		103226816,		GO:0016021~integral component of membrane,	GO:0005215~transporter activity,GO:0005524~ATP binding,GO:0016887~ATPase activity,	IPR003439:ABC transporter-like,IPR003593:AAA+ ATPase domain,IPR017871:ABC transporter, conserved site,IPR026082:ABC transporter A, ABCA,IPR026969:ATP-binding cassette sub-family A member 3,IPR027417:P-loop containing nucleoside triphosphate hydrolase,	ABCA3,		SM00382:AAA,	ATP-binding,Complete proteome,Membrane,Nucleotide-binding,Reference proteome,Transmembrane,Transmembrane helix,
103243136	ATP binding cassette subfamily A member 5(ABCA5)	Chlorocebus sabaeus		103243136,		GO:0016021~integral component of membrane,	GO:0005215~transporter activity,GO:0005524~ATP binding,GO:0016887~ATPase activity,	IPR003439:ABC transporter-like,IPR003593:AAA+ ATPase domain,IPR017871:ABC transporter, conserved site,IPR026082:ABC transporter A, ABCA,IPR027417:P-loop containing nucleoside triphosphate hydrolase,	ABCA5,		SM00382:AAA,	ATP-binding,Complete proteome,Membrane,Nucleotide-binding,Reference proteome,Transmembrane,Transmembrane helix,
103243137	ATP binding cassette subfamily A member 6(ABCA6)	Chlorocebus sabaeus		103243137,		GO:0016021~integral component of membrane,	GO:0005215~transporter activity,GO:0005524~ATP binding,GO:0016887~ATPase activity,	IPR003439:ABC transporter-like,IPR003593:AAA+ ATPase domain,IPR026082:ABC transporter A, ABCA,IPR027417:P-loop containing nucleoside triphosphate hydrolase,	ABCA6,		SM00382:AAA,	Complete proteome,Membrane,Reference proteome,Transmembrane,Transmembrane helix,
103243141	ATP binding cassette subfamily A member 8(ABCA8)	Chlorocebus sabaeus		103243141,		GO:0016021~integral component of membrane,	GO:0005215~transporter activity,GO:0005524~ATP binding,GO:0016887~ATPase activity,	IPR003439:ABC transporter-like,IPR003593:AAA+ ATPase domain,IPR026082:ABC transporter A, ABCA,IPR027417:P-loop containing nucleoside triphosphate hydrolase,	ABCA8,		SM00382:AAA,	Complete proteome,Membrane,Reference proteome,Transmembrane,Transmembrane helix,
103243138	ATP binding cassette subfamily A member 9(ABCA9)	Chlorocebus sabaeus		103243138,		GO:0016021~integral component of membrane,	GO:0005215~transporter activity,GO:0005524~ATP binding,GO:0016887~ATPase activity,	IPR003439:ABC transporter-like,IPR003593:AAA+ ATPase domain,IPR026082:ABC transporter A, ABCA,IPR027417:P-loop containing nucleoside triphosphate hydrolase,	ABCA9,		SM00382:AAA,	Complete proteome,Membrane,Reference proteome,Transmembrane,Transmembrane helix,
103226605	ATP binding cassette subfamily B member 1(ABCB1)	Chlorocebus sabaeus		103226605,		GO:0016021~integral component of membrane,	GO:0005524~ATP binding,GO:0042626~ATPase activity, coupled to transmembrane movement of substances,	IPR003439:ABC transporter-like,IPR003593:AAA+ ATPase domain,IPR011527:ABC transporter, transmembrane domain, type 1,IPR017871:ABC transporter, conserved site,IPR027417:P-loop containing nucleoside triphosphate hydrolase,	ABCB1,		SM00382:AAA,	ATP-binding,Complete proteome,Membrane,Nucleotide-binding,Reference proteome,Repeat,Transmembrane,Transmembrane helix,
103230724	ATP binding cassette subfamily B member 10(ABCB10)	Chlorocebus sabaeus		103230724,		GO:0005743~mitochondrial inner membrane,GO:0016021~integral component of membrane,	GO:0005524~ATP binding,GO:0042626~ATPase activity, coupled to transmembrane movement of substances,	IPR003439:ABC transporter-like,IPR003593:AAA+ ATPase domain,IPR011527:ABC transporter, transmembrane domain, type 1,IPR017871:ABC transporter, conserved site,IPR027417:P-loop containing nucleoside triphosphate hydrolase,	abcb10,		SM00382:AAA,	ATP-binding,Complete proteome,Membrane,Nucleotide-binding,Reference proteome,Transmembrane,Transmembrane helix,
103217260	ATP binding cassette subfamily B member 11(ABCB11)	Chlorocebus sabaeus		103217260,	GO:0015721~bile acid and bile salt transport,	GO:0016021~integral component of membrane,	GO:0005524~ATP binding,GO:0042626~ATPase activity, coupled to transmembrane movement of substances,	IPR003439:ABC transporter-like,IPR003593:AAA+ ATPase domain,IPR011527:ABC transporter, transmembrane domain, type 1,IPR017871:ABC transporter, conserved site,IPR027417:P-loop containing nucleoside triphosphate hydrolase,	ABCB11,		SM00382:AAA,	ATP-binding,Complete proteome,Membrane,Nucleotide-binding,Reference proteome,Repeat,Transmembrane,Transmembrane helix,
103226609	ATP binding cassette subfamily B member 4(ABCB4)	Chlorocebus sabaeus		103226609,					ABCB4,
103226403	ATP binding cassette subfamily B member 5(ABCB5)	Chlorocebus sabaeus		103226403,		GO:0016021~integral component of membrane,	GO:0005524~ATP binding,GO:0042626~ATPase activity, coupled to transmembrane movement of substances,	IPR003439:ABC transporter-like,IPR003593:AAA+ ATPase domain,IPR011527:ABC transporter, transmembrane domain, type 1,IPR017871:ABC transporter, conserved site,IPR027417:P-loop containing nucleoside triphosphate hydrolase,	ABCB5,		SM00382:AAA,	ATP-binding,Complete proteome,Membrane,Nucleotide-binding,Reference proteome,Repeat,Transmembrane,Transmembrane helix,
103217903	ATP binding cassette subfamily B member 6 (Langereis blood group)(ABCB6)	Chlorocebus sabaeus		103217903,		GO:0016021~integral component of membrane,	GO:0005524~ATP binding,GO:0042626~ATPase activity, coupled to transmembrane movement of substances,	IPR003439:ABC transporter-like,IPR003593:AAA+ ATPase domain,IPR011527:ABC transporter, transmembrane domain, type 1,IPR017871:ABC transporter, conserved site,IPR027417:P-loop containing nucleoside triphosphate hydrolase,	ABCB6,		SM00382:AAA,	ATP-binding,Complete proteome,Membrane,Nucleotide-binding,Reference proteome,Transmembrane,Transmembrane helix,
103232213	ATP binding cassette subfamily B member 7(ABCB7)	Chlorocebus sabaeus		103232213,		GO:0016021~integral component of membrane,	GO:0005524~ATP binding,GO:0042626~ATPase activity, coupled to transmembrane movement of substances,	IPR003439:ABC transporter-like,IPR003593:AAA+ ATPase domain,IPR011527:ABC transporter, transmembrane domain, type 1,IPR017871:ABC transporter, conserved site,IPR027417:P-loop containing nucleoside triphosphate hydrolase,	ABCB7,		SM00382:AAA,	ATP-binding,Complete proteome,Membrane,Nucleotide-binding,Reference proteome,Transmembrane,Transmembrane helix,
103227237	ATP binding cassette subfamily B member 8(ABCB8)	Chlorocebus sabaeus		103227237,		GO:0016021~integral component of membrane,	GO:0005524~ATP binding,GO:0042626~ATPase activity, coupled to transmembrane movement of substances,	IPR003439:ABC transporter-like,IPR003593:AAA+ ATPase domain,IPR011527:ABC transporter, transmembrane domain, type 1,IPR027417:P-loop containing nucleoside triphosphate hydrolase,	ABCB8,		SM00382:AAA,	Complete proteome,Membrane,Reference proteome,Transmembrane,Transmembrane helix,
103228870	ATP binding cassette subfamily C member 1(ABCC1)	Chlorocebus sabaeus		103228870,		GO:0016021~integral component of membrane,	GO:0005524~ATP binding,GO:0042626~ATPase activity, coupled to transmembrane movement of substances,	IPR003439:ABC transporter-like,IPR003593:AAA+ ATPase domain,IPR005292:Multi drug resistance-associated protein,IPR011527:ABC transporter, transmembrane domain, type 1,IPR017871:ABC transporter, conserved site,IPR027417:P-loop containing nucleoside triphosphate hydrolase,	abcc1,		SM00382:AAA,	ATP-binding,Complete proteome,Membrane,Nucleotide-binding,Reference proteome,Repeat,Transmembrane,Transmembrane helix,
103221462	ATP binding cassette subfamily C member 10(ABCC10)	Chlorocebus sabaeus		103221462,		GO:0016021~integral component of membrane,	GO:0005524~ATP binding,GO:0042626~ATPase activity, coupled to transmembrane movement of substances,	IPR003439:ABC transporter-like,IPR003593:AAA+ ATPase domain,IPR011527:ABC transporter, transmembrane domain, type 1,IPR017871:ABC transporter, conserved site,IPR027417:P-loop containing nucleoside triphosphate hydrolase,	ABCC10,		SM00382:AAA,	ATP-binding,Complete proteome,Membrane,Nucleotide-binding,Reference proteome,Repeat,Transmembrane,Transmembrane helix,
103232383	ATP binding cassette subfamily C member 11(ABCC11)	Chlorocebus sabaeus		103232383,		GO:0016021~integral component of membrane,	GO:0005524~ATP binding,GO:0042626~ATPase activity, coupled to transmembrane movement of substances,	IPR003439:ABC transporter-like,IPR003593:AAA+ ATPase domain,IPR011527:ABC transporter, transmembrane domain, type 1,IPR017871:ABC transporter, conserved site,IPR027417:P-loop containing nucleoside triphosphate hydrolase,	ABCC11,		SM00382:AAA,	ATP-binding,Complete proteome,Membrane,Nucleotide-binding,Reference proteome,Repeat,Transmembrane,Transmembrane helix,
103242931	ATP binding cassette subfamily C member 3(ABCC3)	Chlorocebus sabaeus		103242931,		GO:0005887~integral component of plasma membrane,	GO:0005524~ATP binding,GO:0042626~ATPase activity, coupled to transmembrane movement of substances,	IPR003439:ABC transporter-like,IPR003593:AAA+ ATPase domain,IPR005292:Multi drug resistance-associated protein,IPR011527:ABC transporter, transmembrane domain, type 1,IPR017871:ABC transporter, conserved site,IPR027417:P-loop containing nucleoside triphosphate hydrolase,	ABCC3,		SM00382:AAA,	ATP-binding,Complete proteome,Membrane,Nucleotide-binding,Reference proteome,Repeat,Transmembrane,Transmembrane helix,
103221153	ATP binding cassette subfamily C member 5(ABCC5)	Chlorocebus sabaeus		103221153,		GO:0016021~integral component of membrane,	GO:0005524~ATP binding,GO:0008514~organic anion transmembrane transporter activity,GO:0042626~ATPase activity, coupled to transmembrane movement of substances,	IPR003439:ABC transporter-like,IPR003593:AAA+ ATPase domain,IPR011527:ABC transporter, transmembrane domain, type 1,IPR017871:ABC transporter, conserved site,IPR027417:P-loop containing nucleoside triphosphate hydrolase,	ABCC5,		SM00382:AAA,	ATP-binding,Complete proteome,Membrane,Nucleotide-binding,Reference proteome,Repeat,Transmembrane,Transmembrane helix,
103228886	ATP binding cassette subfamily C member 6(ABCC6)	Chlorocebus sabaeus		103228886,		GO:0016021~integral component of membrane,	GO:0005524~ATP binding,GO:0042626~ATPase activity, coupled to transmembrane movement of substances,	IPR003439:ABC transporter-like,IPR003593:AAA+ ATPase domain,IPR005292:Multi drug resistance-associated protein,IPR011527:ABC transporter, transmembrane domain, type 1,IPR017871:ABC transporter, conserved site,IPR027417:P-loop containing nucleoside triphosphate hydrolase,	ABCC6,		SM00382:AAA,	ATP-binding,Complete proteome,Membrane,Nucleotide-binding,Reference proteome,Repeat,Transmembrane,Transmembrane helix,
103239480	ATP binding cassette subfamily C member 8(ABCC8)	Chlorocebus sabaeus		103239480,	GO:0006813~potassium ion transport,	GO:0016021~integral component of membrane,	GO:0005524~ATP binding,GO:0008281~sulfonylurea receptor activity,GO:0042626~ATPase activity, coupled to transmembrane movement of substances,	IPR000388:Sulphonylurea receptor,IPR000844:Sulphonylurea receptor, type 1,IPR003439:ABC transporter-like,IPR003593:AAA+ ATPase domain,IPR011527:ABC transporter, transmembrane domain, type 1,IPR017871:ABC transporter, conserved site,IPR027417:P-loop containing nucleoside triphosphate hydrolase,	ABCC8,		SM00382:AAA,	ATP-binding,Complete proteome,Membrane,Nucleotide-binding,Reference proteome,Repeat,Transmembrane,Transmembrane helix,
103218740	ATP binding cassette subfamily C member 9(ABCC9)	Chlorocebus sabaeus		103218740,	GO:0006813~potassium ion transport,	GO:0016021~integral component of membrane,	GO:0005524~ATP binding,GO:0008281~sulfonylurea receptor activity,GO:0042626~ATPase activity, coupled to transmembrane movement of substances,	IPR000388:Sulphonylurea receptor,IPR001475:Sulphonylurea receptor, type 2,IPR003439:ABC transporter-like,IPR003593:AAA+ ATPase domain,IPR011527:ABC transporter, transmembrane domain, type 1,IPR017871:ABC transporter, conserved site,IPR027417:P-loop containing nucleoside triphosphate hydrolase,	ABCC9,		SM00382:AAA,	ATP-binding,Complete proteome,Membrane,Nucleotide-binding,Reference proteome,Repeat,Transmembrane,Transmembrane helix,
103232990	ATP binding cassette subfamily D member 1(ABCD1)	Chlorocebus sabaeus		103232990,					ABCD1,
103238158	ATP binding cassette subfamily D member 2(ABCD2)	Chlorocebus sabaeus		103238158,	GO:0000038~very long-chain fatty acid metabolic process,GO:0006635~fatty acid beta-oxidation,	GO:0005777~peroxisome,GO:0016021~integral component of membrane,	GO:0005524~ATP binding,GO:0042626~ATPase activity, coupled to transmembrane movement of substances,	IPR011527:ABC transporter, transmembrane domain, type 1,	ABCD2,			Complete proteome,Reference proteome,
103236324	ATP binding cassette subfamily E member 1(ABCE1)	Chlorocebus sabaeus		103236324,					ABCE1,
103227250	ATP binding cassette subfamily F member 2(ABCF2)	Chlorocebus sabaeus		103227250,			GO:0005524~ATP binding,GO:0016887~ATPase activity,	IPR003439:ABC transporter-like,IPR003593:AAA+ ATPase domain,IPR017871:ABC transporter, conserved site,IPR027417:P-loop containing nucleoside triphosphate hydrolase,	ABCF2,		SM00382:AAA,	ATP-binding,Coiled coil,Complete proteome,Nucleotide-binding,Reference proteome,
103219309	ATP binding cassette subfamily G member 1(ABCG1)	Chlorocebus sabaeus		103219309,	GO:0006810~transport,	GO:0016021~integral component of membrane,	GO:0005524~ATP binding,GO:0016887~ATPase activity,	IPR003439:ABC transporter-like,IPR003593:AAA+ ATPase domain,IPR005284:Pigment precursor permease,IPR013525:ABC-2 type transporter,IPR017871:ABC transporter, conserved site,IPR020064:ABC transporter, G1-like,IPR027417:P-loop containing nucleoside triphosphate hydrolase,	ABCG1,		SM00382:AAA,	ATP-binding,Complete proteome,Membrane,Nucleotide-binding,Reference proteome,Transmembrane,Transmembrane helix,
103235950	ATP binding cassette subfamily G member 2 (Junior blood group)(ABCG2)	Chlorocebus sabaeus		GO:0016021~integral component of membrane,	GO:0005524~ATP binding,GO:0042626~ATPase activity, coupled to transmembrane movement of substances,	IPR003439:ABC transporter-like,IPR003593:AAA+ ATPase domain,IPR013525:ABC-2 type transporter,IPR027417:P-loop containing nucleoside triphosphate hydrolase,	ABCG2,		SM00382:AAA,	ATP-binding,Complete proteome,Membrane,Nucleotide-binding,Reference proteome,Transmembrane,Transmembrane helix,
103248624	ATP binding cassette subfamily G member 4(ABCG4)	Chlorocebus sabaeus		103248624,		GO:0016021~integral component of membrane,	GO:0005524~ATP binding,GO:0016887~ATPase activity,	IPR003439:ABC transporter-like,IPR003593:AAA+ ATPase domain,IPR013525:ABC-2 type transporter,IPR017871:ABC transporter, conserved site,IPR027417:P-loop containing nucleoside triphosphate hydrolase,	ABCG4,		SM00382:AAA,	ATP-binding,Complete proteome,Membrane,Nucleotide-binding,Reference proteome,Transmembrane,Transmembrane helix,
103220380	ATP binding cassette subfamily G member 5(ABCG5)	Chlorocebus sabaeus		103220380,		GO:0016021~integral component of membrane,	GO:0005524~ATP binding,GO:0016887~ATPase activity,	IPR003439:ABC transporter-like,IPR003593:AAA+ ATPase domain,IPR013525:ABC-2 type transporter,IPR027417:P-loop containing nucleoside triphosphate hydrolase,	ABCG5,		SM00382:AAA,	ATP-binding,Complete proteome,Membrane,Nucleotide-binding,Reference proteome,Transmembrane,Transmembrane helix,
103220381	ATP binding cassette subfamily G member 8(ABCG8)	Chlorocebus sabaeus		103220381,		GO:0016021~integral component of membrane,	GO:0005524~ATP binding,GO:0016887~ATPase activity,	IPR003439:ABC transporter-like,IPR013525:ABC-2 type transporter,IPR017871:ABC transporter, conserved site,IPR027417:P-loop containing nucleoside triphosphate hydrolase,	ABCG8,			ATP-binding,Complete proteome,Membrane,Nucleotide-binding,Reference proteome,Transmembrane,Transmembrane helix,
103243859	ATP citrate lyase(ACLY)	Chlorocebus sabaeus		103243859,					ACLY,
4097493	ATP synthase F0 subunit 6(ATP6)	Chlorocebus sabaeus			GO:0015986~ATP synthesis coupled proton transport,	GO:0005743~mitochondrial inner membrane,GO:0005753~mitochondrial proton-transporting ATP synthase complex,GO:0016021~integral component of membrane,GO:0070062~extracellular exosome,	GO:0015078~hydrogen ion transmembrane transporter activity,GO:0016887~ATPase activity,	IPR000568:ATPase, F0 complex, subunit A,IPR023011:ATPase, F0 complex, subunit A, active site,	ATP6,			Complete proteome,Membrane,Mitochondrion,Reference proteome,Transmembrane,Transmembrane helix,
4097492	ATP synthase F0 subunit 8(ATP8)	Chlorocebus sabaeus			GO:0015986~ATP synthesis coupled proton transport,	GO:0000276~mitochondrial proton-transporting ATP synthase complex, coupling factor F(o),GO:0016021~integral component of membrane,	GO:0015078~hydrogen ion transmembrane transporter activity,	IPR001421:ATPase, F0 complex, subunit 8, mitochondrial, Metazoan,	ATP8,			ATP synthesis,CF(0),Complete proteome,Hydrogen ion transport,Ion transport,Membrane,Mitochondrion,Reference proteome,Transmembrane,Transmembrane helix,Transport,
103236222	ATP synthase subunit d, mitochondrial(LOC103236222)	Chlorocebus sabaeus					LOC103236222,
103238538	ATP synthase, H+ transporting, mitochondrial F1 complex, beta polypeptide(ATP5B)	Chlorocebus sabaeus		103238538,	GO:0015986~ATP synthesis coupled proton transport,GO:0015991~ATP hydrolysis coupled proton transport,	GO:0045261~proton-transporting ATP synthase complex, catalytic core F(1),	GO:0005524~ATP binding,GO:0046933~proton-transporting ATP synthase activity, rotational mechanism,	IPR000194:ATPase, F1/V1/A1 complex, alpha/beta subunit, nucleotide-binding domain,IPR000793:ATPase, F1/V1/A1 complex, alpha/beta subunit, C-terminal,IPR003593:AAA+ ATPase domain,IPR004100:ATPase, alpha/beta subunit, N-terminal,IPR005722:ATPase, F1 complex, beta subunit,IPR020003:ATPase, alpha/beta subunit, nucleotide-binding domain, active site,IPR024034:ATPase, F1 complex beta subunit/V1 complex…	ATP5B,		SM00382:AAA,	ATP synthesis,ATP-binding,CF(1),Complete proteome,Nucleotide-binding,Reference proteome,
103237855	ATP synthase, H+ transporting, mitochondrial F1 complex, gamma polypeptide 1(ATP5C1)	Chlorocebus sabaeus		103237855,	GO:0015986~ATP synthesis coupled proton transport,	GO:0045261~proton-transporting ATP synthase complex, catalytic core F(1),	GO:0046933~proton-transporting ATP synthase activity, rotational mechanism,GO:0046961~proton-transporting ATPase activity, rotational mechanism,	IPR000131:ATPase, F1 complex, gamma subunit,IPR023632:ATPase, F1 complex, gamma subunit conserved site,	ATP5C1,			ATP synthesis,CF(1),Complete proteome,Hydrogen ion transport,Ion transport,Reference proteome,Transport,
103216644	ATP synthase, H+ transporting, mitochondrial F1 complex, O subunit(ATP5O)	Chlorocebus sabaeus		103216644,					ATP5O,
103235919	ATP/GTP binding protein like 2(AGBL2)	Chlorocebus sabaeus		103235919,			GO:0004181~metallocarboxypeptidase activity,GO:0008270~zinc ion binding,	IPR000834:Peptidase M14, carboxypeptidase A,	AGBL2,			Complete proteome,Reference proteome,
103226944	ATP/GTP binding protein like 3(AGBL3)	Chlorocebus sabaeus		103226944,			GO:0004181~metallocarboxypeptidase activity,GO:0008270~zinc ion binding,	IPR000834:Peptidase M14, carboxypeptidase A,	AGBL3,			Complete proteome,Reference proteome,
103234736	ATP5S like(ATP5SL)	Chlorocebus sabaeus		103234736,				IPR026303:ATP synthase subunit s-like protein,	ATP5SL,			Complete proteome,Reference proteome,
103234219	ATPase 13A1(ATP13A1)	Chlorocebus sabaeus		103234219,	GO:0006812~cation transport,	GO:0016021~integral component of membrane,	GO:0005524~ATP binding,GO:0016887~ATPase activity,GO:0046872~metal ion binding,	IPR001757:Cation-transporting P-type ATPase,IPR006544:Cation-transporting P-type ATPase, subfamily V,IPR008250:P-type ATPase, A domain,IPR018303:P-type ATPase, phosphorylation site,IPR023214:HAD-like domain,IPR023299:P-type ATPase, cytoplasmic domain N,	ATP13A1,			ATP-binding,Complete proteome,Hydrolase,Magnesium,Membrane,Nucleotide-binding,Reference proteome,Transmembrane,Transmembrane helix,
103225508	ATPase 13A2(ATP13A2)	Chlorocebus sabaeus		103225508,	GO:0006812~cation transport,	GO:0016021~integral component of membrane,	GO:0005524~ATP binding,GO:0016887~ATPase activity,GO:0046872~metal ion binding,	IPR001757:Cation-transporting P-type ATPase,IPR006544:Cation-transporting P-type ATPase, subfamily V,IPR008250:P-type ATPase, A domain,IPR018303:P-type ATPase, phosphorylation site,IPR023214:HAD-like domain,IPR023299:P-type ATPase, cytoplasmic domain N,	ATP13A2,			ATP-binding,Complete proteome,Hydrolase,Magnesium,Membrane,Nucleotide-binding,Reference proteome,Transmembrane,Transmembrane helix,
103241943	ATPase 13A3(ATP13A3)	Chlorocebus sabaeus		103241943,	GO:0006812~cation transport,	GO:0016021~integral component of membrane,	GO:0005524~ATP binding,GO:0016887~ATPase activity,GO:0046872~metal ion binding,	IPR001757:Cation-transporting P-type ATPase,IPR004014:Cation-transporting P-type ATPase, N-terminal,IPR006544:Cation-transporting P-type ATPase, subfamily V,IPR008250:P-type ATPase, A domain,IPR018303:P-type ATPase, phosphorylation site,IPR023214:HAD-like domain,IPR023299:P-type ATPase, cytoplasmic domain N,	ATP13A3,			ATP-binding,Complete proteome,Hydrolase,Magnesium,Membrane,Nucleotide-binding,Reference proteome,Transmembrane,Transmembrane helix,
103232236	ATPase copper transporting alpha(ATP7A)	Chlorocebus sabaeus		103232236,	GO:0030001~metal ion transport,	GO:0016021~integral component of membrane,	GO:0000166~nucleotide binding,GO:0005507~copper ion binding,GO:0019829~cation-transporting ATPase activity,	IPR001757:Cation-transporting P-type ATPase,IPR006121:Heavy metal-associated domain, HMA,IPR006122:Heavy metal-associated domain, copper ion-binding,IPR008250:P-type ATPase, A domain,IPR017969:Heavy-metal-associated, conserved site,IPR018303:P-type ATPase, phosphorylation site,IPR023214:HAD-like domain,IPR023299:P-type ATPase, cytoplasmic domain N,IPR027256:Cation-transporting P-type ATPase, subf…	ATP7A,			Complete proteome,Hydrolase,Membrane,Reference proteome,Transmembrane,Transmembrane helix,
103216206	ATPase family, AAA domain containing 1(ATAD1)	Chlorocebus sabaeus		103216206,					ATAD1,
103237720	ATPase family, AAA domain containing 2(ATAD2)	Chlorocebus sabaeus		103237720,	GO:0006355~regulation of transcription, DNA-templated,		GO:0005524~ATP binding,GO:0016887~ATPase activity,	IPR001487:Bromodomain,IPR003593:AAA+ ATPase domain,IPR003959:ATPase, AAA-type, core,IPR003960:ATPase, AAA-type, conserved site,IPR027417:P-loop containing nucleoside triphosphate hydrolase,	ATAD2,		SM00297:BROMO,SM00382:AAA,	Complete proteome,Reference proteome,
103220689	ATPase family, AAA domain containing 2B(ATAD2B)	Chlorocebus sabaeus		103220689,			GO:0005524~ATP binding,	IPR001487:Bromodomain,IPR003593:AAA+ ATPase domain,IPR003959:ATPase, AAA-type, core,IPR003960:ATPase, AAA-type, conserved site,IPR018359:Bromodomain, conserved site,IPR027417:P-loop containing nucleoside triphosphate hydrolase,	ATAD2B,		SM00297:BROMO,SM00382:AAA,	Bromodomain,Complete proteome,Reference proteome,
103225992	ATPase family, AAA domain containing 3A(ATAD3A)	Chlorocebus sabaeus		103225992,					ATAD3A,
103242685	ATPase family, AAA domain containing 5(ATAD5)	Chlorocebus sabaeus		103242685,			GO:0005524~ATP binding,	IPR003593:AAA+ ATPase domain,IPR003959:ATPase, AAA-type, core,IPR027417:P-loop containing nucleoside triphosphate hydrolase,	ATAD5,		SM00382:AAA,	Complete proteome,Reference proteome,
103224026	ATPase H+ transporting accessory protein 1 like(ATP6AP1L)	Chlorocebus sabaeus		103224026,	GO:0015991~ATP hydrolysis coupled proton transport,	GO:0016021~integral component of membrane,GO:0033180~proton-transporting V-type ATPase, V1 domain,	GO:0046933~proton-transporting ATP synthase activity, rotational mechanism,GO:0046961~proton-transporting ATPase activity, rotational mechanism,	IPR008388:ATPase, V1 complex, subunit S1,IPR024722:BIG/ATPase V1 complex, subunit S1,	ATP6AP1L,			Complete proteome,Membrane,Reference proteome,Transmembrane,Transmembrane helix,
103247438	ATPase H+ transporting accessory protein 1(ATP6AP1)	Chlorocebus sabaeus		103247438,	GO:0015991~ATP hydrolysis coupled proton transport,	GO:0016021~integral component of membrane,GO:0033180~proton-transporting V-type ATPase, V1 domain,	GO:0046933~proton-transporting ATP synthase activity, rotational mechanism,GO:0046961~proton-transporting ATPase activity, rotational mechanism,	IPR008388:ATPase, V1 complex, subunit S1,IPR024722:BIG/ATPase V1 complex, subunit S1,	ATP6AP1,			Complete proteome,Membrane,Reference proteome,Signal,Transmembrane,Transmembrane helix,
103231813	ATPase H+ transporting accessory protein 2(ATP6AP2)	Chlorocebus sabaeus		103231813,		GO:0016021~integral component of membrane,	GO:0004872~receptor activity,	IPR012493:Renin receptor-like,	ATP6AP2,			Complete proteome,Membrane,Reference proteome,Signal,Transmembrane,Transmembrane helix,
103239340	ATPase H+ transporting V0 subunit a2(ATP6V0A2)	Chlorocebus sabaeus		103239340,	GO:0015991~ATP hydrolysis coupled proton transport,	GO:0000220~vacuolar proton-transporting V-type ATPase, V0 domain,GO:0016021~integral component of membrane,	GO:0015078~hydrogen ion transmembrane transporter activity,	IPR002490:ATPase, V0 complex, subunit 116kDa,IPR026028:ATPase, V0 complex, subunit 116kDa, eukaryotic,	ATP6V0A2,	PIRSF001293:V-type proton ATPase 116 kda subunit a isoform 1,		Coiled coil,Complete proteome,Hydrogen ion transport,Ion transport,Membrane,Reference proteome,Transmembrane,Transmembrane helix,Transport,
103227405	ATPase H+ transporting V0 subunit a4(ATP6V0A4)	Chlorocebus sabaeus		103227405,	GO:0015991~ATP hydrolysis coupled proton transport,	GO:0016021~integral component of membrane,GO:0033179~proton-transporting V-type ATPase, V0 domain,	GO:0015078~hydrogen ion transmembrane transporter activity,	IPR002490:ATPase, V0 complex, subunit 116kDa,	ATP6V0A4,			Coiled coil,Complete proteome,Hydrogen ion transport,Ion transport,Membrane,Reference proteome,Transmembrane,Transmembrane helix,Transport,
103227203	ATPase H+ transporting V0 subunit e2(ATP6V0E2)	Chlorocebus sabaeus		103227203,	GO:0015991~ATP hydrolysis coupled proton transport,	GO:0016021~integral component of membrane,GO:0033179~proton-transporting V-type ATPase, V0 domain,	GO:0015078~hydrogen ion transmembrane transporter activity,	IPR008389:ATPase, V0 complex, subunit e1/e2,	ATP6V0E2,			Complete proteome,Membrane,Reference proteome,Transmembrane,Transmembrane helix,
103228299	ATPase H+ transporting V1 subunit A(ATP6V1A)	Chlorocebus sabaeus		103228299,	GO:0015991~ATP hydrolysis coupled proton transport,GO:0046034~ATP metabolic process,	GO:0033180~proton-transporting V-type ATPase, V1 domain,	GO:0005524~ATP binding,GO:0046961~proton-transporting ATPase activity, rotational mechanism,	IPR000194:ATPase, F1/V1/A1 complex, alpha/beta subunit, nucleotide-binding domain,IPR000793:ATPase, F1/V1/A1 complex, alpha/beta subunit, C-terminal,IPR004100:ATPase, alpha/beta subunit, N-terminal,IPR005725:ATPase, V1 complex, subunit A,IPR020003:ATPase, alpha/beta subunit, nucleotide-binding domain, active site,IPR022878:V-type ATP synthase catalytic subunit A/alpha,IPR024034:ATPase, F1 complex…	ATP6V1A,			Complete proteome,Reference proteome,
103220084	ATPase H+ transporting V1 subunit B1(ATP6V1B1)	Chlorocebus sabaeus		103220084,	GO:0015991~ATP hydrolysis coupled proton transport,GO:0046034~ATP metabolic process,	GO:0033180~proton-transporting V-type ATPase, V1 domain,	GO:0005524~ATP binding,GO:0016820~hydrolase activity, acting on acid anhydrides, catalyzing transmembrane movement of substances,	IPR000194:ATPase, F1/V1/A1 complex, alpha/beta subunit, nucleotide-binding domain,IPR004100:ATPase, alpha/beta subunit, N-terminal,IPR005723:ATPase, V1 complex, subunit B,IPR022879:V-type ATP synthase regulatory subunit B/beta,IPR027417:P-loop containing nucleoside triphosphate hydrolase,	ATP6V1B1,			Complete proteome,Reference proteome,
103249015	ATPase H+/K+ transporting non-gastric alpha2 subunit(ATP12A)	Chlorocebus sabaeus		103249015,		GO:0016021~integral component of membrane,	GO:0005391~sodium:potassium-exchanging ATPase activity,GO:0005524~ATP binding,GO:0046872~metal ion binding,	IPR001757:Cation-transporting P-type ATPase,IPR005775:Sodium/potassium-transporting P-type ATPase, subfamily IIC,IPR006068:Cation-transporting P-type ATPase, C-terminal,IPR008250:P-type ATPase, A domain,IPR018303:P-type ATPase, phosphorylation site,IPR023214:HAD-like domain,IPR023298:P-type ATPase, transmembrane domain,IPR023299:P-type ATPase, cytoplasmic domain N,	ATP12A,			ATP-binding,Complete proteome,Hydrolase,Ion transport,Membrane,Metal-binding,Nucleotide-binding,Potassium,Potassium transport,Reference proteome,Transmembrane,Transmembrane helix,Transport,
103225267	ATPase inhibitory factor 1(ATPIF1)	Chlorocebus sabaeus		103225267,	GO:0032780~negative regulation of ATPase activity,	GO:0005739~mitochondrion,	GO:0042030~ATPase inhibitor activity,	IPR007648:ATPase inhibitor, IATP, mitochondria,	ATPIF1,			Coiled coil,Complete proteome,Reference proteome,Signal,
103247357	ATPase Na+/K+ transporting family member beta 4(ATP1B4)	Chlorocebus sabaeus		103247357,	GO:0006813~potassium ion transport,GO:0006814~sodium ion transport,	GO:0005890~sodium:potassium-exchanging ATPase complex,		IPR000402:Sodium/potassium-transporting ATPase subunit beta,	ATP1B4,			Coiled coil,Complete proteome,Ion transport,Membrane,Reference proteome,Transmembrane,Transmembrane helix,Transport,
103224143	ATPase Na+/K+ transporting subunit alpha 1(ATP1A1)	Chlorocebus sabaeus		103224143,		GO:0016021~integral component of membrane,	GO:0005391~sodium:potassium-exchanging ATPase activity,GO:0005524~ATP binding,GO:0046872~metal ion binding,	IPR001757:Cation-transporting P-type ATPase,IPR004014:Cation-transporting P-type ATPase, N-terminal,IPR005775:Sodium/potassium-transporting P-type ATPase, subfamily IIC,IPR006068:Cation-transporting P-type ATPase, C-terminal,IPR008250:P-type ATPase, A domain,IPR018303:P-type ATPase, phosphorylation site,IPR023214:HAD-like domain,IPR023298:P-type ATPase, transmembrane domain,IPR023299:P-type ATPas…	ATP1A1,		SM00831:SM00831,	ATP-binding,Complete proteome,Hydrolase,Ion transport,Membrane,Metal-binding,Nucleotide-binding,Potassium,Potassium transport,Reference proteome,Transmembrane,Transmembrane helix,Transport,
103242319	ATPase Na+/K+ transporting subunit beta 2(ATP1B2)	Chlorocebus sabaeus		103242319,	GO:0006813~potassium ion transport,GO:0006814~sodium ion transport,	GO:0005890~sodium:potassium-exchanging ATPase complex,		IPR000402:Sodium/potassium-transporting ATPase subunit beta,	ATP1B2,			Complete proteome,Ion transport,Membrane,Reference proteome,Transmembrane,Transmembrane helix,Transport,
103241560	ATPase Na+/K+ transporting subunit beta 3(ATP1B3)	Chlorocebus sabaeus		103241560,	GO:0006813~potassium ion transport,GO:0006814~sodium ion transport,	GO:0005890~sodium:potassium-exchanging ATPase complex,		IPR000402:Sodium/potassium-transporting ATPase subunit beta,	ATP1B3,			Complete proteome,Ion transport,Membrane,Reference proteome,Transmembrane,Transmembrane helix,Transport,
103246016	ATPase phospholipid transporting 10A (putative)(ATP10A)	Chlorocebus sabaeus		103246016,		GO:0016021~integral component of membrane,	GO:0000287~magnesium ion binding,GO:0004012~phospholipid-translocating ATPase activity,GO:0005524~ATP binding,	IPR001757:Cation-transporting P-type ATPase,IPR006539:Phospholipid-transporting P-type ATPase, subfamily IV,IPR008250:P-type ATPase, A domain,IPR023214:HAD-like domain,IPR023299:P-type ATPase, cytoplasmic domain N,	ATP10A,			ATP-binding,Complete proteome,Hydrolase,Magnesium,Membrane,Nucleotide-binding,Reference proteome,Transmembrane,Transmembrane helix,
103246141	ATPase phospholipid transporting 10D (putative)(ATP10D)	Chlorocebus sabaeus		103246141,		GO:0016021~integral component of membrane,	GO:0000287~magnesium ion binding,GO:0004012~phospholipid-translocating ATPase activity,GO:0005524~ATP binding,	IPR001757:Cation-transporting P-type ATPase,IPR006539:Phospholipid-transporting P-type ATPase, subfamily IV,IPR008250:P-type ATPase, A domain,IPR018303:P-type ATPase, phosphorylation site,IPR023214:HAD-like domain,IPR023299:P-type ATPase, cytoplasmic domain N,	ATP10D,			ATP-binding,Complete proteome,Hydrolase,Magnesium,Membrane,Nucleotide-binding,Reference proteome,Transmembrane,Transmembrane helix,
103221172	ATPase phospholipid transporting 11B (putative)(ATP11B)	Chlorocebus sabaeus		103221172,		GO:0016021~integral component of membrane,	GO:0000287~magnesium ion binding,GO:0004012~phospholipid-translocating ATPase activity,GO:0005524~ATP binding,	IPR001757:Cation-transporting P-type ATPase,IPR006539:Phospholipid-transporting P-type ATPase, subfamily IV,IPR008250:P-type ATPase, A domain,IPR018303:P-type ATPase, phosphorylation site,IPR023214:HAD-like domain,IPR023299:P-type ATPase, cytoplasmic domain N,	ATP11B,			ATP-binding,Complete proteome,Hydrolase,Magnesium,Membrane,Nucleotide-binding,Reference proteome,Transmembrane,Transmembrane helix,
103232668	ATPase phospholipid transporting 11C(ATP11C)	Chlorocebus sabaeus		103232668,		GO:0016021~integral component of membrane,	GO:0000287~magnesium ion binding,GO:0004012~phospholipid-translocating ATPase activity,GO:0005524~ATP binding,	IPR001757:Cation-transporting P-type ATPase,IPR006539:Phospholipid-transporting P-type ATPase, subfamily IV,IPR008250:P-type ATPase, A domain,IPR018303:P-type ATPase, phosphorylation site,IPR023214:HAD-like domain,IPR023299:P-type ATPase, cytoplasmic domain N,	ATP11C,			ATP-binding,Coiled coil,Complete proteome,Hydrolase,Magnesium,Membrane,Nucleotide-binding,Reference proteome,Transmembrane,Transmembrane helix,
103246160	ATPase phospholipid transporting 8A1(ATP8A1)	Chlorocebus sabaeus		103246160,		GO:0016021~integral component of membrane,	GO:0000287~magnesium ion binding,GO:0004012~phospholipid-translocating ATPase activity,GO:0005524~ATP binding,	IPR001757:Cation-transporting P-type ATPase,IPR006539:Phospholipid-transporting P-type ATPase, subfamily IV,IPR008250:P-type ATPase, A domain,IPR018303:P-type ATPase, phosphorylation site,IPR023214:HAD-like domain,IPR023299:P-type ATPase, cytoplasmic domain N,	ATP8A1,			ATP-binding,Complete proteome,Hydrolase,Magnesium,Membrane,Nucleotide-binding,Reference proteome,Transmembrane,Transmembrane helix,
103244219	ATPase phospholipid transporting 8B1(ATP8B1)	Chlorocebus sabaeus		103244219,		GO:0016021~integral component of membrane,	GO:0000287~magnesium ion binding,GO:0004012~phospholipid-translocating ATPase activity,GO:0005524~ATP binding,	IPR001757:Cation-transporting P-type ATPase,IPR006539:Phospholipid-transporting P-type ATPase, subfamily IV,IPR008250:P-type ATPase, A domain,IPR018303:P-type ATPase, phosphorylation site,IPR023214:HAD-like domain,IPR023299:P-type ATPase, cytoplasmic domain N,	ATP8B1,			ATP-binding,Complete proteome,Hydrolase,Magnesium,Membrane,Nucleotide-binding,Reference proteome,Transmembrane,Transmembrane helix,
103223926	ATPase phospholipid transporting 8B2(ATP8B2)	Chlorocebus sabaeus		103223926,		GO:0016021~integral component of membrane,	GO:0000287~magnesium ion binding,GO:0004012~phospholipid-translocating ATPase activity,GO:0005524~ATP binding,	IPR001757:Cation-transporting P-type ATPase,IPR006539:Phospholipid-transporting P-type ATPase, subfamily IV,IPR008250:P-type ATPase, A domain,IPR018303:P-type ATPase, phosphorylation site,IPR023214:HAD-like domain,IPR023299:P-type ATPase, cytoplasmic domain N,	ATP8B2,			ATP-binding,Complete proteome,Hydrolase,Magnesium,Membrane,Nucleotide-binding,Reference proteome,Transmembrane,Transmembrane helix,
103233618	ATPase phospholipid transporting 8B3(ATP8B3)	Chlorocebus sabaeus		103233618,		GO:0016021~integral component of membrane,	GO:0000287~magnesium ion binding,GO:0004012~phospholipid-translocating ATPase activity,GO:0005524~ATP binding,	IPR001757:Cation-transporting P-type ATPase,IPR006539:Phospholipid-transporting P-type ATPase, subfamily IV,IPR008250:P-type ATPase, A domain,IPR018303:P-type ATPase, phosphorylation site,IPR023214:HAD-like domain,IPR023299:P-type ATPase, cytoplasmic domain N,	ATP8B3,			ATP-binding,Complete proteome,Hydrolase,Magnesium,Membrane,Nucleotide-binding,Reference proteome,Transmembrane,Transmembrane helix,
103244203	ATPase phospholipid transporting 9A (putative)(ATP9A)	Chlorocebus sabaeus		103244203,		GO:0005768~endosome,GO:0005802~trans-Golgi network,GO:0016021~integral component of membrane,	GO:0000287~magnesium ion binding,GO:0004012~phospholipid-translocating ATPase activity,GO:0005524~ATP binding,	IPR001757:Cation-transporting P-type ATPase,IPR006539:Phospholipid-transporting P-type ATPase, subfamily IV,IPR008250:P-type ATPase, A domain,IPR018303:P-type ATPase, phosphorylation site,IPR023214:HAD-like domain,IPR023299:P-type ATPase, cytoplasmic domain N,	ATP9A,			ATP-binding,Complete proteome,Hydrolase,Magnesium,Membrane,Nucleotide-binding,Reference proteome,Transmembrane,Transmembrane helix,
103228005	ATPase plasma membrane Ca2+ transporting 2(ATP2B2)	Chlorocebus sabaeus		103228005,		GO:0016021~integral component of membrane,	GO:0005388~calcium-transporting ATPase activity,GO:0005524~ATP binding,GO:0046872~metal ion binding,	IPR001757:Cation-transporting P-type ATPase,IPR004014:Cation-transporting P-type ATPase, N-terminal,IPR006068:Cation-transporting P-type ATPase, C-terminal,IPR006408:Calcium-transporting P-type ATPase, subfamily IIB,IPR008250:P-type ATPase, A domain,IPR018303:P-type ATPase, phosphorylation site,IPR022141:Calcium transporting P-type ATPase, C-terminal, plasma membrane,IPR023214:HAD-like domain,IPR…	ATP2B2,		SM00831:SM00831,	ATP-binding,Calcium,Calcium transport,Complete proteome,Hydrolase,Ion transport,Membrane,Nucleotide-binding,Reference proteome,Transmembrane,Transmembrane helix,Transport,
103232787	ATPase plasma membrane Ca2+ transporting 3(ATP2B3)	Chlorocebus sabaeus		103232787,		GO:0016021~integral component of membrane,	GO:0005388~calcium-transporting ATPase activity,GO:0005524~ATP binding,GO:0046872~metal ion binding,	IPR001757:Cation-transporting P-type ATPase,IPR004014:Cation-transporting P-type ATPase, N-terminal,IPR006068:Cation-transporting P-type ATPase, C-terminal,IPR006408:Calcium-transporting P-type ATPase, subfamily IIB,IPR008250:P-type ATPase, A domain,IPR022141:Calcium transporting P-type ATPase, C-terminal, plasma membrane,IPR023214:HAD-like domain,IPR023298:P-type ATPase, transmembrane domain,IPR…	ATP2B3,		SM00831:SM00831,	ATP-binding,Calcium,Calcium transport,Coiled coil,Complete proteome,Hydrolase,Ion transport,Membrane,Nucleotide-binding,Reference proteome,Transmembrane,Transmembrane helix,Transport,
103230269	ATPase sarcoplasmic/endoplasmic reticulum Ca2+ transporting 1(ATP2A1)	Chlorocebus sabaeus		103230269,		GO:0016021~integral component of membrane,GO:0033017~sarcoplasmic reticulum membrane,	GO:0005388~calcium-transporting ATPase activity,GO:0005524~ATP binding,GO:0046872~metal ion binding,	IPR001757:Cation-transporting P-type ATPase,IPR004014:Cation-transporting P-type ATPase, N-terminal,IPR005782:Calcium-transporting P-type ATPase, subfamily IIA, SERCA-type,IPR006068:Cation-transporting P-type ATPase, C-terminal,IPR008250:P-type ATPase, A domain,IPR018303:P-type ATPase, phosphorylation site,IPR023214:HAD-like domain,IPR023298:P-type ATPase, transmembrane domain,IPR023299:P-type AT…	ATP2A1,		SM00831:SM00831,	ATP-binding,Calcium,Calcium transport,Complete proteome,Hydrolase,Ion transport,Membrane,Nucleotide-binding,Reference proteome,Transmembrane,Transmembrane helix,Transport,
103239106	ATPase sarcoplasmic/endoplasmic reticulum Ca2+ transporting 2(ATP2A2)	Chlorocebus sabaeus		103239106,		GO:0016021~integral component of membrane,GO:0033017~sarcoplasmic reticulum membrane,	GO:0005388~calcium-transporting ATPase activity,GO:0005524~ATP binding,GO:0046872~metal ion binding,	IPR001757:Cation-transporting P-type ATPase,IPR004014:Cation-transporting P-type ATPase, N-terminal,IPR005782:Calcium-transporting P-type ATPase, subfamily IIA, SERCA-type,IPR006068:Cation-transporting P-type ATPase, C-terminal,IPR008250:P-type ATPase, A domain,IPR018303:P-type ATPase, phosphorylation site,IPR023214:HAD-like domain,IPR023298:P-type ATPase, transmembrane domain,IPR023299:P-type AT…	ATP2A2,		SM00831:SM00831,	ATP-binding,Calcium,Calcium transport,Complete proteome,Hydrolase,Ion transport,Membrane,Nucleotide-binding,Reference proteome,Transmembrane,Transmembrane helix,Transport,
103241689	ATPase secretory pathway Ca2+ transporting 1(ATP2C1)	Chlorocebus sabaeus		103241689,		GO:0016021~integral component of membrane,	GO:0005388~calcium-transporting ATPase activity,GO:0005524~ATP binding,GO:0046872~metal ion binding,	IPR001757:Cation-transporting P-type ATPase,IPR004014:Cation-transporting P-type ATPase, N-terminal,IPR006068:Cation-transporting P-type ATPase, C-terminal,IPR006413:Calcium-transporting P-type ATPase, subfamily IIA, PMR1-type,IPR008250:P-type ATPase, A domain,IPR018303:P-type ATPase, phosphorylation site,IPR023214:HAD-like domain,IPR023298:P-type ATPase, transmembrane domain,	ATP2C1,		SM00831:SM00831,	ATP-binding,Calcium,Calcium transport,Complete proteome,Hydrolase,Ion transport,Membrane,Nucleotide-binding,Reference proteome,Transmembrane,Transmembrane helix,Transport,
103226794	ATP-binding cassette sub-family A member 3-like(LOC103226794)	Chlorocebus sabaeus		103226794,					LOC103226794,
103229510	ATP-binding cassette sub-family A member 3-like(LOC103229510)	Chlorocebus sabaeus		103229510,					LOC103229510,
103246731	ATP-binding cassette sub-family D member 1(LOC103246731)	Chlorocebus sabaeus		103246731,	GO:0006635~fatty acid beta-oxidation,GO:0015910~peroxisomal long-chain fatty acid import,	GO:0005778~peroxisomal membrane,GO:0016021~integral component of membrane,	GO:0005324~long-chain fatty acid transporter activity,GO:0005524~ATP binding,GO:0042626~ATPase activity, coupled to transmembrane movement of substances,	IPR003439:ABC transporter-like,IPR003593:AAA+ ATPase domain,IPR005283:Peroxysomal long chain fatty acyl transporter,IPR011527:ABC transporter, transmembrane domain, type 1,IPR017871:ABC transporter, conserved site,IPR027417:P-loop containing nucleoside triphosphate hydrolase,	LOC103246731,		SM00382:AAA,	ATP-binding,Complete proteome,Nucleotide-binding,Reference proteome,
103228691	ATP-binding cassette sub-family F member 2-like(LOC103228691)	Chlorocebus sabaeus		103228691,					LOC103228691,
103218320	ATP-binding cassette transporter 13(ABCC13)	Chlorocebus sabaeus		103218320,					ABCC13,
103227590	ATR interacting protein(ATRIP)	Chlorocebus sabaeus		103227590,	GO:0000077~DNA damage checkpoint,				ATRIP,			Coiled coil,Complete proteome,Reference proteome,
103241557	ATR serine/threonine kinase(ATR)	Chlorocebus sabaeus		103241557,			GO:0004674~protein serine/threonine kinase activity,GO:0005524~ATP binding,	IPR000403:Phosphatidylinositol 3-/4-kinase, catalytic domain,IPR003151:PIK-related kinase, FAT,IPR003152:PIK-related kinase, FATC,IPR011009:Protein kinase-like domain,IPR011989:Armadillo-like helical,IPR011990:Tetratricopeptide-like helical,IPR012993:UME,IPR014009:PIK-related kinase,IPR016024:Armadillo-type fold,IPR018936:Phosphatidylinositol 3/4-kinase, conserved site,IPR021133:HEAT, type 2,	ATR,		SM00146:PI3Kc,SM00802:UME,SM01343:SM01343,	ATP-binding,Complete proteome,Kinase,Nucleotide-binding,Reference proteome,Transferase,
103225315	AT-rich interaction domain 1A(ARID1A)	Chlorocebus sabaeus		103225315,	GO:0006338~chromatin remodeling,	GO:0090544~BAF-type complex,	GO:0003677~DNA binding,	IPR001606:ARID/BRIGHT DNA-binding domain,IPR011989:Armadillo-like helical,IPR016024:Armadillo-type fold,IPR021906:Protein of unknown function DUF3518,	ARID1A,		SM00501:BRIGHT,	Complete proteome,Reference proteome,
103240777	AT-rich interaction domain 1B(ARID1B)	Chlorocebus sabaeus		103240777,	GO:0006338~chromatin remodeling,	GO:0090544~BAF-type complex,	GO:0003677~DNA binding,	IPR001606:ARID/BRIGHT DNA-binding domain,IPR011989:Armadillo-like helical,IPR021906:Protein of unknown function DUF3518,	ARID1B,		SM00501:BRIGHT,	Complete proteome,Reference proteome,
103233565	AT-rich interaction domain 3A(ARID3A)	Chlorocebus sabaeus		103233565,			GO:0003677~DNA binding,	IPR001606:ARID/BRIGHT DNA-binding domain,IPR023334:REKLES domain,	ARID3A,		SM00501:BRIGHT,	Coiled coil,Complete proteome,Reference proteome,
103229086	AT-rich interaction domain 4A(ARID4A)	Chlorocebus sabaeus		103229086,			GO:0003677~DNA binding,	IPR000953:Chromo domain/shadow,IPR001606:ARID/BRIGHT DNA-binding domain,IPR002999:Tudor domain,IPR012603:RBB1NT,IPR016197:Chromo domain-like,IPR025995:RNA binding activity-knot of a chromodomain,	ARID4A,		SM00298:CHROMO,SM00333:TUDOR,SM00501:BRIGHT,	Coiled coil,Complete proteome,Reference proteome,
103230795	AT-rich interaction domain 4B(ARID4B)	Chlorocebus sabaeus		103230795,	GO:0006355~regulation of transcription, DNA-templated,		GO:0003677~DNA binding,	IPR001606:ARID/BRIGHT DNA-binding domain,IPR002999:Tudor domain,IPR012603:RBB1NT,IPR016197:Chromo domain-like,IPR025995:RNA binding activity-knot of a chromodomain,	ARID4B,		SM00333:TUDOR,SM00501:BRIGHT,	Coiled coil,Complete proteome,Reference proteome,
103241074	AT-rich interaction domain 5A(ARID5A)	Chlorocebus sabaeus		103241074,			GO:0003677~DNA binding,	IPR001606:ARID/BRIGHT DNA-binding domain,	ARID5A,		SM00501:BRIGHT,	Complete proteome,Reference proteome,
103216139	AT-rich interaction domain 5B(ARID5B)	Chlorocebus sabaeus		103216139,	GO:0006355~regulation of transcription, DNA-templated,	GO:0005634~nucleus,	GO:0003677~DNA binding,	IPR001606:ARID/BRIGHT DNA-binding domain,	ARID5B,		SM00501:BRIGHT,	Complete proteome,Reference proteome,
103232231	ATRX, chromatin remodeler(ATRX)	Chlorocebus sabaeus		103232231,			GO:0005524~ATP binding,	IPR000330:SNF2-related,IPR001650:Helicase, C-terminal,IPR011011:Zinc finger, FYVE/PHD-type,IPR013083:Zinc finger, RING/FYVE/PHD-type,IPR014001:Helicase, superfamily 1/2, ATP-binding domain,IPR025766:ADD domain,IPR027417:P-loop containing nucleoside triphosphate hydrolase,	ATRX,		SM00487:DEXDc,SM00490:HELICc,	Coiled coil,Complete proteome,Reference proteome,
103216562	attractin like 1(ATRNL1)	Chlorocebus sabaeus		103216562,		GO:0016021~integral component of membrane,		IPR000742:Epidermal growth factor-like domain,IPR000859:CUB domain,IPR001304:C-type lectin,IPR002049:EGF-like, laminin,IPR002165:Plexin,IPR006652:Kelch repeat type 1,IPR013032:EGF-like, conserved site,IPR013111:EGF, extracellular,IPR015915:Kelch-type beta propeller,IPR016186:C-type lectin-like,IPR016187:C-type lectin fold,IPR016201:Plexin-like fold,	ATRNL1,		SM00034:CLECT,SM00180:EGF_Lam,SM00423:PSI,	Complete proteome,Disulfide bond,EGF-like domain,Membrane,Reference proteome,Repeat,Transmembrane,Transmembrane helix,
103247387	attractin(ATRN)	Chlorocebus sabaeus		103247387,		GO:0016021~integral component of membrane,		IPR000742:Epidermal growth factor-like domain,IPR000859:CUB domain,IPR001304:C-type lectin,IPR002049:EGF-like, laminin,IPR002165:Plexin,IPR006652:Kelch repeat type 1,IPR013032:EGF-like, conserved site,IPR015915:Kelch-type beta propeller,IPR016186:C-type lectin-like,IPR016187:C-type lectin fold,IPR016201:Plexin-like fold,	ATRN,		SM00034:CLECT,SM00042:CUB,SM00180:EGF_Lam,SM00181:EGF,SM00423:PSI,	Complete proteome,Disulfide bond,EGF-like domain,Laminin EGF-like domain,Membrane,Reference proteome,Repeat,Transmembrane,Transmembrane helix,
103223763	atypical chemokine receptor 1 (Duffy blood group)(ACKR1)	Chlorocebus sabaeus		103223763,	GO:0006954~inflammatory response,GO:0070098~chemokine-mediated signaling pathway,	GO:0016021~integral component of membrane,		IPR005384:Duffy antigen/chemokine receptor,	ACKR1,			Complete proteome,Membrane,Reference proteome,Transmembrane,Transmembrane helix,
103227470	atypical chemokine receptor 2(ACKR2)	Chlorocebus sabaeus		103227470,	GO:0006935~chemotaxis,GO:0006954~inflammatory response,	GO:0005887~integral component of plasma membrane,	GO:0004950~chemokine receptor activity,GO:0005044~scavenger receptor activity,	IPR000276:G protein-coupled receptor, rhodopsin-like,IPR000355:Chemokine receptor family,IPR001277:CXC chemokine receptor 4,IPR017452:GPCR, rhodopsin-like, 7TM,	ACKR2,			Complete proteome,G-protein coupled receptor,Membrane,Receptor,Reference proteome,Transducer,Transmembrane,Transmembrane helix,
103219737	AU RNA binding methylglutaconyl-CoA hydratase(AUH)	Chlorocebus sabaeus		103219737,	GO:0008152~metabolic process,		GO:0003824~catalytic activity,	IPR001753:Crotonase superfamily,IPR014748:Crontonase, C-terminal,IPR018376:Enoyl-CoA hydratase/isomerase, conserved site,	AUH,			Complete proteome,Reference proteome,
103225799	aurora kinase A interacting protein 1(AURKAIP1)	Chlorocebus sabaeus		103225799,				IPR013177:Domain of unknown function DUF1713, mitochondria,	AURKAIP1,		SM01155:SM01155,	Complete proteome,Reference proteome,
103235385	aurora kinase C(AURKC)	Chlorocebus sabaeus		103235385,	GO:0000910~cytokinesis,GO:0007283~spermatogenesis,GO:0048599~oocyte development,GO:0051255~spindle midzone assembly,GO:0051321~meiotic cell cycle,	GO:0032133~chromosome passenger complex,	GO:0004674~protein serine/threonine kinase activity,GO:0005524~ATP binding,	IPR000719:Protein kinase, catalytic domain,IPR008271:Serine/threonine-protein kinase, active site,IPR011009:Protein kinase-like domain,IPR017441:Protein kinase, ATP binding site,	AURKC,		SM00220:S_TKc,	ATP-binding,Complete proteome,Kinase,Nucleotide-binding,Reference proteome,Serine/threonine-protein kinase,Transferase,
103246605	autism susceptibility candidate 2(AUTS2)	Chlorocebus sabaeus		103246605,				IPR023246:Autism susceptibility gene 2 protein,	AUTS2,			Complete proteome,Reference proteome,
103231919	autism susceptibility gene 2 protein-like(LOC103231919)	Chlorocebus sabaeus		103231919,					LOC103231919,
103219766	autoimmune regulator(AIRE)	Chlorocebus sabaeus		103219766,	GO:0006959~humoral immune response,	GO:0005634~nucleus,GO:0005737~cytoplasm,	GO:0003677~DNA binding,GO:0008270~zinc ion binding,GO:0045182~translation regulator activity,	IPR000770:SAND domain,IPR001965:Zinc finger, PHD-type,IPR004865:Sp100,IPR008087:Autoimmune regulator, AIRE,IPR010919:SAND domain-like,IPR011011:Zinc finger, FYVE/PHD-type,IPR013083:Zinc finger, RING/FYVE/PHD-type,IPR019786:Zinc finger, PHD-type, conserved site,IPR019787:Zinc finger, PHD-finger,	aire,		SM00249:PHD,SM00258:SAND,	Complete proteome,Metal-binding,Reference proteome,Zinc,Zinc-finger,
103236386	autophagy related 13(ATG13)	Chlorocebus sabaeus		103236386,	GO:0006914~autophagy,	GO:1990316~ATG1/ULK1 kinase complex,		IPR018731:Autophagy-related protein 13,	ATG13,			Autophagy,Complete proteome,Reference proteome,
103218104	autophagy related 16 like 1(ATG16L1)	Chlorocebus sabaeus		103218104,				IPR001680:WD40 repeat,IPR013923:Autophagy-related protein 16,IPR015943:WD40/YVTN repeat-like-containing domain,IPR017986:WD40-repeat-containing domain,IPR019775:WD40 repeat, conserved site,IPR020472:G-protein beta WD-40 repeat,	ATG16L1,		SM00320:WD40,	Coiled coil,Complete proteome,Reference proteome,
103232842	autophagy related 2A(ATG2A)	Chlorocebus sabaeus		103232842,	GO:0006914~autophagy,			IPR015412:Autophagy-related, C-terminal,IPR026849:Autophagy-related protein 2,IPR026854:Vacuolar protein sorting-associated protein 13A N-terminal domain,IPR026885:Autophagy-related protein 2 CAD motif,	ATG2A,			Complete proteome,Reference proteome,
103229646	autophagy related 2B(ATG2B)	Chlorocebus sabaeus		103229646,	GO:0006914~autophagy,			IPR015412:Autophagy-related, C-terminal,IPR026849:Autophagy-related protein 2,IPR026854:Vacuolar protein sorting-associated protein 13A N-terminal domain,IPR026885:Autophagy-related protein 2 CAD motif,	atg2b,			Complete proteome,Reference proteome,
103232466	autophagy related 4A cysteine peptidase(ATG4A)	Chlorocebus sabaeus		103232466,	GO:0006914~autophagy,GO:0015031~protein transport,	GO:0005737~cytoplasm,	GO:0004197~cysteine-type endopeptidase activity,	IPR005078:Peptidase C54,	ATG4A,			Autophagy,Complete proteome,Cytoplasm,Hydrolase,Protease,Protein transport,Reference proteome,Thiol protease,Transport,
103240649	autophagy related 5(ATG5)	Chlorocebus sabaeus		103240649,	GO:0006914~autophagy,	GO:0034045~pre-autophagosomal structure membrane,		IPR007239:Autophagy-related protein 5,	ATG5,			Autophagy,Complete proteome,Isopeptide bond,Membrane,Reference proteome,Ubl conjugation,
103217902	autophagy related 9A(ATG9A)	Chlorocebus sabaeus		103217902,		GO:0016021~integral component of membrane,		IPR007241:Autophagy-related protein 9,	atg9a,			Complete proteome,Membrane,Reference proteome,Transmembrane,Transmembrane helix,
103227235	autophagy related 9B(ATG9B)	Chlorocebus sabaeus		103227235,		GO:0016021~integral component of membrane,		IPR007241:Autophagy-related protein 9,	ATG9B,			Complete proteome,Membrane,Reference proteome,Transmembrane,Transmembrane helix,
103226251	AVL9 cell migration associated(AVL9)	Chlorocebus sabaeus		103226251,				IPR018307:Late secretory pathway protein AVL9,	AVL9,			Complete proteome,Reference proteome,
103243176	axin 2(AXIN2)	Chlorocebus sabaeus		103243176,				IPR001158:DIX domain,IPR014936:Axin beta-catenin binding,IPR016137:Regulator of G protein signalling superfamily,IPR024066:Regulator of G-protein signaling, domain 1,	AXIN2,		SM00021:DAX,SM00315:RGS,	Coiled coil,Complete proteome,Reference proteome,
103230037	axin interactor, dorsalization associated(AIDA)	Chlorocebus sabaeus		103230037,				IPR023421:Axin interactor, dorsalization-associated protein, N-terminal,IPR025939:Axin interactor dorsalization-associated protein, C-terminal domain,	AIDA,			Coiled coil,Complete proteome,Reference proteome,
103234725	AXL receptor tyrosine kinase(AXL)	Chlorocebus sabaeus		103234725,		GO:0016021~integral component of membrane,	GO:0004713~protein tyrosine kinase activity,GO:0005524~ATP binding,	IPR000719:Protein kinase, catalytic domain,IPR001245:Serine-threonine/tyrosine-protein kinase catalytic domain,IPR003599:Immunoglobulin subtype,IPR003961:Fibronectin, type III,IPR007110:Immunoglobulin-like domain,IPR008266:Tyrosine-protein kinase, active site,IPR011009:Protein kinase-like domain,IPR013783:Immunoglobulin-like fold,IPR017441:Protein kinase, ATP binding site,IPR020635:Tyrosine-prote…	AXL,		SM00060:FN3,SM00219:TyrKc,SM00409:IG,	ATP-binding,Complete proteome,Disulfide bond,Immunoglobulin domain,Kinase,Membrane,Nucleotide-binding,Receptor,Reference proteome,Signal,Transferase,Transmembrane,Transmembrane helix,Tyrosine-protein kinase,
103231035	axonemal dynein light chain domain containing 1(AXDND1)	Chlorocebus sabaeus		103231035,				IPR019347:Axonemal dynein light chain,	AXDND1,			Coiled coil,Complete proteome,Reference proteome,
103233574	azurocidin 1(AZU1)	Chlorocebus sabaeus			GO:0004252~serine-type endopeptidase activity,	IPR001254:Peptidase S1,IPR001314:Peptidase S1A, chymotrypsin-type,IPR009003:Trypsin-like cysteine/serine peptidase domain,	AZU1,		SM00020:Tryp_SPc,	Complete proteome,Disulfide bond,Reference proteome,Signal,
103228321	B and T lymphocyte associated(BTLA)	Chlorocebus sabaeus		103228321,		GO:0016021~integral component of membrane,		IPR003599:Immunoglobulin subtype,IPR007110:Immunoglobulin-like domain,IPR013783:Immunoglobulin-like fold,	BTLA,		SM00409:IG,	Complete proteome,Membrane,Reference proteome,Transmembrane,Transmembrane helix,
103222867	B double prime 1, subunit of RNA polymerase III transcription initiation factor IIIB(BDP1)	Chlorocebus sabaeus		103222867,		GO:0000126~transcription factor TFIIIB complex,	GO:0001026~TFIIIB-type transcription factor activity,GO:0003677~DNA binding,	IPR001005:SANT/Myb domain,IPR009057:Homeodomain-like,	BDP1,		SM00717:SANT,	Coiled coil,Complete proteome,Reference proteome,
103220526	baculoviral IAP repeat containing 6(BIRC6)	Chlorocebus sabaeus		103220526,	GO:0006915~apoptotic process,GO:0032465~regulation of cytokinesis,		GO:0004842~ubiquitin-protein transferase activity,	IPR000608:Ubiquitin-conjugating enzyme, E2,IPR001370:Baculoviral inhibition of apoptosis protein repeat,IPR015943:WD40/YVTN repeat-like-containing domain,IPR016135:Ubiquitin-conjugating enzyme/RWD-like,IPR022103:Protein of unknown function DUF3643,	BIRC6,		SM00238:BIR,	Coiled coil,Complete proteome,Reference proteome,
103242845	baculoviral IAP repeat containing 7(BIRC7)	Chlorocebus sabaeus		103242845,			GO:0008270~zinc ion binding,	IPR001370:Baculoviral inhibition of apoptosis protein repeat,IPR001841:Zinc finger, RING-type,IPR013083:Zinc finger, RING/FYVE/PHD-type,IPR017907:Zinc finger, RING-type, conserved site,	BIRC7,		SM00184:RING,SM00238:BIR,	Complete proteome,Reference proteome,
103239976	baculoviral IAP repeat containing 8(BIRC8)	Chlorocebus sabaeus			GO:0008270~zinc ion binding,	IPR001370:Baculoviral inhibition of apoptosis protein repeat,IPR001841:Zinc finger, RING-type,	BIRC8,		SM00184:RING,SM00238:BIR,	Complete proteome,Reference proteome,
103243717	BAH domain and coiled-coil containing 1(BAHCC1)	Chlorocebus sabaeus		103243717,			GO:0003682~chromatin binding,	IPR001025:Bromo adjacent homology (BAH) domain,	BAHCC1,		SM00439:BAH,	Coiled coil,Complete proteome,Reference proteome,
103223305	BAI1 associated protein 2 like 2(BAIAP2L2)	Chlorocebus sabaeus		103223305,					BAIAP2L2,
103222067	Bardet-Biedl syndrome 1(BBS1)	Chlorocebus sabaeus		103222067,					BBS1,
103238757	Bardet-Biedl syndrome 10(BBS10)	Chlorocebus sabaeus		103238757,			GO:0005524~ATP binding,	IPR002423:Chaperonin Cpn60/TCP-1,IPR027413:GroEL-like equatorial domain,	BBS10,			Complete proteome,Reference proteome,
103236212	Bardet-Biedl syndrome 12(BBS12)	Chlorocebus sabaeus			GO:0005524~ATP binding,	IPR002423:Chaperonin Cpn60/TCP-1,IPR027409:GroEL-like apical domain,IPR027413:GroEL-like equatorial domain,	BBS12,			Complete proteome,Reference proteome,
103245367	Bardet-Biedl syndrome 4(BBS4)	Chlorocebus sabaeus		103245367,	GO:0035058~nonmotile primary cilium assembly,	GO:0034464~BBSome,		IPR011990:Tetratricopeptide-like helical,IPR013026:Tetratricopeptide repeat-containing domain,IPR019734:Tetratricopeptide repeat,	BBS4,		SM00028:TPR,	Complete proteome,Reference proteome,
103236203	Bardet-Biedl syndrome 7(BBS7)	Chlorocebus sabaeus	GO:0015031~protein transport,GO:0035058~nonmotile primary cilium assembly,	GO:0005737~cytoplasm,GO:0034464~BBSome,GO:0036064~ciliary basal body,		IPR015943:WD40/YVTN repeat-like-containing domain,IPR016575:Bardet-Biedl syndrome 7 protein,IPR017986:WD40-repeat-containing domain,	BBS7,	PIRSF011091:Bardet-Biedl syndrome 7 protein,		Cell projection,Cilium,Cilium biogenesis/degradation,Coiled coil,Complete proteome,Cytoplasm,Cytoskeleton,Protein transport,Reference proteome,Transport,
103226244	Bardet-Biedl syndrome 9(BBS9)	Chlorocebus sabaeus		103226244,		GO:0034464~BBSome,		IPR026511:Parathyroid hormone-responsive B1,	BBS9,			Coiled coil,Complete proteome,Reference proteome,
103239719	BarH like homeobox 1(BARHL1)	Chlorocebus sabaeus		103239719,	GO:0006355~regulation of transcription, DNA-templated,	GO:0005634~nucleus,	GO:0043565~sequence-specific DNA binding,	IPR001356:Homeodomain,IPR009057:Homeodomain-like,IPR017970:Homeobox, conserved site,IPR020479:Homeodomain, metazoa,	BARHL1,		SM00389:HOX,	Complete proteome,DNA-binding,Homeobox,Nucleus,Reference proteome,
103224457	BarH like homeobox 2(BARHL2)	Chlorocebus sabaeus		103224457,	GO:0006355~regulation of transcription, DNA-templated,	GO:0005634~nucleus,	GO:0043565~sequence-specific DNA binding,	IPR001356:Homeodomain,IPR009057:Homeodomain-like,IPR017970:Homeobox, conserved site,IPR020479:Homeodomain, metazoa,	barhl2,		SM00389:HOX,	Complete proteome,DNA-binding,Homeobox,Nucleus,Reference proteome,
103229319	basal body orientation factor 1(BBOF1)	Chlorocebus sabaeus		103229319,		GO:0036064~ciliary basal body,			BBOF1,			Coiled coil,Complete proteome,Reference proteome,
103234838	basal cell adhesion molecule (Lutheran blood group)(BCAM)	Chlorocebus sabaeus		103234838,		GO:0016021~integral component of membrane,		IPR003598:Immunoglobulin subtype 2,IPR003599:Immunoglobulin subtype,IPR007110:Immunoglobulin-like domain,IPR013106:Immunoglobulin V-set,IPR013162:CD80-like, immunoglobulin C2-set,IPR013783:Immunoglobulin-like fold,	bcam,		SM00408:IGc2,SM00409:IG,	Complete proteome,Disulfide bond,Immunoglobulin domain,Membrane,Reference proteome,Repeat,Signal,Transmembrane,Transmembrane helix,
103246799	basic helix-loop-helix family member a15(BHLHA15)	Chlorocebus sabaeus		103246799,				IPR011598:Myc-type, basic helix-loop-helix (bHLH) domain,	BHLHA15,		SM00353:HLH,	Complete proteome,Reference proteome,
103242096	basic helix-loop-helix family member a9(BHLHA9)	Chlorocebus sabaeus		103242096,				IPR011598:Myc-type, basic helix-loop-helix (bHLH) domain,	BHLHA9,		SM00353:HLH,	Complete proteome,Reference proteome,
103218773	basic helix-loop-helix family member e41(BHLHE41)	Chlorocebus sabaeus		103218773,	GO:0006351~transcription, DNA-templated,GO:0006355~regulation of transcription, DNA-templated,	GO:0005634~nucleus,	GO:0003677~DNA binding,	IPR003650:Orange,IPR011598:Myc-type, basic helix-loop-helix (bHLH) domain,	BHLHE41,		SM00353:HLH,SM00511:ORANGE,	Complete proteome,Nucleus,Reference proteome,Transcription,Transcription regulation,
103226443	basic leucine zipper and W2 domains 2(BZW2)	Chlorocebus sabaeus		103226443,				IPR003307:W2 domain,IPR016021:MIF4-like, type 1/2/3,IPR016024:Armadillo-type fold,	BZW2,		SM00515:eIF5C,	Complete proteome,Reference proteome,
103230627	basic leucine zipper nuclear factor 1(BLZF1)	Chlorocebus sabaeus		103230627,	GO:0007030~Golgi organization,GO:0043001~Golgi to plasma membrane protein transport,			IPR013183:DASH complex subunit Hsk3 like,IPR027095:Golgin-45,	BLZF1,			Coiled coil,Complete proteome,Reference proteome,
103231005	basic proline-rich protein(LOC103231005)	Chlorocebus sabaeus		103231005,					LOC103231005,
103243839	basic proline-rich protein(LOC103243839)	Chlorocebus sabaeus		103243839,					LOC103243839,
103214537	basic proline-rich protein-like(LOC103214537)	Chlorocebus sabaeus		103214537,					LOC103214537,
103215718	basic proline-rich protein-like(LOC103215718)	Chlorocebus sabaeus		103215718,					LOC103215718,
103219622	basic proline-rich protein-like(LOC103219622)	Chlorocebus sabaeus		103219622,					LOC103219622,
103223636	basic proline-rich protein-like(LOC103223636)	Chlorocebus sabaeus		103223636,					LOC103223636,
103227424	basic proline-rich protein-like(LOC103227424)	Chlorocebus sabaeus		103227424,					LOC103227424,
103229923	basic proline-rich protein-like(LOC103229923)	Chlorocebus sabaeus		103229923,					LOC103229923,
103239937	basic proline-rich protein-like(LOC103239937)	Chlorocebus sabaeus		103239937,					LOC103239937,
103241290	basic proline-rich protein-like(LOC103241290)	Chlorocebus sabaeus		103241290,					LOC103241290,
103241759	basic proline-rich protein-like(LOC103241759)	Chlorocebus sabaeus		103241759,					LOC103241759,
103241820	basic proline-rich protein-like(LOC103241820)	Chlorocebus sabaeus		103241820,					LOC103241820,
103242877	basic proline-rich protein-like(LOC103242877)	Chlorocebus sabaeus		103242877,					LOC103242877,
103245924	basic proline-rich protein-like(LOC103245924)	Chlorocebus sabaeus		103245924,					LOC103245924,
103246934	basic proline-rich protein-like(LOC103246934)	Chlorocebus sabaeus		103246934,					LOC103246934,
103246947	basic proline-rich protein-like(LOC103246947)	Chlorocebus sabaeus		103246947,					LOC103246947,
103218625	basic salivary proline-rich protein 1-like(LOC103218625)	Chlorocebus sabaeus		103218625,					LOC103218625,
103218626	basic salivary proline-rich protein 1-like(LOC103218626)	Chlorocebus sabaeus		103218626,					LOC103218626,
103218627	basic salivary proline-rich protein 1-like(LOC103218627)	Chlorocebus sabaeus		103218627,					LOC103218627,
103218629	basic salivary proline-rich protein 1-like(LOC103218629)	Chlorocebus sabaeus		103218629,					LOC103218629,
103240290	basic salivary proline-rich protein 1-like(LOC103240290)	Chlorocebus sabaeus		103240290,					LOC103240290,
103229131	basic salivary proline-rich protein 2-like(LOC103229131)	Chlorocebus sabaeus		103229131,					LOC103229131,
103242743	basic salivary proline-rich protein 2-like(LOC103242743)	Chlorocebus sabaeus		103242743,					LOC103242743,
103237519	basic salivary proline-rich protein 3-like(LOC103237519)	Chlorocebus sabaeus		103237519,					LOC103237519,
103242974	basic salivary proline-rich protein 4-like(LOC103242974)	Chlorocebus sabaeus		103242974,					LOC103242974,
103224819	basic transcription factor 3 like 4(BTF3L4)	Chlorocebus sabaeus		103224819,				IPR002715:Nascent polypeptide-associated complex NAC domain,	BTF3L4,		SM01407:SM01407,	Complete proteome,Reference proteome,
103233583	basigin (Ok blood group)(BSG)	Chlorocebus sabaeus		103233583,		GO:0016021~integral component of membrane,		IPR003598:Immunoglobulin subtype 2,IPR003599:Immunoglobulin subtype,IPR007110:Immunoglobulin-like domain,IPR009151:Basigin,IPR013783:Immunoglobulin-like fold,	BSG,		SM00408:IGc2,SM00409:IG,	Complete proteome,Membrane,Reference proteome,Signal,Transmembrane,Transmembrane helix,
103227637	bassoon presynaptic cytomatrix protein(BSN)	Chlorocebus sabaeus		103227637,	GO:0007416~synapse assembly,	GO:0048786~presynaptic active zone,	GO:0046872~metal ion binding,	IPR008899:Zinc finger, piccolo-type,IPR011011:Zinc finger, FYVE/PHD-type,IPR013083:Zinc finger, RING/FYVE/PHD-type,	BSN,			Coiled coil,Complete proteome,Reference proteome,
103216509	BBSome interacting protein 1(BBIP1)	Chlorocebus sabaeus		103216509,					BBIP1,
103233309	BCAR1, Cas family scaffolding protein(BCAR1)	Chlorocebus sabaeus		103233309,			GO:0004871~signal transducer activity,	IPR001452:Src homology-3 domain,IPR013315:Spectrin alpha chain, SH3 domain,IPR014928:Serine rich protein interaction,IPR021901:CAS family, DUF3513,	BCAR1,		SM00326:SH3,	Complete proteome,Reference proteome,SH3 domain,
103242809	BCAS3, microtubule associated cell migration factor(BCAS3)	Chlorocebus sabaeus		103242809,					BCAS3,
103238284	BCDIN3 domain containing RNA methyltransferase(BCDIN3D)	Chlorocebus sabaeus		103238284,			GO:0008168~methyltransferase activity,	IPR010675:Bicoid-interacting 3,IPR024160:Bin3-type S-adenosyl-L-methionine binding domain,	BCDIN3D,			Complete proteome,Reference proteome,
103224518	B-cell CLL/lymphoma 10(BCL10)	Chlorocebus sabaeus		103224518,	GO:0006915~apoptotic process,GO:0042981~regulation of apoptotic process,GO:0051092~positive regulation of NF-kappaB transcription factor activity,			IPR001315:Caspase Recruitment,IPR011029:Death-like domain,	BCL10,			Complete proteome,Reference proteome,
103220211	B-cell CLL/lymphoma 11A(BCL11A)	Chlorocebus sabaeus		103220211,			GO:0046872~metal ion binding,	IPR007087:Zinc finger, C2H2,	BCL11A,			Complete proteome,Reference proteome,
103229675	B-cell CLL/lymphoma 11B(BCL11B)	Chlorocebus sabaeus		103229675,			GO:0003676~nucleic acid binding,GO:0046872~metal ion binding,	IPR007087:Zinc finger, C2H2,IPR013087:Zinc finger C2H2-type/integrase DNA-binding domain,IPR015880:Zinc finger, C2H2-like,	BCL11B,		SM00355:ZnF_C2H2,	Complete proteome,Reference proteome,
103234835	B-cell CLL/lymphoma 3(BCL3)	Chlorocebus sabaeus		103234835,				IPR002110:Ankyrin repeat,IPR020683:Ankyrin repeat-containing domain,	BCL3,		SM00248:ANK,	ANK repeat,Complete proteome,Reference proteome,
103247243	B-cell CLL/lymphoma 9(BCL9)	Chlorocebus sabaeus		103247243,				IPR015668:B Cell Lymphoma 9,IPR024670:B-cell lymphoma 9, beta-catenin binding domain,	BCL9,			Complete proteome,Reference proteome,
103248607	B-cell CLL/lymphoma 9-like(BCL9L)	Chlorocebus sabaeus		103248607,				IPR015668:B Cell Lymphoma 9,IPR024670:B-cell lymphoma 9, beta-catenin binding domain,	BCL9L,			Complete proteome,Reference proteome,
103236045	B-cell scaffold protein with ankyrin repeats 1(BANK1)	Chlorocebus sabaeus				IPR017893:DBB domain,IPR020683:Ankyrin repeat-containing domain,	BANK1,		SM01282:SM01282,	Coiled coil,Complete proteome,Reference proteome,
103239297	BCL tumor suppressor 7A(BCL7A)	Chlorocebus sabaeus		103239297,				IPR006804:BCL7,	BCL7A,			Complete proteome,Reference proteome,
103231106	BCL tumor suppressor 7C(BCL7C)	Chlorocebus sabaeus		103231106,				IPR006804:BCL7,	BCL7C,			Complete proteome,Reference proteome,
103221651	BCL2 antagonist/killer 1(BAK1)	Chlorocebus sabaeus		103221651,	GO:0043065~positive regulation of apoptotic process,	GO:0016021~integral component of membrane,		IPR002475:Bcl2-like,IPR020717:Apoptosis regulator, Bcl-2, BH1 motif, conserved site,IPR020726:Apoptosis regulator, Bcl-2, BH2 motif, conserved site,IPR020728:Apoptosis regulator, Bcl-2, BH3 motif, conserved site,IPR026298:Blc2 family,IPR026308:Apoptosis regulator BAK,	BAK1,			Complete proteome,Membrane,Reference proteome,Transmembrane,Transmembrane helix,
103233293	BCL2 associated agonist of cell death(BAD)	Chlorocebus sabaeus		103233293,	GO:0006915~apoptotic process,			IPR018868:Pro-apoptotic Bcl-2 protein, BAD,	BAD,			Complete proteome,Reference proteome,
103216612	BCL2 associated athanogene 3(BAG3)	Chlorocebus sabaeus		103216612,				IPR001202:WW domain,IPR003103:BAG domain,	BAG3,		SM00264:BAG,SM00456:WW,	Complete proteome,Reference proteome,
103240316	BCL2 associated transcription factor 1(BCLAF1)	Chlorocebus sabaeus		103240316,	GO:0006915~apoptotic process,GO:0045892~negative regulation of transcription, DNA-templated,GO:2001022~positive regulation of response to DNA damage stimulus,	GO:0005634~nucleus,		IPR026668:Bcl-2-associated transcription factor 1,	BCLAF1,			Coiled coil,Complete proteome,Reference proteome,
103235004	BCL2 associated X, apoptosis regulator(BAX)	Chlorocebus sabaeus		103235004,	GO:0043065~positive regulation of apoptotic process,	GO:0016021~integral component of membrane,		IPR002475:Bcl2-like,IPR020717:Apoptosis regulator, Bcl-2, BH1 motif, conserved site,IPR020726:Apoptosis regulator, Bcl-2, BH2 motif, conserved site,IPR020728:Apoptosis regulator, Bcl-2, BH3 motif, conserved site,IPR026298:Blc2 family,IPR026304:Apoptosis regulator BAX,	BAX,			Complete proteome,Membrane,Reference proteome,Transmembrane,Transmembrane helix,
103234932	BCL2 binding component 3(BBC3)	Chlorocebus sabaeus		103234932,					BBC3,
103247197	BCL2 family apoptosis regulator(MCL1)	Chlorocebus sabaeus		103247197,	GO:0042981~regulation of apoptotic process,	GO:0016021~integral component of membrane,		IPR002475:Bcl2-like,IPR013281:Apoptosis regulator, Mcl-1,IPR026298:Blc2 family,	MCL1,			Complete proteome,Membrane,Reference proteome,Transmembrane,Transmembrane helix,
103244987	BCL2 interacting protein 1(BNIP1)	Chlorocebus sabaeus		103244987,		GO:0016021~integral component of membrane,		IPR005606:Sec20,	BNIP1,			Coiled coil,Complete proteome,Membrane,Reference proteome,Transmembrane,Transmembrane helix,
103216726	BCL2 interacting protein 3(BNIP3)	Chlorocebus sabaeus		103216726,	GO:0043065~positive regulation of apoptotic process,	GO:0005740~mitochondrial envelope,GO:0016021~integral component of membrane,		IPR010548:BNIP3,	BNIP3,			Complete proteome,Membrane,Reference proteome,Transmembrane,Transmembrane helix,
103247216	BCL2 interacting protein like(BNIPL)	Chlorocebus sabaeus		103247216,				IPR001251:CRAL-TRIO domain,IPR022181:Bcl2-/adenovirus E1B 19kDa-interacting protein 2,	BNIPL,		SM00516:SEC14,	Complete proteome,Reference proteome,
103248011	BCL2 like 1(BCL2L1)	Chlorocebus sabaeus		103248011,	GO:0042981~regulation of apoptotic process,	GO:0016021~integral component of membrane,		IPR002475:Bcl2-like,IPR003093:Apoptosis regulator, Bcl-2 protein, BH4,IPR004725:Apoptosis regulator, Bcl-2/ BclX,IPR013279:Apoptosis regulator, Bcl-X,IPR020717:Apoptosis regulator, Bcl-2, BH1 motif, conserved site,IPR020726:Apoptosis regulator, Bcl-2, BH2 motif, conserved site,IPR020728:Apoptosis regulator, Bcl-2, BH3 motif, conserved site,IPR020731:Apoptosis regulator, Bcl-2, BH4 motif, conserve…	BCL2L1,		SM00265:BH4,	Complete proteome,Membrane,Reference proteome,Transmembrane,Transmembrane helix,
103245849	Bcl2 modifying factor(BMF)	Chlorocebus sabaeus		103245849,	GO:0006915~apoptotic process,				BMF,			Complete proteome,Reference proteome,
103244166	BCL2, apoptosis regulator(BCL2)	Chlorocebus sabaeus		103244166,	GO:0043066~negative regulation of apoptotic process,	GO:0016021~integral component of membrane,		IPR002475:Bcl2-like,IPR003093:Apoptosis regulator, Bcl-2 protein, BH4,IPR004725:Apoptosis regulator, Bcl-2/ BclX,IPR013278:Apoptosis regulator, Bcl-2,IPR020717:Apoptosis regulator, Bcl-2, BH1 motif, conserved site,IPR020726:Apoptosis regulator, Bcl-2, BH2 motif, conserved site,IPR020728:Apoptosis regulator, Bcl-2, BH3 motif, conserved site,IPR020731:Apoptosis regulator, Bcl-2, BH4 motif, conserve…	BCL2,		SM00265:BH4,	Complete proteome,Membrane,Reference proteome,Transmembrane,Transmembrane helix,
103231470	bcl-2-like protein 2(LOC103231470)	Chlorocebus sabaeus		103231470,	GO:0042981~regulation of apoptotic process,	GO:0016021~integral component of membrane,		IPR002475:Bcl2-like,IPR003093:Apoptosis regulator, Bcl-2 protein, BH4,IPR013280:Apoptosis regulator, Bcl-W,IPR020717:Apoptosis regulator, Bcl-2, BH1 motif, conserved site,IPR020726:Apoptosis regulator, Bcl-2, BH2 motif, conserved site,IPR020731:Apoptosis regulator, Bcl-2, BH4 motif, conserved site,IPR026298:Blc2 family,	LOC103231470,		SM00265:BH4,	Complete proteome,Membrane,Reference proteome,Transmembrane,Transmembrane helix,
103231810	BCL6 corepressor(BCOR)	Chlorocebus sabaeus		103231810,				IPR002110:Ankyrin repeat,IPR020683:Ankyrin repeat-containing domain,	BCOR,		SM00248:ANK,	ANK repeat,Complete proteome,Reference proteome,
103217874	BCS1 homolog, ubiquinol-cytochrome c reductase complex chaperone(BCS1L)	Chlorocebus sabaeus		103217874,	GO:0034551~mitochondrial respiratory chain complex III assembly,	GO:0005739~mitochondrion,	GO:0005524~ATP binding,	IPR003593:AAA+ ATPase domain,IPR003959:ATPase, AAA-type, core,IPR003960:ATPase, AAA-type, conserved site,IPR014851:BCS1, N-terminal,IPR027243:Mitochondrial chaperone BCS1,IPR027417:P-loop containing nucleoside triphosphate hydrolase,	Bcs1l,		SM00382:AAA,SM01024:SM01024,	ATP-binding,Complete proteome,Nucleotide-binding,Reference proteome,
103243387	beclin 1(BECN1)	Chlorocebus sabaeus		103243387,	GO:0006897~endocytosis,GO:0006914~autophagy,GO:0032465~regulation of cytokinesis,			IPR007243:Beclin family,	BECN1,			Coiled coil,Complete proteome,Reference proteome,
103231673	BEN domain containing 2(BEND2)	Chlorocebus sabaeus		103231673,				IPR018379:BEN domain,	BEND2,		SM01025:SM01025,	Complete proteome,Reference proteome,
103246162	BEN domain containing 4(BEND4)	Chlorocebus sabaeus		103246162,				IPR018379:BEN domain,	BEND4,		SM01025:SM01025,	Complete proteome,Reference proteome,
103224853	BEN domain containing 5(BEND5)	Chlorocebus sabaeus		103224853,				IPR018379:BEN domain,	BEND5,		SM01025:SM01025,	Coiled coil,Complete proteome,Reference proteome,
103224927	bestrophin 4(BEST4)	Chlorocebus sabaeus		103224927,		GO:0016021~integral component of membrane,		IPR000615:Bestrophin,IPR021134:Bestrophin/UPF0187,	BEST4,			Complete proteome,Membrane,Reference proteome,Transmembrane,Transmembrane helix,
103214242	beta 3-glucosyltransferase(B3GLCT)	Chlorocebus sabaeus		103214242,		GO:0016020~membrane,	GO:0016757~transferase activity, transferring glycosyl groups,	IPR003378:Fringe-like,	B3GLCT,			Complete proteome,Reference proteome,
103217238	beta-1,3-galactosyltransferase 1(B3GALT1)	Chlorocebus sabaeus		103217238,	GO:0006486~protein glycosylation,	GO:0000139~Golgi membrane,GO:0016021~integral component of membrane,	GO:0008378~galactosyltransferase activity,	IPR002659:Glycosyl transferase, family 31,	B3GALT1,			Complete proteome,Glycosyltransferase,Golgi apparatus,Membrane,Reference proteome,Transferase,Transmembrane,Transmembrane helix,
103221668	beta-1,3-galactosyltransferase 4(B3GALT4)	Chlorocebus sabaeus		103221668,	GO:0006486~protein glycosylation,	GO:0000139~Golgi membrane,GO:0016021~integral component of membrane,	GO:0008378~galactosyltransferase activity,	IPR002659:Glycosyl transferase, family 31,	B3GALT4,			Complete proteome,Glycosyltransferase,Golgi apparatus,Membrane,Reference proteome,Transferase,Transmembrane,Transmembrane helix,
103225816	beta-1,3-galactosyltransferase 6(B3GALT6)	Chlorocebus sabaeus		103225816,	GO:0006486~protein glycosylation,	GO:0000139~Golgi membrane,GO:0016021~integral component of membrane,	GO:0008378~galactosyltransferase activity,	IPR002659:Glycosyl transferase, family 31,	B3GALT6,			Complete proteome,Glycosyltransferase,Golgi apparatus,Membrane,Reference proteome,Transferase,Transmembrane,Transmembrane helix,
103248899	beta-1,3-glucuronyltransferase 1(B3GAT1)	Chlorocebus sabaeus		103248899,		GO:0016021~integral component of membrane,	GO:0015018~galactosylgalactosylxylosylprotein 3-beta-glucuronosyltransferase activity,	IPR005027:Glycosyl transferase, family 43,	B3GAT1,			Complete proteome,Membrane,Reference proteome,Transmembrane,Transmembrane helix,
103241387	beta-1,3-N-acetylgalactosaminyltransferase 1 (globoside blood group)(B3GALNT1)	Chlorocebus sabaeus		103241387,	GO:0006486~protein glycosylation,	GO:0000139~Golgi membrane,GO:0016021~integral component of membrane,	GO:0008378~galactosyltransferase activity,	IPR002659:Glycosyl transferase, family 31,	B3GALNT1,			Complete proteome,Glycosyltransferase,Golgi apparatus,Membrane,Reference proteome,Signal-anchor,Transferase,Transmembrane,Transmembrane helix,
103230797	beta-1,3-N-acetylgalactosaminyltransferase 2(B3GALNT2)	Chlorocebus sabaeus		103230797,	GO:0006486~protein glycosylation,	GO:0000139~Golgi membrane,GO:0016021~integral component of membrane,	GO:0008378~galactosyltransferase activity,	IPR002659:Glycosyl transferase, family 31,	B3GALNT2,			Complete proteome,Glycosyltransferase,Golgi apparatus,Membrane,Reference proteome,Signal,Transferase,Transmembrane,Transmembrane helix,
103224947	beta-1,4-galactosyltransferase 2(B4GALT2)	Chlorocebus sabaeus		103224947,	GO:0005975~carbohydrate metabolic process,	GO:0016021~integral component of membrane,	GO:0016757~transferase activity, transferring glycosyl groups,	IPR003859:Galactosyltransferase, metazoa,	B4GALT2,			Complete proteome,Membrane,Reference proteome,Transmembrane,Transmembrane helix,
103223692	beta-1,4-galactosyltransferase 3(B4GALT3)	Chlorocebus sabaeus		103223692,	GO:0005975~carbohydrate metabolic process,		GO:0016757~transferase activity, transferring glycosyl groups,	IPR003859:Galactosyltransferase, metazoa,	B4GALT3,			Complete proteome,Reference proteome,
103228234	beta-1,4-galactosyltransferase 4(B4GALT4)	Chlorocebus sabaeus		103228234,	GO:0005975~carbohydrate metabolic process,		GO:0016757~transferase activity, transferring glycosyl groups,	IPR003859:Galactosyltransferase, metazoa,	B4GALT4,			Complete proteome,Reference proteome,Signal,
103222574	beta-1,4-galactosyltransferase 6(B4GALT6)	Chlorocebus sabaeus		103222574,	GO:0005975~carbohydrate metabolic process,		GO:0016757~transferase activity, transferring glycosyl groups,	IPR003859:Galactosyltransferase, metazoa,	B4GALT6,			Complete proteome,Reference proteome,
103245067	beta-1,4-galactosyltransferase 7(B4GALT7)	Chlorocebus sabaeus		103245067,	GO:0005975~carbohydrate metabolic process,	GO:0016021~integral component of membrane,	GO:0016757~transferase activity, transferring glycosyl groups,	IPR003859:Galactosyltransferase, metazoa,	B4GALT7,			Complete proteome,Membrane,Reference proteome,Transmembrane,Transmembrane helix,
103223299	beta-1,4-glucuronyltransferase 1(B4GAT1)	Chlorocebus sabaeus		103223299,					B4GAT1,			Complete proteome,Reference proteome,
103238575	beta-1,4-N-acetyl-galactosaminyltransferase 1(B4GALNT1)	Chlorocebus sabaeus		103238575,	GO:0030259~lipid glycosylation,	GO:0030173~integral component of Golgi membrane,	GO:0016758~transferase activity, transferring hexosyl groups,	IPR001173:Glycosyl transferase, family 2,IPR011143:Ganglioside GM2 synthase,	B4GALNT1,	PIRSF000474:(N-acetylneuraminyl)-galactosylglucosylceramide N-acetylgalactosaminyltransferase,		Complete proteome,Reference proteome,Signal,
103218358	beta-1,4-N-acetyl-galactosaminyltransferase 3(B4GALNT3)	Chlorocebus sabaeus		103218358,		GO:0032580~Golgi cisterna membrane,	GO:0008376~acetylgalactosaminyltransferase activity,	IPR008428:Chondroitin N-acetylgalactosaminyltransferase,IPR011658:PA14,	B4GALNT3,		SM00758:PA14,	Complete proteome,Reference proteome,
103239139	beta-1,4-N-acetyl-galactosaminyltransferase 4(B4GALNT4)	Chlorocebus sabaeus		103239139,		GO:0032580~Golgi cisterna membrane,	GO:0008376~acetylgalactosaminyltransferase activity,	IPR008428:Chondroitin N-acetylgalactosaminyltransferase,IPR011658:PA14,	b4galnt4,		SM00758:PA14,	Complete proteome,Reference proteome,
103248467	beta-carotene oxygenase 2(BCO2)	Chlorocebus sabaeus		103248467,			GO:0016702~oxidoreductase activity, acting on single donors with incorporation of molecular oxygen, incorporation of two atoms of oxygen,	IPR004294:Carotenoid oxygenase,	BCO2,			Complete proteome,Reference proteome,Signal,
103235807	betacellulin(BTC)	Chlorocebus sabaeus		GO:0016021~integral component of membrane,		IPR000742:Epidermal growth factor-like domain,IPR013032:EGF-like, conserved site,IPR015497:Epidermal growth factor receptor ligand,	BTC,			Complete proteome,Membrane,Reference proteome,Signal,Transmembrane,Transmembrane helix,
103223016	beta-glucuronidase-like(LOC103223016)	Chlorocebus sabaeus		103223016,					LOC103223016,
103246928	beta-glucuronidase-like(LOC103246928)	Chlorocebus sabaeus		103246928,					LOC103246928,
103223581	betaine--homocysteine S-methyltransferase(BHMT)	Chlorocebus sabaeus		103223581,	GO:0009086~methionine biosynthetic process,	GO:0005737~cytoplasm,	GO:0008270~zinc ion binding,GO:0047150~betaine-homocysteine S-methyltransferase activity,	IPR003726:Homocysteine S-methyltransferase,IPR017226:Betaine-homocysteine S-methyltransferase, BHMT,	BHMT,	PIRSF037505:betaine--homocysteine S-methyltransferase, BHMT type,		Complete proteome,Metal-binding,Methyltransferase,Reference proteome,Transferase,Zinc,
103239649	beta-lactoglobulin-1-like(LOC103239649)	Chlorocebus sabaeus		103239649,					LOC103239649,
103239648	beta-lactoglobulin-2-like(LOC103239648)	Chlorocebus sabaeus		103239648,					LOC103239648,
103219113	beta-site APP-cleaving enzyme 2(BACE2)	Chlorocebus sabaeus		103219113,		GO:0016021~integral component of membrane,	GO:0004190~aspartic-type endopeptidase activity,	IPR001461:Peptidase A1,IPR001969:Peptidase aspartic, active site,IPR009119:Peptidase A1, beta-site APP cleaving enzyme, BACE,IPR009121:Peptidase A1, beta-site APP cleaving enzyme 2, BACE 2,IPR021109:Aspartic peptidase,	BACE2,			Aspartyl protease,Complete proteome,Hydrolase,Membrane,Protease,Reference proteome,Signal,Transmembrane,Transmembrane helix,
103236701	BH3-like motif containing, cell death inducer(BLID)	Chlorocebus sabaeus					BLID,			Complete proteome,Reference proteome,
103216164	BicC family RNA binding protein 1(BICC1)	Chlorocebus sabaeus		103216164,			GO:0003723~RNA binding,	IPR001660:Sterile alpha motif domain,IPR004087:K Homology domain,IPR004088:K Homology domain, type 1,IPR013761:Sterile alpha motif/pointed domain,	BICC1,		SM00322:KH,SM00454:SAM,	Complete proteome,Reference proteome,
103219760	BICD cargo adaptor 2(BICD2)	Chlorocebus sabaeus		103219760,	GO:0006810~transport,	GO:0005794~Golgi apparatus,		IPR018477:Bicaudal-D protein, microtubule-associated,	BICD2,			Coiled coil,Complete proteome,Reference proteome,
103239240	BICD family like cargo adaptor 1(BICDL1)	Chlorocebus sabaeus		103239240,					BICDL1,			Coiled coil,Complete proteome,Reference proteome,
103227178	BICD family like cargo adaptor 2(BICDL2)	Chlorocebus sabaeus		103227178,					BICDL2,
103228723	bifunctional apoptosis regulator(BFAR)	Chlorocebus sabaeus		103228723,		GO:0016021~integral component of membrane,	GO:0008270~zinc ion binding,	IPR001660:Sterile alpha motif domain,IPR001841:Zinc finger, RING-type,IPR013083:Zinc finger, RING/FYVE/PHD-type,IPR013761:Sterile alpha motif/pointed domain,IPR017907:Zinc finger, RING-type, conserved site,	BFAR,		SM00184:RING,SM00454:SAM,	Complete proteome,Membrane,Reference proteome,Transmembrane,Transmembrane helix,
103232782	biglycan(BGN)	Chlorocebus sabaeus		103232782,				IPR000372:Leucine-rich repeat-containing N-terminal,IPR001611:Leucine-rich repeat,IPR003591:Leucine-rich repeat, typical subtype,IPR016352:Small leucine-rich proteoglycan, class I, decorin/asporin/byglycan,	BGN,	PIRSF002490:class I small leucine-rich proteoglycan, decorin/asporin/byglycan types,	SM00013:LRRNT,SM00369:LRR_TYP,	Complete proteome,Disulfide bond,Leucine-rich repeat,Reference proteome,Repeat,Signal,
103226154	biliverdin reductase A(BLVRA)	Chlorocebus sabaeus		103226154,	GO:0042167~heme catabolic process,	GO:0005737~cytoplasm,	GO:0004074~biliverdin reductase activity,GO:0008270~zinc ion binding,	IPR000683:Oxidoreductase, N-terminal,IPR015249:Biliverdin reductase, catalytic,IPR016040:NAD(P)-binding domain,IPR017094:Biliverdin reductase A,	BLVRA,	PIRSF037032:biliverdin reductase A,		Complete proteome,Cytoplasm,Metal-binding,NAD,NADP,Oxidoreductase,Reference proteome,Zinc,
103246348	biorientation of chromosomes in cell division 1 like 1(BOD1L1)	Chlorocebus sabaeus		103246348,				IPR026955:Biorientation of chromosomes in cell division protein 1-like,	BOD1L1,			Coiled coil,Complete proteome,Reference proteome,
103244226	biorientation of chromosomes in cell division 1 like 2(BOD1L2)	Chlorocebus sabaeus		103244226,				IPR026955:Biorientation of chromosomes in cell division protein 1-like,	BOD1L2,			Complete proteome,Reference proteome,
103222281	biphenyl hydrolase like(BPHL)	Chlorocebus sabaeus		103222281,				IPR000073:Alpha/beta hydrolase fold-1,	BPHL,			Complete proteome,Reference proteome,
103242663	bleomycin hydrolase(BLMH)	Chlorocebus sabaeus		103242663,			GO:0004197~cysteine-type endopeptidase activity,	IPR000169:Cysteine peptidase, cysteine active site,IPR004134:Peptidase C1B, bleomycin hydrolase,	BLMH,	PIRSF005700:aminopeptidase C (bleomycin hydrolase),		Complete proteome,Reference proteome,
103237616	block of proliferation 1(BOP1)	Chlorocebus sabaeus		103237616,	GO:0000463~maturation of LSU-rRNA from tricistronic rRNA transcript (SSU-rRNA, 5.8S rRNA, LSU-rRNA),GO:0000466~maturation of 5.8S rRNA from tricistronic rRNA transcript (SSU-rRNA, 5.8S rRNA, LSU-rRNA),	GO:0005654~nucleoplasm,GO:0005730~nucleolus,GO:0030687~preribosome, large subunit precursor,	GO:0043021~ribonucleoprotein complex binding,	IPR001680:WD40 repeat,IPR012953:BOP1, N-terminal domain,IPR015943:WD40/YVTN repeat-like-containing domain,IPR017986:WD40-repeat-containing domain,IPR019775:WD40 repeat, conserved site,	BOP1,		SM00320:WD40,SM01035:SM01035,	Complete proteome,Nucleus,Reference proteome,Repeat,Ribosome biogenesis,rRNA processing,WD repeat,
103231188	Bloom syndrome RecQ like helicase(BLM)	Chlorocebus sabaeus		103231188,	GO:0006260~DNA replication,GO:0006281~DNA repair,GO:0006310~DNA recombination,	GO:0005634~nucleus,	GO:0003677~DNA binding,GO:0005524~ATP binding,GO:0043140~ATP-dependent 3'-5' DNA helicase activity,	IPR001650:Helicase, C-terminal,IPR002121:HRDC domain,IPR004589:DNA helicase, ATP-dependent, RecQ type,IPR010997:HRDC-like,IPR011545:DNA/RNA helicase, DEAD/DEAH box type, N-terminal,IPR011991:Winged helix-turn-helix DNA-binding domain,IPR012532:BDHCT,IPR014001:Helicase, superfamily 1/2, ATP-binding domain,IPR018982:RQC domain,IPR027417:P-loop containing nucleoside triphosphate hydrolase,	BLM,		SM00341:HRDC,SM00487:DEXDc,SM00490:HELICc,SM00956:SM00956,	Complete proteome,Reference proteome,
103230407	BMP/retinoic acid inducible neural specific 3(BRINP3)	Chlorocebus sabaeus		103230407,	GO:0045666~positive regulation of neuron differentiation,GO:0045930~negative regulation of mitotic cell cycle,			IPR009030:Insulin-like growth factor binding protein, N-terminal,IPR020864:Membrane attack complex component/perforin (MACPF) domain,	BRINP3,		SM00457:MACPF,	Complete proteome,Reference proteome,
103235860	BMP2 inducible kinase(BMP2K)	Chlorocebus sabaeus		103235860,			GO:0004672~protein kinase activity,GO:0005524~ATP binding,	IPR000719:Protein kinase, catalytic domain,IPR008271:Serine/threonine-protein kinase, active site,IPR011009:Protein kinase-like domain,IPR026105:BMP-2-inducible protein kinase,	BMP2K,		SM00220:S_TKc,	Coiled coil,Complete proteome,Reference proteome,
103215753	BMS1, ribosome biogenesis factor(BMS1)	Chlorocebus sabaeus		103215753,	GO:0042254~ribosome biogenesis,	GO:0005634~nucleus,		IPR007034:Ribosome biogenesis protein BMS1/TSR1, C-terminal,IPR012948:AARP2CN,IPR027417:P-loop containing nucleoside triphosphate hydrolase,	BMS1,		SM00785:AARP2CN,SM01362:SM01362,	Coiled coil,Complete proteome,Reference proteome,
103228305	BOC cell adhesion associated, oncogene regulated(BOC)	Chlorocebus sabaeus		103228305,	GO:0007224~smoothened signaling pathway,GO:0007411~axon guidance,GO:0045663~positive regulation of myoblast differentiation,	GO:0005887~integral component of plasma membrane,		IPR003598:Immunoglobulin subtype 2,IPR003599:Immunoglobulin subtype,IPR003961:Fibronectin, type III,IPR007110:Immunoglobulin-like domain,IPR013098:Immunoglobulin I-set,IPR013151:Immunoglobulin,IPR013783:Immunoglobulin-like fold,	BOC,		SM00060:FN3,SM00408:IGc2,SM00409:IG,	Complete proteome,Immunoglobulin domain,Membrane,Reference proteome,Repeat,Signal,Transmembrane,Transmembrane helix,
103215447	bone morphogenetic protein 1(BMP1)	Chlorocebus sabaeus		103215447,			GO:0004222~metalloendopeptidase activity,GO:0005509~calcium ion binding,GO:0008270~zinc ion binding,	IPR000152:EGF-type aspartate/asparagine hydroxylation site,IPR000742:Epidermal growth factor-like domain,IPR000859:CUB domain,IPR001506:Peptidase M12A, astacin,IPR001881:EGF-like calcium-binding,IPR006026:Peptidase, metallopeptidase,IPR009030:Insulin-like growth factor binding protein, N-terminal,IPR013032:EGF-like, conserved site,IPR015446:Bone morphogenetic protein 1/tolloid-like protein,IPR018…	BMP1,	PIRSF001199:tolloid-like protein,	SM00042:CUB,SM00179:EGF_CA,SM00181:EGF,SM00235:ZnMc,	Calcium,Complete proteome,Disulfide bond,EGF-like domain,Hydrolase,Metal-binding,Metalloprotease,Protease,Reference proteome,Repeat,Signal,Zinc,
103235872	bone morphogenetic protein 3(BMP3)	Chlorocebus sabaeus		103235872,	GO:0001649~osteoblast differentiation,GO:0040007~growth,	GO:0005615~extracellular space,		IPR001111:Transforming growth factor-beta, N-terminal,IPR001839:Transforming growth factor-beta, C-terminal,IPR015615:Transforming growth factor-beta-related,IPR017197:Bone morphogenetic protein 3/growth differentiation factor 10,IPR017948:Transforming growth factor beta, conserved site,	BMP3,	PIRSF037403:bone morphogenetic protein 3/GDF10 [Parent=PIRSF800009],	SM00204:TGFB,	Complete proteome,Cytokine,Disulfide bond,Growth factor,Reference proteome,Secreted,Signal,
103229007	bone morphogenetic protein 4(BMP4)	Chlorocebus sabaeus		103229007,	GO:0040007~growth,	GO:0005576~extracellular region,		IPR001111:Transforming growth factor-beta, N-terminal,IPR001839:Transforming growth factor-beta, C-terminal,IPR015615:Transforming growth factor-beta-related,IPR017948:Transforming growth factor beta, conserved site,	BMP4,		SM00204:TGFB,	Complete proteome,Disulfide bond,Growth factor,Reference proteome,Secreted,Signal,
103222207	bone morphogenetic protein 6(BMP6)	Chlorocebus sabaeus		103222207,	GO:0040007~growth,	GO:0005576~extracellular region,		IPR001111:Transforming growth factor-beta, N-terminal,IPR001839:Transforming growth factor-beta, C-terminal,IPR015615:Transforming growth factor-beta-related,IPR017948:Transforming growth factor beta, conserved site,	BMP6,		SM00204:TGFB,	Complete proteome,Disulfide bond,Growth factor,Reference proteome,Secreted,
103243784	bone morphogenetic protein 7(BMP7)	Chlorocebus sabaeus		103243784,	GO:0040007~growth,	GO:0005576~extracellular region,		IPR001111:Transforming growth factor-beta, N-terminal,IPR001839:Transforming growth factor-beta, C-terminal,IPR015615:Transforming growth factor-beta-related,IPR017948:Transforming growth factor beta, conserved site,	BMP7,		SM00204:TGFB,	Complete proteome,Disulfide bond,Growth factor,Reference proteome,Secreted,Signal,
103225060	bone morphogenetic protein 8B(LOC103225060)	Chlorocebus sabaeus		103225060,					LOC103225060,
103215874	bone morphogenetic protein receptor type 1A(BMPR1A)	Chlorocebus sabaeus		103215874,		GO:0016021~integral component of membrane,	GO:0004675~transmembrane receptor protein serine/threonine kinase activity,GO:0004702~receptor signaling protein serine/threonine kinase activity,GO:0005524~ATP binding,	IPR000333:Activin type II/Transforming growth factor-beta II receptor,IPR000472:TGF-beta receptor/activin receptor, type I/II,IPR000719:Protein kinase, catalytic domain,IPR001245:Serine-threonine/tyrosine-protein kinase catalytic domain,IPR003605:TGF beta receptor, GS motif,IPR008271:Serine/threonine-protein kinase, active site,IPR011009:Protein kinase-like domain,IPR017441:Protein kinase, ATP bi…	BMPR1A,		SM00220:S_TKc,SM00467:GS,	ATP-binding,Complete proteome,Kinase,Membrane,Nucleotide-binding,Receptor,Reference proteome,Serine/threonine-protein kinase,Signal,Transferase,Transmembrane,Transmembrane helix,
103214575	bora, aurora kinase A activator(BORA)	Chlorocebus sabaeus		103214575,				IPR023252:Aurora borealis protein,	BORA,			Complete proteome,Reference proteome,
103248481	BPI fold containing family A member 3(BPIFA3)	Chlorocebus sabaeus		103248481,			GO:0008289~lipid binding,	IPR017942:Lipid-binding serum glycoprotein, N-terminal,IPR017943:Bactericidal permeability-increasing protein, alpha/beta domain,	BPIFA3,			Complete proteome,Reference proteome,Signal,
103214280	BPI fold containing family B member 1(BPIFB1)	Chlorocebus sabaeus		103214280,		GO:0005615~extracellular space,	GO:0008289~lipid binding,	IPR017942:Lipid-binding serum glycoprotein, N-terminal,IPR017943:Bactericidal permeability-increasing protein, alpha/beta domain,IPR021193:PLUNC, long form,	BPIFB1,		SM00328:BPI1,	Complete proteome,Reference proteome,Signal,
103248431	BPI fold containing family B member 2(BPIFB2)	Chlorocebus sabaeus		103248431,			GO:0008289~lipid binding,	IPR001124:Lipid-binding serum glycoprotein, C-terminal,IPR017942:Lipid-binding serum glycoprotein, N-terminal,IPR017943:Bactericidal permeability-increasing protein, alpha/beta domain,	BPIFB2,		SM00329:BPI2,	Complete proteome,Reference proteome,Signal,
103248455	BPI fold containing family B member 4(BPIFB4)	Chlorocebus sabaeus		103248455,			GO:0008289~lipid binding,	IPR001124:Lipid-binding serum glycoprotein, C-terminal,IPR017942:Lipid-binding serum glycoprotein, N-terminal,IPR017943:Bactericidal permeability-increasing protein, alpha/beta domain,	BPIFB4,		SM00328:BPI1,SM00329:BPI2,	Complete proteome,Reference proteome,Signal,
103235498	BR serine/threonine kinase 2(BRSK2)	Chlorocebus sabaeus		103235498,			GO:0004672~protein kinase activity,GO:0005524~ATP binding,	IPR000719:Protein kinase, catalytic domain,IPR008271:Serine/threonine-protein kinase, active site,IPR011009:Protein kinase-like domain,IPR017441:Protein kinase, ATP binding site,	BRSK2,		SM00220:S_TKc,	Complete proteome,Reference proteome,
103229644	bradykinin receptor B1(BDKRB1)	Chlorocebus sabaeus		103229644,	GO:0006954~inflammatory response,GO:0009612~response to mechanical stimulus,	GO:0016021~integral component of membrane,	GO:0004947~bradykinin receptor activity,	IPR000276:G protein-coupled receptor, rhodopsin-like,IPR000496:Bradykinin receptor family,IPR001186:Bradykinin receptor B1,IPR017452:GPCR, rhodopsin-like, 7TM,	BDKRB1,			Complete proteome,Membrane,Reference proteome,Transmembrane,Transmembrane helix,
103227022	B-Raf proto-oncogene, serine/threonine kinase(BRAF)	Chlorocebus sabaeus		103227022,					BRAF,
103220580	brain and reproductive organ-expressed (TNFRSF1A modulator)(BRE)	Chlorocebus sabaeus		103220580,				IPR010358:Brain/reproductive organ-expressed protein,	BRE,			Complete proteome,Reference proteome,
103238537	brain derived neurotrophic factor(BDNF)	Chlorocebus sabaeus		103238537,				IPR002072:Nerve growth factor-related,IPR019846:Nerve growth factor conserved site,IPR020408:Nerve growth factor-like,IPR020430:Brain-derived neurotrophic factor,	BDNF,	PIRSF001789:nerve growth factor, subunit beta,	SM00140:NGF,	Complete proteome,Disulfide bond,Growth factor,Reference proteome,Signal,
103229698	brain enriched guanylate kinase associated(BEGAIN)	Chlorocebus sabaeus		103229698,					BEGAIN,			Complete proteome,Reference proteome,
103232404	brain expressed X-linked 3(BEX3)	Chlorocebus sabaeus		103232404,				IPR007623:Brain-expressed X-linked protein,IPR021156:Transcription elongation factor A-like/Brain expressed X-linked-like,	BEX3,	PIRSF008633:brain-expressed X-linked protein,		Complete proteome,Reference proteome,
103246951	brain protein I3(BRI3)	Chlorocebus sabaeus		103246951,		GO:0016021~integral component of membrane,		IPR019317:Brain protein I3,	bri3,			Complete proteome,Membrane,Reference proteome,Transmembrane,Transmembrane helix,
103239988	branched chain keto acid dehydrogenase E1 subunit beta(BCKDHB)	Chlorocebus sabaeus	GO:0008152~metabolic process,		GO:0003824~catalytic activity,	IPR005475:Transketolase-like, pyrimidine-binding domain,IPR009014:Transketolase, C-terminal/Pyruvate-ferredoxin oxidoreductase, domain II,	BCKDHB,		SM00861:SM00861,	Complete proteome,Reference proteome,Signal,
103231287	branched chain ketoacid dehydrogenase kinase(BCKDK)	Chlorocebus sabaeus		103231287,	GO:0016310~phosphorylation,		GO:0016772~transferase activity, transferring phosphorus-containing groups,	IPR003594:Histidine kinase-like ATPase, ATP-binding domain,IPR004358:Signal transduction histidine kinase-related protein, C-terminal,IPR005467:Signal transduction histidine kinase, core,IPR018955:Branched-chain alpha-ketoacid dehydrogenase kinase/Pyruvate dehydrogenase kinase, N-terminal,	BCKDK,		SM00387:HATPase_c,	Complete proteome,Reference proteome,
103244086	branchpoint-bridging protein-like(LOC103244086)	Chlorocebus sabaeus		103244086,					LOC103244086,
103246959	BRCA1 associated ATM activator 1(BRAT1)	Chlorocebus sabaeus		103246959,				IPR000357:HEAT,IPR011989:Armadillo-like helical,IPR016024:Armadillo-type fold,	BRAT1,			Complete proteome,Reference proteome,
103217790	BRCA1 associated RING domain 1(BARD1)	Chlorocebus sabaeus		103217790,	GO:0016567~protein ubiquitination,GO:0043065~positive regulation of apoptotic process,	GO:0031436~BRCA1-BARD1 complex,	GO:0008270~zinc ion binding,	IPR001357:BRCT domain,IPR001841:Zinc finger, RING-type,IPR002110:Ankyrin repeat,IPR013083:Zinc finger, RING/FYVE/PHD-type,IPR017907:Zinc finger, RING-type, conserved site,IPR020683:Ankyrin repeat-containing domain,	BARD1,		SM00248:ANK,SM00292:BRCT,	ANK repeat,Complete proteome,Reference proteome,
103242813	BRCA1 interacting protein C-terminal helicase 1(BRIP1)	Chlorocebus sabaeus		103242813,	GO:0006139~nucleobase-containing compound metabolic process,	GO:0005634~nucleus,	GO:0003677~DNA binding,GO:0004003~ATP-dependent DNA helicase activity,GO:0005524~ATP binding,	IPR006554:Helicase-like, DEXD box c2 type,IPR006555:ATP-dependent helicase, C-terminal,IPR010614:DEAD2,IPR013020:DNA helicase (DNA repair), Rad3 type,IPR014001:Helicase, superfamily 1/2, ATP-binding domain,IPR014013:Helicase, superfamily 1/2, ATP-binding domain, DinG/Rad3-type,IPR027417:P-loop containing nucleoside triphosphate hydrolase,	BRIP1,		SM00487:DEXDc,SM00488:DEXDc2,SM00491:HELICc2,	ATP-binding,Complete proteome,Helicase,Hydrolase,Nucleotide-binding,Nucleus,Reference proteome,
103243855	BRCA1, DNA repair associated(BRCA1)	Chlorocebus sabaeus		103243855,					BRCA1,
103214248	BRCA2, DNA repair associated(BRCA2)	Chlorocebus sabaeus		103214248,	GO:0000724~double-strand break repair via homologous recombination,			IPR002093:BRCA2 repeat,IPR012340:Nucleic acid-binding, OB-fold,IPR015187:BRCA2, oligonucleotide/oligosaccharide-binding 1,IPR015188:BRCA2, oligonucleotide/oligosaccharide-binding 3,IPR015205:Tower,IPR015252:DNA recombination/repair protein BRCA2, helical domain,IPR015525:Breast cancer type 2 susceptibility protein,	brca2,	PIRSF002397:DNA recombination repair protein, BRCA2 type,	SM01341:SM01341,	Coiled coil,Complete proteome,Reference proteome,
103222898	breakpoint cluster region protein(LOC103222898)	Chlorocebus sabaeus		103222898,					LOC103222898,
103224415	breast cancer anti-estrogen resistance 3(BCAR3)	Chlorocebus sabaeus		103224415,	GO:0007264~small GTPase mediated signal transduction,	GO:0005622~intracellular,	GO:0005085~guanyl-nucleotide exchange factor activity,	IPR000980:SH2 domain,IPR001895:Guanine-nucleotide dissociation stimulator CDC25,IPR023578:Ras guanine nucleotide exchange factor, domain,	BCAR3,		SM00147:RasGEF,SM00252:SH2,	Complete proteome,Reference proteome,
103223501	breast cancer metastasis suppressor 1(BRMS1)	Chlorocebus sabaeus		103223501,				IPR013907:Sds3-like,	brms1,		SM01401:SM01401,	Complete proteome,Reference proteome,
103224172	breast carcinoma amplified sequence 2(BCAS2)	Chlorocebus sabaeus		103224172,	GO:0006397~mRNA processing,			IPR008409:Pre-mRNA-splicing factor SPF27,	BCAS2,			Coiled coil,Complete proteome,Reference proteome,
103240299	breast carcinoma-amplified sequence 3-like(LOC103240299)	Chlorocebus sabaeus		103240299,					LOC103240299,
103216883	bridging integrator 1(BIN1)	Chlorocebus sabaeus		103216883,	GO:0030100~regulation of endocytosis,	GO:0005737~cytoplasm,		IPR001452:Src homology-3 domain,IPR003005:Amphiphysin,IPR003023:Amphiphysin, isoform 2,IPR004148:BAR domain,IPR027267:Arfaptin homology (AH) domain/BAR domain,	BIN1,		SM00326:SH3,SM00721:BAR,	Coiled coil,Complete proteome,Reference proteome,
103238323	bridging integrator 2(BIN2)	Chlorocebus sabaeus		103238323,					BIN2,
103234128	BRISC and BRCA1 A complex member 1(BABAM1)	Chlorocebus sabaeus		103234128,	GO:0045739~positive regulation of DNA repair,	GO:0070531~BRCA1-A complex,GO:0070552~BRISC complex,		IPR002035:von Willebrand factor, type A,IPR026126:BRISC and BRCA1-A complex member 1,	BABAM1,			Complete proteome,Reference proteome,
103245832	bromo adjacent homology domain containing 1(BAHD1)	Chlorocebus sabaeus		103245832,			GO:0003682~chromatin binding,	IPR001025:Bromo adjacent homology (BAH) domain,	BAHD1,		SM00439:BAH,	Complete proteome,Reference proteome,
103228811	bromodomain adjacent to zinc finger domain 1A(BAZ1A)	Chlorocebus sabaeus		103228811,			GO:0008270~zinc ion binding,	IPR001487:Bromodomain,IPR001965:Zinc finger, PHD-type,IPR011011:Zinc finger, FYVE/PHD-type,IPR013083:Zinc finger, RING/FYVE/PHD-type,IPR013136:WSTF/Acf1/Cbp146,IPR018359:Bromodomain, conserved site,IPR018501:DDT domain superfamily,IPR019786:Zinc finger, PHD-type, conserved site,IPR019787:Zinc finger, PHD-finger,	BAZ1A,		SM00249:PHD,SM00297:BROMO,SM00571:DDT,	Bromodomain,Coiled coil,Complete proteome,Metal-binding,Reference proteome,Zinc,Zinc-finger,
103238534	bromodomain adjacent to zinc finger domain 2A(BAZ2A)	Chlorocebus sabaeus		103238534,		GO:0005634~nucleus,	GO:0003677~DNA binding,GO:0008270~zinc ion binding,	IPR001487:Bromodomain,IPR001739:Methyl-CpG DNA binding,IPR001965:Zinc finger, PHD-type,IPR011011:Zinc finger, FYVE/PHD-type,IPR013083:Zinc finger, RING/FYVE/PHD-type,IPR016177:DNA-binding, integrase-type,IPR017956:AT hook, DNA-binding motif,IPR018359:Bromodomain, conserved site,IPR018501:DDT domain superfamily,IPR019787:Zinc finger, PHD-finger,	BAZ2A,		SM00249:PHD,SM00297:BROMO,SM00384:AT_hook,SM00391:MBD,SM00571:DDT,	Coiled coil,Complete proteome,Metal-binding,Reference proteome,Zinc,Zinc-finger,
103217163	bromodomain adjacent to zinc finger domain 2B(BAZ2B)	Chlorocebus sabaeus		103217163,		GO:0005634~nucleus,	GO:0003677~DNA binding,GO:0008270~zinc ion binding,	IPR001487:Bromodomain,IPR001739:Methyl-CpG DNA binding,IPR001965:Zinc finger, PHD-type,IPR011011:Zinc finger, FYVE/PHD-type,IPR013083:Zinc finger, RING/FYVE/PHD-type,IPR016177:DNA-binding, integrase-type,IPR018359:Bromodomain, conserved site,IPR018501:DDT domain superfamily,IPR019787:Zinc finger, PHD-finger,	BAZ2B,		SM00249:PHD,SM00297:BROMO,SM00391:MBD,SM00571:DDT,	Bromodomain,Coiled coil,Complete proteome,Metal-binding,Reference proteome,Zinc,Zinc-finger,
103227974	bromodomain and PHD finger containing 1(BRPF1)	Chlorocebus sabaeus		103227974,			GO:0046872~metal ion binding,	IPR000313:PWWP,IPR001487:Bromodomain,IPR007087:Zinc finger, C2H2,IPR018359:Bromodomain, conserved site,IPR019542:Enhancer of polycomb-like, N-terminal,	BRPF1,		SM00293:PWWP,SM00297:BROMO,	Complete proteome,Reference proteome,
103218900	bromodomain and WD repeat domain containing 1(BRWD1)	Chlorocebus sabaeus		103218900,				IPR001487:Bromodomain,IPR001680:WD40 repeat,IPR015943:WD40/YVTN repeat-like-containing domain,IPR017986:WD40-repeat-containing domain,IPR018359:Bromodomain, conserved site,IPR019775:WD40 repeat, conserved site,	BRWD1,		SM00297:BROMO,SM00320:WD40,	Bromodomain,Complete proteome,Reference proteome,
103223535	bromodomain containing 1(BRD1)	Chlorocebus sabaeus		103223535,			GO:0008270~zinc ion binding,	IPR000313:PWWP,IPR001487:Bromodomain,IPR001965:Zinc finger, PHD-type,IPR011011:Zinc finger, FYVE/PHD-type,IPR013083:Zinc finger, RING/FYVE/PHD-type,IPR018359:Bromodomain, conserved site,IPR019542:Enhancer of polycomb-like, N-terminal,IPR019786:Zinc finger, PHD-type, conserved site,IPR019787:Zinc finger, PHD-finger,	BRD1,		SM00249:PHD,SM00293:PWWP,SM00297:BROMO,	Complete proteome,Metal-binding,Reference proteome,Zinc,Zinc-finger,
103221687	bromodomain containing 2(BRD2)	Chlorocebus sabaeus		103221687,				IPR001487:Bromodomain,IPR018359:Bromodomain, conserved site,	BRD2,		SM00297:BROMO,	Bromodomain,Coiled coil,Complete proteome,Reference proteome,
103239672	bromodomain containing 3(BRD3)	Chlorocebus sabaeus		103239672,				IPR001487:Bromodomain,IPR018359:Bromodomain, conserved site,IPR027353:NET domain,	BRD3,		SM00297:BROMO,	Bromodomain,Coiled coil,Complete proteome,Reference proteome,
103234069	bromodomain containing 4(BRD4)	Chlorocebus sabaeus		103234069,				IPR001487:Bromodomain,IPR018359:Bromodomain, conserved site,IPR027353:NET domain,	BRD4,		SM00297:BROMO,	Bromodomain,Coiled coil,Complete proteome,Reference proteome,
103232655	bromodomain containing 7(BRD7)	Chlorocebus sabaeus		103232655,				IPR001487:Bromodomain,IPR021900:Protein of unknown function DUF3512,	BRD7,		SM00297:BROMO,	Coiled coil,Complete proteome,Reference proteome,
103244618	bromodomain containing 8(BRD8)	Chlorocebus sabaeus		103244618,				IPR001487:Bromodomain,	BRD8,		SM00297:BROMO,	Coiled coil,Complete proteome,Reference proteome,
103243155	bromodomain PHD finger transcription factor(BPTF)	Chlorocebus sabaeus		103243155,			GO:0008270~zinc ion binding,	IPR001487:Bromodomain,IPR001965:Zinc finger, PHD-type,IPR011011:Zinc finger, FYVE/PHD-type,IPR013083:Zinc finger, RING/FYVE/PHD-type,IPR018359:Bromodomain, conserved site,IPR018501:DDT domain superfamily,IPR019786:Zinc finger, PHD-type, conserved site,IPR019787:Zinc finger, PHD-finger,	BPTF,		SM00249:PHD,SM00297:BROMO,SM00571:DDT,	Bromodomain,Coiled coil,Complete proteome,Metal-binding,Reference proteome,Zinc,Zinc-finger,
103232359	Bruton tyrosine kinase(BTK)	Chlorocebus sabaeus		103232359,			GO:0004715~non-membrane spanning protein tyrosine kinase activity,GO:0005524~ATP binding,	IPR000719:Protein kinase, catalytic domain,IPR000980:SH2 domain,IPR001245:Serine-threonine/tyrosine-protein kinase catalytic domain,IPR001452:Src homology-3 domain,IPR008266:Tyrosine-protein kinase, active site,IPR011009:Protein kinase-like domain,IPR017441:Protein kinase, ATP binding site,IPR020635:Tyrosine-protein kinase, catalytic domain,	BTK,		SM00219:TyrKc,SM00252:SH2,SM00326:SH3,	ATP-binding,Complete proteome,Kinase,Nucleotide-binding,Reference proteome,SH3 domain,Transferase,Tyrosine-protein kinase,
103233919	BSCL2, seipin lipid droplet biogenesis associated(BSCL2)	Chlorocebus sabaeus		103233919,	GO:0019915~lipid storage,	GO:0016021~integral component of membrane,		IPR009617:Adipose-regulatory protein, Seipin,	BSCL2,			Complete proteome,Membrane,Reference proteome,Transmembrane,Transmembrane helix,
103217455	BTB domain and CNC homolog 1(BACH1)	Chlorocebus sabaeus		103217455,	GO:0006351~transcription, DNA-templated,	GO:0005634~nucleus,	GO:0003700~transcription factor activity, sequence-specific DNA binding,GO:0043565~sequence-specific DNA binding,	IPR000210:BTB/POZ-like,IPR004826:Basic leucine zipper domain, Maf-type,IPR004827:Basic-leucine zipper domain,IPR008917:Eukaryotic transcription factor, Skn-1-like, DNA-binding,IPR011333:BTB/POZ fold,	BACH1,		SM00225:BTB,SM00338:BRLZ,	Coiled coil,Complete proteome,DNA-binding,Reference proteome,Transcription,Transcription regulation,
103240111	BTB domain and CNC homolog 2(BACH2)	Chlorocebus sabaeus	GO:0006351~transcription, DNA-templated,	GO:0005634~nucleus,	GO:0003700~transcription factor activity, sequence-specific DNA binding,GO:0043565~sequence-specific DNA binding,	IPR000210:BTB/POZ-like,IPR004826:Basic leucine zipper domain, Maf-type,IPR004827:Basic-leucine zipper domain,IPR008917:Eukaryotic transcription factor, Skn-1-like, DNA-binding,IPR011333:BTB/POZ fold,	BACH2,		SM00225:BTB,SM00338:BRLZ,	Complete proteome,DNA-binding,Reference proteome,Transcription,Transcription regulation,
103239046	BTB domain containing 11(BTBD11)	Chlorocebus sabaeus		103239046,					BTBD11,
103216634	BTB domain containing 16(BTBD16)	Chlorocebus sabaeus		103216634,				IPR011333:BTB/POZ fold,	BTBD16,			Complete proteome,Reference proteome,
103224440	BTB domain containing 8(BTBD8)	Chlorocebus sabaeus		103224440,				IPR000210:BTB/POZ-like,IPR011333:BTB/POZ fold,	BTBD8,		SM00225:BTB,	Complete proteome,Reference proteome,
103216257	B-TFIID TATA-box binding protein associated factor 1(BTAF1)	Chlorocebus sabaeus		103216257,			GO:0005524~ATP binding,	IPR000330:SNF2-related,IPR001650:Helicase, C-terminal,IPR011989:Armadillo-like helical,IPR014001:Helicase, superfamily 1/2, ATP-binding domain,IPR016024:Armadillo-type fold,IPR022707:Domain of unknown function DUF3535,IPR027417:P-loop containing nucleoside triphosphate hydrolase,	BTAF1,		SM00487:DEXDc,SM00490:HELICc,	Complete proteome,Reference proteome,
103218135	BTG anti-proliferation factor 3(BTG3)	Chlorocebus sabaeus		103218135,				IPR002087:Anti-proliferative protein,	btg3,		SM00099:btg1,	Complete proteome,Reference proteome,
103248541	BUD13 homolog(BUD13)	Chlorocebus sabaeus		103248541,				IPR018609:Bud13,	BUD13,			Complete proteome,Reference proteome,
103247298	butyrophilin like 9(BTNL9)	Chlorocebus sabaeus		103247298,		GO:0016021~integral component of membrane,		IPR001870:B30.2/SPRY domain,IPR003877:SPla/RYanodine receptor SPRY,IPR003879:Butyrophylin-like,IPR006574:SPRY-associated,IPR007110:Immunoglobulin-like domain,IPR013320:Concanavalin A-like lectin/glucanase, subgroup,IPR013783:Immunoglobulin-like fold,	BTNL9,		SM00449:SPRY,SM00589:PRY,	Complete proteome,Membrane,Reference proteome,Transmembrane,Transmembrane helix,
103237953	butyrophilin subfamily 2 member A2-like(LOC103237953)	Chlorocebus sabaeus		103237953,					LOC103237953,
103247293	butyrophilin-like protein 3(LOC103247293)	Chlorocebus sabaeus		103247293,					LOC103247293,
103221309	butyrylcholinesterase(BCHE)	Chlorocebus sabaeus		103221309,		GO:0016021~integral component of membrane,	GO:0004104~cholinesterase activity,	IPR000997:Cholinesterase,IPR002018:Carboxylesterase, type B,IPR014788:Acetylcholinesterase, tetramerisation,IPR019819:Carboxylesterase type B, conserved site,IPR019826:Carboxylesterase type B, active site,	BCHE,			Complete proteome,Hydrolase,Membrane,Reference proteome,Transmembrane,Transmembrane helix,
103234323	bypass of stop codon protein 1-like(LOC103234323)	Chlorocebus sabaeus		103234323,					LOC103234323,
103215109	C1q and tumor necrosis factor related protein 3(C1QTNF3)	Chlorocebus sabaeus		103215109,					C1QTNF3,
103235986	C1q and tumor necrosis factor related protein 4(C1QTNF4)	Chlorocebus sabaeus		103235986,				IPR001073:Complement C1q protein,IPR008983:Tumour necrosis factor-like domain,	C1QTNF4,		SM00110:C1Q,	Complete proteome,Reference proteome,Signal,
103225778	C1q and tumor necrosis factor related protein 8(C1QTNF8)	Chlorocebus sabaeus		103225778,		GO:0005576~extracellular region,GO:0005581~collagen trimer,		IPR001073:Complement C1q protein,IPR008160:Collagen triple helix repeat,IPR008983:Tumour necrosis factor-like domain,	C1QTNF8,		SM00110:C1Q,	Collagen,Complete proteome,Reference proteome,Secreted,Signal,
103249013	C1q and tumor necrosis factor related protein 9(C1QTNF9)	Chlorocebus sabaeus		103249013,		GO:0005576~extracellular region,GO:0005581~collagen trimer,		IPR001073:Complement C1q protein,IPR008160:Collagen triple helix repeat,IPR008983:Tumour necrosis factor-like domain,	C1QTNF9,		SM00110:C1Q,	Collagen,Complete proteome,Reference proteome,Secreted,Signal,
103248918	C2 calcium dependent domain containing 3(C2CD3)	Chlorocebus sabaeus		103248918,				IPR000008:C2 calcium-dependent membrane targeting,	C2CD3,		SM00239:C2,	Complete proteome,Reference proteome,
103233557	C2 calcium dependent domain containing 4C(C2CD4C)	Chlorocebus sabaeus		103233557,				IPR000008:C2 calcium-dependent membrane targeting,	C2CD4C,		SM00239:C2,	Complete proteome,Reference proteome,
103224019	C2 calcium dependent domain containing 4D(C2CD4D)	Chlorocebus sabaeus		103224019,				IPR000008:C2 calcium-dependent membrane targeting,	C2CD4D,		SM00239:C2,	Complete proteome,Reference proteome,
103218744	C2 calcium dependent domain containing 5(C2CD5)	Chlorocebus sabaeus		103218744,				IPR000008:C2 calcium-dependent membrane targeting,	C2CD5,		SM00239:C2,	Complete proteome,Reference proteome,
103248620	C2CD2 like(C2CD2L)	Chlorocebus sabaeus		103248620,		GO:0016021~integral component of membrane,		IPR000008:C2 calcium-dependent membrane targeting,	C2CD2L,			Complete proteome,Membrane,Reference proteome,Transmembrane,Transmembrane helix,
103224683	cache domain containing 1(CACHD1)	Chlorocebus sabaeus		103224683,		GO:0016021~integral component of membrane,		IPR002035:von Willebrand factor, type A,IPR013608:VWA N-terminal,	CACHD1,			Complete proteome,Membrane,Reference proteome,Transmembrane,Transmembrane helix,
103233598	CACN beta subunit associated regulatory protein(CBARP)	Chlorocebus sabaeus		103233598,		GO:0016021~integral component of membrane,			CBARP,			Complete proteome,Membrane,Reference proteome,Transmembrane,Transmembrane helix,
103215060	cadherin 12(CDH12)	Chlorocebus sabaeus		103215060,	GO:0007156~homophilic cell adhesion via plasma membrane adhesion molecules,	GO:0005886~plasma membrane,GO:0016021~integral component of membrane,	GO:0005509~calcium ion binding,	IPR000233:Cadherin, cytoplasmic domain,IPR002126:Cadherin,IPR015919:Cadherin-like,IPR020894:Cadherin conserved site,IPR027397:Catenin binding domain,	CDH12,		SM00112:CA,	Calcium,Cell adhesion,Cell membrane,Complete proteome,Membrane,Reference proteome,Repeat,Transmembrane,Transmembrane helix,
103233471	cadherin 15(CDH15)	Chlorocebus sabaeus		103233471,	GO:0007156~homophilic cell adhesion via plasma membrane adhesion molecules,	GO:0005886~plasma membrane,GO:0016021~integral component of membrane,	GO:0005509~calcium ion binding,	IPR000233:Cadherin, cytoplasmic domain,IPR002126:Cadherin,IPR015919:Cadherin-like,IPR020894:Cadherin conserved site,IPR027397:Catenin binding domain,	CDH15,		SM00112:CA,	Calcium,Cell adhesion,Cell membrane,Complete proteome,Membrane,Reference proteome,Repeat,Transmembrane,Transmembrane helix,
103233133	cadherin 16(CDH16)	Chlorocebus sabaeus		103233133,	GO:0007156~homophilic cell adhesion via plasma membrane adhesion molecules,GO:0016339~calcium-dependent cell-cell adhesion via plasma membrane cell adhesion molecules,	GO:0005886~plasma membrane,GO:0016021~integral component of membrane,	GO:0005509~calcium ion binding,	IPR002126:Cadherin,IPR015919:Cadherin-like,IPR020894:Cadherin conserved site,	CDH16,		SM00112:CA,	Calcium,Complete proteome,Membrane,Reference proteome,Repeat,Signal,Transmembrane,Transmembrane helix,
103237140	cadherin 17(CDH17)	Chlorocebus sabaeus		103237140,	GO:0007156~homophilic cell adhesion via plasma membrane adhesion molecules,	GO:0016021~integral component of membrane,	GO:0005509~calcium ion binding,	IPR002126:Cadherin,IPR015919:Cadherin-like,	CDH17,		SM00112:CA,	Complete proteome,Membrane,Reference proteome,Repeat,Signal,Transmembrane,Transmembrane helix,
103215054	cadherin 18(CDH18)	Chlorocebus sabaeus		103215054,	GO:0007156~homophilic cell adhesion via plasma membrane adhesion molecules,	GO:0005886~plasma membrane,GO:0016021~integral component of membrane,	GO:0005509~calcium ion binding,	IPR000233:Cadherin, cytoplasmic domain,IPR002126:Cadherin,IPR015919:Cadherin-like,IPR027397:Catenin binding domain,	CDH18,		SM00112:CA,	Calcium,Cell adhesion,Cell membrane,Complete proteome,Membrane,Reference proteome,Repeat,Signal,Transmembrane,Transmembrane helix,
103244134	cadherin 19(CDH19)	Chlorocebus sabaeus		103244134,	GO:0007156~homophilic cell adhesion via plasma membrane adhesion molecules,	GO:0005886~plasma membrane,GO:0016021~integral component of membrane,	GO:0005509~calcium ion binding,	IPR000233:Cadherin, cytoplasmic domain,IPR002126:Cadherin,IPR015919:Cadherin-like,IPR020894:Cadherin conserved site,IPR027397:Catenin binding domain,	CDH19,		SM00112:CA,	Calcium,Cell adhesion,Cell membrane,Complete proteome,Membrane,Reference proteome,Repeat,Signal,Transmembrane,Transmembrane helix,
103244183	cadherin 20(CDH20)	Chlorocebus sabaeus		103244183,	GO:0007156~homophilic cell adhesion via plasma membrane adhesion molecules,	GO:0005886~plasma membrane,GO:0016021~integral component of membrane,	GO:0005509~calcium ion binding,	IPR000233:Cadherin, cytoplasmic domain,IPR002126:Cadherin,IPR015919:Cadherin-like,IPR027397:Catenin binding domain,	CDH20,		SM00112:CA,	Calcium,Cell adhesion,Cell membrane,Complete proteome,Membrane,Reference proteome,Repeat,Signal,Transmembrane,Transmembrane helix,
103245043	cadherin 22(CDH22)	Chlorocebus sabaeus		103245043,	GO:0007156~homophilic cell adhesion via plasma membrane adhesion molecules,	GO:0005886~plasma membrane,GO:0016021~integral component of membrane,	GO:0005509~calcium ion binding,	IPR000233:Cadherin, cytoplasmic domain,IPR002126:Cadherin,IPR015919:Cadherin-like,IPR020894:Cadherin conserved site,	CDH22,		SM00112:CA,	Calcium,Cell adhesion,Cell membrane,Complete proteome,Membrane,Reference proteome,Repeat,Signal,Transmembrane,Transmembrane helix,
103231462	cadherin 24(CDH24)	Chlorocebus sabaeus		103231462,	GO:0007156~homophilic cell adhesion via plasma membrane adhesion molecules,	GO:0005886~plasma membrane,GO:0016021~integral component of membrane,	GO:0005509~calcium ion binding,	IPR000233:Cadherin, cytoplasmic domain,IPR002126:Cadherin,IPR015919:Cadherin-like,IPR020894:Cadherin conserved site,IPR027397:Catenin binding domain,	cdh24,		SM00112:CA,	Calcium,Cell adhesion,Cell membrane,Complete proteome,Membrane,Reference proteome,Repeat,Signal,Transmembrane,Transmembrane helix,
103243317	cadherin 26(CDH26)	Chlorocebus sabaeus		103243317,	GO:0007156~homophilic cell adhesion via plasma membrane adhesion molecules,	GO:0005886~plasma membrane,GO:0016021~integral component of membrane,	GO:0005509~calcium ion binding,	IPR002126:Cadherin,IPR015919:Cadherin-like,IPR020894:Cadherin conserved site,	CDH26,			Complete proteome,Membrane,Reference proteome,Transmembrane,Transmembrane helix,
103233232	cadherin 3(CDH3)	Chlorocebus sabaeus		103233232,	GO:0007156~homophilic cell adhesion via plasma membrane adhesion molecules,	GO:0005886~plasma membrane,GO:0016021~integral component of membrane,	GO:0005509~calcium ion binding,	IPR000233:Cadherin, cytoplasmic domain,IPR002126:Cadherin,IPR015919:Cadherin-like,IPR020894:Cadherin conserved site,IPR027397:Catenin binding domain,	CDH3,		SM00112:CA,	Calcium,Cell adhesion,Cell membrane,Complete proteome,Membrane,Reference proteome,Repeat,Signal,Transmembrane,Transmembrane helix,
103233119	cadherin 5(CDH5)	Chlorocebus sabaeus		103233119,	GO:0001955~blood vessel maturation,GO:0007156~homophilic cell adhesion via plasma membrane adhesion molecules,	GO:0005886~plasma membrane,GO:0016021~integral component of membrane,	GO:0005509~calcium ion binding,	IPR000233:Cadherin, cytoplasmic domain,IPR002126:Cadherin,IPR015919:Cadherin-like,IPR020894:Cadherin conserved site,IPR027397:Catenin binding domain,	CDH5,		SM00112:CA,	Calcium,Cell adhesion,Cell membrane,Complete proteome,Membrane,Reference proteome,Repeat,Signal,Transmembrane,Transmembrane helix,
103215082	cadherin 6(CDH6)	Chlorocebus sabaeus		103215082,	GO:0007156~homophilic cell adhesion via plasma membrane adhesion molecules,	GO:0005886~plasma membrane,GO:0016021~integral component of membrane,	GO:0005509~calcium ion binding,	IPR000233:Cadherin, cytoplasmic domain,IPR002126:Cadherin,IPR015919:Cadherin-like,IPR020894:Cadherin conserved site,IPR027397:Catenin binding domain,	CDH6,		SM00112:CA,	Calcium,Cell adhesion,Cell membrane,Complete proteome,Membrane,Reference proteome,Repeat,Signal,Transmembrane,Transmembrane helix,
103244138	cadherin 7(CDH7)	Chlorocebus sabaeus		103244138,	GO:0007156~homophilic cell adhesion via plasma membrane adhesion molecules,	GO:0005886~plasma membrane,GO:0016021~integral component of membrane,	GO:0005509~calcium ion binding,	IPR000233:Cadherin, cytoplasmic domain,IPR002126:Cadherin,IPR015919:Cadherin-like,IPR020894:Cadherin conserved site,IPR027397:Catenin binding domain,	CDH7,		SM00112:CA,	Calcium,Cell adhesion,Cell membrane,Complete proteome,Membrane,Reference proteome,Repeat,Signal,Transmembrane,Transmembrane helix,
103233103	cadherin 8(CDH8)	Chlorocebus sabaeus		103233103,	GO:0007156~homophilic cell adhesion via plasma membrane adhesion molecules,	GO:0005886~plasma membrane,GO:0016021~integral component of membrane,	GO:0005509~calcium ion binding,	IPR000233:Cadherin, cytoplasmic domain,IPR002126:Cadherin,IPR015919:Cadherin-like,IPR020894:Cadherin conserved site,	CDH8,		SM00112:CA,	Calcium,Cell adhesion,Cell membrane,Complete proteome,Membrane,Reference proteome,Repeat,Transmembrane,Transmembrane helix,
103223500	cadherin EGF LAG seven-pass G-type receptor 1(CELSR1)	Chlorocebus sabaeus		103223500,	GO:0007156~homophilic cell adhesion via plasma membrane adhesion molecules,GO:0007166~cell surface receptor signaling pathway,	GO:0005886~plasma membrane,GO:0016021~integral component of membrane,	GO:0004930~G-protein coupled receptor activity,GO:0005509~calcium ion binding,	IPR000152:EGF-type aspartate/asparagine hydroxylation site,IPR000203:GPS domain,IPR000742:Epidermal growth factor-like domain,IPR000832:GPCR, family 2, secretin-like,IPR001791:Laminin G domain,IPR001879:GPCR, family 2, extracellular hormone receptor domain,IPR001881:EGF-like calcium-binding,IPR002049:EGF-like, laminin,IPR002126:Cadherin,IPR013032:EGF-like, conserved site,IPR013320:Concanavalin A-…	CELSR1,		SM00008:HormR,SM00112:CA,SM00179:EGF_CA,SM00180:EGF_Lam,SM00181:EGF,SM00282:LamG,SM00303:GPS,	Calcium,Complete proteome,Disulfide bond,EGF-like domain,G-protein coupled receptor,Laminin EGF-like domain,Membrane,Receptor,Reference proteome,Repeat,Signal,Transducer,Transmembrane,Transmembrane helix,
103224298	cadherin EGF LAG seven-pass G-type receptor 2(CELSR2)	Chlorocebus sabaeus		103224298,	GO:0007156~homophilic cell adhesion via plasma membrane adhesion molecules,GO:0007166~cell surface receptor signaling pathway,	GO:0005886~plasma membrane,GO:0016021~integral component of membrane,	GO:0004930~G-protein coupled receptor activity,GO:0005509~calcium ion binding,	IPR000152:EGF-type aspartate/asparagine hydroxylation site,IPR000203:GPS domain,IPR000742:Epidermal growth factor-like domain,IPR000832:GPCR, family 2, secretin-like,IPR001791:Laminin G domain,IPR001879:GPCR, family 2, extracellular hormone receptor domain,IPR001881:EGF-like calcium-binding,IPR002049:EGF-like, laminin,IPR002126:Cadherin,IPR013032:EGF-like, conserved site,IPR013320:Concanavalin A-…	CELSR2,		SM00008:HormR,SM00112:CA,SM00179:EGF_CA,SM00180:EGF_Lam,SM00181:EGF,SM00282:LamG,SM00303:GPS,	Calcium,Complete proteome,Disulfide bond,EGF-like domain,G-protein coupled receptor,Laminin EGF-like domain,Membrane,Receptor,Reference proteome,Repeat,Transducer,Transmembrane,Transmembrane helix,
103227600	cadherin EGF LAG seven-pass G-type receptor 3(CELSR3)	Chlorocebus sabaeus		103227600,	GO:0007156~homophilic cell adhesion via plasma membrane adhesion molecules,GO:0007166~cell surface receptor signaling pathway,	GO:0005886~plasma membrane,GO:0016021~integral component of membrane,	GO:0004930~G-protein coupled receptor activity,GO:0005509~calcium ion binding,	IPR000203:GPS domain,IPR000742:Epidermal growth factor-like domain,IPR000832:GPCR, family 2, secretin-like,IPR001791:Laminin G domain,IPR001879:GPCR, family 2, extracellular hormone receptor domain,IPR001881:EGF-like calcium-binding,IPR002049:EGF-like, laminin,IPR002126:Cadherin,IPR013032:EGF-like, conserved site,IPR013320:Concanavalin A-like lectin/glucanase, subgroup,IPR015919:Cadherin-like,IPR…	celsr3,		SM00008:HormR,SM00112:CA,SM00179:EGF_CA,SM00180:EGF_Lam,SM00181:EGF,SM00282:LamG,SM00303:GPS,	Calcium,Complete proteome,Disulfide bond,G-protein coupled receptor,Laminin EGF-like domain,Membrane,Receptor,Reference proteome,Repeat,Signal,Transducer,Transmembrane,Transmembrane helix,
103247530	cadherin EGF LAG seven-pass G-type receptor 3-like(LOC103247530)	Chlorocebus sabaeus		103247530,					LOC103247530,
103216037	cadherin related 23(CDH23)	Chlorocebus sabaeus		103216037,	GO:0007156~homophilic cell adhesion via plasma membrane adhesion molecules,GO:0007605~sensory perception of sound,GO:0007626~locomotory behavior,GO:0060122~inner ear receptor stereocilium organization,	GO:0005886~plasma membrane,GO:0016021~integral component of membrane,GO:0032420~stereocilium,	GO:0005509~calcium ion binding,	IPR002126:Cadherin,IPR015919:Cadherin-like,IPR020894:Cadherin conserved site,	CDH23,		SM00112:CA,	Calcium,Complete proteome,Membrane,Reference proteome,Repeat,Transmembrane,Transmembrane helix,
103215894	cadherin related family member 1(CDHR1)	Chlorocebus sabaeus		103215894,	GO:0007156~homophilic cell adhesion via plasma membrane adhesion molecules,	GO:0005886~plasma membrane,GO:0016021~integral component of membrane,	GO:0005509~calcium ion binding,	IPR002126:Cadherin,IPR015919:Cadherin-like,IPR020894:Cadherin conserved site,	CDHR1,		SM00112:CA,	Calcium,Complete proteome,Membrane,Reference proteome,Repeat,Signal,Transmembrane,Transmembrane helix,
103245032	cadherin related family member 2(CDHR2)	Chlorocebus sabaeus		103245032,	GO:0007156~homophilic cell adhesion via plasma membrane adhesion molecules,	GO:0005886~plasma membrane,GO:0016021~integral component of membrane,	GO:0005509~calcium ion binding,	IPR002126:Cadherin,IPR015919:Cadherin-like,IPR020894:Cadherin conserved site,	CDHR2,		SM00112:CA,	Calcium,Complete proteome,Membrane,Reference proteome,Repeat,Signal,Transmembrane,Transmembrane helix,
103228620	cadherin related family member 5(CDHR5)	Chlorocebus sabaeus		103228620,	GO:0007156~homophilic cell adhesion via plasma membrane adhesion molecules,	GO:0005886~plasma membrane,GO:0016021~integral component of membrane,	GO:0005509~calcium ion binding,	IPR002126:Cadherin,IPR015919:Cadherin-like,IPR020894:Cadherin conserved site,	CDHR5,		SM00112:CA,	Calcium,Complete proteome,Membrane,Reference proteome,Repeat,Signal,Transmembrane,Transmembrane helix,
103226644	cadherin-5-like(LOC103226644)	Chlorocebus sabaeus		103226644,					LOC103226644,
103237101	calbindin 1(CALB1)	Chlorocebus sabaeus		103237101,	GO:0055074~calcium ion homeostasis,		GO:0005509~calcium ion binding,	IPR002048:EF-hand domain,IPR011992:EF-hand-like domain,IPR018247:EF-Hand 1, calcium-binding site,	calb1,		SM00054:EFh,	Complete proteome,Reference proteome,
103233168	calbindin 2(CALB2)	Chlorocebus sabaeus		103233168,			GO:0005509~calcium ion binding,	IPR002048:EF-hand domain,IPR011992:EF-hand-like domain,IPR018247:EF-Hand 1, calcium-binding site,	CALB2,		SM00054:EFh,	Complete proteome,Reference proteome,
103223045	calcineurin binding protein 1(CABIN1)	Chlorocebus sabaeus		103223045,	GO:0006336~DNA replication-independent nucleosome assembly,			IPR011990:Tetratricopeptide-like helical,IPR013026:Tetratricopeptide repeat-containing domain,IPR015134:MEF2 binding,IPR019734:Tetratricopeptide repeat,	CABIN1,		SM00028:TPR,	Complete proteome,Reference proteome,
103239768	calcitonin related polypeptide alpha(CALCA)	Chlorocebus sabaeus		103239768,		GO:0005576~extracellular region,		IPR001693:Calcitonin peptide-like,IPR018360:Calcitonin, conserved site,IPR021116:Procalcitonin/adrenomedullin,IPR021117:Procalcitonin-like,IPR021118:Procalcitonin, alpha type,	CALCA,		SM00113:CALCITONIN,	Complete proteome,Reference proteome,Signal,
103243671	calcium activated nucleotidase 1(CANT1)	Chlorocebus sabaeus		103243671,			GO:0005509~calcium ion binding,GO:0016462~pyrophosphatase activity,	IPR009283:Apyrase,	CANT1,			Complete proteome,Reference proteome,
103238412	calcium binding and coiled-coil domain 1(CALCOCO1)	Chlorocebus sabaeus		103238412,				IPR012852:Coiled-coil transcriptional coactivator-like,	CALCOCO1,			Coiled coil,Complete proteome,Reference proteome,
103239259	calcium binding protein 1(CABP1)	Chlorocebus sabaeus		103239259,			GO:0005509~calcium ion binding,	IPR002048:EF-hand domain,IPR011992:EF-hand-like domain,IPR018247:EF-Hand 1, calcium-binding site,	CABP1,		SM00054:EFh,	Complete proteome,Reference proteome,
103216856	calcium binding protein 2(CABP2)	Chlorocebus sabaeus		103216856,			GO:0005509~calcium ion binding,	IPR002048:EF-hand domain,IPR011992:EF-hand-like domain,IPR015754:Calcium binding protein,IPR018247:EF-Hand 1, calcium-binding site,	CABP2,		SM00054:EFh,	Complete proteome,Reference proteome,
103218041	calcium binding protein 39(CAB39)	Chlorocebus sabaeus		103218041,				IPR011989:Armadillo-like helical,IPR013878:Mo25-like,IPR016024:Armadillo-type fold,	CAB39,			Complete proteome,Reference proteome,
103235739	calcium binding protein, spermatid associated 1(CABS1)	Chlorocebus sabaeus	GO:0007283~spermatogenesis,		GO:0005509~calcium ion binding,	IPR026118:Calcium-binding and spermatid-specific protein 1,	CABS1,			Complete proteome,Reference proteome,
103239686	calcium channel flower domain containing 1(CACFD1)	Chlorocebus sabaeus		103239686,		GO:0016021~integral component of membrane,		IPR019365:TVP18/Calcium channel flower,	CACFD1,		SM01077:SM01077,	Complete proteome,Membrane,Reference proteome,Transmembrane,Transmembrane helix,
103226806	calcium dependent secretion activator 2(CADPS2)	Chlorocebus sabaeus		103226806,	GO:0016079~synaptic vesicle exocytosis,GO:1990504~dense core granule exocytosis,	GO:0098793~presynapse,		IPR000008:C2 calcium-dependent membrane targeting,IPR001849:Pleckstrin homology domain,IPR010439:Calcium-dependent secretion activator,IPR011993:Pleckstrin homology-like domain,IPR014770:Munc13 homology 1,	CADPS2,		SM00233:PH,SM01145:SM01145,	Complete proteome,Reference proteome,
103227829	calcium dependent secretion activator(CADPS)	Chlorocebus sabaeus		103227829,	GO:0016079~synaptic vesicle exocytosis,GO:1990504~dense core granule exocytosis,	GO:0098793~presynapse,		IPR001849:Pleckstrin homology domain,IPR010439:Calcium-dependent secretion activator,IPR011993:Pleckstrin homology-like domain,IPR014770:Munc13 homology 1,	CADPS,		SM00233:PH,SM01145:SM01145,	Complete proteome,Reference proteome,
103234109	calcium homeostasis endoplasmic reticulum protein(CHERP)	Chlorocebus sabaeus		103234109,	GO:0006396~RNA processing,		GO:0003723~RNA binding,	IPR000061:SWAP/Surp,IPR000467:G-patch domain,IPR006569:CID domain,IPR006903:RNA polymerase II-binding domain,IPR008942:ENTH/VHS,	CHERP,		SM00443:G_patch,SM00648:SWAP,	Complete proteome,Reference proteome,
103216457	calcium homeostasis modulator 1(CALHM1)	Chlorocebus sabaeus		103216457,		GO:0016021~integral component of membrane,	GO:0005227~calcium activated cation channel activity,GO:0005244~voltage-gated ion channel activity,		calhm1,			Complete proteome,Membrane,Reference proteome,Transmembrane,Transmembrane helix,
103216462	calcium homeostasis modulator 3(CALHM3)	Chlorocebus sabaeus		103216462,		GO:0016021~integral component of membrane,			calhm3,			Complete proteome,Membrane,Reference proteome,Transmembrane,Transmembrane helix,
103228013	calcium regulated heat stable protein 1(CARHSP1)	Chlorocebus sabaeus		103228013,	GO:0006355~regulation of transcription, DNA-templated,		GO:0003677~DNA binding,	IPR002059:Cold-shock protein, DNA-binding,IPR011129:Cold shock protein,IPR012340:Nucleic acid-binding, OB-fold,	CARHSP1,		SM00357:CSP,	Complete proteome,Reference proteome,
103234400	calcium release activated channel regulator 2B(CRACR2B)	Chlorocebus sabaeus		103234400,			GO:0005509~calcium ion binding,	IPR002048:EF-hand domain,IPR011992:EF-hand-like domain,	cracr2b,			Coiled coil,Complete proteome,Reference proteome,
103227772	calcium voltage-gated channel auxiliary subunit alpha2delta 3(CACNA2D3)	Chlorocebus sabaeus		103227772,				IPR002035:von Willebrand factor, type A,IPR013608:VWA N-terminal,IPR013680:Voltage-dependent calcium channel, alpha-2/delta subunit, conserved region,	CACNA2D3,		SM00327:VWA,	Complete proteome,Reference proteome,
103218378	calcium voltage-gated channel auxiliary subunit alpha2delta 4(CACNA2D4)	Chlorocebus sabaeus		103218378,				IPR002035:von Willebrand factor, type A,IPR013608:VWA N-terminal,IPR013680:Voltage-dependent calcium channel, alpha-2/delta subunit, conserved region,	CACNA2D4,		SM00327:VWA,	Coiled coil,Complete proteome,Reference proteome,
103243548	calcium voltage-gated channel auxiliary subunit beta 1(CACNB1)	Chlorocebus sabaeus		103243548,		GO:0005891~voltage-gated calcium channel complex,	GO:0005245~voltage-gated calcium channel activity,	IPR000584:Voltage-dependent calcium channel, L-type, beta subunit,IPR001452:Src homology-3 domain,IPR005443:Voltage-dependent calcium channel, L-type, beta-1 subunit,IPR008145:Guanylate kinase/L-type calcium channel,IPR027417:P-loop containing nucleoside triphosphate hydrolase,	CACNB1,		SM00072:GuKc,	Complete proteome,Reference proteome,SH3 domain,
103238243	calcium voltage-gated channel auxiliary subunit beta 3(CACNB3)	Chlorocebus sabaeus		103238243,		GO:0005891~voltage-gated calcium channel complex,	GO:0005245~voltage-gated calcium channel activity,	IPR000584:Voltage-dependent calcium channel, L-type, beta subunit,IPR001452:Src homology-3 domain,IPR008079:Voltage-dependent calcium channel, L-type, beta-3 subunit,IPR008145:Guanylate kinase/L-type calcium channel,IPR027417:P-loop containing nucleoside triphosphate hydrolase,	CACNB3,		SM00072:GuKc,	Complete proteome,Reference proteome,SH3 domain,
103217090	calcium voltage-gated channel auxiliary subunit beta 4(CACNB4)	Chlorocebus sabaeus		103217090,		GO:0005891~voltage-gated calcium channel complex,	GO:0005245~voltage-gated calcium channel activity,	IPR000584:Voltage-dependent calcium channel, L-type, beta subunit,IPR001452:Src homology-3 domain,IPR008079:Voltage-dependent calcium channel, L-type, beta-3 subunit,IPR008145:Guanylate kinase/L-type calcium channel,IPR027417:P-loop containing nucleoside triphosphate hydrolase,	CACNB4,		SM00072:GuKc,	Complete proteome,Reference proteome,SH3 domain,
103229846	calcium voltage-gated channel auxiliary subunit gamma 3(CACNG3)	Chlorocebus sabaeus		103229846,		GO:0016021~integral component of membrane,	GO:0005244~voltage-gated ion channel activity,GO:0005262~calcium channel activity,	IPR004031:PMP-22/EMP/MP20/Claudin,IPR008368:Voltage-dependent calcium channel, gamma subunit,	CACNG3,			Calcium,Calcium channel,Calcium transport,Complete proteome,Ion channel,Ion transport,Membrane,Reference proteome,Transmembrane,Transmembrane helix,Transport,Voltage-gated channel,
103243167	calcium voltage-gated channel auxiliary subunit gamma 4(CACNG4)	Chlorocebus sabaeus		103243167,		GO:0005891~voltage-gated calcium channel complex,	GO:0005245~voltage-gated calcium channel activity,	IPR004031:PMP-22/EMP/MP20/Claudin,IPR005423:Voltage-dependent calcium channel, gamma-4 subunit,IPR008368:Voltage-dependent calcium channel, gamma subunit,	CACNG4,			Calcium,Calcium channel,Calcium transport,Complete proteome,Ion channel,Ion transport,Membrane,Reference proteome,Transmembrane,Transmembrane helix,Transport,Voltage-gated channel,
103235235	calcium voltage-gated channel auxiliary subunit gamma 6(CACNG6)	Chlorocebus sabaeus		103235235,		GO:0016021~integral component of membrane,	GO:0005244~voltage-gated ion channel activity,GO:0005262~calcium channel activity,	IPR004031:PMP-22/EMP/MP20/Claudin,IPR008368:Voltage-dependent calcium channel, gamma subunit,IPR008370:Voltage-dependent calcium channel, gamma-6 subunit,	cacng6,			Calcium,Calcium channel,Calcium transport,Complete proteome,Ion channel,Ion transport,Membrane,Reference proteome,Transmembrane,Transmembrane helix,Transport,Voltage-gated channel,
103234371	calcium voltage-gated channel subunit alpha1 A(CACNA1A)	Chlorocebus sabaeus		103234371,					CACNA1A,
103239541	calcium voltage-gated channel subunit alpha1 B(CACNA1B)	Chlorocebus sabaeus		103239541,		GO:0005891~voltage-gated calcium channel complex,	GO:0005245~voltage-gated calcium channel activity,GO:0005509~calcium ion binding,	IPR002048:EF-hand domain,IPR002077:Voltage-dependent calcium channel, alpha-1 subunit,IPR005447:Voltage-dependent calcium channel, N-type, alpha-1 subunit,IPR005821:Ion transport domain,IPR014873:Voltage-dependent calcium channel, alpha-1 subunit, IQ domain,IPR027359:Voltage-dependent potassium channel, four helix bundle domain,	CACNA1B,		SM01062:SM01062,	Calcium,Calcium channel,Calcium transport,Coiled coil,Complete proteome,Ion channel,Ion transport,Membrane,Reference proteome,Transmembrane,Transmembrane helix,Transport,Voltage-gated channel,
103218385	calcium voltage-gated channel subunit alpha1 C(CACNA1C)	Chlorocebus sabaeus		103218385,		GO:0005891~voltage-gated calcium channel complex,	GO:0005245~voltage-gated calcium channel activity,	IPR002077:Voltage-dependent calcium channel, alpha-1 subunit,IPR005451:Voltage-dependent calcium channel, L-type, alpha-1C subunit,IPR005821:Ion transport domain,IPR014873:Voltage-dependent calcium channel, alpha-1 subunit, IQ domain,IPR027359:Voltage-dependent potassium channel, four helix bundle domain,	CACNA1C,		SM01062:SM01062,	Calcium,Calcium channel,Calcium transport,Coiled coil,Complete proteome,Ion channel,Ion transport,Membrane,Reference proteome,Transmembrane,Transmembrane helix,Transport,Voltage-gated channel,
103227762	calcium voltage-gated channel subunit alpha1 D(CACNA1D)	Chlorocebus sabaeus		103227762,		GO:0005891~voltage-gated calcium channel complex,	GO:0005245~voltage-gated calcium channel activity,	IPR002077:Voltage-dependent calcium channel, alpha-1 subunit,IPR005446:Voltage-dependent calcium channel, L-type, alpha-1 subunit,IPR005452:Voltage-dependent calcium channel, L-type, alpha-1D subunit,IPR005821:Ion transport domain,IPR014873:Voltage-dependent calcium channel, alpha-1 subunit, IQ domain,IPR027359:Voltage-dependent potassium channel, four helix bundle domain,	CACNA1D,		SM01062:SM01062,	Calcium,Calcium channel,Calcium transport,Coiled coil,Complete proteome,Ion channel,Ion transport,Membrane,Reference proteome,Transmembrane,Transmembrane helix,Transport,Voltage-gated channel,
103230478	calcium voltage-gated channel subunit alpha1 E(CACNA1E)	Chlorocebus sabaeus		103230478,		GO:0005891~voltage-gated calcium channel complex,	GO:0005245~voltage-gated calcium channel activity,GO:0005509~calcium ion binding,	IPR002048:EF-hand domain,IPR002077:Voltage-dependent calcium channel, alpha-1 subunit,IPR005449:Voltage-dependent calcium channel, R-type, alpha-1 subunit,IPR005821:Ion transport domain,IPR014873:Voltage-dependent calcium channel, alpha-1 subunit, IQ domain,IPR027359:Voltage-dependent potassium channel, four helix bundle domain,	CACNA1E,		SM01062:SM01062,	Calcium,Calcium channel,Calcium transport,Coiled coil,Complete proteome,Ion channel,Ion transport,Membrane,Reference proteome,Transmembrane,Transmembrane helix,Transport,Voltage-gated channel,
103231971	calcium voltage-gated channel subunit alpha1 F(CACNA1F)	Chlorocebus sabaeus		103231971,					CACNA1F,
103242929	calcium voltage-gated channel subunit alpha1 G(CACNA1G)	Chlorocebus sabaeus		103242929,	GO:0070509~calcium ion import,	GO:0005891~voltage-gated calcium channel complex,	GO:0008332~low voltage-gated calcium channel activity,	IPR002077:Voltage-dependent calcium channel, alpha-1 subunit,IPR005445:Voltage-dependent calcium channel, T-type, alpha-1 subunit,IPR005821:Ion transport domain,IPR027359:Voltage-dependent potassium channel, four helix bundle domain,	CACNA1G,			Calcium,Calcium channel,Calcium transport,Coiled coil,Complete proteome,Ion channel,Ion transport,Membrane,Reference proteome,Transmembrane,Transmembrane helix,Transport,Voltage-gated channel,
103225802	calcium voltage-gated channel subunit alpha1 H(CACNA1H)	Chlorocebus sabaeus		103225802,	GO:0070509~calcium ion import,	GO:0005891~voltage-gated calcium channel complex,	GO:0008332~low voltage-gated calcium channel activity,	IPR005445:Voltage-dependent calcium channel, T-type, alpha-1 subunit,IPR005821:Ion transport domain,IPR027359:Voltage-dependent potassium channel, four helix bundle domain,	CACNA1H,			Coiled coil,Complete proteome,Membrane,Reference proteome,Signal,Transmembrane,Transmembrane helix,
103223347	calcium voltage-gated channel subunit alpha1 I(CACNA1I)	Chlorocebus sabaeus		103223347,	GO:0019228~neuronal action potential,GO:0030317~sperm motility,GO:0070509~calcium ion import,	GO:0005891~voltage-gated calcium channel complex,	GO:0008332~low voltage-gated calcium channel activity,	IPR002077:Voltage-dependent calcium channel, alpha-1 subunit,IPR005445:Voltage-dependent calcium channel, T-type, alpha-1 subunit,IPR005821:Ion transport domain,IPR027359:Voltage-dependent potassium channel, four helix bundle domain,	CACNA1I,			Calcium,Calcium channel,Calcium transport,Coiled coil,Complete proteome,Ion channel,Ion transport,Membrane,Reference proteome,Transmembrane,Transmembrane helix,Transport,Voltage-gated channel,
103230339	calcium voltage-gated channel subunit alpha1 S(CACNA1S)	Chlorocebus sabaeus		103230339,		GO:0005891~voltage-gated calcium channel complex,	GO:0005245~voltage-gated calcium channel activity,	IPR002077:Voltage-dependent calcium channel, alpha-1 subunit,IPR005446:Voltage-dependent calcium channel, L-type, alpha-1 subunit,IPR005450:Voltage-dependent calcium channel, L-type, alpha-1S subunit,IPR005821:Ion transport domain,IPR014873:Voltage-dependent calcium channel, alpha-1 subunit, IQ domain,IPR027359:Voltage-dependent potassium channel, four helix bundle domain,	CACNA1S,		SM01062:SM01062,	Calcium,Calcium channel,Calcium transport,Complete proteome,Ion channel,Ion transport,Membrane,Reference proteome,Transmembrane,Transmembrane helix,Transport,Voltage-gated channel,
103226136	calcium/calmodulin dependent protein kinase II beta(CAMK2B)	Chlorocebus sabaeus		103226136,			GO:0004683~calmodulin-dependent protein kinase activity,GO:0005524~ATP binding,	IPR000719:Protein kinase, catalytic domain,IPR008271:Serine/threonine-protein kinase, active site,IPR011009:Protein kinase-like domain,IPR013543:Calcium/calmodulin-dependent protein kinase II, association-domain,IPR017441:Protein kinase, ATP binding site,IPR020636:Calcium/calmodulin-dependent/calcium-dependent protein kinase,	CAMK2B,		SM00220:S_TKc,	ATP-binding,Complete proteome,Kinase,Nucleotide-binding,Reference proteome,Serine/threonine-protein kinase,Transferase,
103215984	calcium/calmodulin dependent protein kinase II gamma(CAMK2G)	Chlorocebus sabaeus		103215984,			GO:0004683~calmodulin-dependent protein kinase activity,GO:0005524~ATP binding,	IPR000719:Protein kinase, catalytic domain,IPR008271:Serine/threonine-protein kinase, active site,IPR011009:Protein kinase-like domain,IPR013543:Calcium/calmodulin-dependent protein kinase II, association-domain,IPR017441:Protein kinase, ATP binding site,IPR020636:Calcium/calmodulin-dependent/calcium-dependent protein kinase,	CAMK2G,		SM00220:S_TKc,	ATP-binding,Complete proteome,Kinase,Nucleotide-binding,Reference proteome,Serine/threonine-protein kinase,Transferase,
103242169	calcium/calmodulin dependent protein kinase kinase 1(CAMKK1)	Chlorocebus sabaeus		103242169,			GO:0004674~protein serine/threonine kinase activity,GO:0005524~ATP binding,	IPR000719:Protein kinase, catalytic domain,IPR008271:Serine/threonine-protein kinase, active site,IPR011009:Protein kinase-like domain,IPR017441:Protein kinase, ATP binding site,IPR020636:Calcium/calmodulin-dependent/calcium-dependent protein kinase,	CAMKK1,		SM00220:S_TKc,	ATP-binding,Complete proteome,Kinase,Nucleotide-binding,Reference proteome,Serine/threonine-protein kinase,Transferase,
103239530	calcium/calmodulin dependent protein kinase kinase 2(CAMKK2)	Chlorocebus sabaeus		103239530,			GO:0004674~protein serine/threonine kinase activity,GO:0005524~ATP binding,	IPR000719:Protein kinase, catalytic domain,IPR008271:Serine/threonine-protein kinase, active site,IPR011009:Protein kinase-like domain,IPR017441:Protein kinase, ATP binding site,IPR020636:Calcium/calmodulin-dependent/calcium-dependent protein kinase,	CAMKK2,		SM00220:S_TKc,	ATP-binding,Complete proteome,Kinase,Nucleotide-binding,Reference proteome,Serine/threonine-protein kinase,Transferase,
103224334	calcium-binding mitochondrial carrier protein SCaMC-1-like(LOC103224334)	Chlorocebus sabaeus		103224334,					LOC103224334,
103222129	calcium-binding protein 1-like(LOC103222129)	Chlorocebus sabaeus		103222129,					LOC103222129,
103245966	calcyon neuron specific vesicular protein(CALY)	Chlorocebus sabaeus		103245966,	GO:0007212~dopamine receptor signaling pathway,GO:0048268~clathrin coat assembly,	GO:0016021~integral component of membrane,		IPR009431:Calcyon neuron-specific vesicular protein,	CALY,	PIRSF002383:neuron specific protein/calcyon,		Complete proteome,Membrane,Reference proteome,Transmembrane,Transmembrane helix,
103215124	calcyphosine like(CAPSL)	Chlorocebus sabaeus		103215124,			GO:0005509~calcium ion binding,	IPR002048:EF-hand domain,IPR011992:EF-hand-like domain,IPR018247:EF-Hand 1, calcium-binding site,	CAPSL,		SM00054:EFh,	Complete proteome,Reference proteome,
103226938	caldesmon 1(CALD1)	Chlorocebus sabaeus		103226938,	GO:0006936~muscle contraction,			IPR006017:Caldesmon,IPR006018:Caldesmon/lymphocyte specific protein,	CALD1,			Coiled coil,Complete proteome,Reference proteome,
103236293	calmegin(CLGN)	Chlorocebus sabaeus		103236293,	GO:0006457~protein folding,	GO:0005783~endoplasmic reticulum,GO:0016021~integral component of membrane,	GO:0005509~calcium ion binding,	IPR001580:Calreticulin/calnexin,IPR009033:Calreticulin/calnexin, P domain,IPR013320:Concanavalin A-like lectin/glucanase, subgroup,IPR018124:Calreticulin/calnexin, conserved site,	CLGN,			Chaperone,Complete proteome,Endoplasmic reticulum,Membrane,Reference proteome,Signal,Transmembrane,Transmembrane helix,
103229627	calmin(CLMN)	Chlorocebus sabaeus		103229627,				IPR001589:Actinin-type, actin-binding, conserved site,IPR001715:Calponin homology domain,	CLMN,		SM00033:CH,	Actin-binding,Complete proteome,Reference proteome,Repeat,
103225671	calmodulin binding transcription activator 1(CAMTA1)	Chlorocebus sabaeus		103225671,				IPR000048:IQ motif, EF-hand binding site,IPR002110:Ankyrin repeat,IPR002909:Cell surface receptor IPT/TIG,IPR013783:Immunoglobulin-like fold,IPR014756:Immunoglobulin E-set,IPR020683:Ankyrin repeat-containing domain,	CAMTA1,			Complete proteome,Reference proteome,
103242218	calmodulin binding transcription activator 2(CAMTA2)	Chlorocebus sabaeus		103242218,		GO:0005634~nucleus,	GO:0003677~DNA binding,	IPR000048:IQ motif, EF-hand binding site,IPR002909:Cell surface receptor IPT/TIG,IPR005559:CG-1 DNA-binding domain,IPR014756:Immunoglobulin E-set,IPR020683:Ankyrin repeat-containing domain,	CAMTA2,		SM01076:SM01076,	Complete proteome,Reference proteome,
103239643	calmodulin regulated spectrin associated protein 1(CAMSAP1)	Chlorocebus sabaeus		103239643,	GO:0031175~neuron projection development,			IPR001715:Calponin homology domain,IPR011033:PRC-barrel-like,IPR014797:CKK domain,IPR022613:Calmodulin-regulated spectrin-associated protein, CH domain,	CAMSAP1,		SM01051:SM01051,	Coiled coil,Complete proteome,Reference proteome,
103230346	calmodulin regulated spectrin associated protein family member 2(CAMSAP2)	Chlorocebus sabaeus		103230346,	GO:0031175~neuron projection development,			IPR001715:Calponin homology domain,IPR011033:PRC-barrel-like,IPR014797:CKK domain,IPR022613:Calmodulin-regulated spectrin-associated protein, CH domain,	CAMSAP2,		SM01051:SM01051,	Coiled coil,Complete proteome,Reference proteome,
103233803	calmodulin regulated spectrin associated protein family member 3(CAMSAP3)	Chlorocebus sabaeus		103233803,	GO:0031175~neuron projection development,			IPR001715:Calponin homology domain,IPR011033:PRC-barrel-like,IPR014797:CKK domain,IPR022613:Calmodulin-regulated spectrin-associated protein, CH domain,	CAMSAP3,		SM01051:SM01051,	Coiled coil,Complete proteome,Reference proteome,
103246598	calneuron 1(CALN1)	Chlorocebus sabaeus		103246598,					CALN1,
103245105	calnexin(CANX)	Chlorocebus sabaeus		103245105,	GO:0006457~protein folding,	GO:0005783~endoplasmic reticulum,GO:0016021~integral component of membrane,	GO:0005509~calcium ion binding,	IPR001580:Calreticulin/calnexin,IPR009033:Calreticulin/calnexin, P domain,IPR013320:Concanavalin A-like lectin/glucanase, subgroup,IPR018124:Calreticulin/calnexin, conserved site,	CANX,			Chaperone,Complete proteome,Endoplasmic reticulum,Membrane,Reference proteome,Signal,Transmembrane,Transmembrane helix,
103230332	calpain 1(CAPN1)	Chlorocebus sabaeus		103230332,		GO:0005622~intracellular,	GO:0004198~calcium-dependent cysteine-type endopeptidase activity,GO:0005509~calcium ion binding,	IPR000169:Cysteine peptidase, cysteine active site,IPR001300:Peptidase C2, calpain, catalytic domain,IPR002048:EF-hand domain,IPR011992:EF-hand-like domain,IPR018247:EF-Hand 1, calcium-binding site,IPR022682:Peptidase C2, calpain, large subunit, domain III,IPR022683:Peptidase C2, calpain, domain III,IPR022684:Peptidase C2, calpain family,	CAPN1,		SM00230:CysPc,SM00720:calpain_III,	Complete proteome,Hydrolase,Protease,Reference proteome,Thiol protease,
103218216	calpain 10(CAPN10)	Chlorocebus sabaeus	GO:0032869~cellular response to insulin stimulus,	GO:0005622~intracellular,	GO:0004198~calcium-dependent cysteine-type endopeptidase activity,	IPR000169:Cysteine peptidase, cysteine active site,IPR001300:Peptidase C2, calpain, catalytic domain,IPR022682:Peptidase C2, calpain, large subunit, domain III,IPR022683:Peptidase C2, calpain, domain III,IPR022684:Peptidase C2, calpain family,	CAPN10,		SM00230:CysPc,SM00720:calpain_III,	Complete proteome,Hydrolase,Protease,Reference proteome,Thiol protease,
103221438	calpain 11(CAPN11)	Chlorocebus sabaeus		103221438,		GO:0005622~intracellular,	GO:0004198~calcium-dependent cysteine-type endopeptidase activity,GO:0005509~calcium ion binding,	IPR000169:Cysteine peptidase, cysteine active site,IPR001300:Peptidase C2, calpain, catalytic domain,IPR002048:EF-hand domain,IPR011992:EF-hand-like domain,IPR018247:EF-Hand 1, calcium-binding site,IPR022682:Peptidase C2, calpain, large subunit, domain III,IPR022683:Peptidase C2, calpain, domain III,IPR022684:Peptidase C2, calpain family,	CAPN11,		SM00054:EFh,SM00230:CysPc,SM00720:calpain_III,	Complete proteome,Hydrolase,Protease,Reference proteome,Thiol protease,
103234637	calpain 12(CAPN12)	Chlorocebus sabaeus		103234637,		GO:0005622~intracellular,	GO:0004198~calcium-dependent cysteine-type endopeptidase activity,GO:0005509~calcium ion binding,	IPR000169:Cysteine peptidase, cysteine active site,IPR001300:Peptidase C2, calpain, catalytic domain,IPR002048:EF-hand domain,IPR011992:EF-hand-like domain,IPR018247:EF-Hand 1, calcium-binding site,IPR022682:Peptidase C2, calpain, large subunit, domain III,IPR022683:Peptidase C2, calpain, domain III,IPR022684:Peptidase C2, calpain family,	CAPN12,		SM00230:CysPc,SM00720:calpain_III,	Complete proteome,Hydrolase,Protease,Reference proteome,Thiol protease,
103220540	calpain 14(CAPN14)	Chlorocebus sabaeus		103220540,		GO:0005622~intracellular,	GO:0004198~calcium-dependent cysteine-type endopeptidase activity,GO:0005509~calcium ion binding,	IPR000169:Cysteine peptidase, cysteine active site,IPR001300:Peptidase C2, calpain, catalytic domain,IPR002048:EF-hand domain,IPR011992:EF-hand-like domain,IPR018247:EF-Hand 1, calcium-binding site,IPR022682:Peptidase C2, calpain, large subunit, domain III,IPR022683:Peptidase C2, calpain, domain III,IPR022684:Peptidase C2, calpain family,	CAPN14,		SM00230:CysPc,SM00720:calpain_III,	Complete proteome,Hydrolase,Protease,Reference proteome,Thiol protease,
103225444	calpain 15(CAPN15)	Chlorocebus sabaeus		103225444,		GO:0005622~intracellular,	GO:0004198~calcium-dependent cysteine-type endopeptidase activity,GO:0008270~zinc ion binding,	IPR000169:Cysteine peptidase, cysteine active site,IPR001300:Peptidase C2, calpain, catalytic domain,IPR001876:Zinc finger, RanBP2-type,IPR022684:Peptidase C2, calpain family,	CAPN15,		SM00230:CysPc,SM00547:ZnF_RBZ,	Complete proteome,Hydrolase,Metal-binding,Protease,Reference proteome,Thiol protease,Zinc,Zinc-finger,
103245772	calpain 3(CAPN3)	Chlorocebus sabaeus		103245772,	GO:0045214~sarcomere organization,	GO:0005622~intracellular,	GO:0004198~calcium-dependent cysteine-type endopeptidase activity,GO:0005509~calcium ion binding,	IPR000169:Cysteine peptidase, cysteine active site,IPR001300:Peptidase C2, calpain, catalytic domain,IPR002048:EF-hand domain,IPR011992:EF-hand-like domain,IPR018247:EF-Hand 1, calcium-binding site,IPR022682:Peptidase C2, calpain, large subunit, domain III,IPR022683:Peptidase C2, calpain, domain III,IPR022684:Peptidase C2, calpain family,	CAPN3,		SM00054:EFh,SM00230:CysPc,SM00720:calpain_III,	Complete proteome,Hydrolase,Protease,Reference proteome,Thiol protease,
103232491	calpain 6(CAPN6)	Chlorocebus sabaeus		103232491,	GO:0051493~regulation of cytoskeleton organization,	GO:0005622~intracellular,	GO:0004198~calcium-dependent cysteine-type endopeptidase activity,	IPR000008:C2 calcium-dependent membrane targeting,IPR001300:Peptidase C2, calpain, catalytic domain,IPR022682:Peptidase C2, calpain, large subunit, domain III,IPR022683:Peptidase C2, calpain, domain III,IPR022684:Peptidase C2, calpain family,	CAPN6,		SM00230:CysPc,SM00239:C2,SM00720:calpain_III,	Complete proteome,Reference proteome,
[truncated: 8,629 more rows]
