# Supplementary material for: Haplotype-resolved de novo assembly of the Vero cell line genome
Source: NPJ Vaccines. 2021 Aug 20;6:106. doi: 10.1038/s41541-021-00358-9 (PMC8379168; doi:10.1038/s41541-021-00358-9)
Supplement: Supplementary file 3 — Supplementary Data 2 [file 41541_2021_358_MOESM3_ESM.xlsx]

## Sheet: losssniffer
Scaffold	Position	Reference	Alteration	Filter	Info	Variant type	Functional annotations(Format:'Allele | Annotation | Annotation_Impact | Gene_Name | Gene_ID | Feature_Type | Feature_ID | Transcript_BioType | Rank | HGVS.c | HGVS.p | cDNA.pos / cDNA.length | CDS.pos / CDS.length | AA.pos / AA.length | Distance | ERRORS / WARNINGS / INFO' ">)	Loss of function(Format: 'Gene_Name | Gene_ID | Number_of_transcripts_in_gene | Percent_of_transcripts_affected'">)
NC_023642.1	7605	CT	C	PASS	DP=91	VT=DEL	ANN=C|frameshift_variant|HIGH|ODF3|GeneID:103237012|transcript|XM_008004389.1|protein_coding|2/5|c.158delT|p.Phe53fs|2555/3581|158/948|53/315||INFO_REALIGN_3_PRIME,C|frameshift_variant|HIGH|ODF3|GeneID:103237012|transcript|XM_008011467.1|protein_coding|3/6|c.158delT|p.Phe53fs|2305/3331|158/948|53/315||INFO_REALIGN_3_PRIME,C|frameshift_variant|HIGH|ODF3|GeneID:103237012|transcript|XM_008018618.1|p…	LOF=(ODF3|GeneID:103237012|3|1.00)	GT	1|0
NC_023642.1	61649	GT	G	PASS	DP=85	VT=DEL	ANN=G|frameshift_variant|HIGH|PSMD13|GeneID:103241732|transcript|XM_008009247.1|protein_coding|7/13|c.414delT|p.Glu139fs|526/1688|414/1197|138/398||INFO_REALIGN_3_PRIME,G|intragenic_variant|MODIFIER|EXPH5|GeneID:103248407|gene_variant|GeneID:103248407|||n.61650delA||||||	LOF=(PSMD13|GeneID:103241732|1|1.00)	GT	1|0
NC_023642.1	63474	GTCTCCATCCCATCTCCATCCCA	G	PASS	DP=66	VT=DEL	ANN=G|frameshift_variant|HIGH|PSMD13|GeneID:103241732|transcript|XM_008009247.1|protein_coding|9/13|c.671_692delTCTCCATCCCATCTCCATCCCA|p.Val224fs|783/1688|671/1197|224/398||,G|intragenic_variant|MODIFIER|EXPH5|GeneID:103248407|gene_variant|GeneID:103248407|||n.63496_63475delTGGGATGGAGATGGGATGGAGA||||||	LOF=(PSMD13|GeneID:103241732|1|1.00)	GT	1|0
NC_023642.1	89369	TAA	T	PASS	DP=48	VT=DEL	ANN=T|frameshift_variant|HIGH|DDX10|GeneID:103248410|transcript|XM_008020770.1|protein_coding|1/18|c.163_164delAA|p.Ter56fs|287/3254|163/2619|55/872||WARNING_TRANSCRIPT_MULTIPLE_STOP_CODONS&INFO_REALIGN_3_PRIME,T|upstream_gene_variant|MODIFIER|NLRP6|GeneID:103241743|transcript|XM_008009262.1|protein_coding||c.-2843_-2842delAA|||||2843|WARNING_TRANSCRIPT_MULTIPLE_STOP_CODONS,T|intragenic_variant|M…	LOF=(DDX10|GeneID:103248410|1|1.00)	GT	1|0
NC_023642.1	95842	CT	C	PASS	DP=56	VT=DEL	ANN=C|frameshift_variant|HIGH|NLRP6|GeneID:103241743|transcript|XM_008009262.1|protein_coding|5/9|c.2754delT|p.Glu920fs|2754/4311|2754/3364|918/1120||WARNING_TRANSCRIPT_MULTIPLE_STOP_CODONS,C|intron_variant|MODIFIER|DDX10|GeneID:103248410|transcript|XM_008020770.1|protein_coding|1/17|c.187-2865delT||||||WARNING_TRANSCRIPT_MULTIPLE_STOP_CODONS,C|intragenic_variant|MODIFIER|EXPH5|GeneID:103248407|g…	LOF=(NLRP6|GeneID:103241743|1|1.00)	GT	1|0
NC_023642.1	103727	C	CG	PASS	DP=71	VT=INS	ANN=CG|frameshift_variant|HIGH|DDX10|GeneID:103248410|transcript|XM_008020770.1|protein_coding|5/18|c.614dupG|p.His206fs|739/3254|615/2619|205/872||WARNING_TRANSCRIPT_MULTIPLE_STOP_CODONS&INFO_REALIGN_3_PRIME,CG|frameshift_variant|HIGH|ATHL1|GeneID:103236799|transcript|XM_008000950.1|protein_coding|3/14|c.513dupG|p.Pro172fs|945/3594|514/2361|172/786||WARNING_TRANSCRIPT_MULTIPLE_STOP_CODONS&INFO_R…	LOF=(ATHL1|GeneID:103236799|1|1.00),(DDX10|GeneID:103248410|1|1.00)	GT	0|1
NC_023642.1	106359	G	GC	PASS	DP=55	VT=INS	ANN=GC|frameshift_variant|HIGH|ATHL1|GeneID:103236799|transcript|XM_008000950.1|protein_coding|7/14|c.1284dupC|p.Asp429fs|1716/3594|1285/2361|429/786||WARNING_TRANSCRIPT_MULTIPLE_STOP_CODONS&INFO_REALIGN_3_PRIME,GC|intron_variant|MODIFIER|DDX10|GeneID:103248410|transcript|XM_008020770.1|protein_coding|6/17|c.848+1464dupC||||||WARNING_TRANSCRIPT_MULTIPLE_STOP_CODONS&INFO_REALIGN_3_PRIME,GC|intrage…	LOF=(ATHL1|GeneID:103236799|1|1.00)	GT	0|1
NC_023642.1	106858	G	GA	PASS	DP=55	VT=INS	ANN=GA|frameshift_variant|HIGH|ATHL1|GeneID:103236799|transcript|XM_008000950.1|protein_coding|9/14|c.1562dupA|p.Asn521fs|1994/3594|1563/2361|521/786||WARNING_TRANSCRIPT_MULTIPLE_STOP_CODONS&INFO_REALIGN_3_PRIME,GA|intron_variant|MODIFIER|DDX10|GeneID:103248410|transcript|XM_008020770.1|protein_coding|6/17|c.848+1962dupA||||||WARNING_TRANSCRIPT_MULTIPLE_STOP_CODONS&INFO_REALIGN_3_PRIME,GA|intrage…	LOF=(ATHL1|GeneID:103236799|1|1.00)	GT	0|1
NC_023642.1	124863	T	TC	PASS	DP=144	VT=INS	ANN=TC|frameshift_variant|HIGH|LOC103241759|GeneID:103241759|transcript|XM_008009281.1|protein_coding|1/4|c.76dupC|p.Arg26fs|267/1030|77/840|26/279||INFO_REALIGN_3_PRIME,TC|upstream_gene_variant|MODIFIER|IFITM1|GeneID:103238018|transcript|XM_008002932.1|protein_coding||c.-3592_-3591insC|||||3445|,TC|upstream_gene_variant|MODIFIER|LOC103241765|GeneID:103241765|transcript|XM_008009293.1|protein_cod…	LOF=(LOC103241759|GeneID:103241759|1|1.00)	GT	0|1
NC_023642.1	125373	C	CG	PASS	DP=111	VT=INS	ANN=CG|frameshift_variant|HIGH|LOC103241759|GeneID:103241759|transcript|XM_008009281.1|protein_coding|2/4|c.448dupG|p.Val150fs|639/1030|449/840|150/279||INFO_REALIGN_3_PRIME,CG|upstream_gene_variant|MODIFIER|IFITM1|GeneID:103238018|transcript|XM_008002932.1|protein_coding||c.-3082_-3081insG|||||2935|,CG|upstream_gene_variant|MODIFIER|LOC103241765|GeneID:103241765|transcript|XM_008009293.1|protein…	LOF=(LOC103241759|GeneID:103241759|1|1.00)	GT	0|1
NC_023642.1	125507	C	CG	PASS	DP=91	VT=INS	ANN=CG|frameshift_variant|HIGH|LOC103241759|GeneID:103241759|transcript|XM_008009281.1|protein_coding|2/4|c.582dupG|p.Pro195fs|773/1030|583/840|195/279||INFO_REALIGN_3_PRIME,CG|upstream_gene_variant|MODIFIER|IFITM1|GeneID:103238018|transcript|XM_008002932.1|protein_coding||c.-2948_-2947insG|||||2801|,CG|upstream_gene_variant|MODIFIER|LOC103241765|GeneID:103241765|transcript|XM_008009293.1|protein…	LOF=(LOC103241759|GeneID:103241759|1|1.00)	GT	0|1
NC_023642.1	144811	C	CTTTT	PASS	DP=19	VT=INS	ANN=CTTTT|frameshift_variant&stop_lost|HIGH|DDX10|GeneID:103248410|transcript|XM_008020770.1|protein_coding|12/18|c.1441_1444dupTTTT|p.Ter482fs|1569/3254|1445/2619|482/872||WARNING_TRANSCRIPT_MULTIPLE_STOP_CODONS&INFO_REALIGN_3_PRIME,CTTTT|downstream_gene_variant|MODIFIER|IFITM3|GeneID:103238550|transcript|XM_008004069.1|protein_coding||c.*2413_*2416dupAAAA|||||2416|,CTTTT|intragenic_variant|MODI…	LOF=(DDX10|GeneID:103248410|1|1.00)	GT	0|1
NC_023642.1	148086	GT	G	PASS	DP=42	VT=DEL	ANN=G|frameshift_variant|HIGH|DDX10|GeneID:103248410|transcript|XM_008020770.1|protein_coding|13/18|c.1585delT|p.Ser529fs|1709/3254|1585/2619|529/872||WARNING_TRANSCRIPT_MULTIPLE_STOP_CODONS&INFO_REALIGN_3_PRIME,G|upstream_gene_variant|MODIFIER|IFITM3|GeneID:103238550|transcript|XM_008004069.1|protein_coding||c.-9delA|||||9|,G|intragenic_variant|MODIFIER|EXPH5|GeneID:103248407|gene_variant|GeneID…	LOF=(DDX10|GeneID:103248410|1|1.00)	GT	1|0
NC_023642.1	200252	T	TG	PASS	DP=56	VT=INS	ANN=TG|frameshift_variant|HIGH|B4GALNT4|GeneID:103239139|transcript|XM_008005139.1|protein_coding|9/19|c.1416dupG|p.Arg473fs|2867/5399|1417/3618|473/1205||INFO_REALIGN_3_PRIME,TG|frameshift_variant|HIGH|B4GALNT4|GeneID:103239139|transcript|XM_008006915.1|protein_coding|10/20|c.918dupG|p.Arg307fs|925/3457|919/3120|307/1039||INFO_REALIGN_3_PRIME,TG|frameshift_variant|HIGH|B4GALNT4|GeneID:103239139|…	LOF=(B4GALNT4|GeneID:103239139|3|1.00)	GT	0|1
NC_023642.1	200453	G	GC	PASS	DP=66	VT=INS	ANN=GC|frameshift_variant|HIGH|B4GALNT4|GeneID:103239139|transcript|XM_008005139.1|protein_coding|10/19|c.1542dupC|p.Thr515fs|2993/5399|1543/3618|515/1205||INFO_REALIGN_3_PRIME,GC|frameshift_variant|HIGH|B4GALNT4|GeneID:103239139|transcript|XM_008006915.1|protein_coding|11/20|c.1044dupC|p.Thr349fs|1051/3457|1045/3120|349/1039||INFO_REALIGN_3_PRIME,GC|frameshift_variant|HIGH|B4GALNT4|GeneID:103239…	LOF=(B4GALNT4|GeneID:103239139|3|1.00)	GT	0|1
NC_023642.1	201238	G	GC	PASS	DP=80	VT=INS	ANN=GC|frameshift_variant|HIGH|B4GALNT4|GeneID:103239139|transcript|XM_008005139.1|protein_coding|13/19|c.2039dupC|p.Arg681fs|3490/5399|2040/3618|680/1205||INFO_REALIGN_3_PRIME,GC|frameshift_variant|HIGH|B4GALNT4|GeneID:103239139|transcript|XM_008006915.1|protein_coding|14/20|c.1541dupC|p.Arg515fs|1548/3457|1542/3120|514/1039||INFO_REALIGN_3_PRIME,GC|frameshift_variant|HIGH|B4GALNT4|GeneID:103239…	LOF=(B4GALNT4|GeneID:103239139|3|1.00)	GT	0|1
NC_023642.1	218762	CT	C	PASS	DP=38	VT=DEL	ANN=C|frameshift_variant|HIGH|PKP3|GeneID:103240733|transcript|XM_008007880.1|protein_coding|3/13|c.398delT|p.Leu133fs|1361/3691|398/2388|133/795||,C|intron_variant|MODIFIER|DDX10|GeneID:103248410|transcript|XM_008020770.1|protein_coding|13/17|c.1966-46462delT||||||WARNING_TRANSCRIPT_MULTIPLE_STOP_CODONS,C|intragenic_variant|MODIFIER|EXPH5|GeneID:103248407|gene_variant|GeneID:103248407|||n.218763…	LOF=(PKP3|GeneID:103240733|1|1.00)	GT	1|0
NC_023642.1	247264	T	TC	PASS	DP=69	VT=INS	ANN=TC|frameshift_variant|HIGH|ANO9|GeneID:103241773|transcript|XM_008009298.1|protein_coding|7/19|c.511dupG|p.Glu171fs|511/2433|511/1977|171/658||,TC|intron_variant|MODIFIER|DDX10|GeneID:103248410|transcript|XM_008020770.1|protein_coding|13/17|c.1966-17968_1966-17967insC||||||WARNING_TRANSCRIPT_MULTIPLE_STOP_CODONS&INFO_REALIGN_3_PRIME,TC|intragenic_variant|MODIFIER|EXPH5|GeneID:103248407|gene_v…	LOF=(ANO9|GeneID:103241773|1|1.00)	GT	0|1
NC_023642.1	366714	A	AC	PASS	DP=60	VT=INS	ANN=AC|frameshift_variant|HIGH|LRRC56|GeneID:103219112|transcript|XM_007968962.1|protein_coding|10/15|c.718dupC|p.Arg240fs|2123/3676|719/1629|240/542||INFO_REALIGN_3_PRIME,AC|frameshift_variant|HIGH|LRRC56|GeneID:103219112|transcript|XM_007972965.1|protein_coding|10/14|c.718dupC|p.Arg240fs|2123/2841|719/1338|240/445||INFO_REALIGN_3_PRIME,AC|frameshift_variant|HIGH|LRRC56|GeneID:103219112|transcri…	LOF=(LRRC56|GeneID:103219112|7|1.00)	GT	0|1
NC_023642.1	368038	G	GC	PASS	DP=69	VT=INS	ANN=GC|frameshift_variant|HIGH|LRRC56|GeneID:103219112|transcript|XM_007968962.1|protein_coding|14/15|c.1301dupC|p.Ser435fs|2706/3676|1302/1629|434/542||INFO_REALIGN_3_PRIME,GC|frameshift_variant|HIGH|LRRC56|GeneID:103219112|transcript|XM_007969620.1|protein_coding|14/15|c.1301dupC|p.Ser435fs|2703/3673|1302/1629|434/542||INFO_REALIGN_3_PRIME,GC|frameshift_variant|HIGH|LRRC56|GeneID:103219112|tran…	LOF=(LRRC56|GeneID:103219112|7|0.86)	GT	0|1
NC_023642.1	368045	GA	G	PASS	DP=70	VT=DEL	ANN=G|frameshift_variant|HIGH|LRRC56|GeneID:103219112|transcript|XM_007968962.1|protein_coding|14/15|c.1303delA|p.Ser435fs|2707/3676|1303/1629|435/542||,G|frameshift_variant|HIGH|LRRC56|GeneID:103219112|transcript|XM_007969620.1|protein_coding|14/15|c.1303delA|p.Ser435fs|2704/3673|1303/1629|435/542||,G|frameshift_variant|HIGH|LRRC56|GeneID:103219112|transcript|XM_007970260.1|protein_coding|13/14|…	LOF=(LRRC56|GeneID:103219112|7|0.86)	GT	1|0
NC_023642.1	384212	G	GCC	PASS	DP=70	VT=INS	ANN=GCC|frameshift_variant|HIGH|LOC103222129|GeneID:103222129|transcript|XM_007973899.1|protein_coding|1/2|c.126_127dupGG|p.Ala43fs|536/1802|127/669|43/222||,GCC|downstream_gene_variant|MODIFIER|RASSF7|GeneID:103248015|transcript|XM_008020477.1|protein_coding||c.*5007_*5008insCC|||||4631|,GCC|downstream_gene_variant|MODIFIER|RASSF7|GeneID:103248015|transcript|XM_007961224.1|protein_coding||c.*508…	LOF=(LOC103222129|GeneID:103222129|1|1.00)	GT	0|1
NC_023642.1	416586	G	GC	PASS	DP=67	VT=INS	ANN=GC|frameshift_variant|HIGH|PHRF1|GeneID:103223042|transcript|XM_007975546.1|protein_coding|9/19|c.989dupC|p.Thr331fs|1013/5287|990/5130|330/1709||INFO_REALIGN_3_PRIME,GC|frameshift_variant|HIGH|PHRF1|GeneID:103223042|transcript|XM_007976299.1|protein_coding|9/19|c.989dupC|p.Thr331fs|1013/5284|990/5127|330/1708||INFO_REALIGN_3_PRIME,GC|frameshift_variant|HIGH|PHRF1|GeneID:103223042|transcript|…	LOF=(PHRF1|GeneID:103223042|5|1.00)	GT	0|1
NC_023642.1	426409	CA	C	PASS	DP=73	VT=DEL	ANN=C|frameshift_variant|HIGH|PHRF1|GeneID:103223042|transcript|XM_007975546.1|protein_coding|15/19|c.2965delA|p.Arg989fs|2988/5287|2965/5130|989/1709||,C|frameshift_variant|HIGH|PHRF1|GeneID:103223042|transcript|XM_007976299.1|protein_coding|15/19|c.2962delA|p.Arg988fs|2985/5284|2962/5127|988/1708||,C|frameshift_variant|HIGH|PHRF1|GeneID:103223042|transcript|XM_007977106.1|protein_coding|15/19|c…	LOF=(PHRF1|GeneID:103223042|5|1.00)	GT	1|0
NC_023642.1	430978	C	CG	PASS	DP=84	VT=INS	ANN=CG|frameshift_variant|HIGH|IRF7|GeneID:103226003|transcript|XM_007981560.1|protein_coding|8/10|c.1193dupC|p.Ser400fs|2020/2414|1193/1554|398/517||,CG|frameshift_variant|HIGH|IRF7|GeneID:103226003|transcript|XM_007984397.1|protein_coding|9/11|c.1154dupC|p.Ser387fs|1505/1899|1154/1515|385/504||,CG|frameshift_variant|HIGH|IRF7|GeneID:103226003|transcript|XM_007982207.1|protein_coding|8/10|c.1193…	LOF=(IRF7|GeneID:103226003|5|1.00)	GT	0|1
NC_023642.1	431540	CT	C	PASS	DP=78	VT=DEL	ANN=C|frameshift_variant|HIGH|IRF7|GeneID:103226003|transcript|XM_007981560.1|protein_coding|6/10|c.788delA|p.Gln263fs|1615/2414|788/1554|263/517||,C|frameshift_variant|HIGH|IRF7|GeneID:103226003|transcript|XM_007984397.1|protein_coding|7/11|c.749delA|p.Gln250fs|1100/1899|749/1515|250/504||,C|frameshift_variant|HIGH|IRF7|GeneID:103226003|transcript|XM_007982207.1|protein_coding|6/10|c.788delA|p.G…	LOF=(IRF7|GeneID:103226003|5|1.00)	GT	1|0
NC_023642.1	432511	C	CG	PASS	DP=84	VT=INS	ANN=CG|frameshift_variant|HIGH|IRF7|GeneID:103226003|transcript|XM_007981560.1|protein_coding|3/10|c.285dupC|p.Glu96fs|1112/2414|285/1554|95/517||,CG|frameshift_variant|HIGH|IRF7|GeneID:103226003|transcript|XM_007984397.1|protein_coding|4/11|c.246dupC|p.Glu83fs|597/1899|246/1515|82/504||,CG|frameshift_variant|HIGH|IRF7|GeneID:103226003|transcript|XM_007982207.1|protein_coding|3/10|c.285dupC|p.Glu…	LOF=(IRF7|GeneID:103226003|5|1.00)	GT	0|1
NC_023642.1	433456	T	TCTCA	PASS	DP=83	VT=INS	ANN=TCTCA|splice_donor_variant&intron_variant|HIGH|IRF7|GeneID:103226003|transcript|XM_007984397.1|protein_coding|1/10|c.-319+1_-319+2insTGAG||||||,TCTCA|splice_donor_variant&intron_variant|HIGH|IRF7|GeneID:103226003|transcript|XM_007982207.1|protein_coding|1/9|c.-365+1_-365+2insTGAG||||||,TCTCA|downstream_gene_variant|MODIFIER|PHRF1|GeneID:103223042|transcript|XM_007975546.1|protein_coding||c.*3…	LOF=(IRF7|GeneID:103226003|5|0.40)	GT	0|1
NC_023642.1	435995	C	CGG	PASS	DP=112	VT=INS	ANN=CGG|frameshift_variant|HIGH|CDHR5|GeneID:103228620|transcript|XM_007986502.1|protein_coding|11/11|c.2494_2495dupCC|p.Gly833fs|2507/2941|2495/2769|832/922||,CGG|frameshift_variant|HIGH|CDHR5|GeneID:103228620|transcript|XM_007987147.1|protein_coding|11/11|c.2491_2492dupCC|p.Gly832fs|2504/2938|2492/2766|831/921||,CGG|frameshift_variant|HIGH|CDHR5|GeneID:103228620|transcript|XM_007987829.1|protei…	LOF=(CDHR5|GeneID:103228620|6|1.00)	GT	0|1
NC_023642.1	436974	T	TG	PASS	DP=64	VT=INS	ANN=TG|frameshift_variant|HIGH|CDHR5|GeneID:103228620|transcript|XM_007986502.1|protein_coding|9/11|c.2154dupC|p.Ser719fs|2166/2941|2154/2769|718/922||,TG|frameshift_variant|HIGH|CDHR5|GeneID:103228620|transcript|XM_007987147.1|protein_coding|9/11|c.2154dupC|p.Ser719fs|2166/2938|2154/2766|718/921||,TG|frameshift_variant|HIGH|CDHR5|GeneID:103228620|transcript|XM_007987829.1|protein_coding|10/12|c.…	LOF=(CDHR5|GeneID:103228620|6|0.83)	GT	0|1
NC_023642.1	437067	C	CGG	PASS	DP=70	VT=INS	ANN=CGG|frameshift_variant|HIGH|CDHR5|GeneID:103228620|transcript|XM_007986502.1|protein_coding|9/11|c.2060_2061dupCC|p.Gly688fs|2073/2941|2061/2769|687/922||,CGG|frameshift_variant|HIGH|CDHR5|GeneID:103228620|transcript|XM_007987147.1|protein_coding|9/11|c.2060_2061dupCC|p.Gly688fs|2073/2938|2061/2766|687/921||,CGG|frameshift_variant|HIGH|CDHR5|GeneID:103228620|transcript|XM_007987829.1|protein_…	LOF=(CDHR5|GeneID:103228620|6|0.83)	GT	0|1
NC_023642.1	437160	C	CG	PASS	DP=92	VT=INS	ANN=CG|frameshift_variant|HIGH|CDHR5|GeneID:103228620|transcript|XM_007986502.1|protein_coding|9/11|c.1968dupC|p.Gly657fs|1980/2941|1968/2769|656/922||,CG|frameshift_variant|HIGH|CDHR5|GeneID:103228620|transcript|XM_007987147.1|protein_coding|9/11|c.1968dupC|p.Gly657fs|1980/2938|1968/2766|656/921||,CG|frameshift_variant|HIGH|CDHR5|GeneID:103228620|transcript|XM_007987829.1|protein_coding|10/12|c.…	LOF=(CDHR5|GeneID:103228620|6|0.83)	GT	0|1
NC_023642.1	437355	A	AG	PASS	DP=81	VT=INS	ANN=AG|frameshift_variant|HIGH|CDHR5|GeneID:103228620|transcript|XM_007986502.1|protein_coding|9/11|c.1773dupC|p.Ser592fs|1785/2941|1773/2769|591/922||,AG|frameshift_variant|HIGH|CDHR5|GeneID:103228620|transcript|XM_007987147.1|protein_coding|9/11|c.1773dupC|p.Ser592fs|1785/2938|1773/2766|591/921||,AG|frameshift_variant|HIGH|CDHR5|GeneID:103228620|transcript|XM_007987829.1|protein_coding|10/12|c.…	LOF=(CDHR5|GeneID:103228620|6|1.00)	GT	0|1
NC_023642.1	445258	T	TG	PASS	DP=94	VT=INS	ANN=TG|frameshift_variant&splice_region_variant|HIGH|SCT|GeneID:103227987|transcript|XM_007985567.1|protein_coding|1/4|c.69dupC|p.Arg24fs|277/700|69/378|23/125||,TG|upstream_gene_variant|MODIFIER|CDHR5|GeneID:103228620|transcript|XM_007986502.1|protein_coding||c.-2155dupC|||||2143|,TG|upstream_gene_variant|MODIFIER|CDHR5|GeneID:103228620|transcript|XM_007987147.1|protein_coding||c.-2155dupC|||||2…	LOF=(SCT|GeneID:103227987|1|1.00)	GT	0|1
NC_023642.1	458868	G	GC	PASS	DP=51	VT=INS	ANN=GC|frameshift_variant|HIGH|DRD4|GeneID:103231255|transcript|XM_007990850.1|protein_coding|3/4|c.1197dupC|p.Ala400fs|2505/3117|1198/1710|400/569||INFO_REALIGN_3_PRIME,GC|intragenic_variant|MODIFIER|EXPH5|GeneID:103248407|gene_variant|GeneID:103248407|||n.458869dupG||||||	LOF=(DRD4|GeneID:103231255|1|1.00)	GT	0|1
NC_023642.1	458916	G	GC	PASS	DP=54	VT=INS	ANN=GC|frameshift_variant|HIGH|DRD4|GeneID:103231255|transcript|XM_007990850.1|protein_coding|3/4|c.1245dupC|p.Ala416fs|2553/3117|1246/1710|416/569||INFO_REALIGN_3_PRIME,GC|intragenic_variant|MODIFIER|EXPH5|GeneID:103248407|gene_variant|GeneID:103248407|||n.458917dupG||||||	LOF=(DRD4|GeneID:103231255|1|1.00)	GT	0|1
NC_023642.1	459029	T	TCC	PASS	DP=61	VT=INS	ANN=TCC|frameshift_variant|HIGH|DRD4|GeneID:103231255|transcript|XM_007990850.1|protein_coding|3/4|c.1357_1358dupCC|p.Asp454fs|2666/3117|1359/1710|453/569||INFO_REALIGN_3_PRIME,TCC|intragenic_variant|MODIFIER|EXPH5|GeneID:103248407|gene_variant|GeneID:103248407|||n.459031_459030dupGG||||||	LOF=(DRD4|GeneID:103231255|1|1.00)	GT	0|1
NC_023642.1	459333	CT	C	PASS	DP=121	VT=DEL	ANN=C|frameshift_variant|HIGH|DRD4|GeneID:103231255|transcript|XM_007990850.1|protein_coding|4/4|c.1562delT|p.Leu521fs|2869/3117|1562/1710|521/569||,C|intragenic_variant|MODIFIER|EXPH5|GeneID:103248407|gene_variant|GeneID:103248407|||n.459334delA||||||	LOF=(DRD4|GeneID:103231255|1|1.00)	GT	1|0
NC_023642.1	532006	GA	G	PASS	DP=62	VT=DEL	ANN=G|frameshift_variant|HIGH|EPS8L2|GeneID:103233010|transcript|XM_007993458.1|protein_coding|4/20|c.198delA|p.Ala67fs|273/2985|198/2169|66/722||INFO_REALIGN_3_PRIME,G|frameshift_variant|HIGH|EPS8L2|GeneID:103233010|transcript|XM_007993367.1|protein_coding|1/9|c.283delA|p.Ser95fs|900/2463|283/1758|95/585||INFO_REALIGN_3_PRIME,G|intragenic_variant|MODIFIER|EXPH5|GeneID:103248407|gene_variant|Gene…	LOF=(EPS8L2|GeneID:103233010|2|1.00)	GT	1|0
NC_023642.1	534182	C	G	PASS	DP=97	VT=SNP	HC=8.700	ANN=G|stop_gained|HIGH|EPS8L2|GeneID:103233010|transcript|XM_007993367.1|protein_coding|7/9|c.1457C>G|p.Ser486*|2074/2463|1457/1758|486/585||,G|intron_variant|MODIFIER|EPS8L2|GeneID:103233010|transcript|XM_007993458.1|protein_coding|11/19|c.1063-19C>G||||||,G|intragenic_variant|MODIFIER|EXPH5|GeneID:103248407|gene_variant|GeneID:103248407|||n.534182G>C||||||	LOF=(EPS8L2|GeneID:103233010|2|0.50)	NMD=(EPS8L2|GeneID:103233010|2|0.50)	GT	1|1
NC_023642.1	535011	A	AC	PASS	DP=51	VT=INS	ANN=AC|frameshift_variant|HIGH|EPS8L2|GeneID:103233010|transcript|XM_007993458.1|protein_coding|14/20|c.1412dupC|p.Asp473fs|1488/2985|1413/2169|471/722||INFO_REALIGN_3_PRIME,AC|3_prime_UTR_variant|MODIFIER|EPS8L2|GeneID:103233010|transcript|XM_007993367.1|protein_coding|9/9|c.*67dupC|||||68|INFO_REALIGN_3_PRIME,AC|intragenic_variant|MODIFIER|EXPH5|GeneID:103248407|gene_variant|GeneID:103248407|||…	LOF=(EPS8L2|GeneID:103233010|2|0.50)	GT	0|1
NC_023642.1	539256	G	GC	PASS	DP=127	VT=INS	ANN=GC|frameshift_variant|HIGH|EPS8L2|GeneID:103233010|transcript|XM_007993458.1|protein_coding|17/20|c.1730dupC|p.Ser578fs|1806/2985|1731/2169|577/722||INFO_REALIGN_3_PRIME,GC|downstream_gene_variant|MODIFIER|EPS8L2|GeneID:103233010|transcript|XM_007993367.1|protein_coding||c.*4305_*4306insC|||||4218|,GC|intragenic_variant|MODIFIER|EXPH5|GeneID:103248407|gene_variant|GeneID:103248407|||n.539257d…	LOF=(EPS8L2|GeneID:103233010|2|0.50)	GT	0|1
NC_023642.1	565645	GGGAA	G	PASS	DP=96	VT=DEL	ANN=G|frameshift_variant|HIGH|TALDO1|GeneID:103233096|transcript|XM_007993562.1|protein_coding|4/8|c.445_448delGGAA|p.Gly149fs|510/1247|445/1014|149/337||INFO_REALIGN_3_PRIME,G|intragenic_variant|MODIFIER|EXPH5|GeneID:103248407|gene_variant|GeneID:103248407|||n.565649_565646delTTCC||||||	LOF=(TALDO1|GeneID:103233096|1|1.00)	GT	1|0
NC_023642.1	591750	CT	C	PASS	DP=91	VT=DEL	ANN=C|frameshift_variant|HIGH|CEND1|GeneID:103233377|transcript|XM_007994238.1|protein_coding|2/2|c.293delA|p.Lys98fs|482/1652|293/459|98/152||,C|downstream_gene_variant|MODIFIER|SLC25A22|GeneID:103233489|transcript|XM_007994461.1|protein_coding||c.*3526delA|||||2163|,C|downstream_gene_variant|MODIFIER|SLC25A22|GeneID:103233489|transcript|XM_007994858.1|protein_coding||c.*3526delA|||||2163|,C|dow…	LOF=(CEND1|GeneID:103233377|1|1.00)	GT	1|0
NC_023642.1	591960	C	CG	PASS	DP=94	VT=INS	ANN=CG|frameshift_variant|HIGH|CEND1|GeneID:103233377|transcript|XM_007994238.1|protein_coding|2/2|c.83dupC|p.Ala29fs|272/1652|83/459|28/152||,CG|downstream_gene_variant|MODIFIER|SLC25A22|GeneID:103233489|transcript|XM_007994461.1|protein_coding||c.*3316dupC|||||1953|,CG|downstream_gene_variant|MODIFIER|SLC25A22|GeneID:103233489|transcript|XM_007994858.1|protein_coding||c.*3316dupC|||||1953|,CG|d…	LOF=(CEND1|GeneID:103233377|1|1.00)	GT	0|1
NC_023642.1	596051	A	AC	PASS	DP=58	VT=INS	ANN=AC|frameshift_variant|HIGH|SLC25A22|GeneID:103233489|transcript|XM_007994461.1|protein_coding|7/10|c.464dupG|p.Ala156fs|773/2644|464/972|155/323||,AC|frameshift_variant|HIGH|SLC25A22|GeneID:103233489|transcript|XM_007994858.1|protein_coding|7/10|c.464dupG|p.Ala156fs|735/2606|464/972|155/323||,AC|frameshift_variant|HIGH|SLC25A22|GeneID:103233489|transcript|XM_007994511.1|protein_coding|7/10|c.…	LOF=(SLC25A22|GeneID:103233489|7|1.00)	GT	0|1
NC_023642.1	601537	TC	T	PASS	DP=82	VT=DEL	ANN=T|frameshift_variant|HIGH|LOC103233437|GeneID:103233437|transcript|XM_007994346.1|protein_coding|1/1|c.518delC|p.Pro173fs|518/1226|518/1226|173/407||WARNING_TRANSCRIPT_MULTIPLE_STOP_CODONS&INFO_REALIGN_3_PRIME,T|upstream_gene_variant|MODIFIER|SLC25A22|GeneID:103233489|transcript|XM_007994461.1|protein_coding||c.-2169delG|||||1860|,T|upstream_gene_variant|MODIFIER|SLC25A22|GeneID:103233489|tra…	LOF=(LOC103233437|GeneID:103233437|1|1.00)	GT	1|0
NC_023642.1	601797	T	TCC	PASS	DP=50	VT=INS	ANN=TCC|frameshift_variant|HIGH|LOC103233437|GeneID:103233437|transcript|XM_007994346.1|protein_coding|1/1|c.778_779dupCC|p.Pro262fs|780/1226|780/1226|260/407||WARNING_TRANSCRIPT_MULTIPLE_STOP_CODONS&INFO_REALIGN_3_PRIME,TCC|upstream_gene_variant|MODIFIER|SLC25A22|GeneID:103233489|transcript|XM_007994461.1|protein_coding||c.-2430_-2429dupGG|||||2120|,TCC|upstream_gene_variant|MODIFIER|SLC25A22|Ge…	LOF=(LOC103233437|GeneID:103233437|1|1.00)	GT	0|1
NC_023642.1	628235	G	GC	PASS	DP=77	VT=INS	ANN=GC|frameshift_variant|HIGH|PNPLA2|GeneID:103233992|transcript|XM_007995471.1|protein_coding|2/9|c.250dupC|p.Leu84fs|483/2112|251/1547|84/514||WARNING_TRANSCRIPT_MULTIPLE_STOP_CODONS&INFO_REALIGN_3_PRIME,GC|intragenic_variant|MODIFIER|EXPH5|GeneID:103248407|gene_variant|GeneID:103248407|||n.628236dupG||||||	LOF=(PNPLA2|GeneID:103233992|1|1.00)	GT	0|1
NC_023642.1	630671	GA	G	PASS	DP=80	VT=DEL	ANN=G|frameshift_variant|HIGH|PNPLA2|GeneID:103233992|transcript|XM_007995471.1|protein_coding|8/9|c.1083delA|p.Asp362fs|1315/2112|1083/1547|361/514||WARNING_TRANSCRIPT_MULTIPLE_STOP_CODONS&INFO_REALIGN_3_PRIME,G|upstream_gene_variant|MODIFIER|EFCAB4A|GeneID:103234400|transcript|XM_007996127.1|protein_coding||c.-4318delA|||||3022|,G|upstream_gene_variant|MODIFIER|EFCAB4A|GeneID:103234400|transcri…	LOF=(PNPLA2|GeneID:103233992|1|1.00)	GT	1|0
NC_023642.1	635048	A	AGG	PASS	DP=70	VT=INS	ANN=AGG|frameshift_variant|HIGH|EFCAB4A|GeneID:103234400|transcript|XM_007996127.1|protein_coding|1/8|c.64_65dupGG|p.Ser23fs|1362/2866|66/1287|22/428||INFO_REALIGN_3_PRIME,AGG|frameshift_variant|HIGH|EFCAB4A|GeneID:103234400|transcript|XM_007996280.1|protein_coding|1/8|c.64_65dupGG|p.Ser23fs|1362/2285|66/891|22/296||INFO_REALIGN_3_PRIME,AGG|frameshift_variant|HIGH|EFCAB4A|GeneID:103234400|transcr…	LOF=(EFCAB4A|GeneID:103234400|3|0.67)	GT	0|1
NC_023642.1	674493	CT	C	PASS	DP=64	VT=DEL	ANN=C|frameshift_variant|HIGH|LOC103248413|GeneID:103248413|transcript|XM_008020771.1|protein_coding|1/1|c.131delT|p.Leu44fs|131/675|131/675|44/224||WARNING_TRANSCRIPT_MULTIPLE_STOP_CODONS&INFO_REALIGN_3_PRIME,C|downstream_gene_variant|MODIFIER|TSPAN4|GeneID:103234564|transcript|XM_007996533.1|protein_coding||c.*1516delT|||||1177|,C|downstream_gene_variant|MODIFIER|CHID1|GeneID:103234992|transcri…	LOF=(LOC103248413|GeneID:103248413|1|1.00)	GT	1|0
NC_023642.1	708931	C	CT	PASS	DP=73	VT=INS	ANN=CT|frameshift_variant|HIGH|CHID1|GeneID:103234992|transcript|XM_007997495.1|protein_coding|2/13|c.84dupA|p.Ala29fs|234/1428|84/1182|28/393||,CT|frameshift_variant|HIGH|CHID1|GeneID:103234992|transcript|XM_007997740.1|protein_coding|2/13|c.84dupA|p.Ala29fs|152/1346|84/1182|28/393||,CT|frameshift_variant|HIGH|CHID1|GeneID:103234992|transcript|XM_007997576.1|protein_coding|2/13|c.84dupA|p.Ala29f…	LOF=(CHID1|GeneID:103234992|4|1.00)	GT	0|1
NC_023642.1	807243	A	AC	PASS	DP=55	VT=INS	ANN=AC|frameshift_variant|HIGH|AP2A2|GeneID:103235185|transcript|XM_007997935.1|protein_coding|15/22|c.2010dupC|p.Ala671fs|2182/4543|2011/2823|671/940||INFO_REALIGN_3_PRIME,AC|frameshift_variant|HIGH|AP2A2|GeneID:103235185|transcript|XM_007998101.1|protein_coding|15/22|c.2010dupC|p.Ala671fs|2183/3072|2011/2769|671/922||INFO_REALIGN_3_PRIME,AC|frameshift_variant|HIGH|AP2A2|GeneID:103235185|transcr…	LOF=(AP2A2|GeneID:103235185|3|1.00)	GT	0|1
NC_023642.1	807262	G	GC	PASS	DP=54	VT=INS	ANN=GC|frameshift_variant|HIGH|AP2A2|GeneID:103235185|transcript|XM_007997935.1|protein_coding|15/22|c.2027dupC|p.Pro677fs|2199/4543|2028/2823|676/940||INFO_REALIGN_3_PRIME,GC|frameshift_variant|HIGH|AP2A2|GeneID:103235185|transcript|XM_007998101.1|protein_coding|15/22|c.2027dupC|p.Pro677fs|2200/3072|2028/2769|676/922||INFO_REALIGN_3_PRIME,GC|frameshift_variant|HIGH|AP2A2|GeneID:103235185|transcr…	LOF=(AP2A2|GeneID:103235185|3|1.00)	GT	0|1
NC_023642.1	840727	C	CTT	PASS	DP=30	VT=INS	ANN=CTT|frameshift_variant|HIGH|C1H11orf87|GeneID:103248414|transcript|XM_008020773.1|protein_coding|2/2|c.116_117dupTT|p.Asp40fs|509/5859|118/594|40/197||WARNING_TRANSCRIPT_MULTIPLE_STOP_CODONS&INFO_REALIGN_3_PRIME,CTT|intron_variant|MODIFIER|MUC6|GeneID:103241787|transcript|XM_008009318.1|protein_coding|23/27|c.4306-112_4306-111dupAA||||||,CTT|intragenic_variant|MODIFIER|EXPH5|GeneID:103248407|…	LOF=(C1H11orf87|GeneID:103248414|1|1.00)	GT	0|1
NC_023642.1	842431	A	G	PASS	DP=70	VT=SNP	HC=3.657	ANN=G|splice_donor_variant&intron_variant|HIGH|MUC6|GeneID:103241787|transcript|XM_008009318.1|protein_coding|23/27|c.4305+2T>C||||||,G|3_prime_UTR_variant|MODIFIER|C1H11orf87|GeneID:103248414|transcript|XM_008020773.1|protein_coding|2/2|c.*1210A>G|||||1210|WARNING_TRANSCRIPT_MULTIPLE_STOP_CODONS,G|intragenic_variant|MODIFIER|EXPH5|GeneID:103248407|gene_variant|GeneID:103248407|||n.842431T>C||||||	LOF=(MUC6|GeneID:103241787|1|1.00)	GT	0|1
NC_023642.1	842443	ATGAATGTG	A	PASS	DP=64	VT=DEL	ANN=A|frameshift_variant|HIGH|MUC6|GeneID:103241787|transcript|XM_008009318.1|protein_coding|23/28|c.4287_4294delCACATTCA|p.Thr1430fs|6544/15155|4287/11364|1429/3787||,A|3_prime_UTR_variant|MODIFIER|C1H11orf87|GeneID:103248414|transcript|XM_008020773.1|protein_coding|2/2|c.*1237_*1244delTGTGAATG|||||1237|WARNING_TRANSCRIPT_MULTIPLE_STOP_CODONS&INFO_REALIGN_3_PRIME,A|intragenic_variant|MODIFIER|EX…	LOF=(MUC6|GeneID:103241787|1|1.00)	GT	1|0
NC_023642.1	844687	G	GTGTC	PASS	DP=43	VT=INS	ANN=GTGTC|frameshift_variant|HIGH|MUC6|GeneID:103241787|transcript|XM_008009318.1|protein_coding|20/28|c.3188_3189insGACA|p.His1063fs|5438/15155|3188/11364|1063/3787||,GTGTC|3_prime_UTR_variant|MODIFIER|C1H11orf87|GeneID:103248414|transcript|XM_008020773.1|protein_coding|2/2|c.*3468_*3469insTCTG|||||3469|WARNING_TRANSCRIPT_MULTIPLE_STOP_CODONS&INFO_REALIGN_3_PRIME,GTGTC|intragenic_variant|MODIFIE…	LOF=(MUC6|GeneID:103241787|1|1.00)	GT	0|1
NC_023642.1	913429	G	GC	PASS	DP=72	VT=INS	ANN=GC|frameshift_variant|HIGH|MUC2|GeneID:103235330|transcript|XM_007998226.1|protein_coding|30/49|c.4220dupC|p.Thr1408fs|7532/11066|4221/7593|1407/2530||INFO_REALIGN_3_PRIME,GC|upstream_gene_variant|MODIFIER|LOC103241697|GeneID:103241697|transcript|XM_008009170.1|protein_coding||c.-935_-934insC|||||934|,GC|intragenic_variant|MODIFIER|EXPH5|GeneID:103248407|gene_variant|GeneID:103248407|||n.9134…	LOF=(MUC2|GeneID:103235330|1|1.00)	GT	0|1
NC_023642.1	914712	CCTCCACCA	C	PASS	DP=2434	VT=DEL	ANN=C|frameshift_variant|HIGH|LOC103241697|GeneID:103241697|transcript|XM_008009170.1|protein_coding|2/6|c.81_88delCTCCACCA|p.Tyr28fs|81/990|81/990|27/329||,C|intron_variant|MODIFIER|MUC2|GeneID:103235330|transcript|XM_007998226.1|protein_coding|30/48|c.4888+610_4888+617delCTCCACCA||||||,C|intragenic_variant|MODIFIER|EXPH5|GeneID:103248407|gene_variant|GeneID:103248407|||n.914720_914713delTGGTGGA…	LOF=(LOC103241697|GeneID:103241697|1|1.00)	GT	1|0
NC_023642.1	914845	CCACCAGCACACAGACCCAAACCT	C	PASS	DP=3750	VT=DEL	ANN=C|frameshift_variant|HIGH|LOC103241697|GeneID:103241697|transcript|XM_008009170.1|protein_coding|2/6|c.215_237delACCAGCACACAGACCCAAACCTC|p.His72fs|215/990|215/990|72/329||INFO_REALIGN_3_PRIME,C|intron_variant|MODIFIER|MUC2|GeneID:103235330|transcript|XM_007998226.1|protein_coding|30/48|c.4888+744_4888+766delACCAGCACACAGACCCAAACCTC||||||INFO_REALIGN_3_PRIME,C|intragenic_variant|MODIFIER|EXPH5|…	LOF=(LOC103241697|GeneID:103241697|1|1.00)	GT	1|0
NC_023642.1	914860	C	CTCCA	PASS	DP=3208	VT=INS	ANN=CTCCA|frameshift_variant|HIGH|LOC103241697|GeneID:103241697|transcript|XM_008009170.1|protein_coding|2/6|c.228_229insTCCA|p.Pro77fs|229/990|229/990|77/329||,CTCCA|intron_variant|MODIFIER|MUC2|GeneID:103235330|transcript|XM_007998226.1|protein_coding|30/48|c.4888+757_4888+758insTCCA||||||,CTCCA|intragenic_variant|MODIFIER|EXPH5|GeneID:103248407|gene_variant|GeneID:103248407|||n.914861_914860in…	LOF=(LOC103241697|GeneID:103241697|1|1.00)	GT	0|1
NC_023642.1	914931	A	ACC	PASS	DP=3758	VT=INS	ANN=ACC|frameshift_variant|HIGH|LOC103241697|GeneID:103241697|transcript|XM_008009170.1|protein_coding|2/6|c.302_303dupCC|p.Asn102fs|304/990|304/990|102/329||INFO_REALIGN_3_PRIME,ACC|intron_variant|MODIFIER|MUC2|GeneID:103235330|transcript|XM_007998226.1|protein_coding|30/48|c.4888+831_4888+832dupCC||||||INFO_REALIGN_3_PRIME,ACC|intragenic_variant|MODIFIER|EXPH5|GeneID:103248407|gene_variant|Gene…	LOF=(LOC103241697|GeneID:103241697|1|1.00)	GT	0|1
NC_023642.1	914955	ACC	A	PASS	DP=3933	VT=DEL	ANN=A|frameshift_variant|HIGH|LOC103241697|GeneID:103241697|transcript|XM_008009170.1|protein_coding|2/6|c.324_325delCC|p.His108fs|324/990|324/990|108/329||,A|intron_variant|MODIFIER|MUC2|GeneID:103235330|transcript|XM_007998226.1|protein_coding|30/48|c.4888+853_4888+854delCC||||||,A|intragenic_variant|MODIFIER|EXPH5|GeneID:103248407|gene_variant|GeneID:103248407|||n.914957_914956delGG||||||	LOF=(LOC103241697|GeneID:103241697|1|1.00)	GT	1|0
NC_023642.1	915013	CGA	C	PASS	DP=4298	VT=DEL	ANN=C|frameshift_variant|HIGH|LOC103241697|GeneID:103241697|transcript|XM_008009170.1|protein_coding|2/6|c.382_383delGA|p.Asp128fs|382/990|382/990|128/329||,C|intron_variant|MODIFIER|MUC2|GeneID:103235330|transcript|XM_007998226.1|protein_coding|30/48|c.4888+911_4888+912delGA||||||,C|intragenic_variant|MODIFIER|EXPH5|GeneID:103248407|gene_variant|GeneID:103248407|||n.915015_915014delTC||||||	LOF=(LOC103241697|GeneID:103241697|1|1.00)	GT	1|0
NC_023642.1	915021	A	ACCCT	PASS	DP=3731	VT=INS	ANN=ACCCT|frameshift_variant|HIGH|LOC103241697|GeneID:103241697|transcript|XM_008009170.1|protein_coding|2/6|c.389_390insCCCT|p.His131fs|390/990|390/990|130/329||,ACCCT|intron_variant|MODIFIER|MUC2|GeneID:103235330|transcript|XM_007998226.1|protein_coding|30/48|c.4888+918_4888+919insCCCT||||||,ACCCT|intragenic_variant|MODIFIER|EXPH5|GeneID:103248407|gene_variant|GeneID:103248407|||n.915022_915021…	LOF=(LOC103241697|GeneID:103241697|1|1.00)	GT	0|1
NC_023642.1	915026	C	CAA	PASS	DP=4557	VT=INS	ANN=CAA|frameshift_variant|HIGH|LOC103241697|GeneID:103241697|transcript|XM_008009170.1|protein_coding|2/6|c.395_396insAA|p.His132fs|396/990|396/990|132/329||INFO_REALIGN_3_PRIME,CAA|intron_variant|MODIFIER|MUC2|GeneID:103235330|transcript|XM_007998226.1|protein_coding|30/48|c.4888+924_4888+925insAA||||||INFO_REALIGN_3_PRIME,CAA|intragenic_variant|MODIFIER|EXPH5|GeneID:103248407|gene_variant|Gene…	LOF=(LOC103241697|GeneID:103241697|1|1.00)	GT	0|1
NC_023642.1	915037	CA	C	PASS	DP=4959	VT=DEL	ANN=C|frameshift_variant|HIGH|LOC103241697|GeneID:103241697|transcript|XM_008009170.1|protein_coding|2/6|c.406delA|p.Arg136fs|406/990|406/990|136/329||,C|intron_variant|MODIFIER|MUC2|GeneID:103235330|transcript|XM_007998226.1|protein_coding|30/48|c.4888+935delA||||||,C|intragenic_variant|MODIFIER|EXPH5|GeneID:103248407|gene_variant|GeneID:103248407|||n.915038delT||||||	LOF=(LOC103241697|GeneID:103241697|1|1.00)	GT	1|0
NC_023642.1	915057	C	CCACCA	PASS	DP=6296	VT=INS	ANN=CCACCA|frameshift_variant|HIGH|LOC103241697|GeneID:103241697|transcript|XM_008009170.1|protein_coding|2/6|c.426_427insACCAC|p.His143fs|427/990|427/990|143/329||INFO_REALIGN_3_PRIME,CCACCA|intron_variant|MODIFIER|MUC2|GeneID:103235330|transcript|XM_007998226.1|protein_coding|30/48|c.4888+955_4888+956insACCAC||||||INFO_REALIGN_3_PRIME,CCACCA|intragenic_variant|MODIFIER|EXPH5|GeneID:103248407|ge…	LOF=(LOC103241697|GeneID:103241697|1|1.00)	GT	0|1
NC_023642.1	915079	CCCCGA	C	PASS	DP=7449	VT=DEL	ANN=C|frameshift_variant|HIGH|LOC103241697|GeneID:103241697|transcript|XM_008009170.1|protein_coding|2/6|c.449_453delCCGAC|p.Pro150fs|449/990|449/990|150/329||INFO_REALIGN_3_PRIME,C|intron_variant|MODIFIER|MUC2|GeneID:103235330|transcript|XM_007998226.1|protein_coding|30/48|c.4888+978_4888+982delCCGAC||||||INFO_REALIGN_3_PRIME,C|intragenic_variant|MODIFIER|EXPH5|GeneID:103248407|gene_variant|Gene…	LOF=(LOC103241697|GeneID:103241697|1|1.00)	GT	1|0
NC_023642.1	915206	CA	C	PASS	DP=4599	VT=DEL	ANN=C|frameshift_variant|HIGH|LOC103241697|GeneID:103241697|transcript|XM_008009170.1|protein_coding|3/6|c.485delA|p.His162fs|485/990|485/990|162/329||,C|intron_variant|MODIFIER|MUC2|GeneID:103235330|transcript|XM_007998226.1|protein_coding|30/48|c.4888+1104delA||||||,C|intragenic_variant|MODIFIER|EXPH5|GeneID:103248407|gene_variant|GeneID:103248407|||n.915207delT||||||	LOF=(LOC103241697|GeneID:103241697|1|1.00)	GT	1|0
NC_023642.1	915238	CT	C	PASS	DP=4510	VT=DEL	ANN=C|frameshift_variant|HIGH|LOC103241697|GeneID:103241697|transcript|XM_008009170.1|protein_coding|3/6|c.517delT|p.Tyr173fs|517/990|517/990|173/329||,C|intron_variant|MODIFIER|MUC2|GeneID:103235330|transcript|XM_007998226.1|protein_coding|30/48|c.4888+1136delT||||||,C|intragenic_variant|MODIFIER|EXPH5|GeneID:103248407|gene_variant|GeneID:103248407|||n.915239delA||||||	LOF=(LOC103241697|GeneID:103241697|1|1.00)	GT	1|0
NC_023642.1	915240	ACAACC	A	PASS	DP=4028	VT=DEL	ANN=A|frameshift_variant|HIGH|LOC103241697|GeneID:103241697|transcript|XM_008009170.1|protein_coding|3/6|c.519_523delCAACC|p.Tyr173fs|519/990|519/990|173/329||,A|intron_variant|MODIFIER|MUC2|GeneID:103235330|transcript|XM_007998226.1|protein_coding|30/48|c.4888+1138_4888+1142delCAACC||||||,A|intragenic_variant|MODIFIER|EXPH5|GeneID:103248407|gene_variant|GeneID:103248407|||n.915245_915241delGGTTG…	LOF=(LOC103241697|GeneID:103241697|1|1.00)	GT	1|0
NC_023642.1	915243	AC	A	PASS	DP=4122	VT=DEL	ANN=A|frameshift_variant|HIGH|LOC103241697|GeneID:103241697|transcript|XM_008009170.1|protein_coding|3/6|c.523delC|p.His175fs|523/990|523/990|175/329||INFO_REALIGN_3_PRIME,A|intron_variant|MODIFIER|MUC2|GeneID:103235330|transcript|XM_007998226.1|protein_coding|30/48|c.4888+1142delC||||||INFO_REALIGN_3_PRIME,A|intragenic_variant|MODIFIER|EXPH5|GeneID:103248407|gene_variant|GeneID:103248407|||n.915…	LOF=(LOC103241697|GeneID:103241697|1|1.00)	GT	1|0
NC_023642.1	994815	CA	C	PASS	DP=48	VT=DEL	ANN=C|frameshift_variant|HIGH|MUC5AC|GeneID:103241795|transcript|XM_008009328.1|protein_coding|19/51|c.2630delA|p.Gln877fs|2630/13802|2630/13689|877/4562||WARNING_TRANSCRIPT_NO_START_CODON,C|intragenic_variant|MODIFIER|EXPH5|GeneID:103248407|gene_variant|GeneID:103248407|||n.994816delT||||||	LOF=(MUC5AC|GeneID:103241795|1|1.00)	GT	1|0
NC_023642.1	1000865	CT	C	PASS	DP=52	VT=DEL	ANN=C|frameshift_variant|HIGH|MUC5AC|GeneID:103241795|transcript|XM_008009328.1|protein_coding|29/51|c.4633delT|p.Trp1545fs|4633/13802|4633/13689|1545/4562||WARNING_TRANSCRIPT_NO_START_CODON,C|intragenic_variant|MODIFIER|EXPH5|GeneID:103248407|gene_variant|GeneID:103248407|||n.1000866delA||||||	LOF=(MUC5AC|GeneID:103241795|1|1.00)	GT	1|0
NC_023642.1	1002149	TATAACCAGCACGACTTCTGTTCC	T	PASS	DP=31	VT=DEL	ANN=T|frameshift_variant|HIGH|MUC5AC|GeneID:103241795|transcript|XM_008009328.1|protein_coding|29/51|c.5917_5939delATAACCAGCACGACTTCTGTTCC|p.Ile1973fs|5917/13802|5917/13689|1973/4562||WARNING_TRANSCRIPT_NO_START_CODON,T|intragenic_variant|MODIFIER|EXPH5|GeneID:103248407|gene_variant|GeneID:103248407|||n.1002172_1002150delGGAACAGAAGTCGTGCTGGTTAT||||||	LOF=(MUC5AC|GeneID:103241795|1|1.00)	GT	1|0
NC_023642.1	1012932	C	A	PASS	DP=5	VT=SNP	HC=8.700	ANN=A|splice_acceptor_variant&intron_variant|HIGH|MUC5AC|GeneID:103241795|transcript|XM_008009328.1|protein_coding|38/50|c.12177-2C>A||||||WARNING_TRANSCRIPT_NO_START_CODON,A|intragenic_variant|MODIFIER|EXPH5|GeneID:103248407|gene_variant|GeneID:103248407|||n.1012932G>T||||||	LOF=(MUC5AC|GeneID:103241795|1|1.00)	GT	1|1
NC_023642.1	1014778	G	GC	PASS	DP=61	VT=INS	ANN=GC|frameshift_variant|HIGH|MUC5AC|GeneID:103241795|transcript|XM_008009328.1|protein_coding|43/51|c.12716dupC|p.Gln4240fs|12717/13802|12717/13689|4239/4562||WARNING_TRANSCRIPT_NO_START_CODON&INFO_REALIGN_3_PRIME,GC|intragenic_variant|MODIFIER|EXPH5|GeneID:103248407|gene_variant|GeneID:103248407|||n.1014779dupG||||||	LOF=(MUC5AC|GeneID:103241795|1|1.00)	GT	0|1
NC_023642.1	1048633	G	GC	PASS	DP=61	VT=INS	ANN=GC|frameshift_variant&splice_region_variant|HIGH|MUC5B|GeneID:103241798|transcript|XM_008009344.1|protein_coding|9/54|c.1100dupC|p.Gly368fs|2455/18741|1101/15381|367/5126||WARNING_TRANSCRIPT_MULTIPLE_STOP_CODONS&INFO_REALIGN_3_PRIME,GC|intragenic_variant|MODIFIER|EXPH5|GeneID:103248407|gene_variant|GeneID:103248407|||n.1048634dupG||||||	LOF=(MUC5B|GeneID:103241798|1|1.00)	GT	0|1
NC_023642.1	1066445	TC	T	PASS	DP=80	VT=DEL	ANN=T|frameshift_variant|HIGH|MUC5B|GeneID:103241798|transcript|XM_008009344.1|protein_coding|35/54|c.7819delC|p.Gln2607fs|9173/18741|7819/15381|2607/5126||WARNING_TRANSCRIPT_MULTIPLE_STOP_CODONS&INFO_REALIGN_3_PRIME,T|intragenic_variant|MODIFIER|EXPH5|GeneID:103248407|gene_variant|GeneID:103248407|||n.1066446delG||||||	LOF=(MUC5B|GeneID:103241798|1|1.00)	GT	1|0
NC_023642.1	1074978	G	GC	PASS	DP=86	VT=INS	ANN=GC|frameshift_variant|HIGH|MUC5B|GeneID:103241798|transcript|XM_008009344.1|protein_coding|41/54|c.13896dupC|p.Thr4633fs|15251/18741|13897/15381|4633/5126||WARNING_TRANSCRIPT_MULTIPLE_STOP_CODONS&INFO_REALIGN_3_PRIME,GC|intragenic_variant|MODIFIER|EXPH5|GeneID:103248407|gene_variant|GeneID:103248407|||n.1074979dupG||||||	LOF=(MUC5B|GeneID:103241798|1|1.00)	GT	0|1
NC_023642.1	1077162	T	TCC	PASS	DP=45	VT=INS	ANN=TCC|frameshift_variant|HIGH|MUC5B|GeneID:103241798|transcript|XM_008009344.1|protein_coding|46/54|c.14463_14464dupCC|p.Leu4822fs|15819/18741|14465/15381|4822/5126||WARNING_TRANSCRIPT_MULTIPLE_STOP_CODONS&INFO_REALIGN_3_PRIME,TCC|intragenic_variant|MODIFIER|EXPH5|GeneID:103248407|gene_variant|GeneID:103248407|||n.1077164_1077163dupGG||||||	LOF=(MUC5B|GeneID:103241798|1|1.00)	GT	0|1
NC_023642.1	1216223	T	TGG	PASS	DP=60	VT=INS	ANN=TGG|frameshift_variant|HIGH|LOC103236142|GeneID:103236142|transcript|XM_007999645.1|protein_coding|2/2|c.636_637dupCC|p.Gln213fs|653/1104|637/1080|213/359||,TGG|intron_variant|MODIFIER|BRSK2|GeneID:103235498|transcript|XM_007998520.1|protein_coding|1/21|c.92-17281_92-17280dupGG||||||INFO_REALIGN_3_PRIME,TGG|intron_variant|MODIFIER|BRSK2|GeneID:103235498|transcript|XM_007999530.1|protein_codin…	LOF=(LOC103236142|GeneID:103236142|1|1.00)	GT	0|1
NC_023642.1	1216426	T	TC	PASS	DP=41	VT=INS	ANN=TC|frameshift_variant|HIGH|LOC103236142|GeneID:103236142|transcript|XM_007999645.1|protein_coding|2/2|c.434dupG|p.Ser146fs|450/1104|434/1080|145/359||,TC|intron_variant|MODIFIER|BRSK2|GeneID:103235498|transcript|XM_007998520.1|protein_coding|1/21|c.92-17080dupC||||||INFO_REALIGN_3_PRIME,TC|intron_variant|MODIFIER|BRSK2|GeneID:103235498|transcript|XM_007999530.1|protein_coding|1/15|c.92-17080d…	LOF=(LOC103236142|GeneID:103236142|1|1.00)	GT	0|1
NC_023642.1	1239904	A	AG	PASS	DP=59	VT=INS	ANN=AG|splice_acceptor_variant&intron_variant|HIGH|BRSK2|GeneID:103235498|transcript|XM_007998520.1|protein_coding|7/21|c.634-2_634-1insG||||||,AG|splice_acceptor_variant&intron_variant|HIGH|BRSK2|GeneID:103235498|transcript|XM_007999530.1|protein_coding|7/15|c.634-2_634-1insG||||||,AG|splice_acceptor_variant&intron_variant|HIGH|BRSK2|GeneID:103235498|transcript|XM_007998992.1|protein_coding|7/21…	LOF=(BRSK2|GeneID:103235498|15|1.00)	GT	0|1
NC_023642.1	1242065	G	GC	PASS	DP=32	VT=INS	ANN=GC|frameshift_variant|HIGH|BRSK2|GeneID:103235498|transcript|XM_007998520.1|protein_coding|11/22|c.1063dupC|p.Arg355fs|1146/3022|1064/2283|355/760||INFO_REALIGN_3_PRIME,GC|frameshift_variant|HIGH|BRSK2|GeneID:103235498|transcript|XM_007999530.1|protein_coding|11/16|c.1063dupC|p.Arg355fs|1146/3003|1064/1614|355/537||INFO_REALIGN_3_PRIME,GC|frameshift_variant|HIGH|BRSK2|GeneID:103235498|transcr…	LOF=(BRSK2|GeneID:103235498|15|1.00)	GT	0|1
NC_023642.1	1253521	C	CG	PASS	DP=53	VT=INS	ANN=CG|frameshift_variant|HIGH|BRSK2|GeneID:103235498|transcript|XM_007998520.1|protein_coding|18/22|c.1803dupG|p.Pro602fs|1886/3022|1804/2283|602/760||INFO_REALIGN_3_PRIME,CG|frameshift_variant|HIGH|BRSK2|GeneID:103235498|transcript|XM_007998992.1|protein_coding|18/22|c.1803dupG|p.Pro602fs|1886/2249|1804/2091|602/696||INFO_REALIGN_3_PRIME,CG|frameshift_variant|HIGH|BRSK2|GeneID:103235498|transcr…	LOF=(BRSK2|GeneID:103235498|15|0.93)	GT	0|1
NC_023642.1	1253773	A	AC	PASS	DP=51	VT=INS	ANN=AC|frameshift_variant|HIGH|BRSK2|GeneID:103235498|transcript|XM_007998520.1|protein_coding|19/22|c.1986dupC|p.Ala663fs|2069/3022|1987/2283|663/760||INFO_REALIGN_3_PRIME,AC|frameshift_variant|HIGH|BRSK2|GeneID:103235498|transcript|XM_007998992.1|protein_coding|19/22|c.1986dupC|p.Ala663fs|2069/2249|1987/2091|663/696||INFO_REALIGN_3_PRIME,AC|frameshift_variant|HIGH|BRSK2|GeneID:103235498|transcr…	LOF=(BRSK2|GeneID:103235498|15|0.40)	GT	0|1
NC_023642.1	1362258	C	CG	PASS	DP=45	VT=INS	ANN=CG|frameshift_variant|HIGH|DUSP8|GeneID:103236522|transcript|XM_008000285.1|protein_coding|5/5|c.1566dupC|p.Asp523fs|1655/2686|1566/2205|522/734||,CG|frameshift_variant|HIGH|DUSP8|GeneID:103236522|transcript|XM_008000355.1|protein_coding|6/6|c.1461dupC|p.Asp488fs|1546/2577|1461/2100|487/699||,CG|frameshift_variant|HIGH|DUSP8|GeneID:103236522|transcript|XM_008000416.1|protein_coding|6/6|c.1419…	LOF=(DUSP8|GeneID:103236522|3|1.00)	GT	0|1
NC_023642.1	1372097	A	AG	PASS	DP=62	VT=INS	ANN=AG|frameshift_variant|HIGH|DUSP8|GeneID:103236522|transcript|XM_008000285.1|protein_coding|1/5|c.413dupC|p.His139fs|502/2686|413/2205|138/734||,AG|frameshift_variant|HIGH|DUSP8|GeneID:103236522|transcript|XM_008000355.1|protein_coding|1/6|c.169dupC|p.Leu57fs|254/2577|169/2100|57/699||,AG|frameshift_variant|HIGH|DUSP8|GeneID:103236522|transcript|XM_008000416.1|protein_coding|1/6|c.169dupC|p.Le…	LOF=(DUSP8|GeneID:103236522|3|1.00)	GT	0|1
NC_023642.1	1377454	C	T	PASS	DP=54	VT=SNP	HC=7.313	ANN=T|stop_gained|HIGH|LOC103241820|GeneID:103241820|transcript|XM_008009369.1|protein_coding|2/3|c.313C>T|p.Gln105*|4476/5795|313/1632|105/543||,T|upstream_gene_variant|MODIFIER|DUSP8|GeneID:103236522|transcript|XM_008000285.1|protein_coding||c.-4944G>A|||||4855|,T|intragenic_variant|MODIFIER|EXPH5|GeneID:103248407|gene_variant|GeneID:103248407|||n.1377454G>A||||||	LOF=(LOC103241820|GeneID:103241820|1|1.00)	NMD=(LOC103241820|GeneID:103241820|1|1.00)	GT	1|1
NC_023642.1	1378786	T	TC	PASS	DP=75	VT=INS	ANN=TC|frameshift_variant|HIGH|LOC103241820|GeneID:103241820|transcript|XM_008009369.1|protein_coding|3/3|c.1225dupC|p.Arg409fs|5389/5795|1226/1632|409/543||INFO_REALIGN_3_PRIME,TC|intragenic_variant|MODIFIER|EXPH5|GeneID:103248407|gene_variant|GeneID:103248407|||n.1378787dupG||||||	LOF=(LOC103241820|GeneID:103241820|1|1.00)	GT	0|1
NC_023642.1	1378944	G	GC	PASS	DP=91	VT=INS	ANN=GC|frameshift_variant|HIGH|LOC103241820|GeneID:103241820|transcript|XM_008009369.1|protein_coding|3/3|c.1382dupC|p.Ala462fs|5546/5795|1383/1632|461/543||INFO_REALIGN_3_PRIME,GC|intragenic_variant|MODIFIER|EXPH5|GeneID:103248407|gene_variant|GeneID:103248407|||n.1378945dupG||||||	LOF=(LOC103241820|GeneID:103241820|1|1.00)	GT	0|1
NC_023642.1	1379092	A	AC	PASS	DP=72	VT=INS	ANN=AC|frameshift_variant|HIGH|LOC103241820|GeneID:103241820|transcript|XM_008009369.1|protein_coding|3/3|c.1530dupC|p.Val511fs|5694/5795|1531/1632|511/543||INFO_REALIGN_3_PRIME,AC|intragenic_variant|MODIFIER|EXPH5|GeneID:103248407|gene_variant|GeneID:103248407|||n.1379093dupG||||||	LOF=(LOC103241820|GeneID:103241820|1|1.00)	GT	0|1
NC_023642.1	1496164	C	T	PASS	DP=42	VT=SNP	LC=3.657	ANN=T|stop_gained|HIGH|ZC3H12C|GeneID:103248422|transcript|XM_008020774.1|protein_coding|2/6|c.97C>T|p.Gln33*|631/7247|97/2655|33/884||WARNING_TRANSCRIPT_MULTIPLE_STOP_CODONS,T|stop_gained|HIGH|ZC3H12C|GeneID:103248422|transcript|XM_008020776.1|protein_coding|2/6|c.94C>T|p.Gln32*|223/8865|94/2652|32/883||WARNING_TRANSCRIPT_MULTIPLE_STOP_CODONS,T|stop_gained|HIGH|ZC3H12C|GeneID:103248422|transcrip…	LOF=(ZC3H12C|GeneID:103248422|3|1.00)	NMD=(ZC3H12C|GeneID:103248422|3|1.00)	GT	0|1
NC_023642.1	1496292	C	CT	PASS	DP=49	VT=INS	ANN=CT|frameshift_variant|HIGH|ZC3H12C|GeneID:103248422|transcript|XM_008020774.1|protein_coding|2/6|c.234dupT|p.Leu79fs|769/7247|235/2655|79/884||WARNING_TRANSCRIPT_MULTIPLE_STOP_CODONS&INFO_REALIGN_3_PRIME,CT|frameshift_variant|HIGH|ZC3H12C|GeneID:103248422|transcript|XM_008020776.1|protein_coding|2/6|c.231dupT|p.Leu78fs|361/8865|232/2652|78/883||WARNING_TRANSCRIPT_MULTIPLE_STOP_CODONS&INFO_REA…	LOF=(ZC3H12C|GeneID:103248422|3|1.00)	GT	0|1
NC_023642.1	1496461	A	AT	PASS	DP=36	VT=INS	ANN=AT|frameshift_variant|HIGH|ZC3H12C|GeneID:103248422|transcript|XM_008020774.1|protein_coding|2/6|c.400dupT|p.Cys134fs|935/7247|401/2655|134/884||WARNING_TRANSCRIPT_MULTIPLE_STOP_CODONS&INFO_REALIGN_3_PRIME,AT|frameshift_variant|HIGH|ZC3H12C|GeneID:103248422|transcript|XM_008020776.1|protein_coding|2/6|c.397dupT|p.Cys133fs|527/8865|398/2652|133/883||WARNING_TRANSCRIPT_MULTIPLE_STOP_CODONS&INFO…	LOF=(ZC3H12C|GeneID:103248422|3|1.00)	GT	0|1
NC_023642.1	1524877	C	CAA	PASS	DP=16	VT=INS	ANN=CAA|frameshift_variant|HIGH|ZC3H12C|GeneID:103248422|transcript|XM_008020774.1|protein_coding|6/6|c.1962_1963dupAA|p.Met655fs|2498/7247|1964/2655|655/884||WARNING_TRANSCRIPT_MULTIPLE_STOP_CODONS&INFO_REALIGN_3_PRIME,CAA|frameshift_variant|HIGH|ZC3H12C|GeneID:103248422|transcript|XM_008020776.1|protein_coding|6/6|c.1959_1960dupAA|p.Met654fs|2090/8865|1961/2652|654/883||WARNING_TRANSCRIPT_MULTI…	LOF=(ZC3H12C|GeneID:103248422|3|1.00)	GT	0|1
NC_023642.1	1525127	A	AG	PASS	DP=49	VT=INS	ANN=AG|frameshift_variant|HIGH|ZC3H12C|GeneID:103248422|transcript|XM_008020774.1|protein_coding|6/6|c.2207dupG|p.Ala738fs|2742/7247|2208/2655|736/884||WARNING_TRANSCRIPT_MULTIPLE_STOP_CODONS&INFO_REALIGN_3_PRIME,AG|frameshift_variant|HIGH|ZC3H12C|GeneID:103248422|transcript|XM_008020776.1|protein_coding|6/6|c.2204dupG|p.Ala737fs|2334/8865|2205/2652|735/883||WARNING_TRANSCRIPT_MULTIPLE_STOP_CODON…	LOF=(ZC3H12C|GeneID:103248422|3|1.00)	GT	0|1
NC_023642.1	1565337	C	CG	PASS	DP=92	VT=INS	ANN=CG|frameshift_variant|HIGH|IFITM10|GeneID:103236780|transcript|XM_008000633.1|protein_coding|2/3|c.216dupC|p.Ala73fs|2505/3429|216/660|72/219||,CG|downstream_gene_variant|MODIFIER|CTSD|GeneID:103236841|transcript|XM_008000736.1|protein_coding||c.*5608dupC|||||4825|,CG|intron_variant|MODIFIER|RDX|GeneID:103248423|transcript|XM_008020782.1|protein_coding|14/15|c.1749-6803dupC||||||WARNING_TRANS…	LOF=(IFITM10|GeneID:103236780|1|1.00)	GT	0|1
NC_023642.1	1585936	G	T	PASS	DP=61	VT=SNP	HC=8.700	ANN=T|stop_gained|HIGH|RDX|GeneID:103248423|transcript|XM_008020782.1|protein_coding|13/16|c.1359C>A|p.Cys453*|1564/2658|1359/1815|453/604||WARNING_TRANSCRIPT_MULTIPLE_STOP_CODONS,T|stop_gained|HIGH|RDX|GeneID:103248423|transcript|XM_008020779.1|protein_coding|13/14|c.1359C>A|p.Cys453*|1672/4490|1359/1752|453/583||WARNING_TRANSCRIPT_MULTIPLE_STOP_CODONS,T|stop_gained|HIGH|RDX|GeneID:103248423|tra…	LOF=(RDX|GeneID:103248423|5|1.00)	NMD=(RDX|GeneID:103248423|5|1.00)	GT	1|1
NC_023642.1	1590321	A	T	PASS	DP=34	VT=SNP	HC=8.700	ANN=T|stop_gained|HIGH|RDX|GeneID:103248423|transcript|XM_008020782.1|protein_coding|11/16|c.1206T>A|p.Cys402*|1411/2658|1206/1815|402/604||WARNING_TRANSCRIPT_MULTIPLE_STOP_CODONS,T|stop_gained|HIGH|RDX|GeneID:103248423|transcript|XM_008020779.1|protein_coding|11/14|c.1206T>A|p.Cys402*|1519/4490|1206/1752|402/583||WARNING_TRANSCRIPT_MULTIPLE_STOP_CODONS,T|stop_gained|HIGH|RDX|GeneID:103248423|tra…	LOF=(RDX|GeneID:103248423|5|1.00)	NMD=(RDX|GeneID:103248423|5|1.00)	GT	1|1
NC_023642.1	1605172	CT	C	PASS	DP=47	VT=DEL	ANN=C|frameshift_variant|HIGH|RDX|GeneID:103248423|transcript|XM_008020782.1|protein_coding|9/16|c.886delA|p.Ser296fs|1091/2658|886/1815|296/604||WARNING_TRANSCRIPT_MULTIPLE_STOP_CODONS,C|frameshift_variant|HIGH|RDX|GeneID:103248423|transcript|XM_008020779.1|protein_coding|9/14|c.886delA|p.Ser296fs|1199/4490|886/1752|296/583||WARNING_TRANSCRIPT_MULTIPLE_STOP_CODONS,C|frameshift_variant|HIGH|RDX|G…	LOF=(RDX|GeneID:103248423|5|1.00)	GT	1|0
NC_023642.1	1606461	CT	C	PASS	DP=37	VT=DEL	ANN=C|frameshift_variant|HIGH|RDX|GeneID:103248423|transcript|XM_008020782.1|protein_coding|8/16|c.782delA|p.Lys261fs|987/2658|782/1815|261/604||WARNING_TRANSCRIPT_MULTIPLE_STOP_CODONS,C|frameshift_variant|HIGH|RDX|GeneID:103248423|transcript|XM_008020779.1|protein_coding|8/14|c.782delA|p.Lys261fs|1095/4490|782/1752|261/583||WARNING_TRANSCRIPT_MULTIPLE_STOP_CODONS,C|frameshift_variant|HIGH|RDX|Ge…	LOF=(RDX|GeneID:103248423|5|1.00)	GT	1|0
NC_023642.1	1614740	G	GAA	PASS	DP=62	VT=INS	ANN=GAA|frameshift_variant|HIGH|RDX|GeneID:103248423|transcript|XM_008020782.1|protein_coding|5/16|c.454_455dupTT|p.Ter155fs|660/2658|455/1815|152/604||WARNING_TRANSCRIPT_MULTIPLE_STOP_CODONS,GAA|frameshift_variant|HIGH|RDX|GeneID:103248423|transcript|XM_008020779.1|protein_coding|5/14|c.454_455dupTT|p.Ter155fs|768/4490|455/1752|152/583||WARNING_TRANSCRIPT_MULTIPLE_STOP_CODONS,GAA|frameshift_vari…	LOF=(RDX|GeneID:103248423|5|0.60)	GT	0|1
NC_023642.1	1615565	C	CA	PASS	DP=54	VT=INS	ANN=CA|frameshift_variant|HIGH|RDX|GeneID:103248423|transcript|XM_008020782.1|protein_coding|4/16|c.186dupT|p.Glu63fs|391/2658|186/1815|62/604||WARNING_TRANSCRIPT_MULTIPLE_STOP_CODONS,CA|frameshift_variant|HIGH|RDX|GeneID:103248423|transcript|XM_008020779.1|protein_coding|4/14|c.186dupT|p.Glu63fs|499/4490|186/1752|62/583||WARNING_TRANSCRIPT_MULTIPLE_STOP_CODONS,CA|frameshift_variant|HIGH|RDX|Gene…	LOF=(RDX|GeneID:103248423|5|0.60)	GT	0|1
NC_023642.1	1655823	C	CG	PASS	DP=50	VT=INS	ANN=CG|frameshift_variant|HIGH|SYT8|GeneID:103237168|transcript|XM_008001184.1|protein_coding|4/6|c.395dupG|p.Ala133fs|4655/6124|396/1845|132/614||INFO_REALIGN_3_PRIME,CG|frameshift_variant|HIGH|SYT8|GeneID:103237168|transcript|XM_008001245.1|protein_coding|3/5|c.395dupG|p.Ala133fs|846/2315|396/1845|132/614||INFO_REALIGN_3_PRIME,CG|frameshift_variant|HIGH|SYT8|GeneID:103237168|transcript|XM_00800…	LOF=(SYT8|GeneID:103237168|13|1.00)	GT	0|1
NC_023642.1	1656225	CT	C	PASS	DP=38	VT=DEL	ANN=C|frameshift_variant|HIGH|SYT8|GeneID:103237168|transcript|XM_008001184.1|protein_coding|5/6|c.651delT|p.Glu218fs|4910/6124|651/1845|217/614||,C|frameshift_variant|HIGH|SYT8|GeneID:103237168|transcript|XM_008001245.1|protein_coding|4/5|c.651delT|p.Glu218fs|1101/2315|651/1845|217/614||,C|frameshift_variant|HIGH|SYT8|GeneID:103237168|transcript|XM_008001324.1|protein_coding|4/5|c.651delT|p.Glu2…	LOF=(SYT8|GeneID:103237168|13|0.69)	GT	1|0
NC_023642.1	1659597	CT	C	PASS	DP=48	VT=DEL	ANN=C|frameshift_variant|HIGH|TNNI2|GeneID:103236973|transcript|XM_008000921.1|protein_coding|2/7|c.137delT|p.Leu46fs|644/1359|137/723|46/240||,C|downstream_gene_variant|MODIFIER|SYT8|GeneID:103237168|transcript|XM_008001184.1|protein_coding||c.*1991delT|||||1971|,C|downstream_gene_variant|MODIFIER|SYT8|GeneID:103237168|transcript|XM_008001245.1|protein_coding||c.*1991delT|||||1971|,C|downstream_…	LOF=(TNNI2|GeneID:103236973|4|0.25)	GT	1|0
NC_023642.1	1702471	A	AC	PASS	DP=61	VT=INS	ANN=AC|frameshift_variant|HIGH|LOC103237714|GeneID:103237714|transcript|XM_008002073.1|protein_coding|3/11|c.322dupC|p.Arg108fs|492/1696|323/1020|108/339||INFO_REALIGN_3_PRIME,AC|frameshift_variant|HIGH|LOC103237714|GeneID:103237714|transcript|XM_008002744.1|protein_coding|3/11|c.136dupC|p.Arg46fs|422/1626|137/834|46/277||INFO_REALIGN_3_PRIME,AC|frameshift_variant|HIGH|LOC103237714|GeneID:1032377…	LOF=(LOC103237714|GeneID:103237714|12|0.83)	GT	0|1
NC_023642.1	1874627	T	C	PASS	DP=37	VT=SNP	LC=7.313	ANN=C|splice_acceptor_variant&intron_variant|HIGH|LOC103238793|GeneID:103238793|transcript|XM_008004180.1|protein_coding|1/1|c.16-1T>C||||||,C|intragenic_variant|MODIFIER|EXPH5|GeneID:103248407|gene_variant|GeneID:103248407|||n.1874627A>G||||||,C|intragenic_variant|MODIFIER|LOC103248435|GeneID:103248435_circ|gene_variant|GeneID:103248435_circ|||n.1874627T>C||||||	LOF=(LOC103238793|GeneID:103238793|1|1.00)	GT	1|1
NC_023642.1	1874724	C	CTT	PASS	DP=42	VT=INS	ANN=CTT|frameshift_variant|HIGH|LOC103238793|GeneID:103238793|transcript|XM_008004180.1|protein_coding|2/2|c.116_117dupTT|p.His40fs|178/1053|118/909|40/302||INFO_REALIGN_3_PRIME,CTT|intragenic_variant|MODIFIER|EXPH5|GeneID:103248407|gene_variant|GeneID:103248407|||n.1874726_1874725dupAA||||||,CTT|intragenic_variant|MODIFIER|LOC103248435|GeneID:103248435_circ|gene_variant|GeneID:103248435_circ|||n…	LOF=(LOC103238793|GeneID:103238793|1|1.00)	GT	0|1
NC_023642.1	1874978	ACT	A	PASS	DP=48	VT=DEL	ANN=A|frameshift_variant|HIGH|LOC103238793|GeneID:103238793|transcript|XM_008004180.1|protein_coding|2/2|c.369_370delCT|p.Cys124fs|429/1053|369/909|123/302||INFO_REALIGN_3_PRIME,A|intragenic_variant|MODIFIER|EXPH5|GeneID:103248407|gene_variant|GeneID:103248407|||n.1874980_1874979delAG||||||,A|intragenic_variant|MODIFIER|LOC103248435|GeneID:103248435_circ|gene_variant|GeneID:103248435_circ|||n.187…	LOF=(LOC103238793|GeneID:103238793|1|1.00)	GT	1|0
NC_023642.1	1923039	T	TAA	PASS	DP=26	VT=INS	ANN=TAA|frameshift_variant|HIGH|ARHGAP20|GeneID:103248434|transcript|XM_008020793.1|protein_coding|15/16|c.3130_3131dupTT|p.Leu1044fs|3225/5970|3131/3576|1044/1191||WARNING_TRANSCRIPT_MULTIPLE_STOP_CODONS,TAA|frameshift_variant|HIGH|ARHGAP20|GeneID:103248434|transcript|XM_008020799.1|protein_coding|11/12|c.2521_2522dupTT|p.Leu841fs|2572/5317|2522/2967|841/988||WARNING_TRANSCRIPT_MULTIPLE_STOP_COD…	LOF=(ARHGAP20|GeneID:103248434|6|1.00)	GT	0|1
NC_023642.1	1923602	G	GC	PASS	DP=25	VT=INS	ANN=GC|frameshift_variant|HIGH|ARHGAP20|GeneID:103248434|transcript|XM_008020793.1|protein_coding|15/16|c.2568dupG|p.Gln857fs|2662/5970|2568/3576|856/1191||WARNING_TRANSCRIPT_MULTIPLE_STOP_CODONS,GC|frameshift_variant|HIGH|ARHGAP20|GeneID:103248434|transcript|XM_008020799.1|protein_coding|11/12|c.1959dupG|p.Gln654fs|2009/5317|1959/2967|653/988||WARNING_TRANSCRIPT_MULTIPLE_STOP_CODONS,GC|frameshif…	LOF=(ARHGAP20|GeneID:103248434|6|1.00)	GT	0|1
NC_023642.1	1923707	T	TTTCCTTCC	PASS	DP=12	VT=INS	ANN=TTTCCTTCC|frameshift_variant|HIGH|ARHGAP20|GeneID:103248434|transcript|XM_008020793.1|protein_coding|15/16|c.2456_2463dupGGAAGGAA|p.Arg822fs|2557/5970|2463/3576|821/1191||WARNING_TRANSCRIPT_MULTIPLE_STOP_CODONS,TTTCCTTCC|frameshift_variant|HIGH|ARHGAP20|GeneID:103248434|transcript|XM_008020799.1|protein_coding|11/12|c.1847_1854dupGGAAGGAA|p.Arg619fs|1904/5317|1854/2967|618/988||WARNING_TRANSC…	LOF=(ARHGAP20|GeneID:103248434|6|1.00)	GT	0|1
NC_023642.1	1935439	GTGAA	G	PASS	DP=395	VT=DEL	ANN=G|frameshift_variant|HIGH|ARHGAP20|GeneID:103248434|transcript|XM_008020793.1|protein_coding|10/16|c.1090_1093delTTCA|p.Leu364fs|1187/5970|1090/3576|364/1191||WARNING_TRANSCRIPT_MULTIPLE_STOP_CODONS,G|frameshift_variant|HIGH|ARHGAP20|GeneID:103248434|transcript|XM_008020799.1|protein_coding|6/12|c.481_484delTTCA|p.Leu161fs|534/5317|481/2967|161/988||WARNING_TRANSCRIPT_MULTIPLE_STOP_CODONS,G|f…	LOF=(ARHGAP20|GeneID:103248434|6|1.00)	GT	1|0
NC_023642.1	1935553	AGTGG	A	PASS	DP=363	VT=DEL	ANN=A|frameshift_variant|HIGH|ARHGAP20|GeneID:103248434|transcript|XM_008020793.1|protein_coding|10/16|c.976_979delCCAC|p.Pro326fs|1073/5970|976/3576|326/1191||WARNING_TRANSCRIPT_MULTIPLE_STOP_CODONS,A|frameshift_variant|HIGH|ARHGAP20|GeneID:103248434|transcript|XM_008020799.1|protein_coding|6/12|c.367_370delCCAC|p.Pro123fs|420/5317|367/2967|123/988||WARNING_TRANSCRIPT_MULTIPLE_STOP_CODONS,A|fram…	LOF=(ARHGAP20|GeneID:103248434|6|1.00)	GT	1|0
NC_023642.1	1954581	CT	C	PASS	DP=55	VT=DEL	ANN=C|frameshift_variant|HIGH|LOC103241858|GeneID:103241858|transcript|XM_008009431.1|protein_coding|5/7|c.521delA|p.Gln174fs|521/829|521/780|174/259||,C|upstream_gene_variant|MODIFIER|IGF2|GeneID:103239180|transcript|XM_008004851.1|protein_coding||c.-3344delA|||||3344|,C|intron_variant|MODIFIER|ARHGAP20|GeneID:103248434|transcript|XM_008020793.1|protein_coding|6/15|c.630+1026delA||||||WARNING_TR…	LOF=(LOC103241858|GeneID:103241858|1|1.00)	GT	1|0
NC_023642.1	1966684	G	GC	PASS	DP=48	VT=INS	ANN=GC|frameshift_variant|HIGH|INS|GeneID:103239029|transcript|XM_008004561.1|protein_coding|1/2|c.226dupG|p.Ala76fs|2406/2882|226/630|76/209||,GC|upstream_gene_variant|MODIFIER|LOC103241858|GeneID:103241858|transcript|XM_008009431.1|protein_coding||c.-2209dupG|||||2209|,GC|upstream_gene_variant|MODIFIER|ARHGAP20|GeneID:103248434|transcript|XM_008020799.1|protein_coding||c.-2749dupG|||||2699|WARN…	LOF=(INS|GeneID:103239029|2|0.50)	GT	0|1
NC_023642.1	2112365	A	G	PASS	DP=39	VT=SNP	HC=7.313	ANN=G|start_lost|HIGH|TSPAN32|GeneID:103239479|transcript|XM_008006202.1|protein_coding|2/10|c.1A>G|p.Met1?|726/2100|1/1329|1/442||,G|missense_variant|MODERATE|TSPAN32|GeneID:103239479|transcript|XM_008005387.1|protein_coding|3/11|c.355A>G|p.Met119Val|489/1863|355/1683|119/560||,G|missense_variant|MODERATE|TSPAN32|GeneID:103239479|transcript|XM_008006570.1|protein_coding|3/10|c.355A>G|p.Met119Val…	LOF=(TSPAN32|GeneID:103239479|23|0.04)	GT	1|1
NC_023642.1	2220983	G	GC	PASS	DP=40	VT=INS	ANN=GC|frameshift_variant|HIGH|TRPM5|GeneID:103240902|transcript|XM_008007820.1|protein_coding|22/24|c.3435dupG|p.Leu1146fs|4661/5302|3435/3651|1145/1216||,GC|downstream_gene_variant|MODIFIER|TSSC4|GeneID:103240572|transcript|XM_008007757.1|protein_coding||c.*2434_*2435insC|||||2176|,GC|downstream_gene_variant|MODIFIER|TSSC4|GeneID:103240572|transcript|XM_008007421.1|protein_coding||c.*2434_*2435…	LOF=(TRPM5|GeneID:103240902|1|1.00)	GT	0|1
NC_023642.1	2221702	CA	C	PASS	DP=52	VT=DEL	ANN=C|frameshift_variant|HIGH|TRPM5|GeneID:103240902|transcript|XM_008007820.1|protein_coding|21/24|c.3285delT|p.Asp1096fs|4511/5302|3285/3651|1095/1216||,C|downstream_gene_variant|MODIFIER|TSSC4|GeneID:103240572|transcript|XM_008007757.1|protein_coding||c.*3154delA|||||2895|,C|downstream_gene_variant|MODIFIER|TSSC4|GeneID:103240572|transcript|XM_008007421.1|protein_coding||c.*3154delA|||||2895|,…	LOF=(TRPM5|GeneID:103240902|1|1.00)	GT	1|0
NC_023642.1	2227887	T	TG	PASS	DP=59	VT=INS	ANN=TG|frameshift_variant|HIGH|TRPM5|GeneID:103240902|transcript|XM_008007820.1|protein_coding|15/24|c.2437dupC|p.Gln813fs|3663/5302|2437/3651|813/1216||,TG|intragenic_variant|MODIFIER|EXPH5|GeneID:103248407|gene_variant|GeneID:103248407|||n.2227888dupC||||||	LOF=(TRPM5|GeneID:103240902|1|1.00)	GT	0|1
NC_023642.1	2245716	TTGGGA	T	PASS	DP=798	VT=DEL	ANN=T|frameshift_variant&stop_lost|HIGH|LOC103248430|GeneID:103248430|transcript|XM_008020789.1|protein_coding|1/5|c.240_244delGGGAT|p.Gly81fs|526/1141|240/576|80/191||WARNING_TRANSCRIPT_MULTIPLE_STOP_CODONS&INFO_REALIGN_3_PRIME,T|frameshift_variant&stop_lost|HIGH|LOC103248430|GeneID:103248430|transcript|XM_008020788.1|protein_coding|1/4|c.240_244delGGGAT|p.Gly81fs|526/1296|240/615|80/204||WARNIN…	LOF=(LOC103248430|GeneID:103248430|6|0.67)	GT	1|0
NC_023642.1	2250491	TTGTG	T	PASS	DP=37	VT=DEL	ANN=T|frameshift_variant|HIGH|LOC103248430|GeneID:103248430|transcript|XM_008020792.1|protein_coding|2/4|c.251_254delGTGT|p.Cys84fs|743/1394|251/507|84/168||WARNING_TRANSCRIPT_MULTIPLE_STOP_CODONS&INFO_REALIGN_3_PRIME,T|intron_variant|MODIFIER|LOC103248430|GeneID:103248430|transcript|XM_008020789.1|protein_coding|1/4|c.301+4728_301+4731delGTGT||||||WARNING_TRANSCRIPT_MULTIPLE_STOP_CODONS&INFO_REA…	LOF=(LOC103248430|GeneID:103248430|6|0.17)	GT	1|0
NC_023642.1	2261768	G	GC	PASS	DP=67	VT=INS	ANN=GC|frameshift_variant|HIGH|KCNQ1|GeneID:103241079|transcript|XM_008008132.1|protein_coding|1/16|c.191dupC|p.Ala65fs|327/3181|192/2031|64/676||INFO_REALIGN_3_PRIME,GC|intron_variant|MODIFIER|LOC103248430|GeneID:103248430|transcript|XM_008020787.1|protein_coding|1/2|c.310-2712dupC||||||WARNING_TRANSCRIPT_MULTIPLE_STOP_CODONS&INFO_REALIGN_3_PRIME,GC|intron_variant|MODIFIER|LOC103248430|GeneID:10…	LOF=(KCNQ1|GeneID:103241079|4|0.25)	GT	0|1
NC_023642.1	2420160	GTT	G	PASS	DP=61	VT=DEL	ANN=G|frameshift_variant|HIGH|LOC103248430|GeneID:103248430|transcript|XM_008020788.1|protein_coding|4/4|c.572_573delTT|p.Phe191fs|858/1296|572/615|191/204||WARNING_TRANSCRIPT_MULTIPLE_STOP_CODONS&INFO_REALIGN_3_PRIME,G|frameshift_variant|HIGH|LOC103248430|GeneID:103248430|transcript|XM_008020791.1|protein_coding|4/4|c.488_489delTT|p.Phe163fs|980/1418|488/531|163/176||WARNING_TRANSCRIPT_MULTIPLE_…	LOF=(LOC103248430|GeneID:103248430|6|0.50)	GT	1|0
NC_023642.1	2636956	A	AG	PASS	DP=60	VT=INS	ANN=AG|frameshift_variant|HIGH|LOC103248937|GeneID:103248937|transcript|XM_008021621.1|protein_coding|2/3|c.554dupG|p.Gly186fs|555/2130|555/1376|185/457||WARNING_TRANSCRIPT_MULTIPLE_STOP_CODONS&INFO_REALIGN_3_PRIME,AG|intron_variant|MODIFIER|KCNQ1|GeneID:103241079|transcript|XM_008008036.1|protein_coding|16/16|c.2011-23629dupG||||||INFO_REALIGN_3_PRIME,AG|intron_variant|MODIFIER|KCNQ1|GeneID:1032…	LOF=(LOC103248937|GeneID:103248937|1|1.00)	GT	0|1
NC_023642.1	2638173	C	CG	PASS	DP=65	VT=INS	ANN=CG|frameshift_variant|HIGH|LOC103248937|GeneID:103248937|transcript|XM_008021621.1|protein_coding|3/3|c.1110dupG|p.Cys371fs|1111/2130|1111/1376|371/457||WARNING_TRANSCRIPT_MULTIPLE_STOP_CODONS&INFO_REALIGN_3_PRIME,CG|intron_variant|MODIFIER|KCNQ1|GeneID:103241079|transcript|XM_008008036.1|protein_coding|16/16|c.2011-22409dupG||||||INFO_REALIGN_3_PRIME,CG|intron_variant|MODIFIER|KCNQ1|GeneID:1…	LOF=(LOC103248937|GeneID:103248937|1|1.00)	GT	0|1
NC_023642.1	2660662	G	GC	PASS	DP=65	VT=INS	ANN=GC|frameshift_variant|HIGH|KCNQ1|GeneID:103241079|transcript|XM_008008036.1|protein_coding|17/17|c.2091dupC|p.Gly698fs|3875/5045|2092/2247|698/748||INFO_REALIGN_3_PRIME,GC|frameshift_variant|HIGH|KCNQ1|GeneID:103241079|transcript|XM_008008132.1|protein_coding|16/16|c.1875dupC|p.Gly626fs|2011/3181|1876/2031|626/676||INFO_REALIGN_3_PRIME,GC|frameshift_variant|HIGH|KCNQ1|GeneID:103241079|transcr…	LOF=(KCNQ1|GeneID:103241079|4|0.75)	GT	0|1
NC_023642.1	2660680	G	GC	PASS	DP=68	VT=INS	ANN=GC|frameshift_variant|HIGH|KCNQ1|GeneID:103241079|transcript|XM_008008036.1|protein_coding|17/17|c.2109dupC|p.Arg704fs|3893/5045|2110/2247|704/748||INFO_REALIGN_3_PRIME,GC|frameshift_variant|HIGH|KCNQ1|GeneID:103241079|transcript|XM_008008132.1|protein_coding|16/16|c.1893dupC|p.Arg632fs|2029/3181|1894/2031|632/676||INFO_REALIGN_3_PRIME,GC|frameshift_variant|HIGH|KCNQ1|GeneID:103241079|transcr…	LOF=(KCNQ1|GeneID:103241079|4|0.75)	GT	0|1
NC_023642.1	2701554	A	AG	PASS	DP=52	VT=INS	ANN=AG|frameshift_variant|HIGH|SLC22A18AS|GeneID:103241468|transcript|XM_008008743.1|protein_coding|2/2|c.672dupC|p.Tyr225fs|691/2799|672/769|224/255||WARNING_TRANSCRIPT_MULTIPLE_STOP_CODONS,AG|upstream_gene_variant|MODIFIER|CDKN1C|GeneID:103241276|transcript|XM_008008443.1|protein_coding||c.-2823dupC|||||2687|,AG|upstream_gene_variant|MODIFIER|CDKN1C|GeneID:103241276|transcript|XM_008008460.1|pr…	LOF=(SLC22A18AS|GeneID:103241468|1|1.00)	GT	0|1
NC_023642.1	2741766	CT	C	PASS	DP=78	VT=DEL	ANN=C|frameshift_variant|HIGH|PHLDA2|GeneID:103241531|transcript|XM_008008843.1|protein_coding|2/3|c.236delA|p.Glu79fs|476/960|236/459|79/152||,C|frameshift_variant|HIGH|PHLDA2|GeneID:103241531|transcript|XM_008008924.1|protein_coding|3/4|c.236delA|p.Glu79fs|453/937|236/459|79/152||,C|frameshift_variant|HIGH|PHLDA2|GeneID:103241531|transcript|XM_008009010.1|protein_coding|3/4|c.236delA|p.Glu79fs|…	LOF=(PHLDA2|GeneID:103241531|4|1.00)	GT	1|0
NC_023642.1	2741805	CT	C	PASS	DP=68	VT=DEL	ANN=C|frameshift_variant|HIGH|PHLDA2|GeneID:103241531|transcript|XM_008008843.1|protein_coding|2/3|c.197delA|p.Lys66fs|437/960|197/459|66/152||,C|frameshift_variant|HIGH|PHLDA2|GeneID:103241531|transcript|XM_008008924.1|protein_coding|3/4|c.197delA|p.Lys66fs|414/937|197/459|66/152||,C|frameshift_variant|HIGH|PHLDA2|GeneID:103241531|transcript|XM_008009010.1|protein_coding|3/4|c.197delA|p.Lys66fs|…	LOF=(PHLDA2|GeneID:103241531|4|1.00)	GT	1|0
NC_023642.1	2842062	CT	C	PASS	DP=69	VT=DEL	ANN=C|frameshift_variant|HIGH|CARS|GeneID:103242251|transcript|XM_008010075.1|protein_coding|9/23|c.1010delA|p.Lys337fs|1087/2756|1010/2496|337/831||,C|frameshift_variant|HIGH|CARS|GeneID:103242251|transcript|XM_008010475.1|protein_coding|9/23|c.731delA|p.Lys244fs|1103/2772|731/2217|244/738||,C|frameshift_variant|HIGH|CARS|GeneID:103242251|transcript|XM_008010553.1|protein_coding|9/23|c.731delA|p…	LOF=(CARS|GeneID:103242251|8|1.00)	GT	1|0
NC_023642.1	2849989	CA	C	PASS	DP=27	VT=DEL	ANN=C|frameshift_variant|HIGH|C1H11orf88|GeneID:103248438|transcript|XM_008020806.1|protein_coding|3/6|c.392delA|p.Lys131fs|392/781|392/570|131/189||WARNING_TRANSCRIPT_MULTIPLE_STOP_CODONS&INFO_REALIGN_3_PRIME,C|upstream_gene_variant|MODIFIER|LOC103248439|GeneID:103248439|transcript|XM_008020807.1|protein_coding||c.-3305delT|||||3287|WARNING_TRANSCRIPT_MULTIPLE_STOP_CODONS,C|upstream_gene_variant…	LOF=(C1H11orf88|GeneID:103248438|1|1.00)	GT	1|0
NC_023642.1	2871588	C	CTT	PASS	DP=53	VT=INS	ANN=CTT|frameshift_variant|HIGH|C1H11orf88|GeneID:103248438|transcript|XM_008020806.1|protein_coding|4/6|c.432_433insTT|p.Pro145fs|433/781|433/570|145/189||WARNING_TRANSCRIPT_MULTIPLE_STOP_CODONS,CTT|intron_variant|MODIFIER|CARS|GeneID:103242251|transcript|XM_008010075.1|protein_coding|1/22|c.25+141_25+142insAA||||||,CTT|intron_variant|MODIFIER|CARS|GeneID:103242251|transcript|XM_008010475.1|prot…	LOF=(C1H11orf88|GeneID:103248438|1|1.00)	GT	0|1
NC_023642.1	2874593	TAAATAAATAAATAAAC	T	PASS	DP=34	VT=DEL	ANN=T|frameshift_variant&stop_lost|HIGH|C1H11orf88|GeneID:103248438|transcript|XM_008020806.1|protein_coding|6/6|c.522_537delTAAATAAATAAACAAA|p.Ter176fs|522/781|522/570|174/189||WARNING_TRANSCRIPT_MULTIPLE_STOP_CODONS&INFO_REALIGN_3_PRIME,T|upstream_gene_variant|MODIFIER|CARS|GeneID:103242251|transcript|XM_008010075.1|protein_coding||c.-2855_-2840delGTTTATTTATTTATTT|||||2763|,T|upstream_gene_vari…	LOF=(C1H11orf88|GeneID:103248438|1|1.00)	GT	1|0
NC_023642.1	2882547	AT	A	PASS	DP=57	VT=DEL	ANN=A|frameshift_variant|HIGH|LAYN|GeneID:103248437|transcript|XM_008020803.1|protein_coding|3/8|c.175delT|p.Cys59fs|504/2549|175/1149|59/382||WARNING_TRANSCRIPT_MULTIPLE_STOP_CODONS&INFO_REALIGN_3_PRIME,A|frameshift_variant|HIGH|LAYN|GeneID:103248437|transcript|XM_008020804.1|protein_coding|2/7|c.151delT|p.Cys51fs|480/2525|151/1125|51/374||WARNING_TRANSCRIPT_MULTIPLE_STOP_CODONS&INFO_REALIGN_3_P…	LOF=(LAYN|GeneID:103248437|4|0.50)	GT	1|0
NC_023642.1	2899515	C	CA	PASS	DP=53	VT=INS	ANN=CA|frameshift_variant|HIGH|LAYN|GeneID:103248437|transcript|XM_008020802.1|protein_coding|6/6|c.1173dupA|p.Gly392fs|1659/2367|1174/1374|392/457||WARNING_TRANSCRIPT_MULTIPLE_STOP_CODONS&INFO_REALIGN_3_PRIME,CA|frameshift_variant|HIGH|LAYN|GeneID:103248437|transcript|XM_008020803.1|protein_coding|8/8|c.948dupA|p.Gly317fs|1278/2549|949/1149|317/382||WARNING_TRANSCRIPT_MULTIPLE_STOP_CODONS&INFO_R…	LOF=(LAYN|GeneID:103248437|4|1.00)	GT	0|1
NC_023642.1	2948662	T	TC	PASS	DP=61	VT=INS	ANN=TC|frameshift_variant|HIGH|SIK2|GeneID:103248443|transcript|XM_008020819.1|protein_coding|2/16|c.363dupC|p.Ser122fs|364/4359|364/3054|122/1017||WARNING_TRANSCRIPT_MULTIPLE_STOP_CODONS&INFO_REALIGN_3_PRIME,TC|frameshift_variant|HIGH|SIK2|GeneID:103248443|transcript|XM_008020821.1|protein_coding|2/15|c.363dupC|p.Ser122fs|364/4248|364/2943|122/980||WARNING_TRANSCRIPT_MULTIPLE_STOP_CODONS&INFO_RE…	LOF=(SIK2|GeneID:103248443|3|0.67)	GT	0|1
NC_023642.1	2985635	CCG	C	PASS	DP=34	VT=DEL	ANN=C|frameshift_variant|HIGH|LOC103241863|GeneID:103241863|transcript|XM_008009447.1|protein_coding|3/5|c.185_186delCG|p.Ala62fs|186/2416|185/822|62/273||,C|upstream_gene_variant|MODIFIER|OSBPL5|GeneID:103242636|transcript|XM_008010885.1|protein_coding||c.-225_-224delCG|||||71|,C|intron_variant|MODIFIER|SIK2|GeneID:103248443|transcript|XM_008020819.1|protein_coding|4/15|c.589+21979_589+21980delC…	LOF=(LOC103241863|GeneID:103241863|1|1.00)	GT	1|0
NC_023642.1	2985657	A	AG	PASS	DP=33	VT=INS	ANN=AG|frameshift_variant|HIGH|LOC103241863|GeneID:103241863|transcript|XM_008009447.1|protein_coding|3/5|c.164dupC|p.Gly56fs|164/2416|164/822|55/273||,AG|upstream_gene_variant|MODIFIER|OSBPL5|GeneID:103242636|transcript|XM_008010885.1|protein_coding||c.-246dupC|||||93|,AG|intron_variant|MODIFIER|SIK2|GeneID:103248443|transcript|XM_008020819.1|protein_coding|4/15|c.589+22001dupG||||||WARNING_TRAN…	LOF=(LOC103241863|GeneID:103241863|1|1.00)	GT	0|1
NC_023642.1	3019761	CA	C	PASS	DP=69	VT=DEL	ANN=C|frameshift_variant|HIGH|LOC103242726|GeneID:103242726|transcript|XM_008011079.1|protein_coding|1/2|c.892delA|p.Arg298fs|4464/5833|892/1332|298/443||INFO_REALIGN_3_PRIME,C|intron_variant|MODIFIER|SIK2|GeneID:103248443|transcript|XM_008020819.1|protein_coding|4/15|c.590-11811delA||||||WARNING_TRANSCRIPT_MULTIPLE_STOP_CODONS&INFO_REALIGN_3_PRIME,C|intron_variant|MODIFIER|SIK2|GeneID:103248443|…	LOF=(LOC103242726|GeneID:103242726|1|1.00)	GT	1|0
NC_023642.1	3019992	G	GC	PASS	DP=55	VT=INS	ANN=GC|frameshift_variant|HIGH|LOC103242726|GeneID:103242726|transcript|XM_008011079.1|protein_coding|1/2|c.1127dupC|p.Pro377fs|4700/5833|1128/1332|376/443||INFO_REALIGN_3_PRIME,GC|intron_variant|MODIFIER|SIK2|GeneID:103248443|transcript|XM_008020819.1|protein_coding|4/15|c.590-11576dupC||||||WARNING_TRANSCRIPT_MULTIPLE_STOP_CODONS&INFO_REALIGN_3_PRIME,GC|intron_variant|MODIFIER|SIK2|GeneID:10324…	LOF=(LOC103242726|GeneID:103242726|1|1.00)	GT	0|1
NC_023642.1	3031685	T	TA	PASS	DP=29	VT=INS	ANN=TA|frameshift_variant|HIGH|SIK2|GeneID:103248443|transcript|XM_008020819.1|protein_coding|5/16|c.702dupA|p.Ala235fs|703/4359|703/3054|235/1017||WARNING_TRANSCRIPT_MULTIPLE_STOP_CODONS&INFO_REALIGN_3_PRIME,TA|frameshift_variant|HIGH|SIK2|GeneID:103248443|transcript|XM_008020821.1|protein_coding|5/15|c.702dupA|p.Ala235fs|703/4248|703/2943|235/980||WARNING_TRANSCRIPT_MULTIPLE_STOP_CODONS&INFO_RE…	LOF=(SIK2|GeneID:103248443|3|1.00)	GT	0|1
NC_023642.1	3039485	CT	C	PASS	DP=45	VT=DEL	ANN=C|frameshift_variant|HIGH|LOC103242785|GeneID:103242785|transcript|XM_008011191.1|protein_coding|1/1|c.55delT|p.Ser19fs|55/477|55/477|19/158||,C|upstream_gene_variant|MODIFIER|MRGPRG|GeneID:103242838|transcript|XM_008011321.1|protein_coding||c.-858delA|||||851|,C|upstream_gene_variant|MODIFIER|MRGPRG|GeneID:103242838|transcript|XM_008011402.1|protein_coding||c.-1081delA|||||937|,C|downstream_…	LOF=(LOC103242785|GeneID:103242785|1|1.00)	GT	1|0
NC_023642.1	3044617	A	AC	PASS	DP=39	VT=INS	ANN=AC|frameshift_variant|HIGH|SIK2|GeneID:103248443|transcript|XM_008020819.1|protein_coding|6/16|c.868dupC|p.Arg290fs|869/4359|869/3054|290/1017||WARNING_TRANSCRIPT_MULTIPLE_STOP_CODONS&INFO_REALIGN_3_PRIME,AC|frameshift_variant|HIGH|SIK2|GeneID:103248443|transcript|XM_008020821.1|protein_coding|6/15|c.868dupC|p.Arg290fs|869/4248|869/2943|290/980||WARNING_TRANSCRIPT_MULTIPLE_STOP_CODONS&INFO_RE…	LOF=(SIK2|GeneID:103248443|3|1.00)	GT	0|1
NC_023642.1	3087017	G	GT	PASS	DP=19	VT=INS	ANN=GT|frameshift_variant|HIGH|PPP2R1B|GeneID:103248442|transcript|XM_008020812.1|protein_coding|13/16|c.1991dupA|p.Asn664fs|2461/2852|1991/2322|664/773||WARNING_TRANSCRIPT_MULTIPLE_STOP_CODONS,GT|frameshift_variant|HIGH|ZNF195|GeneID:103243103|transcript|XM_008011953.1|protein_coding|5/5|c.1724dupA|p.Asn575fs|1798/2703|1724/1839|575/612||,GT|frameshift_variant|HIGH|PPP2R1B|GeneID:103248442|trans…	LOF=(PPP2R1B|GeneID:103248442|6|1.00),(ZNF195|GeneID:103243103|6|1.00)	GT	0|1
NC_023642.1	3087854	G	A	PASS	DP=71	VT=SNP	HC=3.657	ANN=A|splice_donor_variant&intron_variant|HIGH|PPP2R1B|GeneID:103248442|transcript|XM_008020812.1|protein_coding|12/15|c.1857+2C>T||||||WARNING_TRANSCRIPT_MULTIPLE_STOP_CODONS,A|splice_donor_variant&intron_variant|HIGH|PPP2R1B|GeneID:103248442|transcript|XM_008020814.1|protein_coding|12/15|c.1857+2C>T||||||WARNING_TRANSCRIPT_MULTIPLE_STOP_CODONS,A|splice_donor_variant&intron_variant|HIGH|PPP2R1B|…	LOF=(PPP2R1B|GeneID:103248442|6|0.83)	GT	0|1
NC_023642.1	3087988	A	AT	PASS	DP=48	VT=INS	ANN=AT|frameshift_variant|HIGH|PPP2R1B|GeneID:103248442|transcript|XM_008020812.1|protein_coding|12/16|c.1724dupA|p.Asn575fs|2194/2852|1724/2322|575/773||WARNING_TRANSCRIPT_MULTIPLE_STOP_CODONS,AT|frameshift_variant|HIGH|ZNF195|GeneID:103243103|transcript|XM_008011953.1|protein_coding|5/5|c.753dupA|p.Phe252fs|827/2703|753/1839|251/612||,AT|frameshift_variant|HIGH|PPP2R1B|GeneID:103248442|transcri…	LOF=(PPP2R1B|GeneID:103248442|6|0.83),(ZNF195|GeneID:103243103|6|1.00)	GT	0|1
NC_023642.1	3109012	CT	C	PASS	DP=55	VT=DEL	ANN=C|frameshift_variant|HIGH|PPP2R1B|GeneID:103248442|transcript|XM_008020812.1|protein_coding|2/16|c.477delA|p.Gly160fs|947/2852|477/2322|159/773||WARNING_TRANSCRIPT_MULTIPLE_STOP_CODONS,C|frameshift_variant|HIGH|PPP2R1B|GeneID:103248442|transcript|XM_008020814.1|protein_coding|2/16|c.477delA|p.Gly160fs|944/3337|477/2259|159/752||WARNING_TRANSCRIPT_MULTIPLE_STOP_CODONS,C|frameshift_variant|HIGH…	LOF=(PPP2R1B|GeneID:103248442|6|1.00)	GT	1|0
NC_023642.1	3110310	T	A	PASS	DP=42	VT=SNP	HC=4.350	ANN=A|stop_gained|HIGH|PPP2R1B|GeneID:103248442|transcript|XM_008020812.1|protein_coding|1/16|c.34A>T|p.Lys12*|504/2852|34/2322|12/773||WARNING_TRANSCRIPT_MULTIPLE_STOP_CODONS,A|stop_gained|HIGH|PPP2R1B|GeneID:103248442|transcript|XM_008020814.1|protein_coding|1/16|c.34A>T|p.Lys12*|501/3337|34/2259|12/752||WARNING_TRANSCRIPT_MULTIPLE_STOP_CODONS,A|stop_gained|HIGH|PPP2R1B|GeneID:103248442|transcr…	LOF=(PPP2R1B|GeneID:103248442|6|1.00)	NMD=(PPP2R1B|GeneID:103248442|6|1.00)	GT	0|1
NC_023642.1	3175271	T	C	PASS	DP=1534	VT=SNP	HC=3.657	ANN=C|splice_donor_variant&intron_variant|HIGH|LOC103243359|GeneID:103243359|transcript|XM_008012641.1|protein_coding|1/1|c.366+1T>C||||||,C|missense_variant|MODERATE|LOC103243359|GeneID:103243359|transcript|XM_008012554.1|protein_coding|1/2|c.367T>C|p.Tyr123His|645/1267|367/831|123/276||,C|missense_variant|MODERATE|LOC103243359|GeneID:103243359|transcript|XM_008012723.1|protein_coding|1/2|c.122T…	LOF=(LOC103243359|GeneID:103243359|4|0.25)	GT	0|1
NC_023642.1	3177134	T	A	PASS	DP=12	VT=SNP	HC=5.075	ANN=A|splice_acceptor_variant&intron_variant|HIGH|LOC103243359|GeneID:103243359|transcript|XM_008012641.1|protein_coding|1/1|c.367-1T>A||||||,A|splice_acceptor_variant&intron_variant|HIGH|LOC103243359|GeneID:103243359|transcript|XM_008012723.1|protein_coding|1/1|c.227-1T>A||||||,A|splice_region_variant&intron_variant|LOW|LOC103243359|GeneID:103243359|transcript|XM_008012796.1|protein_coding|1/1|c…	LOF=(LOC103243359|GeneID:103243359|4|0.50)	GT	0|1
NC_023642.1	3184184	TACAAAAAAAAA	T	PASS	DP=22	VT=DEL	ANN=T|frameshift_variant|HIGH|ALG9|GeneID:103248445|transcript|XM_008020822.1|protein_coding|11/17|c.1331_1341delTTTTTTTTTGT|p.Phe444fs|1522/2404|1331/2217|444/738||WARNING_TRANSCRIPT_MULTIPLE_STOP_CODONS,T|frameshift_variant|HIGH|ALG9|GeneID:103248445|transcript|XM_008020827.1|protein_coding|11/15|c.1331_1341delTTTTTTTTTGT|p.Phe444fs|1514/6324|1331/1944|444/647||WARNING_TRANSCRIPT_MULTIPLE_STOP_…	LOF=(ALG9|GeneID:103248445|10|1.00)	GT	1|0
NC_023642.1	3186500	C	CA	PASS	DP=24	VT=INS	ANN=CA|frameshift_variant|HIGH|ALG9|GeneID:103248445|transcript|XM_008020822.1|protein_coding|10/17|c.1166dupT|p.Leu389fs|1347/2404|1166/2217|389/738||WARNING_TRANSCRIPT_MULTIPLE_STOP_CODONS,CA|frameshift_variant|HIGH|ALG9|GeneID:103248445|transcript|XM_008020827.1|protein_coding|10/15|c.1166dupT|p.Leu389fs|1339/6324|1166/1944|389/647||WARNING_TRANSCRIPT_MULTIPLE_STOP_CODONS,CA|frameshift_variant…	LOF=(ALG9|GeneID:103248445|10|1.00)	GT	0|1
NC_023642.1	3191143	T	TG	PASS	DP=69	VT=INS	ANN=TG|frameshift_variant|HIGH|ALG9|GeneID:103248445|transcript|XM_008020822.1|protein_coding|9/17|c.1072dupC|p.His358fs|1253/2404|1072/2217|358/738||WARNING_TRANSCRIPT_MULTIPLE_STOP_CODONS,TG|frameshift_variant|HIGH|ALG9|GeneID:103248445|transcript|XM_008020827.1|protein_coding|9/15|c.1072dupC|p.His358fs|1245/6324|1072/1944|358/647||WARNING_TRANSCRIPT_MULTIPLE_STOP_CODONS,TG|frameshift_variant|H…	LOF=(ALG9|GeneID:103248445|10|0.90)	GT	0|1
NC_023642.1	3208500	A	AC	PASS	DP=45	VT=INS	ANN=AC|frameshift_variant|HIGH|NADSYN1|GeneID:103243603|transcript|XM_008013029.1|protein_coding|13/21|c.1191dupG|p.Phe398fs|1191/2434|1191/2259|397/752||,AC|frameshift_variant|HIGH|NADSYN1|GeneID:103243603|transcript|XM_008013104.1|protein_coding|13/21|c.978dupG|p.Phe327fs|978/2221|978/2046|326/681||,AC|frameshift_variant|HIGH|NADSYN1|GeneID:103243603|transcript|XM_008013343.1|protein_coding|13/…	LOF=(NADSYN1|GeneID:103243603|5|1.00)	GT	0|1
NC_023642.1	3249493	A	AG	PASS	DP=59	VT=INS	ANN=AG|frameshift_variant|HIGH|DHCR7|GeneID:103243806|transcript|XM_008013427.1|protein_coding|5/9|c.397dupG|p.Ala133fs|686/2703|398/1428|133/475||INFO_REALIGN_3_PRIME,AG|frameshift_variant|HIGH|DHCR7|GeneID:103243806|transcript|XM_008013611.1|protein_coding|5/9|c.397dupG|p.Ala133fs|663/2680|398/1428|133/475||INFO_REALIGN_3_PRIME,AG|frameshift_variant|HIGH|DHCR7|GeneID:103243806|transcript|XM_008…	LOF=(DHCR7|GeneID:103243806|5|1.00)	GT	0|1
NC_023642.1	3259007	CT	C	PASS	DP=64	VT=DEL	ANN=C|frameshift_variant|HIGH|CRYAB|GeneID:103248454|transcript|XM_008020847.1|protein_coding|3/3|c.356delA|p.Gln119fs|652/965|356/528|119/175||WARNING_TRANSCRIPT_MULTIPLE_STOP_CODONS,C|frameshift_variant|HIGH|CRYAB|GeneID:103248454|transcript|XM_008020848.1|protein_coding|4/4|c.356delA|p.Gln119fs|657/970|356/528|119/175||WARNING_TRANSCRIPT_MULTIPLE_STOP_CODONS,C|upstream_gene_variant|MODIFIER|HS…	LOF=(CRYAB|GeneID:103248454|2|1.00)	GT	1|0
NC_023642.1	3275431	T	TTTTC	PASS	DP=29	VT=INS	ANN=TTTTC|frameshift_variant|HIGH|C1H11orf52|GeneID:103248452|transcript|XM_008020844.1|protein_coding|4/5|c.189_192dupCTTT|p.Phe65fs|289/1138|193/372|65/123||WARNING_TRANSCRIPT_MULTIPLE_STOP_CODONS&INFO_REALIGN_3_PRIME,TTTTC|upstream_gene_variant|MODIFIER|DIXDC1|GeneID:103248450|transcript|XM_008020843.1|protein_coding||c.-1649_-1648insTTTC|||||1328|WARNING_TRANSCRIPT_MULTIPLE_STOP_CODONS,TTTTC|…	LOF=(C1H11orf52|GeneID:103248452|1|1.00)	GT	0|1
NC_023642.1	3275439	C	CT	PASS	DP=40	VT=INS	ANN=CT|frameshift_variant&stop_gained|HIGH|C1H11orf52|GeneID:103248452|transcript|XM_008020844.1|protein_coding|4/5|c.204dupT|p.Glu69fs|301/1138|205/372|69/123||WARNING_TRANSCRIPT_MULTIPLE_STOP_CODONS&INFO_REALIGN_3_PRIME,CT|upstream_gene_variant|MODIFIER|DIXDC1|GeneID:103248450|transcript|XM_008020843.1|protein_coding||c.-1641_-1640insT|||||1320|WARNING_TRANSCRIPT_MULTIPLE_STOP_CODONS,CT|upstrea…	LOF=(C1H11orf52|GeneID:103248452|1|1.00)	GT	0|1
NC_023642.1	3278393	TGG	T	PASS	DP=61	VT=DEL	ANN=T|frameshift_variant|HIGH|DIXDC1|GeneID:103248450|transcript|XM_008020843.1|protein_coding|2/6|c.50_51delGG|p.Gly17fs|370/1957|50/657|17/218||WARNING_TRANSCRIPT_MULTIPLE_STOP_CODONS&INFO_REALIGN_3_PRIME,T|frameshift_variant|HIGH|DIXDC1|GeneID:103248450|transcript|XM_008020837.1|protein_coding|2/21|c.50_51delGG|p.Gly17fs|282/5907|50/2115|17/704||WARNING_TRANSCRIPT_MULTIPLE_STOP_CODONS&INFO_REA…	LOF=(DIXDC1|GeneID:103248450|7|0.14)	GT	1|0
NC_023642.1	3335680	C	T	PASS	DP=30	VT=SNP	HC=3.657	ANN=T|stop_gained|HIGH|DIXDC1|GeneID:103248450|transcript|XM_008020836.1|protein_coding|8/20|c.943C>T|p.Gln315*|1912/6647|943/2118|315/705||WARNING_TRANSCRIPT_MULTIPLE_STOP_CODONS,T|stop_gained|HIGH|DIXDC1|GeneID:103248450|transcript|XM_008020837.1|protein_coding|9/21|c.940C>T|p.Gln314*|1172/5907|940/2115|314/704||WARNING_TRANSCRIPT_MULTIPLE_STOP_CODONS,T|stop_gained|HIGH|DIXDC1|GeneID:103248450|…	LOF=(DIXDC1|GeneID:103248450|7|0.86)	NMD=(DIXDC1|GeneID:103248450|7|0.86)	GT	0|1
NC_023642.1	3339383	G	A	PASS	DP=27	VT=SNP	LC=3.657	ANN=A|splice_acceptor_variant&intron_variant|HIGH|DIXDC1|GeneID:103248450|transcript|XM_008020839.1|protein_coding|9/19|c.1063-1G>A||||||WARNING_TRANSCRIPT_MULTIPLE_STOP_CODONS,A|splice_acceptor_variant&intron_variant|HIGH|DIXDC1|GeneID:103248450|transcript|XM_008020842.1|protein_coding|5/15|c.430-1G>A||||||WARNING_TRANSCRIPT_MULTIPLE_STOP_CODONS,A|synonymous_variant|LOW|DIXDC1|GeneID:103248450|t…	LOF=(DIXDC1|GeneID:103248450|7|0.29)	GT	0|1
NC_023642.1	3390394	CA	C	PASS	DP=27	VT=DEL	ANN=C|frameshift_variant|HIGH|DLAT|GeneID:103248460|transcript|XM_008020858.1|protein_coding|6/14|c.875delA|p.Lys292fs|2135/4945|875/1944|292/647||WARNING_TRANSCRIPT_MULTIPLE_STOP_CODONS&INFO_REALIGN_3_PRIME,C|frameshift_variant|HIGH|DLAT|GeneID:103248460|transcript|XM_008020859.1|protein_coding|6/12|c.875delA|p.Lys292fs|2136/4724|875/1722|292/573||WARNING_TRANSCRIPT_MULTIPLE_STOP_CODONS&INFO_REA…	LOF=(DLAT|GeneID:103248460|3|0.67)	GT	1|0
NC_023642.1	3416408	CTT	C	PASS	DP=43	VT=DEL	ANN=C|frameshift_variant&stop_lost|HIGH|DLAT|GeneID:103248460|transcript|XM_008020858.1|protein_coding|13/14|c.1761_1762delTT|p.Phe587fs|3021/4945|1761/1944|587/647||WARNING_TRANSCRIPT_MULTIPLE_STOP_CODONS&INFO_REALIGN_3_PRIME,C|frameshift_variant&stop_lost|HIGH|DLAT|GeneID:103248460|transcript|XM_008020859.1|protein_coding|11/12|c.1539_1540delTT|p.Phe513fs|2800/4724|1539/1722|513/573||WARNING_TR…	LOF=(DLAT|GeneID:103248460|3|1.00)	GT	1|0
NC_023642.1	3427042	C	CA	PASS	DP=48	VT=INS	ANN=CA|frameshift_variant|HIGH|PIH1D2|GeneID:103248458|transcript|XM_008020856.1|protein_coding|3/6|c.188_189insT|p.Val64fs|450/1280|188/948|63/315||WARNING_TRANSCRIPT_MULTIPLE_STOP_CODONS,CA|frameshift_variant|HIGH|PIH1D2|GeneID:103248458|transcript|XM_008020857.1|protein_coding|3/6|c.188_189insT|p.Val64fs|406/1236|188/948|63/315||WARNING_TRANSCRIPT_MULTIPLE_STOP_CODONS,CA|upstream_gene_variant|…	LOF=(PIH1D2|GeneID:103248458|2|1.00)	GT	0|1
NC_023642.1	3443462	T	C	PASS	DP=31	VT=SNP	HC=7.313	ANN=C|splice_donor_variant&intron_variant|HIGH|TIMM8B|GeneID:103248456|transcript|XM_008020849.1|protein_coding|1/1|c.84+1A>G||||||WARNING_TRANSCRIPT_MULTIPLE_STOP_CODONS,C|upstream_gene_variant|MODIFIER|SDHD|GeneID:103248461|transcript|XM_008020862.1|protein_coding||c.-270T>C|||||212|WARNING_TRANSCRIPT_MULTIPLE_STOP_CODONS,C|upstream_gene_variant|MODIFIER|SDHD|GeneID:103248461|transcript|XM_0080…	LOF=(TIMM8B|GeneID:103248456|1|1.00)	GT	1|1
NC_023642.1	3444626	CTGGGATTACAGGCATGAACCACTGCGTCTGGCCTGCAGGCCANNNNNNNNNN	C	PASS	DP=24	VT=DEL	ANN=C|frameshift_variant&splice_acceptor_variant&splice_region_variant&intron_variant|HIGH|SDHD|GeneID:103248461|transcript|XM_008020862.1|protein_coding|2/3|c.53-42_62delTGGGATTACAGGCATGAACCACTGCGTCTGGCCTGCAGGCCANNNNNNNNNN|p.???18fs||53/324|18/107||WARNING_TRANSCRIPT_MULTIPLE_STOP_CODONS,C|frameshift_variant&splice_acceptor_variant&splice_region_variant&intron_variant|HIGH|SDHD|GeneID:103248461|…	LOF=(SDHD|GeneID:103248461|2|1.00)	GT	1|0
NC_023642.1	3452441	CT	C	PASS	DP=66	VT=DEL	ANN=C|frameshift_variant|HIGH|SDHD|GeneID:103248461|transcript|XM_008020862.1|protein_coding|3/3|c.244delT|p.Ser82fs|302/518|244/324|82/107||WARNING_TRANSCRIPT_MULTIPLE_STOP_CODONS&INFO_REALIGN_3_PRIME,C|upstream_gene_variant|MODIFIER|SHANK2|GeneID:103244624|transcript|XM_008014638.1|protein_coding||c.-840delT|||||826|,C|upstream_gene_variant|MODIFIER|SHANK2|GeneID:103244624|transcript|XM_0080152…	LOF=(SDHD|GeneID:103248461|2|0.50)	GT	1|0
NC_023642.1	3513289	CT	C	PASS	DP=49	VT=DEL	ANN=C|frameshift_variant&stop_lost|HIGH|BCO2|GeneID:103248467|transcript|XM_008020868.1|protein_coding|1/15|c.61delT|p.Ter21fs|278/2298|61/2016|21/671||WARNING_TRANSCRIPT_MULTIPLE_STOP_CODONS&INFO_REALIGN_3_PRIME,C|frameshift_variant&stop_lost|HIGH|BCO2|GeneID:103248467|transcript|XM_008020873.1|protein_coding|1/5|c.61delT|p.Ter21fs|294/1458|61/597|21/198||WARNING_TRANSCRIPT_MULTIPLE_STOP_CODONS&…	LOF=(BCO2|GeneID:103248467|7|0.14)	GT	1|0
NC_023642.1	3525802	T	C	PASS	DP=59	VT=SNP	HC=7.313	ANN=C|splice_donor_variant&intron_variant|HIGH|BCO2|GeneID:103248467|transcript|XM_008020871.1|protein_coding|2/11|c.293+1T>C||||||WARNING_TRANSCRIPT_MULTIPLE_STOP_CODONS,C|intron_variant|MODIFIER|SHANK2|GeneID:103244624|transcript|XM_008014638.1|protein_coding|2/25|c.208-7765T>C||||||,C|intron_variant|MODIFIER|BCO2|GeneID:103248467|transcript|XM_008020868.1|protein_coding|4/14|c.453-4026T>C|||||…	LOF=(BCO2|GeneID:103248467|7|0.14)	GT	1|1
NC_023642.1	3529868	G	GT	PASS	DP=60	VT=INS	ANN=GT|frameshift_variant|HIGH|BCO2|GeneID:103248467|transcript|XM_008020868.1|protein_coding|5/15|c.499dupT|p.Cys167fs|717/2298|500/2016|167/671||WARNING_TRANSCRIPT_MULTIPLE_STOP_CODONS&INFO_REALIGN_3_PRIME,GT|frameshift_variant|HIGH|BCO2|GeneID:103248467|transcript|XM_008020869.1|protein_coding|5/15|c.274dupT|p.Cys92fs|1037/2618|275/1791|92/596||WARNING_TRANSCRIPT_MULTIPLE_STOP_CODONS&INFO_REAL…	LOF=(BCO2|GeneID:103248467|7|0.43)	GT	0|1
NC_023642.1	3549027	GGAGAGAGAGAAGGGGAGAGGGGGAGAGAGAGAGA	G	PASS	DP=39	VT=DEL	ANN=G|frameshift_variant&splice_acceptor_variant&splice_region_variant&intron_variant|HIGH|BCO2|GeneID:103248467|transcript|XM_008020868.1|protein_coding|10/15|c.1142-12_1163delGAGAGAGAGAAGGGGAGAGGGGGAGAGAGAGAGA|p.Gly384fs||1142/2016|381/671||WARNING_TRANSCRIPT_MULTIPLE_STOP_CODONS,G|frameshift_variant&splice_acceptor_variant&splice_region_variant&intron_variant|HIGH|BCO2|GeneID:103248467|transcr…	LOF=(BCO2|GeneID:103248467|7|0.71)	GT	1|0
NC_023642.1	3561564	AAC	A	PASS	DP=37	VT=DEL	ANN=A|frameshift_variant|HIGH|BCO2|GeneID:103248467|transcript|XM_008020868.1|protein_coding|12/15|c.1532_1533delCA|p.Thr511fs|1749/2298|1532/2016|511/671||WARNING_TRANSCRIPT_MULTIPLE_STOP_CODONS&INFO_REALIGN_3_PRIME,A|frameshift_variant|HIGH|BCO2|GeneID:103248467|transcript|XM_008020869.1|protein_coding|12/15|c.1307_1308delCA|p.Thr436fs|2069/2618|1307/1791|436/596||WARNING_TRANSCRIPT_MULTIPLE_ST…	LOF=(BCO2|GeneID:103248467|7|0.71)	GT	1|0
NC_023642.1	4144704	TC	T	PASS	DP=42	VT=DEL	ANN=T|frameshift_variant|HIGH|LOC103245420|GeneID:103245420|transcript|XM_008016148.1|protein_coding|2/2|c.516delG|p.Ser173fs|1218/1714|516/996|172/331||,T|intron_variant|MODIFIER|CTTN|GeneID:103245464|transcript|XM_008016266.1|protein_coding|14/17|c.1177-1235delG||||||,T|intron_variant|MODIFIER|CTTN|GeneID:103245464|transcript|XM_008016342.1|protein_coding|14/17|c.1177-1235delG||||||,T|intron_va…	LOF=(LOC103245420|GeneID:103245420|1|1.00)	GT	1|0
NC_023642.1	4145255	TG	T	PASS	DP=79	VT=DEL	ANN=T|frameshift_variant|HIGH|LOC103245420|GeneID:103245420|transcript|XM_008016148.1|protein_coding|1/2|c.53delC|p.Pro18fs|755/1714|53/996|18/331||,T|intron_variant|MODIFIER|CTTN|GeneID:103245464|transcript|XM_008016266.1|protein_coding|14/17|c.1176+761delC||||||,T|intron_variant|MODIFIER|CTTN|GeneID:103245464|transcript|XM_008016342.1|protein_coding|14/17|c.1176+761delC||||||,T|intron_variant|M…	LOF=(LOC103245420|GeneID:103245420|1|1.00)	GT	1|0
NC_023642.1	4227528	CT	C	PASS	DP=42	VT=DEL	ANN=C|frameshift_variant|HIGH|PPFIA1|GeneID:103245189|transcript|XM_008015641.1|protein_coding|17/32|c.2034delA|p.Glu679fs|2185/4620|2034/3804|678/1267||,C|frameshift_variant|HIGH|PPFIA1|GeneID:103245189|transcript|XM_008015793.1|protein_coding|16/28|c.1959delA|p.Glu654fs|2169/5232|1959/3609|653/1202||,C|frameshift_variant|HIGH|PPFIA1|GeneID:103245189|transcript|XM_008015854.1|protein_coding|16/2…	LOF=(PPFIA1|GeneID:103245189|5|1.00)	GT	1|0
NC_023642.1	4361828	G	A	PASS	DP=24	VT=SNP	HC=7.313	ANN=A|splice_donor_variant&intron_variant|HIGH|FADD|GeneID:103245758|transcript|XM_008016927.1|protein_coding|1/2|c.-61+1C>T||||||,A|intron_variant|MODIFIER|NCAM1|GeneID:103248479|transcript|XM_008020886.1|protein_coding|1/22|c.52+28848G>A||||||WARNING_TRANSCRIPT_MULTIPLE_STOP_CODONS,A|intron_variant|MODIFIER|NCAM1|GeneID:103248479|transcript|XM_008020885.1|protein_coding|1/19|c.52+28848G>A||||||…	LOF=(FADD|GeneID:103245758|1|1.00)	GT	1|1
NC_023642.1	4575623	T	G	PASS	DP=96	VT=SNP	HC=8.700	ANN=G|splice_acceptor_variant&intron_variant|HIGH|NCAM1|GeneID:103248479|transcript|XM_008020886.1|protein_coding|1/22|c.53-2T>G||||||WARNING_TRANSCRIPT_MULTIPLE_STOP_CODONS,G|splice_acceptor_variant&intron_variant|HIGH|NCAM1|GeneID:103248479|transcript|XM_008020885.1|protein_coding|1/19|c.53-2T>G||||||WARNING_TRANSCRIPT_MULTIPLE_STOP_CODONS,G|splice_acceptor_variant&intron_variant|HIGH|NCAM1|Gen…	LOF=(NCAM1|GeneID:103248479|9|1.00)	GT	1|1
NC_023642.1	4640373	C	CAACT	PASS	DP=310	VT=INS	ANN=CAACT|frameshift_variant|HIGH|NCAM1|GeneID:103248479|transcript|XM_008020886.1|protein_coding|22/23|c.2515_2516insAACT|p.Pro839fs|2721/5957|2516/2718|839/905||WARNING_TRANSCRIPT_MULTIPLE_STOP_CODONS,CAACT|intragenic_variant|MODIFIER|EXPH5|GeneID:103248407|gene_variant|GeneID:103248407|||n.4640374_4640373insAGTT||||||	LOF=(NCAM1|GeneID:103248479|9|0.11)	GT	0|1
NC_023642.1	4640417	CCATT	C	PASS	DP=348	VT=DEL	ANN=C|frameshift_variant|HIGH|NCAM1|GeneID:103248479|transcript|XM_008020886.1|protein_coding|22/23|c.2563_2566delTCAT|p.Ser855fs|2768/5957|2563/2718|855/905||WARNING_TRANSCRIPT_MULTIPLE_STOP_CODONS&INFO_REALIGN_3_PRIME,C|intragenic_variant|MODIFIER|EXPH5|GeneID:103248407|gene_variant|GeneID:103248407|||n.4640421_4640418delAATG||||||	LOF=(NCAM1|GeneID:103248479|9|0.11)	GT	1|0
NC_023642.1	4640425	CCACT	C	PASS	DP=360	VT=DEL	ANN=C|frameshift_variant|HIGH|NCAM1|GeneID:103248479|transcript|XM_008020886.1|protein_coding|22/23|c.2570_2573delCTCA|p.Thr857fs|2775/5957|2570/2718|857/905||WARNING_TRANSCRIPT_MULTIPLE_STOP_CODONS&INFO_REALIGN_3_PRIME,C|intragenic_variant|MODIFIER|EXPH5|GeneID:103248407|gene_variant|GeneID:103248407|||n.4640429_4640426delAGTG||||||	LOF=(NCAM1|GeneID:103248479|9|0.11)	GT	1|0
NC_023642.1	4640428	CT	C	PASS	DP=341	VT=DEL	ANN=C|frameshift_variant|HIGH|NCAM1|GeneID:103248479|transcript|XM_008020886.1|protein_coding|22/23|c.2571delT|p.His858fs|2776/5957|2571/2718|857/905||WARNING_TRANSCRIPT_MULTIPLE_STOP_CODONS,C|intragenic_variant|MODIFIER|EXPH5|GeneID:103248407|gene_variant|GeneID:103248407|||n.4640429delA||||||	LOF=(NCAM1|GeneID:103248479|9|0.11)	GT	1|0
NC_023642.1	4686257	G	GCCCA	PASS	DP=40	VT=INS	ANN=GCCCA|frameshift_variant|HIGH|TTC12|GeneID:103248487|transcript|XM_008020889.1|protein_coding|6/23|c.369_370insCCCA|p.Met124fs|541/2507|370/2241|124/746||WARNING_TRANSCRIPT_MULTIPLE_STOP_CODONS,GCCCA|frameshift_variant|HIGH|TTC12|GeneID:103248487|transcript|XM_008020896.1|protein_coding|6/22|c.369_370insCCCA|p.Met124fs|470/2306|370/2118|124/705||WARNING_TRANSCRIPT_MULTIPLE_STOP_CODONS,GCCCA|f…	LOF=(TTC12|GeneID:103248487|18|0.67)	GT	0|1
NC_023642.1	4764354	T	TTG	PASS	DP=34	VT=INS	ANN=TTG|frameshift_variant|HIGH|ANKK1|GeneID:103248485|transcript|XM_008020888.1|protein_coding|8/8|c.1908_1909dupTG|p.Glu637fs|1922/2588|1910/2492|637/829||WARNING_TRANSCRIPT_MULTIPLE_STOP_CODONS&INFO_REALIGN_3_PRIME,TTG|intragenic_variant|MODIFIER|EXPH5|GeneID:103248407|gene_variant|GeneID:103248407|||n.4764356_4764355dupCA||||||	LOF=(ANKK1|GeneID:103248485|1|1.00)	GT	0|1
NC_023642.1	4775801	T	TC	PASS	DP=45	VT=INS	ANN=TC|frameshift_variant|HIGH|DRD2|GeneID:103248489|transcript|XM_008020909.1|protein_coding|8/8|c.1397dupG|p.Val467fs|1461/2651|1397/1473|466/490||WARNING_TRANSCRIPT_MULTIPLE_STOP_CODONS,TC|frameshift_variant|HIGH|DRD2|GeneID:103248489|transcript|XM_008020912.1|protein_coding|8/8|c.1256dupG|p.Val420fs|2114/3304|1256/1332|419/443||WARNING_TRANSCRIPT_MULTIPLE_STOP_CODONS,TC|frameshift_variant|HIG…	LOF=(DRD2|GeneID:103248489|5|1.00)	GT	0|1
NC_023642.1	4780431	GAA	G	PASS	DP=45	VT=DEL	ANN=G|frameshift_variant|HIGH|DRD2|GeneID:103248489|transcript|XM_008020909.1|protein_coding|5/8|c.839_840delTT|p.Phe280fs|904/2651|839/1473|280/490||WARNING_TRANSCRIPT_MULTIPLE_STOP_CODONS,G|frameshift_variant|HIGH|DRD2|GeneID:103248489|transcript|XM_008020912.1|protein_coding|5/8|c.698_699delTT|p.Phe233fs|1557/3304|698/1332|233/443||WARNING_TRANSCRIPT_MULTIPLE_STOP_CODONS,G|frameshift_variant|H…	LOF=(DRD2|GeneID:103248489|5|1.00)	GT	1|0
NC_023642.1	4883888	C	CCTATG	PASS	DP=45	VT=INS	ANN=CCTATG|frameshift_variant|HIGH|LOC103246443|GeneID:103246443|transcript|XM_008018080.1|protein_coding|2/2|c.648_649insCTATG|p.Tyr217fs|844/1207|649/846|217/281||,CCTATG|upstream_gene_variant|MODIFIER|ORAOV1|GeneID:103246627|transcript|XM_008018369.1|protein_coding||c.-5060_-5059insCTATG|||||4880|,CCTATG|upstream_gene_variant|MODIFIER|ORAOV1|GeneID:103246627|transcript|XM_008018534.1|protein_c…	LOF=(LOC103246443|GeneID:103246443|1|1.00)	GT	0|1
NC_023642.1	4899852	C	CTT	PASS	DP=67	VT=INS	ANN=CTT|frameshift_variant|HIGH|ORAOV1|GeneID:103246627|transcript|XM_008018369.1|protein_coding|4/4|c.746_747dupTT|p.Leu250fs|927/1445|748/999|250/332||INFO_REALIGN_3_PRIME,CTT|downstream_gene_variant|MODIFIER|ORAOV1|GeneID:103246627|transcript|XM_008018534.1|protein_coding||c.*1612_*1613insTT|||||1415|,CTT|downstream_gene_variant|MODIFIER|ORAOV1|GeneID:103246627|transcript|XM_008018457.1|protei…	LOF=(ORAOV1|GeneID:103246627|3|0.33)	GT	0|1
NC_023642.1	5062029	CA	C	PASS	DP=166	VT=DEL	ANN=C|frameshift_variant|HIGH|TMPRSS5|GeneID:103248494|transcript|XM_008020914.1|protein_coding|11/16|c.1263delT|p.Ala422fs|2230/4070|1263/1491|421/496||WARNING_TRANSCRIPT_MULTIPLE_STOP_CODONS,C|frameshift_variant|HIGH|TMPRSS5|GeneID:103248494|transcript|XM_008020916.1|protein_coding|11/15|c.1263delT|p.Ala422fs|2230/4021|1263/1491|421/496||WARNING_TRANSCRIPT_MULTIPLE_STOP_CODONS,C|frameshift_vari…	LOF=(TMPRSS5|GeneID:103248494|12|0.92)	GT	1|0
NC_023642.1	5071718	CG	C	PASS	DP=50	VT=DEL	ANN=C|frameshift_variant|HIGH|TMPRSS5|GeneID:103248494|transcript|XM_008020914.1|protein_coding|2/16|c.97delC|p.Arg33fs|1064/4070|97/1491|33/496||WARNING_TRANSCRIPT_MULTIPLE_STOP_CODONS,C|frameshift_variant|HIGH|TMPRSS5|GeneID:103248494|transcript|XM_008020916.1|protein_coding|2/15|c.97delC|p.Arg33fs|1064/4021|97/1491|33/496||WARNING_TRANSCRIPT_MULTIPLE_STOP_CODONS,C|frameshift_variant|HIGH|TMPRS…	LOF=(TMPRSS5|GeneID:103248494|12|0.58)	GT	1|0
NC_023642.1	5112091	GCATC	G	PASS	DP=128	VT=DEL	ANN=G|frameshift_variant|HIGH|ZW10|GeneID:103248938|transcript|XM_008021622.1|protein_coding|14/15|c.1932_1935delGATG|p.Trp644fs|2043/2819|1932/2202|644/733||WARNING_TRANSCRIPT_MULTIPLE_STOP_CODONS,G|intragenic_variant|MODIFIER|EXPH5|GeneID:103248407|gene_variant|GeneID:103248407|||n.5112095_5112092delGATG||||||	LOF=(ZW10|GeneID:103248938|1|1.00)	GT	1|0
NC_023642.1	5112110	TC	T	PASS	DP=104	VT=DEL	ANN=T|frameshift_variant|HIGH|ZW10|GeneID:103248938|transcript|XM_008021622.1|protein_coding|14/15|c.1916delG|p.Gly639fs|2024/2819|1916/2202|639/733||WARNING_TRANSCRIPT_MULTIPLE_STOP_CODONS,T|intragenic_variant|MODIFIER|EXPH5|GeneID:103248407|gene_variant|GeneID:103248407|||n.5112111delG||||||	LOF=(ZW10|GeneID:103248938|1|1.00)	GT	1|0
NC_023642.1	5144385	C	CA	PASS	DP=50	VT=INS	ANN=CA|frameshift_variant|HIGH|ZW10|GeneID:103248938|transcript|XM_008021622.1|protein_coding|3/15|c.230dupT|p.Leu77fs|338/2819|230/2202|77/733||WARNING_TRANSCRIPT_MULTIPLE_STOP_CODONS,CA|intragenic_variant|MODIFIER|EXPH5|GeneID:103248407|gene_variant|GeneID:103248407|||n.5144386dupT||||||	LOF=(ZW10|GeneID:103248938|1|1.00)	GT	0|1
NC_023642.1	5144661	AAG	A	PASS	DP=36	VT=DEL	ANN=A|frameshift_variant|HIGH|ZW10|GeneID:103248938|transcript|XM_008021622.1|protein_coding|2/15|c.173_174delCT|p.Ser58fs|282/2819|173/2202|58/733||WARNING_TRANSCRIPT_MULTIPLE_STOP_CODONS,A|intragenic_variant|MODIFIER|EXPH5|GeneID:103248407|gene_variant|GeneID:103248407|||n.5144663_5144662delCT||||||	LOF=(ZW10|GeneID:103248938|1|1.00)	GT	1|0
NC_023642.1	5210290	TCTCC	T	PASS	DP=47	VT=DEL	ANN=T|frameshift_variant|HIGH|USP28|GeneID:103248500|transcript|XM_008020930.1|protein_coding|9/26|c.979_982delGGAG|p.Gly327fs|1431/5366|979/3537|327/1178||WARNING_TRANSCRIPT_MULTIPLE_STOP_CODONS,T|frameshift_variant|HIGH|USP28|GeneID:103248500|transcript|XM_008020935.1|protein_coding|9/24|c.979_982delGGAG|p.Gly327fs|1429/5082|979/3255|327/1084||WARNING_TRANSCRIPT_MULTIPLE_STOP_CODONS,T|frameshif…	LOF=(USP28|GeneID:103248500|8|1.00)	GT	1|0
NC_023642.1	5211315	AT	A	PASS	DP=30	VT=DEL	ANN=A|frameshift_variant|HIGH|USP28|GeneID:103248500|transcript|XM_008020930.1|protein_coding|8/26|c.941delA|p.Asn314fs|1390/5366|941/3537|314/1178||WARNING_TRANSCRIPT_MULTIPLE_STOP_CODONS,A|frameshift_variant|HIGH|USP28|GeneID:103248500|transcript|XM_008020935.1|protein_coding|8/24|c.941delA|p.Asn314fs|1388/5082|941/3255|314/1084||WARNING_TRANSCRIPT_MULTIPLE_STOP_CODONS,A|frameshift_variant|HIGH…	LOF=(USP28|GeneID:103248500|8|1.00)	GT	1|0
NC_023642.1	5212840	T	TC	PASS	DP=61	VT=INS	ANN=TC|frameshift_variant|HIGH|USP28|GeneID:103248500|transcript|XM_008020930.1|protein_coding|7/26|c.835_836insG|p.Lys279fs|1284/5366|835/3537|279/1178||WARNING_TRANSCRIPT_MULTIPLE_STOP_CODONS,TC|frameshift_variant|HIGH|USP28|GeneID:103248500|transcript|XM_008020935.1|protein_coding|7/24|c.835_836insG|p.Lys279fs|1282/5082|835/3255|279/1084||WARNING_TRANSCRIPT_MULTIPLE_STOP_CODONS,TC|frameshift_v…	LOF=(USP28|GeneID:103248500|8|1.00)	GT	0|1
NC_023642.1	5268466	T	TGG	PASS	DP=66	VT=INS	ANN=TGG|frameshift_variant|HIGH|MYEOV|GeneID:103247134|transcript|XM_008019194.1|protein_coding|1/1|c.529_530dupCC|p.Pro178fs|530/749|530/749|177/248||WARNING_TRANSCRIPT_MULTIPLE_STOP_CODONS,TGG|intragenic_variant|MODIFIER|EXPH5|GeneID:103248407|gene_variant|GeneID:103248407|||n.5268468_5268467dupCC||||||	LOF=(MYEOV|GeneID:103247134|1|1.00)	GT	0|1
NC_023642.1	5314909	TAA	T	PASS	DP=45	VT=DEL	ANN=T|frameshift_variant&splice_donor_variant&splice_region_variant&intron_variant|HIGH|HTR3B|GeneID:103248501|transcript|XM_008020939.1|protein_coding|5/9|c.538_538+1delAA|p.Asn180fs|1665/2532|538/1326|180/441||WARNING_TRANSCRIPT_MULTIPLE_STOP_CODONS,T|intragenic_variant|MODIFIER|EXPH5|GeneID:103248407|gene_variant|GeneID:103248407|||n.5314911_5314910delTT||||||,T|intragenic_variant|MODIFIER|LOC…	LOF=(HTR3B|GeneID:103248501|1|1.00)	GT	1|0
NC_023642.1	5325532	C	T	PASS	DP=67	VT=SNP	HC=7.313	ANN=T|stop_gained|HIGH|HTR3B|GeneID:103248501|transcript|XM_008020939.1|protein_coding|7/9|c.745C>T|p.Arg249*|1872/2532|745/1326|249/441||WARNING_TRANSCRIPT_MULTIPLE_STOP_CODONS,T|intragenic_variant|MODIFIER|EXPH5|GeneID:103248407|gene_variant|GeneID:103248407|||n.5325532G>A||||||,T|intragenic_variant|MODIFIER|LOC103247204|GeneID:103247204|gene_variant|GeneID:103247204|||n.5325532C>T||||||	LOF=(HTR3B|GeneID:103248501|1|1.00)	NMD=(HTR3B|GeneID:103248501|1|1.00)	GT	1|1
NC_023642.1	5325695	A	G	PASS	DP=61	VT=SNP	HC=7.313	ANN=G|splice_donor_variant&intron_variant|HIGH|HTR3B|GeneID:103248501|transcript|XM_008020939.1|protein_coding|7/8|c.907+1A>G||||||WARNING_TRANSCRIPT_MULTIPLE_STOP_CODONS,G|intragenic_variant|MODIFIER|EXPH5|GeneID:103248407|gene_variant|GeneID:103248407|||n.5325695T>C||||||,G|intragenic_variant|MODIFIER|LOC103247204|GeneID:103247204|gene_variant|GeneID:103247204|||n.5325695A>G||||||	LOF=(HTR3B|GeneID:103248501|1|1.00)	GT	1|1
NC_023642.1	5327135	A	T	PASS	DP=9	VT=SNP	HC=8.700	ANN=T|stop_gained|HIGH|HTR3B|GeneID:103248501|transcript|XM_008020939.1|protein_coding|8/9|c.913A>T|p.Lys305*|2040/2532|913/1326|305/441||WARNING_TRANSCRIPT_MULTIPLE_STOP_CODONS,T|intragenic_variant|MODIFIER|EXPH5|GeneID:103248407|gene_variant|GeneID:103248407|||n.5327135T>A||||||,T|intragenic_variant|MODIFIER|LOC103247204|GeneID:103247204|gene_variant|GeneID:103247204|||n.5327135A>T||||||	LOF=(HTR3B|GeneID:103248501|1|1.00)	NMD=(HTR3B|GeneID:103248501|1|1.00)	GT	1|1
NC_023642.1	5367840	GT	G	PASS	DP=72	VT=DEL	ANN=G|frameshift_variant|HIGH|HTR3A|GeneID:103248502|transcript|XM_008020940.1|protein_coding|5/8|c.470delT|p.Phe157fs|1180/2811|470/1548|157/515||WARNING_TRANSCRIPT_MULTIPLE_STOP_CODONS&INFO_REALIGN_3_PRIME,G|frameshift_variant|HIGH|HTR3A|GeneID:103248502|transcript|XM_008020941.1|protein_coding|5/9|c.470delT|p.Phe157fs|1175/2710|470/1452|157/483||WARNING_TRANSCRIPT_MULTIPLE_STOP_CODONS&INFO_REA…	LOF=(HTR3A|GeneID:103248502|2|1.00)	GT	1|0
NC_023642.1	5367880	CT	C	PASS	DP=58	VT=DEL	ANN=C|frameshift_variant|HIGH|HTR3A|GeneID:103248502|transcript|XM_008020940.1|protein_coding|5/8|c.509delT|p.Leu170fs|1219/2811|509/1548|170/515||WARNING_TRANSCRIPT_MULTIPLE_STOP_CODONS,C|frameshift_variant|HIGH|HTR3A|GeneID:103248502|transcript|XM_008020941.1|protein_coding|5/9|c.509delT|p.Leu170fs|1214/2710|509/1452|170/483||WARNING_TRANSCRIPT_MULTIPLE_STOP_CODONS,C|intragenic_variant|MODIFIER…	LOF=(HTR3A|GeneID:103248502|2|1.00)	GT	1|0
NC_023642.1	5367913	C	T	PASS	DP=48	VT=SNP	HC=3.657	ANN=T|stop_gained|HIGH|HTR3A|GeneID:103248502|transcript|XM_008020940.1|protein_coding|5/8|c.541C>T|p.Arg181*|1251/2811|541/1548|181/515||WARNING_TRANSCRIPT_MULTIPLE_STOP_CODONS,T|stop_gained|HIGH|HTR3A|GeneID:103248502|transcript|XM_008020941.1|protein_coding|5/9|c.541C>T|p.Arg181*|1246/2710|541/1452|181/483||WARNING_TRANSCRIPT_MULTIPLE_STOP_CODONS,T|intragenic_variant|MODIFIER|EXPH5|GeneID:1032…	LOF=(HTR3A|GeneID:103248502|2|1.00)	NMD=(HTR3A|GeneID:103248502|2|1.00)	GT	0|1
NC_023642.1	5370889	AC	A	PASS	DP=468	VT=DEL	ANN=A|frameshift_variant|HIGH|HTR3A|GeneID:103248502|transcript|XM_008020940.1|protein_coding|6/8|c.567delC|p.Tyr190fs|1277/2811|567/1548|189/515||WARNING_TRANSCRIPT_MULTIPLE_STOP_CODONS,A|frameshift_variant|HIGH|HTR3A|GeneID:103248502|transcript|XM_008020941.1|protein_coding|6/9|c.567delC|p.Tyr190fs|1272/2710|567/1452|189/483||WARNING_TRANSCRIPT_MULTIPLE_STOP_CODONS,A|intragenic_variant|MODIFIER…	LOF=(HTR3A|GeneID:103248502|2|1.00)	GT	1|0
NC_023642.1	5371041	CCATCAT	C	PASS	DP=395	VT=DEL	ANN=C|frameshift_variant&splice_donor_variant&splice_region_variant&intron_variant|HIGH|HTR3A|GeneID:103248502|transcript|XM_008020940.1|protein_coding|6/8|c.719_720+4delCATCAT|p.Pro240fs|1429/2811|719/1548|240/515||WARNING_TRANSCRIPT_MULTIPLE_STOP_CODONS,C|frameshift_variant&splice_donor_variant&splice_region_variant&intron_variant|HIGH|HTR3A|GeneID:103248502|transcript|XM_008020941.1|protein_co…	LOF=(HTR3A|GeneID:103248502|2|1.00)	GT	1|0
NC_023642.1	5797775	A	AG	PASS	DP=61	VT=INS	ANN=AG|frameshift_variant|HIGH|MTL5|GeneID:103248615|transcript|XM_008021186.1|protein_coding|4/10|c.653dupG|p.Thr219fs|831/2617|654/1527|218/508||INFO_REALIGN_3_PRIME,AG|intragenic_variant|MODIFIER|EXPH5|GeneID:103248407|gene_variant|GeneID:103248407|||n.5797776dupC||||||	LOF=(MTL5|GeneID:103248615|1|1.00)	GT	0|1
NC_023642.1	5857577	A	AG	PASS	DP=116	VT=INS	ANN=AG|frameshift_variant|HIGH|LOC103248684|GeneID:103248684|transcript|XM_008021279.1|protein_coding|2/2|c.403dupG|p.Ala135fs|456/696|404/642|135/213||INFO_REALIGN_3_PRIME,AG|upstream_gene_variant|MODIFIER|GAL|GeneID:103248753|transcript|XM_008021393.1|protein_coding||c.-1032dupC|||||605|,AG|upstream_gene_variant|MODIFIER|GAL|GeneID:103248753|transcript|XM_008021458.1|protein_coding||c.-267dupC|…	LOF=(LOC103248684|GeneID:103248684|1|1.00)	GT	0|1
NC_023642.1	5857639	G	GC	PASS	DP=111	VT=INS	ANN=GC|frameshift_variant|HIGH|LOC103248684|GeneID:103248684|transcript|XM_008021279.1|protein_coding|2/2|c.466dupC|p.Leu156fs|519/696|467/642|156/213||INFO_REALIGN_3_PRIME,GC|upstream_gene_variant|MODIFIER|GAL|GeneID:103248753|transcript|XM_008021393.1|protein_coding||c.-1094dupG|||||667|,GC|upstream_gene_variant|MODIFIER|GAL|GeneID:103248753|transcript|XM_008021458.1|protein_coding||c.-329dupG|…	LOF=(LOC103248684|GeneID:103248684|1|1.00)	GT	0|1
NC_023642.1	5923828	TG	T	PASS	DP=23	VT=DEL	ANN=T|frameshift_variant|HIGH|NXPE1|GeneID:103248939|transcript|XM_008021623.1|protein_coding|5/5|c.1419delC|p.Thr474fs|1419/1895|1419/1599|473/532||WARNING_TRANSCRIPT_MULTIPLE_STOP_CODONS,T|downstream_gene_variant|MODIFIER|PPP6R3|GeneID:103248840|transcript|XM_008021550.1|protein_coding||c.*979delC|||||950|,T|downstream_gene_variant|MODIFIER|PPP6R3|GeneID:103248840|transcript|XM_008021662.1|prot…	LOF=(NXPE1|GeneID:103248939|1|1.00)	GT	1|0
NC_023642.1	6061443	GTT	G	PASS	DP=53	VT=DEL	ANN=G|frameshift_variant&stop_lost|HIGH|LOC103248940|GeneID:103248940|transcript|XM_008021624.1|protein_coding|2/2|c.432_433delTT|p.Phe144fs|432/540|432/540|144/179||WARNING_TRANSCRIPT_MULTIPLE_STOP_CODONS&INFO_REALIGN_3_PRIME,G|upstream_gene_variant|MODIFIER|LOC103248520|GeneID:103248520|transcript|XM_008020957.1|protein_coding||c.-238_-237delTT|||||203|WARNING_TRANSCRIPT_MULTIPLE_STOP_CODONS,G|…	LOF=(LOC103248940|GeneID:103248940|1|1.00)	GT	1|0
NC_023642.1	6061494	T	TC	PASS	DP=72	VT=INS	ANN=TC|frameshift_variant|HIGH|LOC103248940|GeneID:103248940|transcript|XM_008021624.1|protein_coding|2/2|c.486dupC|p.Asn163fs|487/540|487/540|163/179||WARNING_TRANSCRIPT_MULTIPLE_STOP_CODONS&INFO_REALIGN_3_PRIME,TC|upstream_gene_variant|MODIFIER|LOC103248520|GeneID:103248520|transcript|XM_008020957.1|protein_coding||c.-188_-187insC|||||152|WARNING_TRANSCRIPT_MULTIPLE_STOP_CODONS,TC|intron_varian…	LOF=(LOC103248940|GeneID:103248940|1|1.00)	GT	0|1
NC_023642.1	6070727	T	TG	PASS	DP=35	VT=INS	ANN=TG|frameshift_variant|HIGH|LOC103248520|GeneID:103248520|transcript|XM_008020957.1|protein_coding|4/4|c.797dupG|p.Ile267fs|833/1435|798/1219|266/405||WARNING_TRANSCRIPT_MULTIPLE_STOP_CODONS&INFO_REALIGN_3_PRIME,TG|intron_variant|MODIFIER|PPP6R3|GeneID:103248840|transcript|XM_008021550.1|protein_coding|1/22|c.-158+3015dupC||||||,TG|intron_variant|MODIFIER|PPP6R3|GeneID:103248840|transcript|XM_…	LOF=(LOC103248520|GeneID:103248520|1|1.00)	GT	0|1
NC_023642.1	6355161	G	GAA	PASS	DP=67	VT=INS	ANN=GAA|frameshift_variant|HIGH|SUV420H1|GeneID:103215291|transcript|XM_007961632.1|protein_coding|10/11|c.1165_1166dupAA|p.Asn389fs|1654/5971|1167/2658|389/885||INFO_REALIGN_3_PRIME,GAA|frameshift_variant|HIGH|SUV420H1|GeneID:103215291|transcript|XM_007961835.1|protein_coding|9/10|c.952_953dupAA|p.Asn318fs|1419/5736|954/2445|318/814||INFO_REALIGN_3_PRIME,GAA|frameshift_variant|HIGH|SUV420H1|Gene…	LOF=(SUV420H1|GeneID:103215291|6|1.00)	GT	0|1
NC_023642.1	6412172	G	GC	PASS	DP=98	VT=INS	ANN=GC|frameshift_variant|HIGH|CHKA|GeneID:103215653|transcript|XM_007962275.1|protein_coding|1/12|c.573dupC|p.Ala192fs|574/2892|574/1755|192/584||INFO_REALIGN_3_PRIME,GC|frameshift_variant|HIGH|CHKA|GeneID:103215653|transcript|XM_007962362.1|protein_coding|1/11|c.573dupC|p.Ala192fs|574/2838|574/1701|192/566||INFO_REALIGN_3_PRIME,GC|frameshift_variant|HIGH|CHKA|GeneID:103215653|transcript|XM_0079…	LOF=(CHKA|GeneID:103215653|3|1.00)	GT	0|1
NC_023642.1	6470811	C	CT	PASS	DP=78	VT=INS	ANN=CT|frameshift_variant|HIGH|CHKA|GeneID:103215653|transcript|XM_007962275.1|protein_coding|9/12|c.1466dupT|p.Arg490fs|1467/2892|1467/1755|489/584||INFO_REALIGN_3_PRIME,CT|frameshift_variant|HIGH|CHKA|GeneID:103215653|transcript|XM_007962362.1|protein_coding|8/11|c.1412dupT|p.Arg472fs|1413/2838|1413/1701|471/566||INFO_REALIGN_3_PRIME,CT|frameshift_variant|HIGH|CHKA|GeneID:103215653|transcript|X…	LOF=(CHKA|GeneID:103215653|3|1.00)	GT	0|1
NC_023642.1	6491003	T	TG	PASS	DP=63	VT=INS	ANN=TG|frameshift_variant|HIGH|TCIRG1|GeneID:103215553|transcript|XM_007962086.1|protein_coding|10/20|c.1113dupC|p.Thr372fs|1116/2613|1113/2529|371/842||,TG|frameshift_variant|HIGH|TCIRG1|GeneID:103215553|transcript|XM_007962164.1|protein_coding|10/20|c.1077dupC|p.Thr360fs|1180/2677|1077/2493|359/830||,TG|intragenic_variant|MODIFIER|EXPH5|GeneID:103248407|gene_variant|GeneID:103248407|||n.6491004…	LOF=(TCIRG1|GeneID:103215553|2|1.00)	GT	0|1
NC_023642.1	6504030	TA	T	PASS	DP=55	VT=DEL	ANN=T|frameshift_variant|HIGH|NDUFS8|GeneID:103215835|transcript|XM_007962649.1|protein_coding|4/8|c.289delT|p.Tyr97fs|293/873|289/816|97/271||,T|frameshift_variant|HIGH|NDUFS8|GeneID:103215835|transcript|XM_007962867.1|protein_coding|3/7|c.142delT|p.Tyr48fs|153/733|142/669|48/222||,T|frameshift_variant|HIGH|NDUFS8|GeneID:103215835|transcript|XM_007962794.1|protein_coding|3/7|c.238delT|p.Tyr80fs|…	LOF=(NDUFS8|GeneID:103215835|5|0.80)	GT	1|0
NC_023642.1	6514647	G	GC	PASS	DP=45	VT=INS	ANN=GC|frameshift_variant|HIGH|ALDH3B1|GeneID:103216001|transcript|XM_007963094.1|protein_coding|9/13|c.1145dupG|p.Lys383fs|1918/2774|1145/1914|382/637||,GC|frameshift_variant|HIGH|ALDH3B1|GeneID:103216001|transcript|XM_007963386.1|protein_coding|7/11|c.638dupG|p.Lys214fs|713/1569|638/1407|213/468||,GC|frameshift_variant|HIGH|ALDH3B1|GeneID:103216001|transcript|XM_007963242.1|protein_coding|9/13|…	LOF=(ALDH3B1|GeneID:103216001|5|1.00)	GT	0|1
NC_023642.1	6544319	CG	C	PASS	DP=37	VT=DEL	ANN=C|frameshift_variant|HIGH|CADM1|GeneID:103248524|transcript|XM_008020958.1|protein_coding|11/12|c.1212delC|p.Ala405fs|1249/4308|1212/1422|404/473||WARNING_TRANSCRIPT_MULTIPLE_STOP_CODONS,C|frameshift_variant|HIGH|CADM1|GeneID:103248524|transcript|XM_008020959.1|protein_coding|10/11|c.1158delC|p.Ala387fs|1194/4253|1158/1368|386/455||WARNING_TRANSCRIPT_MULTIPLE_STOP_CODONS,C|frameshift_variant|…	LOF=(CADM1|GeneID:103248524|6|1.00)	GT	1|0
NC_023642.1	6595035	A	AG	PASS	DP=71	VT=INS	ANN=AG|frameshift_variant|HIGH|CADM1|GeneID:103248524|transcript|XM_008020958.1|protein_coding|5/12|c.668dupC|p.Asp226fs|705/4308|668/1422|223/473||WARNING_TRANSCRIPT_MULTIPLE_STOP_CODONS,AG|frameshift_variant|HIGH|CADM1|GeneID:103248524|transcript|XM_008020959.1|protein_coding|5/11|c.668dupC|p.Asp226fs|704/4253|668/1368|223/455||WARNING_TRANSCRIPT_MULTIPLE_STOP_CODONS,AG|frameshift_variant|HIGH|…	LOF=(CADM1|GeneID:103248524|6|1.00)	GT	0|1
NC_023642.1	6595088	T	TG	PASS	DP=72	VT=INS	ANN=TG|frameshift_variant|HIGH|CADM1|GeneID:103248524|transcript|XM_008020958.1|protein_coding|5/12|c.615dupC|p.Thr206fs|652/4308|615/1422|205/473||WARNING_TRANSCRIPT_MULTIPLE_STOP_CODONS,TG|frameshift_variant|HIGH|CADM1|GeneID:103248524|transcript|XM_008020959.1|protein_coding|5/11|c.615dupC|p.Thr206fs|651/4253|615/1368|205/455||WARNING_TRANSCRIPT_MULTIPLE_STOP_CODONS,TG|frameshift_variant|HIGH|…	LOF=(CADM1|GeneID:103248524|6|1.00)	GT	0|1
NC_023642.1	6604645	T	TG	PASS	DP=63	VT=INS	ANN=TG|frameshift_variant|HIGH|ALDH3B2|GeneID:103216342|transcript|XM_007963791.1|protein_coding|6/10|c.743dupG|p.Lys249fs|926/1770|744/1506|248/501||INFO_REALIGN_3_PRIME,TG|frameshift_variant|HIGH|ALDH3B2|GeneID:103216342|transcript|XM_007963875.1|protein_coding|7/11|c.698dupG|p.Lys234fs|1483/2327|699/1461|233/486||INFO_REALIGN_3_PRIME,TG|intron_variant|MODIFIER|CADM1|GeneID:103248524|transcript…	LOF=(ALDH3B2|GeneID:103216342|2|1.00)	GT	0|1
NC_023642.1	6636381	T	TC	PASS	DP=42	VT=INS	ANN=TC|frameshift_variant|HIGH|LOC103216261|GeneID:103216261|transcript|XM_007963590.1|protein_coding|10/15|c.1263dupC|p.Phe422fs|1290/2458|1264/2130|422/709||INFO_REALIGN_3_PRIME,TC|upstream_gene_variant|MODIFIER|NUDT8|GeneID:103216498|transcript|XM_007964094.1|protein_coding||c.-5000_-4999insC|||||4934|,TC|intron_variant|MODIFIER|CADM1|GeneID:103248524|transcript|XM_008020958.1|protein_coding|1…	LOF=(LOC103216261|GeneID:103216261|2|0.50)	GT	0|1
NC_023642.1	6741928	G	GC	PASS	DP=95	VT=INS	ANN=GC|frameshift_variant|HIGH|CABP2|GeneID:103216856|transcript|XM_007964602.1|protein_coding|2/6|c.137dupC|p.Gly47fs|164/832|138/675|46/224||INFO_REALIGN_3_PRIME,GC|intron_variant|MODIFIER|CADM1|GeneID:103248524|transcript|XM_008020958.1|protein_coding|1/11|c.133+134192dupG||||||WARNING_TRANSCRIPT_MULTIPLE_STOP_CODONS,GC|intron_variant|MODIFIER|CADM1|GeneID:103248524|transcript|XM_008020959.1|p…	LOF=(CABP2|GeneID:103216856|1|1.00)	GT	0|1
NC_023642.1	6761154	C	CGG	PASS	DP=104	VT=INS	ANN=CGG|frameshift_variant|HIGH|PITPNM1|GeneID:103216996|transcript|XM_007964878.1|protein_coding|2/24|c.221_222dupGG|p.Arg75fs|699/4948|223/4206|75/1401||INFO_REALIGN_3_PRIME,CGG|frameshift_variant|HIGH|PITPNM1|GeneID:103216996|transcript|XM_007964999.1|protein_coding|2/24|c.221_222dupGG|p.Arg75fs|699/4653|223/4086|75/1361||INFO_REALIGN_3_PRIME,CGG|frameshift_variant|HIGH|PITPNM1|GeneID:10321699…	LOF=(PITPNM1|GeneID:103216996|7|0.43)	GT	0|1
NC_023642.1	6765311	G	GC	PASS	DP=89	VT=INS	ANN=GC|frameshift_variant|HIGH|PITPNM1|GeneID:103216996|transcript|XM_007964878.1|protein_coding|6/24|c.1284dupC|p.Arg429fs|1761/4948|1285/4206|429/1401||INFO_REALIGN_3_PRIME,GC|frameshift_variant|HIGH|PITPNM1|GeneID:103216996|transcript|XM_007964999.1|protein_coding|6/24|c.1284dupC|p.Arg429fs|1761/4653|1285/4086|429/1361||INFO_REALIGN_3_PRIME,GC|frameshift_variant|HIGH|PITPNM1|GeneID:103216996|t…	LOF=(PITPNM1|GeneID:103216996|7|1.00)	GT	0|1
NC_023642.1	6765381	G	GC	PASS	DP=91	VT=INS	ANN=GC|frameshift_variant|HIGH|PITPNM1|GeneID:103216996|transcript|XM_007964878.1|protein_coding|6/24|c.1355dupC|p.Gly453fs|1832/4948|1356/4206|452/1401||INFO_REALIGN_3_PRIME,GC|frameshift_variant|HIGH|PITPNM1|GeneID:103216996|transcript|XM_007964999.1|protein_coding|6/24|c.1355dupC|p.Gly453fs|1832/4653|1356/4086|452/1361||INFO_REALIGN_3_PRIME,GC|frameshift_variant|HIGH|PITPNM1|GeneID:103216996|t…	LOF=(PITPNM1|GeneID:103216996|7|1.00)	GT	0|1
NC_023642.1	6766768	TA	T	PASS	DP=65	VT=DEL	ANN=T|frameshift_variant|HIGH|PITPNM1|GeneID:103216996|transcript|XM_007964878.1|protein_coding|9/24|c.1665delA|p.Gly556fs|2141/4948|1665/4206|555/1401||INFO_REALIGN_3_PRIME,T|frameshift_variant|HIGH|PITPNM1|GeneID:103216996|transcript|XM_007964999.1|protein_coding|9/24|c.1665delA|p.Gly556fs|2141/4653|1665/4086|555/1361||INFO_REALIGN_3_PRIME,T|frameshift_variant|HIGH|PITPNM1|GeneID:103216996|tran…	LOF=(PITPNM1|GeneID:103216996|7|1.00)	GT	1|0
NC_023642.1	6766798	CA	C	PASS	DP=58	VT=DEL	ANN=C|frameshift_variant|HIGH|PITPNM1|GeneID:103216996|transcript|XM_007964878.1|protein_coding|9/24|c.1693delA|p.Arg565fs|2169/4948|1693/4206|565/1401||,C|frameshift_variant|HIGH|PITPNM1|GeneID:103216996|transcript|XM_007964999.1|protein_coding|9/24|c.1693delA|p.Arg565fs|2169/4653|1693/4086|565/1361||,C|frameshift_variant|HIGH|PITPNM1|GeneID:103216996|transcript|XM_007964945.1|protein_coding|9/2…	LOF=(PITPNM1|GeneID:103216996|7|1.00)	GT	1|0
NC_023642.1	6796164	T	TG	PASS	DP=48	VT=INS	ANN=TG|frameshift_variant|HIGH|TMEM134|GeneID:103217426|transcript|XM_007965537.1|protein_coding|4/7|c.501dupG|p.Leu168fs|502/952|502/687|168/228||INFO_REALIGN_3_PRIME,TG|frameshift_variant|HIGH|TMEM134|GeneID:103217426|transcript|XM_007965599.1|protein_coding|4/6|c.501dupG|p.Leu168fs|502/907|502/642|168/213||INFO_REALIGN_3_PRIME,TG|frameshift_variant|HIGH|TMEM134|GeneID:103217426|transcript|XM_0…	LOF=(TMEM134|GeneID:103217426|3|1.00)	GT	0|1
NC_023642.1	6811424	T	TG	PASS	DP=65	VT=INS	ANN=TG|frameshift_variant|HIGH|GPR152|GeneID:103217580|transcript|XM_007965771.1|protein_coding|1/1|c.285dupG|p.His96fs|286/1410|286/1410|96/469||INFO_REALIGN_3_PRIME,TG|upstream_gene_variant|MODIFIER|CABP4|GeneID:103217640|transcript|XM_007965876.1|protein_coding||c.-2969dupC|||||1148|,TG|upstream_gene_variant|MODIFIER|CABP4|GeneID:103217640|transcript|XM_007965949.1|protein_coding||c.-2969dupC|…	LOF=(GPR152|GeneID:103217580|1|1.00)	GT	0|1
NC_023642.1	6823604	G	GC	PASS	DP=111	VT=INS	ANN=GC|frameshift_variant|HIGH|CORO1B|GeneID:103217721|transcript|XM_007966072.1|protein_coding|8/11|c.906dupC|p.Tyr303fs|1024/1914|907/1470|303/489||INFO_REALIGN_3_PRIME,GC|frameshift_variant|HIGH|CORO1B|GeneID:103217721|transcript|XM_007966146.1|protein_coding|9/12|c.906dupC|p.Tyr303fs|1210/2098|907/1470|303/489||INFO_REALIGN_3_PRIME,GC|frameshift_variant|HIGH|CORO1B|GeneID:103217721|transcript…	LOF=(CORO1B|GeneID:103217721|3|1.00)	GT	0|1
NC_023642.1	6829598	A	AG	PASS	DP=35	VT=INS	ANN=AG|frameshift_variant|HIGH|RPS6KB2|GeneID:103218141|transcript|XM_007966781.1|protein_coding|11/14|c.1178dupC|p.Arg395fs|1343/2039|1178/1605|393/534||,AG|frameshift_variant|HIGH|RPS6KB2|GeneID:103218141|transcript|XM_007966928.1|protein_coding|12/15|c.1055dupC|p.Arg354fs|1218/1914|1055/1482|352/493||,AG|frameshift_variant|HIGH|RPS6KB2|GeneID:103218141|transcript|XM_007967017.1|protein_coding|…	LOF=(RPS6KB2|GeneID:103218141|4|1.00)	GT	0|1
NC_023642.1	6830595	A	AG	PASS	DP=88	VT=INS	ANN=AG|frameshift_variant|HIGH|RPS6KB2|GeneID:103218141|transcript|XM_007966781.1|protein_coding|9/14|c.879dupC|p.Tyr294fs|1044/2039|879/1605|293/534||,AG|frameshift_variant|HIGH|RPS6KB2|GeneID:103218141|transcript|XM_007966856.1|protein_coding|9/14|c.867dupC|p.Tyr290fs|963/1958|867/1593|289/530||,AG|downstream_gene_variant|MODIFIER|CORO1B|GeneID:103217721|transcript|XM_007966072.1|protein_coding…	LOF=(RPS6KB2|GeneID:103218141|4|0.50)	GT	0|1
NC_023642.1	6830681	G	GC	PASS	DP=81	VT=INS	ANN=GC|frameshift_variant|HIGH|RPS6KB2|GeneID:103218141|transcript|XM_007966781.1|protein_coding|9/14|c.793dupG|p.Ala265fs|958/2039|793/1605|265/534||,GC|frameshift_variant|HIGH|RPS6KB2|GeneID:103218141|transcript|XM_007966928.1|protein_coding|9/15|c.793dupG|p.Ala265fs|956/1914|793/1482|265/493||,GC|frameshift_variant|HIGH|RPS6KB2|GeneID:103218141|transcript|XM_007967017.1|protein_coding|9/15|c.7…	LOF=(RPS6KB2|GeneID:103218141|4|1.00)	GT	0|1
NC_023642.1	6843559	CG	C	PASS	DP=105	VT=DEL	ANN=C|frameshift_variant|HIGH|CARNS1|GeneID:103217912|transcript|XM_007966430.1|protein_coding|8/9|c.1953delC|p.Val652fs|2609/4706|1953/3417|651/1138||,C|frameshift_variant|HIGH|CARNS1|GeneID:103217912|transcript|XM_007966542.1|protein_coding|8/9|c.1020delC|p.Val341fs|1466/3920|1020/2484|340/827||,C|frameshift_variant|HIGH|CARNS1|GeneID:103217912|transcript|XM_007966619.1|protein_coding|9/10|c.13…	LOF=(CARNS1|GeneID:103217912|5|1.00)	GT	1|0
NC_023642.1	6845631	T	TG	PASS	DP=60	VT=INS	ANN=TG|frameshift_variant|HIGH|CARNS1|GeneID:103217912|transcript|XM_007966430.1|protein_coding|4/9|c.1070dupC|p.Arg358fs|1726/4706|1070/3417|357/1138||,TG|frameshift_variant|HIGH|CARNS1|GeneID:103217912|transcript|XM_007966542.1|protein_coding|4/9|c.137dupC|p.Arg47fs|583/3920|137/2484|46/827||,TG|frameshift_variant|HIGH|CARNS1|GeneID:103217912|transcript|XM_007966619.1|protein_coding|5/10|c.506d…	LOF=(CARNS1|GeneID:103217912|5|1.00)	GT	0|1
NC_023642.1	6848610	T	TG	PASS	DP=59	VT=INS	ANN=TG|frameshift_variant|HIGH|CARNS1|GeneID:103217912|transcript|XM_007966430.1|protein_coding|1/9|c.276dupC|p.Thr93fs|932/4706|276/3417|92/1138||,TG|frameshift_variant|HIGH|CARNS1|GeneID:103217912|transcript|XM_007966689.1|protein_coding|1/9|c.276dupC|p.Thr93fs|932/3062|276/2307|92/768||,TG|intron_variant|MODIFIER|CADM1|GeneID:103248524|transcript|XM_008020958.1|protein_coding|1/11|c.133+27510d…	LOF=(CARNS1|GeneID:103217912|5|0.40)	GT	0|1
NC_023642.1	6855243	C	CG	PASS	DP=73	VT=INS	ANN=CG|frameshift_variant|HIGH|TBC1D10C|GeneID:103218302|transcript|XM_007967067.1|protein_coding|9/10|c.960dupC|p.Ala321fs|1062/1772|960/1341|320/446||,CG|frameshift_variant|HIGH|TBC1D10C|GeneID:103218302|transcript|XM_007967137.1|protein_coding|9/10|c.960dupC|p.Ala321fs|1106/1816|960/1341|320/446||,CG|frameshift_variant|HIGH|TBC1D10C|GeneID:103218302|transcript|XM_007967286.1|protein_coding|9/1…	LOF=(TBC1D10C|GeneID:103218302|4|1.00)	GT	0|1
NC_023642.1	6952054	GA	G	PASS	DP=98	VT=DEL	ANN=G|frameshift_variant|HIGH|SSH3|GeneID:103219066|transcript|XM_007968531.1|protein_coding|14/14|c.1719delT|p.Pro574fs|2762/3687|1719/1974|573/657||,G|intragenic_variant|MODIFIER|EXPH5|GeneID:103248407|gene_variant|GeneID:103248407|||n.6952055delT||||||	LOF=(SSH3|GeneID:103219066|1|1.00)	GT	1|0
NC_023642.1	6978536	CT	C	PASS	DP=85	VT=DEL	ANN=C|frameshift_variant&splice_region_variant|HIGH|ADRBK1|GeneID:103219132|transcript|XM_007968626.1|protein_coding|15/21|c.1326delA|p.Ala444fs|1529/3390|1326/2070|442/689||,C|intragenic_variant|MODIFIER|EXPH5|GeneID:103248407|gene_variant|GeneID:103248407|||n.6978537delA||||||	LOF=(ADRBK1|GeneID:103219132|1|1.00)	GT	1|0
NC_023642.1	7011893	C	CG	PASS	DP=65	VT=INS	ANN=CG|frameshift_variant|HIGH|KDM2A|GeneID:103219229|transcript|XM_007968880.1|protein_coding|17/21|c.2197dupC|p.Arg733fs|3051/7024|2197/3489|733/1162||,CG|frameshift_variant|HIGH|KDM2A|GeneID:103219229|transcript|XM_007969034.1|protein_coding|6/10|c.880dupC|p.Arg294fs|2935/7157|880/2172|294/723||,CG|frameshift_variant|HIGH|KDM2A|GeneID:103219229|transcript|XM_007968963.1|protein_coding|18/22|c.…	LOF=(KDM2A|GeneID:103219229|3|1.00)	GT	0|1
NC_023642.1	7153260	G	GC	PASS	DP=73	VT=INS	ANN=GC|frameshift_variant|HIGH|LOC103219355|GeneID:103219355|transcript|XM_007969148.1|protein_coding|1/3|c.257dupC|p.Arg87fs|699/1254|258/645|86/214||INFO_REALIGN_3_PRIME,GC|frameshift_variant|HIGH|LOC103219355|GeneID:103219355|transcript|XM_007969293.1|protein_coding|1/3|c.257dupC|p.Arg87fs|699/1898|258/645|86/214||INFO_REALIGN_3_PRIME,GC|frameshift_variant|HIGH|LOC103219355|GeneID:103219355|tr…	LOF=(LOC103219355|GeneID:103219355|3|1.00)	GT	0|1
NC_023642.1	7205860	A	AG	PASS	DP=64	VT=INS	ANN=AG|frameshift_variant|HIGH|RHOD|GeneID:103241882|transcript|XM_008009505.1|protein_coding|3/5|c.250dupC|p.Leu84fs|300/569|250/519|84/172||,AG|intragenic_variant|MODIFIER|EXPH5|GeneID:103248407|gene_variant|GeneID:103248407|||n.7205861dupC||||||	LOF=(RHOD|GeneID:103241882|1|1.00)	GT	0|1
NC_023642.1	7227708	A	AC	PASS	DP=43	VT=INS	ANN=AC|frameshift_variant|HIGH|SYT12|GeneID:103219567|transcript|XM_007969504.1|protein_coding|4/7|c.757dupG|p.Val253fs|1054/2869|757/1266|253/421||,AC|frameshift_variant|HIGH|SYT12|GeneID:103219567|transcript|XM_007969561.1|protein_coding|5/8|c.757dupG|p.Val253fs|1285/3100|757/1266|253/421||,AC|frameshift_variant|HIGH|SYT12|GeneID:103219567|transcript|XM_007969621.1|protein_coding|5/8|c.757dupG|…	LOF=(SYT12|GeneID:103219567|3|1.00)	GT	0|1
NC_023642.1	7287808	CT	C	PASS	DP=43	VT=DEL	ANN=C|frameshift_variant|HIGH|C1H11orf86|GeneID:103219705|transcript|XM_007969704.1|protein_coding|1/2|c.156delA|p.Gly53fs|453/1403|156/351|52/116||,C|frameshift_variant|HIGH|C1H11orf86|GeneID:103219705|transcript|XM_007969767.1|protein_coding|1/2|c.156delA|p.Gly53fs|453/1400|156/348|52/115||,C|intragenic_variant|MODIFIER|EXPH5|GeneID:103248407|gene_variant|GeneID:103248407|||n.7287809delA||||||	LOF=(C1H11orf86|GeneID:103219705|2|1.00)	GT	1|0
NC_023642.1	7349990	GTCTT	G	PASS	DP=57	VT=DEL	ANN=G|frameshift_variant|HIGH|LOC103248533|GeneID:103248533|transcript|XM_008020966.1|protein_coding|2/2|c.538_541delAAGA|p.Lys180fs|1229/1542|538/651|180/216||WARNING_TRANSCRIPT_MULTIPLE_STOP_CODONS,G|intron_variant|MODIFIER|PC|GeneID:103219837|transcript|XM_007969950.1|protein_coding|1/20|c.126+14692_126+14695delCTTT||||||INFO_REALIGN_3_PRIME,G|intron_variant|MODIFIER|PC|GeneID:103219837|transc…	LOF=(LOC103248533|GeneID:103248533|1|1.00)	GT	1|0
NC_023642.1	7359226	CT	C	PASS	DP=61	VT=DEL	ANN=C|frameshift_variant|HIGH|LOC103248533|GeneID:103248533|transcript|XM_008020966.1|protein_coding|1/2|c.94delA|p.Ser32fs|782/1542|94/651|32/216||WARNING_TRANSCRIPT_MULTIPLE_STOP_CODONS,C|intron_variant|MODIFIER|PC|GeneID:103219837|transcript|XM_007969950.1|protein_coding|1/20|c.126+23901delT||||||INFO_REALIGN_3_PRIME,C|intron_variant|MODIFIER|PC|GeneID:103219837|transcript|XM_007970214.1|prote…	LOF=(LOC103248533|GeneID:103248533|1|1.00)	GT	1|0
NC_023642.1	7400508	CT	C	PASS	DP=67	VT=DEL	ANN=C|frameshift_variant|HIGH|PC|GeneID:103219837|transcript|XM_007969950.1|protein_coding|9/21|c.1212delT|p.Arg405fs|1407/4217|1212/3663|404/1220||INFO_REALIGN_3_PRIME,C|frameshift_variant|HIGH|PC|GeneID:103219837|transcript|XM_007970214.1|protein_coding|11/23|c.1086delT|p.Arg363fs|1401/4211|1086/3537|362/1178||INFO_REALIGN_3_PRIME,C|frameshift_variant|HIGH|PC|GeneID:103219837|transcript|XM_0079…	LOF=(PC|GeneID:103219837|10|1.00)	GT	1|0
NC_023642.1	7406886	T	TC	PASS	DP=64	VT=INS	ANN=TC|frameshift_variant|HIGH|LRFN4|GeneID:103219795|transcript|XM_007969877.1|protein_coding|2/2|c.1805dupG|p.Ala603fs|2171/2556|1805/1908|602/635||,TC|intron_variant|MODIFIER|PC|GeneID:103219837|transcript|XM_007969950.1|protein_coding|10/20|c.1494+3863dupC||||||INFO_REALIGN_3_PRIME,TC|intron_variant|MODIFIER|PC|GeneID:103219837|transcript|XM_007970214.1|protein_coding|12/22|c.1368+3863dupC|||…	LOF=(LRFN4|GeneID:103219795|1|1.00)	GT	0|1
NC_023642.1	7406961	C	CG	PASS	DP=89	VT=INS	ANN=CG|frameshift_variant|HIGH|LRFN4|GeneID:103219795|transcript|XM_007969877.1|protein_coding|2/2|c.1730dupC|p.Pro578fs|2096/2556|1730/1908|577/635||,CG|intron_variant|MODIFIER|PC|GeneID:103219837|transcript|XM_007969950.1|protein_coding|10/20|c.1494+3938dupG||||||INFO_REALIGN_3_PRIME,CG|intron_variant|MODIFIER|PC|GeneID:103219837|transcript|XM_007970214.1|protein_coding|12/22|c.1368+3938dupG|||…	LOF=(LRFN4|GeneID:103219795|1|1.00)	GT	0|1
NC_023642.1	7407061	G	GC	PASS	DP=83	VT=INS	ANN=GC|frameshift_variant|HIGH|LRFN4|GeneID:103219795|transcript|XM_007969877.1|protein_coding|2/2|c.1630dupG|p.Ala544fs|1996/2556|1630/1908|544/635||,GC|intron_variant|MODIFIER|PC|GeneID:103219837|transcript|XM_007969950.1|protein_coding|10/20|c.1494+4038dupC||||||INFO_REALIGN_3_PRIME,GC|intron_variant|MODIFIER|PC|GeneID:103219837|transcript|XM_007970214.1|protein_coding|12/22|c.1368+4038dupC|||…	LOF=(LRFN4|GeneID:103219795|1|1.00)	GT	0|1
NC_023642.1	7408871	GA	G	PASS	DP=59	VT=DEL	ANN=G|frameshift_variant|HIGH|LRFN4|GeneID:103219795|transcript|XM_007969877.1|protein_coding|1/2|c.470delT|p.Leu157fs|836/2556|470/1908|157/635||,G|intron_variant|MODIFIER|PC|GeneID:103219837|transcript|XM_007969950.1|protein_coding|10/20|c.1495-4646delA||||||,G|intron_variant|MODIFIER|PC|GeneID:103219837|transcript|XM_007970214.1|protein_coding|12/22|c.1369-4646delA||||||,G|intron_variant|MODIF…	LOF=(LRFN4|GeneID:103219795|1|1.00)	GT	1|0
NC_023642.1	7414254	G	GCC	PASS	DP=82	VT=INS	ANN=GCC|frameshift_variant|HIGH|PC|GeneID:103219837|transcript|XM_007969950.1|protein_coding|13/21|c.1738_1739dupCC|p.Ala581fs|1935/4217|1740/3663|580/1220||INFO_REALIGN_3_PRIME,GCC|frameshift_variant|HIGH|PC|GeneID:103219837|transcript|XM_007970214.1|protein_coding|15/23|c.1612_1613dupCC|p.Ala539fs|1929/4211|1614/3537|538/1178||INFO_REALIGN_3_PRIME,GCC|frameshift_variant|HIGH|PC|GeneID:103219837…	LOF=(PC|GeneID:103219837|10|1.00)	GT	0|1
NC_023642.1	7571720	T	TG	PASS	DP=37	VT=INS	ANN=TG|frameshift_variant|HIGH|SPTBN2|GeneID:103221616|transcript|XM_007972886.1|protein_coding|17/38|c.3187dupG|p.Glu1063fs|3870/8467|3188/7164|1063/2387||INFO_REALIGN_3_PRIME,TG|frameshift_variant|HIGH|SPTBN2|GeneID:103221616|transcript|XM_007972966.1|protein_coding|16/37|c.3187dupG|p.Glu1063fs|3779/8376|3188/7164|1063/2387||INFO_REALIGN_3_PRIME,TG|frameshift_variant|HIGH|SPTBN2|GeneID:10322161…	LOF=(SPTBN2|GeneID:103221616|3|1.00)	GT	0|1
NC_023642.1	7571836	CT	C	PASS	DP=47	VT=DEL	ANN=C|frameshift_variant|HIGH|SPTBN2|GeneID:103221616|transcript|XM_007972886.1|protein_coding|17/38|c.3299delT|p.Leu1100fs|3981/8467|3299/7164|1100/2387||,C|frameshift_variant|HIGH|SPTBN2|GeneID:103221616|transcript|XM_007972966.1|protein_coding|16/37|c.3299delT|p.Leu1100fs|3890/8376|3299/7164|1100/2387||,C|frameshift_variant|HIGH|SPTBN2|GeneID:103221616|transcript|XM_007973038.1|protein_coding|…	LOF=(SPTBN2|GeneID:103221616|3|1.00)	GT	1|0
NC_023642.1	7573622	AT	A	PASS	DP=51	VT=DEL	ANN=A|frameshift_variant|HIGH|SPTBN2|GeneID:103221616|transcript|XM_007972886.1|protein_coding|19/38|c.3839delT|p.Phe1280fs|4521/8467|3839/7164|1280/2387||INFO_REALIGN_3_PRIME,A|frameshift_variant|HIGH|SPTBN2|GeneID:103221616|transcript|XM_007972966.1|protein_coding|18/37|c.3839delT|p.Phe1280fs|4430/8376|3839/7164|1280/2387||INFO_REALIGN_3_PRIME,A|frameshift_variant|HIGH|SPTBN2|GeneID:103221616|t…	LOF=(SPTBN2|GeneID:103221616|3|1.00)	GT	1|0
NC_023642.1	7578707	GA	G	PASS	DP=76	VT=DEL	ANN=G|frameshift_variant|HIGH|SPTBN2|GeneID:103221616|transcript|XM_007972886.1|protein_coding|22/38|c.4392delA|p.Glu1465fs|5074/8467|4392/7164|1464/2387||INFO_REALIGN_3_PRIME,G|frameshift_variant|HIGH|SPTBN2|GeneID:103221616|transcript|XM_007972966.1|protein_coding|21/37|c.4392delA|p.Glu1465fs|4983/8376|4392/7164|1464/2387||INFO_REALIGN_3_PRIME,G|frameshift_variant|HIGH|SPTBN2|GeneID:103221616|t…	LOF=(SPTBN2|GeneID:103221616|3|1.00)	GT	1|0
NC_023642.1	7651748	G	GC	PASS	DP=63	VT=INS	ANN=GC|frameshift_variant|HIGH|LOC103221763|GeneID:103221763|transcript|XM_007973148.1|protein_coding|2/3|c.1693dupG|p.Ala565fs|1827/2819|1693/2010|565/669||,GC|frameshift_variant|HIGH|LOC103221763|GeneID:103221763|transcript|XM_007973231.1|protein_coding|2/3|c.1339dupG|p.Ala447fs|1792/2784|1339/1656|447/551||,GC|intragenic_variant|MODIFIER|EXPH5|GeneID:103248407|gene_variant|GeneID:103248407|||n…	LOF=(LOC103221763|GeneID:103221763|2|1.00)	GT	0|1
NC_023642.1	7652772	CT	C	PASS	DP=42	VT=DEL	ANN=C|frameshift_variant|HIGH|LOC103221763|GeneID:103221763|transcript|XM_007973148.1|protein_coding|2/3|c.669delA|p.Ala224fs|803/2819|669/2010|223/669||,C|frameshift_variant|HIGH|LOC103221763|GeneID:103221763|transcript|XM_007973231.1|protein_coding|2/3|c.315delA|p.Ala106fs|768/2784|315/1656|105/551||,C|intragenic_variant|MODIFIER|EXPH5|GeneID:103248407|gene_variant|GeneID:103248407|||n.7652773d…	LOF=(LOC103221763|GeneID:103221763|2|1.00)	GT	1|0
NC_023642.1	7703782	CA	C	PASS	DP=102	VT=DEL	ANN=C|frameshift_variant|HIGH|CTSF|GeneID:103222435|transcript|XM_007974093.1|protein_coding|1/13|c.82delA|p.Ser28fs|200/2059|82/1474|28/490||WARNING_TRANSCRIPT_MULTIPLE_STOP_CODONS,C|downstream_gene_variant|MODIFIER|LOC103222397|GeneID:103222397|transcript|XM_007973941.1|protein_coding||c.*5196delT|||||4812|,C|downstream_gene_variant|MODIFIER|LOC103222397|GeneID:103222397|transcript|XM_007973971…	LOF=(CTSF|GeneID:103222435|1|1.00)	GT	1|0
NC_023642.1	7720475	GT	G	PASS	DP=51	VT=DEL	ANN=G|frameshift_variant|HIGH|LOC103222397|GeneID:103222397|transcript|XM_007973941.1|protein_coding|2/20|c.234delA|p.Lys78fs|253/3205|234/2802|78/933||,G|frameshift_variant|HIGH|LOC103222397|GeneID:103222397|transcript|XM_007973971.1|protein_coding|2/21|c.234delA|p.Lys78fs|331/3168|234/2706|78/901||,G|upstream_gene_variant|MODIFIER|ZDHHC24|GeneID:103222205|transcript|XM_007973784.1|protein_codin…	LOF=(LOC103222397|GeneID:103222397|2|1.00)	GT	1|0
NC_023642.1	7739803	CT	C	PASS	DP=70	VT=DEL	ANN=C|frameshift_variant|HIGH|BBS1|GeneID:103222067|transcript|XM_007973584.1|protein_coding|16/17|c.1982delA|p.Glu661fs|2087/3792|1982/2106|661/701||,C|frameshift_variant|HIGH|BBS1|GeneID:103222067|transcript|XM_007973683.1|protein_coding|15/16|c.1709delA|p.Glu570fs|1818/3507|1709/1833|570/610||,C|frameshift_variant|HIGH|BBS1|GeneID:103222067|transcript|XM_007973629.1|protein_coding|15/16|c.1850…	LOF=(BBS1|GeneID:103222067|3|1.00)	GT	1|0
NC_023642.1	7795102	GA	G	PASS	DP=69	VT=DEL	ANN=G|frameshift_variant|HIGH|DPP3|GeneID:103222490|transcript|XM_007974189.1|protein_coding|2/19|c.260delT|p.Phe87fs|347/2417|260/2280|87/759||,G|intragenic_variant|MODIFIER|EXPH5|GeneID:103248407|gene_variant|GeneID:103248407|||n.7795103delT||||||	LOF=(DPP3|GeneID:103222490|1|1.00)	GT	1|0
NC_023642.1	7844819	G	GC	PASS	DP=71	VT=INS	ANN=GC|frameshift_variant|HIGH|MRPL11|GeneID:103222827|transcript|XM_007974779.1|protein_coding|1/5|c.101dupC|p.Leu35fs|272/938|102/579|34/192||INFO_REALIGN_3_PRIME,GC|intragenic_variant|MODIFIER|EXPH5|GeneID:103248407|gene_variant|GeneID:103248407|||n.7844820dupG||||||	LOF=(MRPL11|GeneID:103222827|1|1.00)	GT	0|1
NC_023642.1	7930386	GT	G	PASS	DP=73	VT=DEL	ANN=G|frameshift_variant|HIGH|B3GNT1|GeneID:103223299|transcript|XM_007975766.1|protein_coding|1/2|c.528delT|p.Phe176fs|678/2072|528/1248|176/415||INFO_REALIGN_3_PRIME,G|upstream_gene_variant|MODIFIER|BRMS1|GeneID:103223501|transcript|XM_007976133.1|protein_coding||c.-2054delT|||||1890|,G|upstream_gene_variant|MODIFIER|BRMS1|GeneID:103223501|transcript|XM_007976351.1|protein_coding||c.-2054delT||…	LOF=(B3GNT1|GeneID:103223299|1|1.00)	GT	1|0
NC_023642.1	7930514	A	AGG	PASS	DP=71	VT=INS	ANN=AGG|frameshift_variant|HIGH|B3GNT1|GeneID:103223299|transcript|XM_007975766.1|protein_coding|1/2|c.657_658dupGG|p.Ala220fs|809/2072|659/1248|220/415||INFO_REALIGN_3_PRIME,AGG|upstream_gene_variant|MODIFIER|BRMS1|GeneID:103223501|transcript|XM_007976133.1|protein_coding||c.-1927_-1926insGG|||||1762|,AGG|upstream_gene_variant|MODIFIER|BRMS1|GeneID:103223501|transcript|XM_007976351.1|protein_cod…	LOF=(B3GNT1|GeneID:103223299|1|1.00)	GT	0|1
NC_023642.1	7938940	AT	A	PASS	DP=41	VT=DEL	ANN=A|frameshift_variant|HIGH|BRMS1|GeneID:103223501|transcript|XM_007976133.1|protein_coding|9/9|c.762delT|p.Leu255fs|926/968|762/804|254/267||INFO_REALIGN_3_PRIME,A|upstream_gene_variant|MODIFIER|RIN1|GeneID:103223351|transcript|XM_007975890.1|protein_coding||c.-2141delT|||||1915|,A|upstream_gene_variant|MODIFIER|RIN1|GeneID:103223351|transcript|XM_007975963.1|protein_coding||c.-2233delT|||||21…	LOF=(BRMS1|GeneID:103223501|4|0.25)	GT	1|0
NC_023642.1	7959332	C	CG	PASS	DP=90	VT=INS	ANN=CG|frameshift_variant|HIGH|CD248|GeneID:103223696|transcript|XM_007976474.1|protein_coding|1/1|c.722dupG|p.Cys242fs|723/2274|723/2274|241/757||INFO_REALIGN_3_PRIME,CG|intragenic_variant|MODIFIER|EXPH5|GeneID:103248407|gene_variant|GeneID:103248407|||n.7959333dupC||||||	LOF=(CD248|GeneID:103223696|1|1.00)	GT	0|1
NC_023642.1	7982730	A	AG	PASS	DP=99	VT=INS	ANN=AG|frameshift_variant|HIGH|CNIH2|GeneID:103223982|transcript|XM_007977142.1|protein_coding|4/4|c.566dupC|p.Pro190fs|686/732|566/597|189/198||,AG|frameshift_variant|HIGH|CNIH2|GeneID:103223982|transcript|XM_007977449.1|protein_coding|5/5|c.416dupC|p.Pro140fs|427/473|416/447|139/148||,AG|frameshift_variant|HIGH|CNIH2|GeneID:103223982|transcript|XM_007977230.1|protein_coding|6/6|c.551dupC|p.Pro1…	LOF=(CNIH2|GeneID:103223982|5|0.60)	GT	0|1
NC_023642.1	8124708	A	ATT	PASS	DP=43	VT=INS	ANN=ATT|frameshift_variant|HIGH|BUD13|GeneID:103248541|transcript|XM_008020968.1|protein_coding|6/10|c.1302_1303dupAA|p.Ile435fs|2182/3053|1303/1860|435/619||WARNING_TRANSCRIPT_MULTIPLE_STOP_CODONS,ATT|frameshift_variant|HIGH|BUD13|GeneID:103248541|transcript|XM_008020969.1|protein_coding|6/10|c.1197_1198dupAA|p.Ile400fs|1389/2260|1198/1755|400/584||WARNING_TRANSCRIPT_MULTIPLE_STOP_CODONS,ATT|int…	LOF=(BUD13|GeneID:103248541|2|1.00)	GT	0|1
NC_023642.1	8150405	AAAAAG	A	PASS	DP=72	VT=DEL	ANN=A|frameshift_variant|HIGH|ZPR1|GeneID:103248544|transcript|XM_008020973.1|protein_coding|8/14|c.760_764delCTTTT|p.Leu254fs|816/1794|760/1380|254/459||WARNING_TRANSCRIPT_MULTIPLE_STOP_CODONS,A|frameshift_variant|HIGH|ZPR1|GeneID:103248544|transcript|XM_008020974.1|protein_coding|8/14|c.760_764delCTTTT|p.Leu254fs|817/1674|760/1296|254/431||WARNING_TRANSCRIPT_MULTIPLE_STOP_CODONS,A|upstream_gene…	LOF=(ZPR1|GeneID:103248544|2|1.00)	GT	1|0
NC_023642.1	8154192	GA	G	PASS	DP=71	VT=DEL	ANN=G|frameshift_variant|HIGH|LOC103248543|GeneID:103248543|transcript|XM_008020972.1|protein_coding|2/3|c.179delA|p.Asn60fs|264/738|179/639|60/212||WARNING_TRANSCRIPT_MULTIPLE_STOP_CODONS&INFO_REALIGN_3_PRIME,G|upstream_gene_variant|MODIFIER|ZPR1|GeneID:103248544|transcript|XM_008020973.1|protein_coding||c.-733delT|||||681|WARNING_TRANSCRIPT_MULTIPLE_STOP_CODONS,G|upstream_gene_variant|MODIFIER|…	LOF=(LOC103248543|GeneID:103248543|1|1.00)	GT	1|0
NC_023642.1	8156057	GC	G	PASS	DP=60	VT=DEL	ANN=G|frameshift_variant|HIGH|APOA5|GeneID:103248542|transcript|XM_008020970.1|protein_coding|3/3|c.664delG|p.Ala222fs|2287/3485|664/1101|222/366||WARNING_TRANSCRIPT_MULTIPLE_STOP_CODONS,G|upstream_gene_variant|MODIFIER|ZPR1|GeneID:103248544|transcript|XM_008020973.1|protein_coding||c.-2598delG|||||2546|WARNING_TRANSCRIPT_MULTIPLE_STOP_CODONS,G|upstream_gene_variant|MODIFIER|ZPR1|GeneID:103248544…	LOF=(APOA5|GeneID:103248542|1|1.00)	GT	1|0
NC_023642.1	8187775	C	CG	PASS	DP=77	VT=INS	ANN=CG|frameshift_variant|HIGH|PACS1|GeneID:103224526|transcript|XM_007978166.1|protein_coding|1/24|c.285dupC|p.Ala96fs|417/4502|285/2889|95/962||,CG|frameshift_variant|HIGH|APOA4|GeneID:103248545|transcript|XM_008020976.1|protein_coding|3/4|c.659dupC|p.Pro221fs|1580/2635|659/1254|220/417||WARNING_TRANSCRIPT_MULTIPLE_STOP_CODONS,CG|downstream_gene_variant|MODIFIER|SF3B2|GeneID:103224630|transcrip…	LOF=(APOA4|GeneID:103248545|1|1.00),(PACS1|GeneID:103224526|1|1.00)	GT	0|1
NC_023642.1	8200365	GTT	G	PASS	DP=60	VT=DEL	ANN=G|frameshift_variant|HIGH|SF3B2|GeneID:103224630|transcript|XM_007978348.1|protein_coding|10/22|c.970_971delAA|p.Asn324fs|1012/2884|970/2688|324/895||,G|frameshift_variant|HIGH|SF3B2|GeneID:103224630|transcript|XM_007978432.1|protein_coding|10/22|c.967_968delAA|p.Asn323fs|1009/2881|967/2685|323/894||,G|downstream_gene_variant|MODIFIER|APOC3|GeneID:103248546|transcript|XM_008020977.1|protein_c…	LOF=(SF3B2|GeneID:103224630|2|1.00)	GT	1|0
NC_023642.1	8201515	A	AG	PASS	DP=87	VT=INS	ANN=AG|frameshift_variant|HIGH|SF3B2|GeneID:103224630|transcript|XM_007978348.1|protein_coding|7/22|c.758dupC|p.Gly254fs|799/2884|758/2688|253/895||,AG|frameshift_variant|HIGH|SF3B2|GeneID:103224630|transcript|XM_007978432.1|protein_coding|7/22|c.755dupC|p.Gly253fs|796/2881|755/2685|252/894||,AG|downstream_gene_variant|MODIFIER|APOC3|GeneID:103248546|transcript|XM_008020977.1|protein_coding||c.*2…	LOF=(SF3B2|GeneID:103224630|2|1.00)	GT	0|1
NC_023642.1	8203950	C	CG	PASS	DP=61	VT=INS	ANN=CG|frameshift_variant|HIGH|SF3B2|GeneID:103224630|transcript|XM_007978348.1|protein_coding|4/22|c.389dupC|p.Pro131fs|430/2884|389/2688|130/895||,CG|frameshift_variant|HIGH|SF3B2|GeneID:103224630|transcript|XM_007978432.1|protein_coding|4/22|c.389dupC|p.Pro131fs|430/2881|389/2685|130/894||,CG|upstream_gene_variant|MODIFIER|APOA1|GeneID:103248547|transcript|XM_008020979.1|protein_coding||c.-382…	LOF=(SF3B2|GeneID:103224630|2|1.00)	GT	0|1
NC_023642.1	8216652	C	CG	PASS	DP=108	VT=INS	ANN=CG|frameshift_variant|HIGH|GAL3ST3|GeneID:103224704|transcript|XM_007978529.1|protein_coding|3/3|c.1012dupG|p.Asp338fs|1339/2185|1013/1296|338/431||INFO_REALIGN_3_PRIME,CG|intron_variant|MODIFIER|SIK3|GeneID:103248548|transcript|XM_008020982.1|protein_coding|21/24|c.3659-2021dupC||||||WARNING_TRANSCRIPT_MULTIPLE_STOP_CODONS,CG|intron_variant|MODIFIER|SIK3|GeneID:103248548|transcript|XM_008020…	LOF=(GAL3ST3|GeneID:103224704|1|1.00)	GT	0|1
NC_023642.1	8223800	CAA	C	PASS	DP=70	VT=DEL	ANN=C|frameshift_variant|HIGH|SIK3|GeneID:103248548|transcript|XM_008020982.1|protein_coding|21/25|c.3350_3351delTT|p.Phe1117fs|3351/6274|3350/4113|1117/1370||WARNING_TRANSCRIPT_MULTIPLE_STOP_CODONS,C|frameshift_variant|HIGH|SIK3|GeneID:103248548|transcript|XM_008020986.1|protein_coding|19/23|c.2873_2874delTT|p.Phe958fs|2919/5842|2873/3636|958/1211||WARNING_TRANSCRIPT_MULTIPLE_STOP_CODONS,C|frame…	LOF=(SIK3|GeneID:103248548|5|1.00)	GT	1|0
NC_023642.1	8233936	G	GA	PASS	DP=31	VT=INS	ANN=GA|frameshift_variant|HIGH|SIK3|GeneID:103248548|transcript|XM_008020982.1|protein_coding|15/25|c.1846dupT|p.Ser616fs|1846/6274|1846/4113|616/1370||WARNING_TRANSCRIPT_MULTIPLE_STOP_CODONS,GA|frameshift_variant|HIGH|SIK3|GeneID:103248548|transcript|XM_008020986.1|protein_coding|13/23|c.1369dupT|p.Ser457fs|1414/5842|1369/3636|457/1211||WARNING_TRANSCRIPT_MULTIPLE_STOP_CODONS,GA|frameshift_varia…	LOF=(SIK3|GeneID:103248548|5|0.80)	GT	0|1
NC_023642.1	8237436	T	TGG	PASS	DP=120	VT=INS	ANN=TGG|frameshift_variant|HIGH|CATSPER1|GeneID:103224751|transcript|XM_007978637.1|protein_coding|6/11|c.1905_1906dupGG|p.Val636fs|2386/3080|1907/2460|636/819||INFO_REALIGN_3_PRIME,TGG|frameshift_variant|HIGH|CATSPER1|GeneID:103224751|transcript|XM_007978795.1|protein_coding|6/10|c.1905_1906dupGG|p.Val636fs|2386/2922|1907/2322|636/773||INFO_REALIGN_3_PRIME,TGG|frameshift_variant|HIGH|CATSPER1|Ge…	LOF=(CATSPER1|GeneID:103224751|4|0.75)	GT	0|1
NC_023642.1	8241334	C	T	PASS	DP=55	VT=SNP	HC=7.313	ANN=T|splice_acceptor_variant&intron_variant|HIGH|SIK3|GeneID:103248548|transcript|XM_008020982.1|protein_coding|10/24|c.1318-2G>A||||||WARNING_TRANSCRIPT_MULTIPLE_STOP_CODONS,T|splice_acceptor_variant&intron_variant|HIGH|SIK3|GeneID:103248548|transcript|XM_008020986.1|protein_coding|8/22|c.841-2G>A||||||WARNING_TRANSCRIPT_MULTIPLE_STOP_CODONS,T|splice_acceptor_variant&intron_variant|HIGH|SIK3|Ge…	LOF=(SIK3|GeneID:103248548|5|1.00)	GT	1|1
NC_023642.1	8294765	A	G	PASS	DP=55	VT=SNP	HC=3.657	ANN=G|splice_donor_variant&intron_variant|HIGH|SIK3|GeneID:103248548|transcript|XM_008020982.1|protein_coding|4/24|c.616+1T>C||||||WARNING_TRANSCRIPT_MULTIPLE_STOP_CODONS,G|splice_donor_variant&intron_variant|HIGH|SIK3|GeneID:103248548|transcript|XM_008020986.1|protein_coding|2/22|c.139+1T>C||||||WARNING_TRANSCRIPT_MULTIPLE_STOP_CODONS,G|splice_donor_variant&intron_variant|HIGH|SIK3|GeneID:103248…	LOF=(SIK3|GeneID:103248548|5|1.00)	GT	0|1
NC_023642.1	8336311	C	CGG	PASS	DP=119	VT=INS	ANN=CGG|frameshift_variant|HIGH|DRAP1|GeneID:103225501|transcript|XM_007980358.1|protein_coding|7/7|c.517_518dupCC|p.Thr174fs|758/985|518/618|173/205||,CGG|upstream_gene_variant|MODIFIER|C1H11orf68|GeneID:103225412|transcript|XM_007980144.1|protein_coding||c.-2314_-2313insGG|||||2212|,CGG|upstream_gene_variant|MODIFIER|C1H11orf68|GeneID:103225412|transcript|XM_007980230.1|protein_coding||c.-2314_…	LOF=(DRAP1|GeneID:103225501|1|1.00)	GT	0|1
NC_023642.1	8366541	G	GC	PASS	DP=76	VT=INS	ANN=GC|frameshift_variant|HIGH|CCDC85B|GeneID:103225678|transcript|XM_007980768.1|protein_coding|1/1|c.476dupG|p.Ser160fs|476/609|476/609|159/202||,GC|upstream_gene_variant|MODIFIER|FIBP|GeneID:103225725|transcript|XM_007980886.1|protein_coding||c.-2738_-2737insC|||||2737|,GC|downstream_gene_variant|MODIFIER|FOSL1|GeneID:103225555|transcript|XM_007980481.1|protein_coding||c.*1623_*1624insC|||||93…	LOF=(CCDC85B|GeneID:103225678|1|1.00)	GT	0|1
NC_023642.1	8374758	G	GC	PASS	DP=75	VT=INS	ANN=GC|frameshift_variant|HIGH|CTSW|GeneID:103225782|transcript|XM_007981005.1|protein_coding|9/10|c.1000dupG|p.Ala334fs|1192/1443|1000/1128|334/375||,GC|downstream_gene_variant|MODIFIER|FIBP|GeneID:103225725|transcript|XM_007980886.1|protein_coding||c.*565_*566insC|||||513|,GC|intron_variant|MODIFIER|SIK3|GeneID:103248548|transcript|XM_008020982.1|protein_coding|1/24|c.274-46833dupG||||||WARNING…	LOF=(CTSW|GeneID:103225782|1|1.00)	GT	0|1
NC_023642.1	8426563	A	AG	PASS	DP=93	VT=INS	ANN=AG|frameshift_variant|HIGH|LOC103225990|GeneID:103225990|transcript|XM_007981221.1|protein_coding|1/6|c.205dupG|p.Val69fs|234/3229|206/1656|69/551||INFO_REALIGN_3_PRIME,AG|frameshift_variant|HIGH|LOC103225990|GeneID:103225990|transcript|XM_007981412.1|protein_coding|1/2|c.205dupG|p.Val69fs|234/2363|206/1656|69/551||INFO_REALIGN_3_PRIME,AG|frameshift_variant|HIGH|LOC103225990|GeneID:103225990|…	LOF=(LOC103225990|GeneID:103225990|7|1.00)	GT	0|1
NC_023642.1	8471708	GA	G	PASS	DP=39	VT=DEL	ANN=G|frameshift_variant|HIGH|OVOL1|GeneID:103226603|transcript|XM_007982327.1|protein_coding|1/3|c.114delT|p.Leu39fs|742/1476|114/828|38/275||,G|upstream_gene_variant|MODIFIER|SIK3|GeneID:103248548|transcript|XM_008020982.1|protein_coding||c.-628delT|||||628|WARNING_TRANSCRIPT_MULTIPLE_STOP_CODONS,G|upstream_gene_variant|MODIFIER|SIK3|GeneID:103248548|transcript|XM_008020984.1|protein_coding||c.…	LOF=(OVOL1|GeneID:103226603|3|0.33)	GT	1|0
NC_023642.1	8486887	GA	G	PASS	DP=79	VT=DEL	ANN=G|frameshift_variant|HIGH|AP5B1|GeneID:103226881|transcript|XM_007982923.1|protein_coding|2/2|c.2123delA|p.Glu708fs|2714/3461|2123/2637|708/878||,G|intragenic_variant|MODIFIER|EXPH5|GeneID:103248407|gene_variant|GeneID:103248407|||n.8486888delT||||||,G|intragenic_variant|MODIFIER|LOC103248551|GeneID:103248551_circ|gene_variant|GeneID:103248551_circ|||n.8486888delA||||||	LOF=(AP5B1|GeneID:103226881|1|1.00)	GT	1|0
NC_023642.1	8531704	C	CAA	PASS	DP=50	VT=INS	ANN=CAA|frameshift_variant|HIGH|PAFAH1B2|GeneID:103248549|transcript|XM_008020987.1|protein_coding|3/6|c.190_191dupAA|p.Asn64fs|194/1599|192/714|64/237||WARNING_TRANSCRIPT_MULTIPLE_STOP_CODONS&INFO_REALIGN_3_PRIME,CAA|frameshift_variant|HIGH|PAFAH1B2|GeneID:103248549|transcript|XM_008020989.1|protein_coding|3/6|c.166_167dupAA|p.Asn56fs|194/1599|168/690|56/229||WARNING_TRANSCRIPT_MULTIPLE_STOP_COD…	LOF=(PAFAH1B2|GeneID:103248549|3|1.00)	GT	0|1
NC_023642.1	8553023	C	CAA	PASS	DP=38	VT=INS	ANN=CAA|frameshift_variant|HIGH|SIDT2|GeneID:103248552|transcript|XM_008020992.1|protein_coding|2/27|c.251_252dupAA|p.Leu85fs|439/4075|253/2511|85/836||WARNING_TRANSCRIPT_MULTIPLE_STOP_CODONS&INFO_REALIGN_3_PRIME,CAA|frameshift_variant|HIGH|SIDT2|GeneID:103248552|transcript|XM_008020994.1|protein_coding|2/26|c.251_252dupAA|p.Leu85fs|769/4393|253/2499|85/832||WARNING_TRANSCRIPT_MULTIPLE_STOP_CODON…	LOF=(SIDT2|GeneID:103248552|4|1.00)	GT	0|1
NC_023642.1	8558729	CAA	C	PASS	DP=58	VT=DEL	ANN=C|splice_acceptor_variant&splice_region_variant&intron_variant|HIGH|SIDT2|GeneID:103248552|transcript|XM_008020992.1|protein_coding|11/26|c.1028-3_1028-2delAA||||||WARNING_TRANSCRIPT_MULTIPLE_STOP_CODONS,C|splice_acceptor_variant&splice_region_variant&intron_variant|HIGH|SIDT2|GeneID:103248552|transcript|XM_008020994.1|protein_coding|10/25|c.1016-3_1016-2delAA||||||WARNING_TRANSCRIPT_MULTIPLE…	LOF=(SIDT2|GeneID:103248552|4|1.00)	GT	1|0
NC_023642.1	8561306	A	ATT	PASS	DP=37	VT=INS	ANN=ATT|frameshift_variant|HIGH|SIDT2|GeneID:103248552|transcript|XM_008020992.1|protein_coding|17/27|c.1472_1473dupTT|p.Glu492fs|1660/4075|1474/2511|492/836||WARNING_TRANSCRIPT_MULTIPLE_STOP_CODONS&INFO_REALIGN_3_PRIME,ATT|frameshift_variant|HIGH|SIDT2|GeneID:103248552|transcript|XM_008020994.1|protein_coding|16/26|c.1460_1461dupTT|p.Glu488fs|1978/4393|1462/2499|488/832||WARNING_TRANSCRIPT_MULTI…	LOF=(SIDT2|GeneID:103248552|4|1.00)	GT	0|1
NC_023642.1	8561328	G	T	PASS	DP=22	VT=SNP	LC=1.978	ANN=T|stop_gained|HIGH|SIDT2|GeneID:103248552|transcript|XM_008020992.1|protein_coding|17/27|c.1474G>T|p.Glu492*|1660/4075|1474/2511|492/836||WARNING_TRANSCRIPT_MULTIPLE_STOP_CODONS,T|stop_gained|HIGH|SIDT2|GeneID:103248552|transcript|XM_008020994.1|protein_coding|16/26|c.1462G>T|p.Glu488*|1978/4393|1462/2499|488/832||WARNING_TRANSCRIPT_MULTIPLE_STOP_CODONS,T|stop_gained|HIGH|SIDT2|GeneID:1032485…	LOF=(SIDT2|GeneID:103248552|4|1.00)	NMD=(SIDT2|GeneID:103248552|4|1.00)	GT	0|1
NC_023642.1	8561621	A	T	PASS	DP=41	VT=SNP	HC=4.350	ANN=T|stop_gained&splice_region_variant|HIGH|SIDT2|GeneID:103248552|transcript|XM_008020992.1|protein_coding|18/27|c.1627A>T|p.Lys543*|1813/4075|1627/2511|543/836||WARNING_TRANSCRIPT_MULTIPLE_STOP_CODONS,T|stop_gained&splice_region_variant|HIGH|SIDT2|GeneID:103248552|transcript|XM_008020994.1|protein_coding|17/26|c.1615A>T|p.Lys539*|2131/4393|1615/2499|539/832||WARNING_TRANSCRIPT_MULTIPLE_STOP_CO…	LOF=(SIDT2|GeneID:103248552|4|1.00)	NMD=(SIDT2|GeneID:103248552|4|1.00)	GT	0|1
NC_023642.1	8574336	TA	T	PASS	DP=30	VT=DEL	ANN=T|frameshift_variant|HIGH|TAGLN|GeneID:103248556|transcript|XM_008021005.1|protein_coding|3/5|c.246delA|p.Gln83fs|367/1168|246/606|82/201||WARNING_TRANSCRIPT_MULTIPLE_STOP_CODONS,T|upstream_gene_variant|MODIFIER|RELA|GeneID:103227364|transcript|XM_007983705.1|protein_coding||c.-2031delA|||||1722|,T|downstream_gene_variant|MODIFIER|PCSK7|GeneID:103248555|transcript|XM_008021001.1|protein_codin…	LOF=(TAGLN|GeneID:103248556|1|1.00)	GT	1|0
NC_023642.1	8574409	A	AT	PASS	DP=47	VT=INS	ANN=AT|frameshift_variant|HIGH|TAGLN|GeneID:103248556|transcript|XM_008021005.1|protein_coding|3/5|c.327dupT|p.Leu110fs|449/1168|328/606|110/201||WARNING_TRANSCRIPT_MULTIPLE_STOP_CODONS&INFO_REALIGN_3_PRIME,AT|upstream_gene_variant|MODIFIER|RELA|GeneID:103227364|transcript|XM_007983705.1|protein_coding||c.-1959_-1958insT|||||1649|,AT|downstream_gene_variant|MODIFIER|PCSK7|GeneID:103248555|transcr…	LOF=(TAGLN|GeneID:103248556|1|1.00)	GT	0|1
NC_023642.1	8591784	C	CG	PASS	DP=65	VT=INS	ANN=CG|frameshift_variant|HIGH|SIPA1|GeneID:103227440|transcript|XM_007983792.1|protein_coding|9/16|c.2283dupC|p.Asp762fs|2480/3522|2283/3129|761/1042||,CG|frameshift_variant|HIGH|SIPA1|GeneID:103227440|transcript|XM_007983953.1|protein_coding|9/16|c.2283dupC|p.Asp762fs|2409/3451|2283/3129|761/1042||,CG|frameshift_variant|HIGH|SIPA1|GeneID:103227440|transcript|XM_007983874.1|protein_coding|9/16|c…	LOF=(SIPA1|GeneID:103227440|4|1.00)	GT	0|1
NC_023642.1	8592718	GA	G	PASS	DP=53	VT=DEL	ANN=G|frameshift_variant|HIGH|SIPA1|GeneID:103227440|transcript|XM_007983792.1|protein_coding|8/16|c.1675delT|p.Ser559fs|1872/3522|1675/3129|559/1042||,G|frameshift_variant|HIGH|SIPA1|GeneID:103227440|transcript|XM_007983953.1|protein_coding|8/16|c.1675delT|p.Ser559fs|1801/3451|1675/3129|559/1042||,G|frameshift_variant|HIGH|SIPA1|GeneID:103227440|transcript|XM_007983874.1|protein_coding|8/16|c.16…	LOF=(SIPA1|GeneID:103227440|4|1.00)	GT	1|0
NC_023642.1	8600022	C	CG	PASS	DP=31	VT=INS	ANN=CG|frameshift_variant&splice_region_variant|HIGH|PCSK7|GeneID:103248555|transcript|XM_008021001.1|protein_coding|2/17|c.466dupC|p.Arg156fs|479/3391|466/2445|156/814||WARNING_TRANSCRIPT_MULTIPLE_STOP_CODONS,CG|frameshift_variant&splice_region_variant|HIGH|PCSK7|GeneID:103248555|transcript|XM_008021002.1|protein_coding|2/17|c.466dupC|p.Arg156fs|479/3373|466/2427|156/808||WARNING_TRANSCRIPT_MULT…	LOF=(PCSK7|GeneID:103248555|4|1.00)	GT	0|1
NC_023642.1	8620698	T	TC	PASS	DP=48	VT=INS	ANN=TC|frameshift_variant|HIGH|PCNXL3|GeneID:103227743|transcript|XM_007984576.1|protein_coding|7/36|c.1675dupG|p.Glu559fs|2733/7653|1675/6132|559/2043||,TC|frameshift_variant|HIGH|PCNXL3|GeneID:103227743|transcript|XM_007984963.1|protein_coding|3/32|c.1219dupG|p.Glu407fs|1305/6225|1219/5676|407/1891||,TC|frameshift_variant|HIGH|PCNXL3|GeneID:103227743|transcript|XM_007984667.1|protein_coding|7/3…	LOF=(PCNXL3|GeneID:103227743|6|1.00)	GT	0|1
NC_023642.1	8626278	G	GC	PASS	DP=94	VT=INS	ANN=GC|frameshift_variant|HIGH|MAP3K11|GeneID:103227627|transcript|XM_007984260.1|protein_coding|1/8|c.324dupC|p.Cys109fs|849/2491|325/1863|109/620||INFO_REALIGN_3_PRIME,GC|frameshift_variant|HIGH|MAP3K11|GeneID:103227627|transcript|XM_007984349.1|protein_coding|1/6|c.324dupC|p.Cys109fs|855/2271|325/1620|109/539||INFO_REALIGN_3_PRIME,GC|upstream_gene_variant|MODIFIER|PCNXL3|GeneID:103227743|trans…	LOF=(MAP3K11|GeneID:103227627|2|1.00)	GT	0|1
NC_023642.1	8645112	G	GC	PASS	DP=66	VT=INS	ANN=GC|frameshift_variant|HIGH|KCNK7|GeneID:103227926|transcript|XM_007985063.1|protein_coding|1/3|c.69dupC|p.Ser24fs|1083/2281|70/1099|24/365||WARNING_TRANSCRIPT_MULTIPLE_STOP_CODONS&INFO_REALIGN_3_PRIME,GC|downstream_gene_variant|MODIFIER|EHBP1L1|GeneID:103227975|transcript|XM_007985186.1|protein_coding||c.*3555dupG|||||3205|,GC|downstream_gene_variant|MODIFIER|EHBP1L1|GeneID:103227975|transcri…	LOF=(KCNK7|GeneID:103227926|1|1.00)	GT	0|1
NC_023642.1	8652776	C	CA	PASS	DP=56	VT=INS	ANN=CA|frameshift_variant|HIGH|RNF214|GeneID:103248554|transcript|XM_008020999.1|protein_coding|8/15|c.1520dupA|p.Asn507fs|1546/2860|1521/2505|507/834||WARNING_TRANSCRIPT_MULTIPLE_STOP_CODONS&INFO_REALIGN_3_PRIME,CA|frameshift_variant|HIGH|RNF214|GeneID:103248554|transcript|XM_008021000.1|protein_coding|8/15|c.1127dupA|p.Asn376fs|1230/2544|1128/2112|376/703||WARNING_TRANSCRIPT_MULTIPLE_STOP_CODON…	LOF=(RNF214|GeneID:103248554|2|1.00)	GT	0|1
NC_023642.1	8658939	G	GCC	PASS	DP=76	VT=INS	ANN=GCC|frameshift_variant|HIGH|EHBP1L1|GeneID:103227975|transcript|XM_007985186.1|protein_coding|9/19|c.1674_1675dupGG|p.Ala559fs|2597/6063|1675/4791|559/1596||,GCC|frameshift_variant|HIGH|EHBP1L1|GeneID:103227975|transcript|XM_007985501.1|protein_coding|7/17|c.990_991dupGG|p.Ala331fs|1271/4737|991/4107|331/1368||,GCC|frameshift_variant|HIGH|EHBP1L1|GeneID:103227975|transcript|XM_007985260.1|pro…	LOF=(EHBP1L1|GeneID:103227975|14|0.50)	GT	0|1
NC_023642.1	8685685	G	GC	PASS	DP=100	VT=INS	ANN=GC|frameshift_variant|HIGH|LTBP3|GeneID:103228770|transcript|XM_007986395.1|protein_coding|3/28|c.663dupC|p.Val222fs|1172/4654|664/3897|222/1298||INFO_REALIGN_3_PRIME,GC|frameshift_variant|HIGH|LTBP3|GeneID:103228770|transcript|XM_007986473.1|protein_coding|3/27|c.663dupC|p.Val222fs|1171/4512|664/3756|222/1251||INFO_REALIGN_3_PRIME,GC|upstream_gene_variant|MODIFIER|CEP164|GeneID:103248558|tra…	LOF=(LTBP3|GeneID:103228770|2|1.00)	GT	0|1
NC_023642.1	8686379	G	GC	PASS	DP=73	VT=INS	ANN=GC|frameshift_variant|HIGH|LTBP3|GeneID:103228770|transcript|XM_007986395.1|protein_coding|5/28|c.1012dupC|p.Gln338fs|1521/4654|1013/3897|338/1298||INFO_REALIGN_3_PRIME,GC|frameshift_variant|HIGH|LTBP3|GeneID:103228770|transcript|XM_007986473.1|protein_coding|5/27|c.1012dupC|p.Gln338fs|1520/4512|1013/3756|338/1251||INFO_REALIGN_3_PRIME,GC|upstream_gene_variant|MODIFIER|CEP164|GeneID:103248558…	LOF=(LTBP3|GeneID:103228770|2|1.00)	GT	0|1
NC_023642.1	8691346	C	CG	PASS	DP=74	VT=INS	ANN=CG|frameshift_variant|HIGH|LTBP3|GeneID:103228770|transcript|XM_007986395.1|protein_coding|13/28|c.1950dupG|p.Arg651fs|2459/4654|1951/3897|651/1298||INFO_REALIGN_3_PRIME,CG|frameshift_variant|HIGH|LTBP3|GeneID:103228770|transcript|XM_007986473.1|protein_coding|13/27|c.1950dupG|p.Arg651fs|2458/4512|1951/3756|651/1251||INFO_REALIGN_3_PRIME,CG|upstream_gene_variant|MODIFIER|BACE1|GeneID:10324855…	LOF=(LTBP3|GeneID:103228770|2|1.00)	GT	0|1
NC_023642.1	8692266	A	AG	PASS	DP=69	VT=INS	ANN=AG|frameshift_variant|HIGH|LTBP3|GeneID:103228770|transcript|XM_007986395.1|protein_coding|15/28|c.2201dupG|p.Gly735fs|2710/4654|2202/3897|734/1298||INFO_REALIGN_3_PRIME,AG|frameshift_variant|HIGH|LTBP3|GeneID:103228770|transcript|XM_007986473.1|protein_coding|15/27|c.2201dupG|p.Gly735fs|2709/4512|2202/3756|734/1251||INFO_REALIGN_3_PRIME,AG|upstream_gene_variant|MODIFIER|BACE1|GeneID:10324855…	LOF=(LTBP3|GeneID:103228770|2|1.00)	GT	0|1
NC_023642.1	8699989	CT	C	PASS	DP=69	VT=DEL	ANN=C|frameshift_variant|HIGH|LTBP3|GeneID:103228770|transcript|XM_007986395.1|protein_coding|26/28|c.3596delT|p.Leu1199fs|4104/4654|3596/3897|1199/1298||,C|frameshift_variant|HIGH|LTBP3|GeneID:103228770|transcript|XM_007986473.1|protein_coding|25/27|c.3455delT|p.Leu1152fs|3962/4512|3455/3756|1152/1251||,C|upstream_gene_variant|MODIFIER|CEP164|GeneID:103248558|transcript|XM_008021019.1|protein_co…	LOF=(LTBP3|GeneID:103228770|2|1.00)	GT	1|0
NC_023642.1	8702870	A	AC	PASS	DP=76	VT=INS	ANN=AC|frameshift_variant|HIGH|SCYL1|GeneID:103228854|transcript|XM_007986563.1|protein_coding|13/18|c.1729dupG|p.Val577fs|1810/2653|1729/2427|577/808||,AC|frameshift_variant|HIGH|SCYL1|GeneID:103228854|transcript|XM_007986608.1|protein_coding|13/18|c.1729dupG|p.Val577fs|1810/2650|1729/2424|577/807||,AC|downstream_gene_variant|MODIFIER|LTBP3|GeneID:103228770|transcript|XM_007986395.1|protein_codi…	LOF=(SCYL1|GeneID:103228854|2|1.00)	GT	0|1
NC_023642.1	8746020	A	AT	PASS	DP=72	VT=INS	ANN=AT|frameshift_variant|HIGH|CEP164|GeneID:103248558|transcript|XM_008021019.1|protein_coding|9/33|c.1030dupT|p.Trp344fs|1222/4736|1031/4362|344/1453||WARNING_TRANSCRIPT_MULTIPLE_STOP_CODONS&INFO_REALIGN_3_PRIME,AT|frameshift_variant|HIGH|CEP164|GeneID:103248558|transcript|XM_008021008.1|protein_coding|7/31|c.952dupT|p.Trp318fs|978/4552|953/4344|318/1447||WARNING_TRANSCRIPT_MULTIPLE_STOP_CODONS…	LOF=(CEP164|GeneID:103248558|13|0.85)	GT	0|1
NC_023642.1	8748464	C	CT	PASS	DP=35	VT=INS	ANN=CT|frameshift_variant|HIGH|CEP164|GeneID:103248558|transcript|XM_008021019.1|protein_coding|10/33|c.1217dupT|p.Arg408fs|1409/4736|1218/4362|406/1453||WARNING_TRANSCRIPT_MULTIPLE_STOP_CODONS&INFO_REALIGN_3_PRIME,CT|frameshift_variant|HIGH|CEP164|GeneID:103248558|transcript|XM_008021008.1|protein_coding|8/31|c.1139dupT|p.Arg382fs|1165/4552|1140/4344|380/1447||WARNING_TRANSCRIPT_MULTIPLE_STOP_CO…	LOF=(CEP164|GeneID:103248558|13|0.92)	GT	0|1
NC_023642.1	8768121	CTT	C	PASS	DP=13	VT=DEL	ANN=C|frameshift_variant&splice_donor_variant&splice_region_variant&intron_variant|HIGH|CEP164|GeneID:103248558|transcript|XM_008021019.1|protein_coding|20/33|c.2619_2619+1delTT|p.Tyr874fs|2810/4736|2619/4362|873/1453||WARNING_TRANSCRIPT_MULTIPLE_STOP_CODONS,C|frameshift_variant&splice_donor_variant&splice_region_variant&intron_variant|HIGH|CEP164|GeneID:103248558|transcript|XM_008021008.1|protei…	LOF=(CEP164|GeneID:103248558|13|1.00)	GT	1|0
NC_023642.1	8811514	C	CACTTT	PASS	DP=43	VT=INS	ANN=CACTTT|frameshift_variant|HIGH|DSCAML1|GeneID:103248562|transcript|XM_008021021.1|protein_coding|26/33|c.5066_5067insAAAGT|p.Ter1690fs|5087/7166|5066/6588|1689/2195||WARNING_TRANSCRIPT_MULTIPLE_STOP_CODONS,CACTTT|3_prime_UTR_variant|MODIFIER|LOC103241899|GeneID:103241899|transcript|XM_008009519.1|protein_coding|4/4|c.*2966_*2967insAAAGT|||||2966|,CACTTT|intragenic_variant|MODIFIER|EXPH5|GeneI…	LOF=(DSCAML1|GeneID:103248562|1|1.00)	GT	0|1
NC_023642.1	8811574	CT	C	PASS	DP=42	VT=DEL	ANN=C|frameshift_variant|HIGH|DSCAML1|GeneID:103248562|transcript|XM_008021021.1|protein_coding|26/33|c.5006delA|p.Lys1669fs|5027/7166|5006/6588|1669/2195||WARNING_TRANSCRIPT_MULTIPLE_STOP_CODONS,C|3_prime_UTR_variant|MODIFIER|LOC103241899|GeneID:103241899|transcript|XM_008009519.1|protein_coding|4/4|c.*2906delA|||||2906|,C|intragenic_variant|MODIFIER|EXPH5|GeneID:103248407|gene_variant|GeneID:10…	LOF=(DSCAML1|GeneID:103248562|1|1.00)	GT	1|0
NC_023642.1	8815517	T	TG	PASS	DP=33	VT=INS	ANN=TG|frameshift_variant|HIGH|LOC103241899|GeneID:103241899|transcript|XM_008009519.1|protein_coding|3/4|c.515dupC|p.Thr173fs|515/5175|515/927|172/308||,TG|intron_variant|MODIFIER|DSCAML1|GeneID:103248562|transcript|XM_008021021.1|protein_coding|21/32|c.4289-1290dupC||||||WARNING_TRANSCRIPT_MULTIPLE_STOP_CODONS,TG|intragenic_variant|MODIFIER|EXPH5|GeneID:103248407|gene_variant|GeneID:103248407||…	LOF=(LOC103241899|GeneID:103241899|1|1.00)	GT	0|1
NC_023642.1	8819218	C	T	PASS	DP=71	VT=SNP	HC=3.657	ANN=T|splice_donor_variant&intron_variant|HIGH|LOC103241899|GeneID:103241899|transcript|XM_008009519.1|protein_coding|2/3|c.497+1G>A||||||,T|intron_variant|MODIFIER|DSCAML1|GeneID:103248562|transcript|XM_008021021.1|protein_coding|20/32|c.4135-491G>A||||||WARNING_TRANSCRIPT_MULTIPLE_STOP_CODONS,T|intragenic_variant|MODIFIER|EXPH5|GeneID:103248407|gene_variant|GeneID:103248407|||n.8819218G>A||||||	LOF=(LOC103241899|GeneID:103241899|1|1.00)	GT	0|1
NC_023642.1	8842873	G	GCCCGGCC	PASS	DP=51	VT=INS	ANN=GCCCGGCC|frameshift_variant|HIGH|FRMD8|GeneID:103229083|transcript|XM_007986825.1|protein_coding|7/11|c.895_896insGGCCGGG|p.Ala299fs|895/3769|895/1613|299/536||WARNING_TRANSCRIPT_MULTIPLE_STOP_CODONS,GCCCGGCC|intron_variant|MODIFIER|DSCAML1|GeneID:103248562|transcript|XM_008021021.1|protein_coding|16/32|c.3450+1276_3450+1277insGGCCGGG||||||WARNING_TRANSCRIPT_MULTIPLE_STOP_CODONS,GCCCGGCC|intr…	LOF=(FRMD8|GeneID:103229083|1|1.00)	GT	0|1
NC_023642.1	8844202	A	T	PASS	DP=36	VT=SNP	HC=8.700	ANN=T|stop_gained|HIGH|DSCAML1|GeneID:103248562|transcript|XM_008021021.1|protein_coding|16/33|c.3398T>A|p.Leu1133*|3419/7166|3398/6588|1133/2195||WARNING_TRANSCRIPT_MULTIPLE_STOP_CODONS,T|intron_variant|MODIFIER|FRMD8|GeneID:103229083|transcript|XM_007986825.1|protein_coding|6/10|c.806+812T>A||||||WARNING_TRANSCRIPT_MULTIPLE_STOP_CODONS,T|intragenic_variant|MODIFIER|EXPH5|GeneID:103248407|gene_v…	LOF=(DSCAML1|GeneID:103248562|1|1.00)	NMD=(DSCAML1|GeneID:103248562|1|1.00)	GT	1|1
NC_023642.1	8863934	AT	A	PASS	DP=80	VT=DEL	ANN=A|frameshift_variant|HIGH|SLC25A45|GeneID:103229132|transcript|XM_007986929.1|protein_coding|7/7|c.911delT|p.Met304fs|1006/1518|911/1041|304/346||,A|frameshift_variant|HIGH|SLC25A45|GeneID:103229132|transcript|XM_007986999.1|protein_coding|7/7|c.878delT|p.Met293fs|973/1485|878/1008|293/335||,A|frameshift_variant|HIGH|SLC25A45|GeneID:103229132|transcript|XM_007987083.1|protein_coding|6/6|c.827…	LOF=(SLC25A45|GeneID:103229132|9|1.00)	GT	1|0
NC_023642.1	8863976	C	CG	PASS	DP=69	VT=INS	ANN=CG|frameshift_variant|HIGH|SLC25A45|GeneID:103229132|transcript|XM_007986929.1|protein_coding|7/7|c.958dupG|p.Val320fs|1054/1518|959/1041|320/346||INFO_REALIGN_3_PRIME,CG|frameshift_variant|HIGH|SLC25A45|GeneID:103229132|transcript|XM_007986999.1|protein_coding|7/7|c.925dupG|p.Val309fs|1021/1485|926/1008|309/335||INFO_REALIGN_3_PRIME,CG|frameshift_variant|HIGH|SLC25A45|GeneID:103229132|transc…	LOF=(SLC25A45|GeneID:103229132|9|1.00)	GT	0|1
NC_023642.1	8885046	G	GC	PASS	DP=97	VT=INS	ANN=GC|frameshift_variant|HIGH|TIGD3|GeneID:103229522|transcript|XM_007987583.1|protein_coding|2/2|c.645dupG|p.Leu216fs|802/1956|645/1416|215/471||,GC|downstream_gene_variant|MODIFIER|DPF2|GeneID:103229589|transcript|XM_007987696.1|protein_coding||c.*4703dupG|||||3487|WARNING_TRANSCRIPT_INCOMPLETE,GC|intron_variant|MODIFIER|DSCAML1|GeneID:103248562|transcript|XM_008021021.1|protein_coding|8/32|c.…	LOF=(TIGD3|GeneID:103229522|1|1.00)	GT	0|1
NC_023642.1	8891189	G	GACGGGGT	PASS	DP=79	VT=INS	ANN=GACGGGGT|frameshift_variant|HIGH|DPF2|GeneID:103229589|transcript|XM_007987696.1|protein_coding|11/12|c.1113_1114insACCCCGT|p.Pro372fs|1428/2742|1113/1211|371/402||WARNING_TRANSCRIPT_INCOMPLETE,GACGGGGT|upstream_gene_variant|MODIFIER|TIGD3|GeneID:103229522|transcript|XM_007987583.1|protein_coding||c.-4662_-4661insACCCCGT|||||4505|,GACGGGGT|intron_variant|MODIFIER|DSCAML1|GeneID:103248562|tran…	LOF=(DPF2|GeneID:103229589|1|1.00)	GT	0|1
NC_023642.1	8891968	A	AT	PASS	DP=92	VT=INS	ANN=AT|frameshift_variant|HIGH|DSCAML1|GeneID:103248562|transcript|XM_008021021.1|protein_coding|7/33|c.1886dupA|p.Asn629fs|1907/7166|1886/6588|629/2195||WARNING_TRANSCRIPT_MULTIPLE_STOP_CODONS,AT|intron_variant|MODIFIER|DPF2|GeneID:103229589|transcript|XM_007987696.1|protein_coding|10/11|c.1060-726dupA||||||WARNING_TRANSCRIPT_INCOMPLETE,AT|intragenic_variant|MODIFIER|EXPH5|GeneID:103248407|gene_…	LOF=(DSCAML1|GeneID:103248562|1|1.00)	GT	0|1
NC_023642.1	8894148	C	CT	PASS	DP=91	VT=INS	ANN=CT|frameshift_variant|HIGH|DPF2|GeneID:103229589|transcript|XM_007987696.1|protein_coding|9/12|c.824dupA|p.Pro277fs|1139/2742|824/1211|275/402||WARNING_TRANSCRIPT_INCOMPLETE,CT|intron_variant|MODIFIER|DSCAML1|GeneID:103248562|transcript|XM_008021021.1|protein_coding|6/32|c.1639+458dupA||||||WARNING_TRANSCRIPT_MULTIPLE_STOP_CODONS,CT|intragenic_variant|MODIFIER|EXPH5|GeneID:103248407|gene_vari…	LOF=(DPF2|GeneID:103229589|1|1.00)	GT	0|1
NC_023642.1	8906136	AG	A	PASS	DP=104	VT=DEL	ANN=A|frameshift_variant|HIGH|DSCAML1|GeneID:103248562|transcript|XM_008021021.1|protein_coding|4/33|c.1043delC|p.Pro348fs|1064/7166|1043/6588|348/2195||WARNING_TRANSCRIPT_MULTIPLE_STOP_CODONS,A|intron_variant|MODIFIER|DPF2|GeneID:103229589|transcript|XM_007987696.1|protein_coding|1/11|c.32+1963delC||||||WARNING_TRANSCRIPT_INCOMPLETE,A|intragenic_variant|MODIFIER|EXPH5|GeneID:103248407|gene_varia…	LOF=(DSCAML1|GeneID:103248562|1|1.00)	GT	1|0
NC_023642.1	8906215	T	TAA	PASS	DP=98	VT=INS	ANN=TAA|frameshift_variant|HIGH|DSCAML1|GeneID:103248562|transcript|XM_008021021.1|protein_coding|4/33|c.963_964dupTT|p.Tyr322fs|985/7166|964/6588|322/2195||WARNING_TRANSCRIPT_MULTIPLE_STOP_CODONS,TAA|intron_variant|MODIFIER|DPF2|GeneID:103229589|transcript|XM_007987696.1|protein_coding|1/11|c.32+1883_32+1884dupTT||||||WARNING_TRANSCRIPT_INCOMPLETE,TAA|intragenic_variant|MODIFIER|EXPH5|GeneID:103…	LOF=(DSCAML1|GeneID:103248562|1|1.00)	GT	0|1
NC_023642.1	8914991	CTG	C	PASS	DP=98	VT=DEL	ANN=C|frameshift_variant|HIGH|CDC42EP2|GeneID:103229647|transcript|XM_007987790.1|protein_coding|2/2|c.445_446delCA|p.Gln149fs|933/1711|445/651|149/216||,C|intron_variant|MODIFIER|DSCAML1|GeneID:103248562|transcript|XM_008021021.1|protein_coding|3/32|c.938-8751_938-8750delCA||||||WARNING_TRANSCRIPT_MULTIPLE_STOP_CODONS,C|intragenic_variant|MODIFIER|EXPH5|GeneID:103248407|gene_variant|GeneID:10324…	LOF=(CDC42EP2|GeneID:103229647|1|1.00)	GT	1|0
NC_023642.1	9049604	G	GC	PASS	DP=127	VT=INS	ANN=GC|frameshift_variant|HIGH|CAPN1|GeneID:103230332|transcript|XM_007989021.1|protein_coding|1/19|c.532dupG|p.Ala178fs|785/3311|532/2904|178/967||,GC|frameshift_variant|HIGH|CAPN1|GeneID:103230332|transcript|XM_007989154.1|protein_coding|1/24|c.532dupG|p.Ala178fs|782/3751|532/2787|178/928||,GC|frameshift_variant|HIGH|CAPN1|GeneID:103230332|transcript|XM_007989093.1|protein_coding|1/22|c.532dupG…	LOF=(CAPN1|GeneID:103230332|8|0.38)	GT	0|1
NC_023642.1	9057435	T	TG	PASS	DP=76	VT=INS	ANN=TG|frameshift_variant|HIGH|SPDYC|GeneID:103230216|transcript|XM_007988750.1|protein_coding|7/8|c.985dupC|p.Gln329fs|1003/1169|985/1056|329/351||,TG|frameshift_variant|HIGH|SPDYC|GeneID:103230216|transcript|XM_007988907.1|protein_coding|6/7|c.796dupC|p.Gln266fs|945/1111|796/867|266/288||,TG|frameshift_variant|HIGH|SPDYC|GeneID:103230216|transcript|XM_007988834.1|protein_coding|7/8|c.946dupC|p.…	LOF=(SPDYC|GeneID:103230216|3|1.00)	GT	0|1
NC_023642.1	9097906	T	TC	PASS	DP=65	VT=INS	ANN=TC|frameshift_variant|HIGH|SYVN1|GeneID:103230099|transcript|XM_007988488.1|protein_coding|12/16|c.1194dupC|p.Ser399fs|1290/3060|1195/1854|399/617||INFO_REALIGN_3_PRIME,TC|frameshift_variant|HIGH|SYVN1|GeneID:103230099|transcript|XM_007988633.1|protein_coding|12/16|c.1194dupC|p.Ser399fs|1289/3056|1195/1851|399/616||INFO_REALIGN_3_PRIME,TC|frameshift_variant|HIGH|SYVN1|GeneID:103230099|transcr…	LOF=(SYVN1|GeneID:103230099|3|1.00)	GT	0|1
NC_023642.1	9098308	G	GC	PASS	DP=75	VT=INS	ANN=GC|frameshift_variant|HIGH|SYVN1|GeneID:103230099|transcript|XM_007988488.1|protein_coding|14/16|c.1433dupC|p.Ala479fs|1529/3060|1434/1854|478/617||INFO_REALIGN_3_PRIME,GC|frameshift_variant|HIGH|SYVN1|GeneID:103230099|transcript|XM_007988633.1|protein_coding|14/16|c.1430dupC|p.Ala478fs|1525/3056|1431/1851|477/616||INFO_REALIGN_3_PRIME,GC|frameshift_variant|HIGH|SYVN1|GeneID:103230099|transcr…	LOF=(SYVN1|GeneID:103230099|3|1.00)	GT	0|1
NC_023642.1	9099802	G	GC	PASS	DP=86	VT=INS	ANN=GC|frameshift_variant|HIGH|SYVN1|GeneID:103230099|transcript|XM_007988488.1|protein_coding|15/16|c.1601dupC|p.Arg535fs|1697/3060|1602/1854|534/617||INFO_REALIGN_3_PRIME,GC|frameshift_variant|HIGH|SYVN1|GeneID:103230099|transcript|XM_007988633.1|protein_coding|15/16|c.1598dupC|p.Arg534fs|1693/3056|1599/1851|533/616||INFO_REALIGN_3_PRIME,GC|frameshift_variant|HIGH|SYVN1|GeneID:103230099|transcr…	LOF=(SYVN1|GeneID:103230099|3|1.00)	GT	0|1
NC_023642.1	9104096	T	TG	PASS	DP=70	VT=INS	ANN=TG|frameshift_variant|HIGH|MRPL49|GeneID:103230670|transcript|XM_007989716.1|protein_coding|2/4|c.182dupC|p.His63fs|227/784|182/501|61/166||,TG|upstream_gene_variant|MODIFIER|FAU|GeneID:103230749|transcript|XM_007989818.1|protein_coding||c.-2732_-2731insG|||||2611|,TG|downstream_gene_variant|MODIFIER|SYVN1|GeneID:103230099|transcript|XM_007988488.1|protein_coding||c.*3962_*3963insG|||||2852|,…	LOF=(MRPL49|GeneID:103230670|1|1.00)	GT	0|1
NC_023642.1	9115285	G	GA	PASS	DP=56	VT=INS	ANN=GA|frameshift_variant|HIGH|TM7SF2|GeneID:103231049|transcript|XM_007990196.1|protein_coding|5/10|c.714dupT|p.Leu239fs|714/1631|714/1449|238/482||,GA|frameshift_variant|HIGH|TM7SF2|GeneID:103231049|transcript|XM_007990343.1|protein_coding|5/10|c.660dupT|p.Leu221fs|660/1577|660/1395|220/464||,GA|frameshift_variant|HIGH|TM7SF2|GeneID:103231049|transcript|XM_007990426.1|protein_coding|5/10|c.630d…	LOF=(TM7SF2|GeneID:103231049|4|1.00)	GT	0|1
NC_023642.1	9120953	GA	G	PASS	DP=81	VT=DEL	ANN=G|frameshift_variant|HIGH|VPS51|GeneID:103230872|transcript|XM_007990001.1|protein_coding|4/10|c.625delT|p.Ser209fs|684/2602|625/2421|209/806||,G|frameshift_variant|HIGH|VPS51|GeneID:103230872|transcript|XM_007990070.1|protein_coding|4/10|c.181delT|p.Ser61fs|444/2362|181/1977|61/658||,G|frameshift_variant|HIGH|VPS51|GeneID:103230872|transcript|XM_007990142.1|protein_coding|3/9|c.181delT|p.Ser…	LOF=(VPS51|GeneID:103230872|3|1.00)	GT	1|0
NC_023642.1	9166583	CT	C	PASS	DP=66	VT=DEL	ANN=C|frameshift_variant|HIGH|DSCAML1|GeneID:103248562|transcript|XM_008021021.1|protein_coding|1/33|c.387delA|p.Gly130fs|408/7166|387/6588|129/2195||WARNING_TRANSCRIPT_MULTIPLE_STOP_CODONS,C|upstream_gene_variant|MODIFIER|LOC103241905|GeneID:103241905|transcript|XM_008009528.1|protein_coding||c.-1346delT|||||1346|,C|intragenic_variant|MODIFIER|EXPH5|GeneID:103248407|gene_variant|GeneID:103248407…	LOF=(DSCAML1|GeneID:103248562|1|1.00)	GT	1|0
NC_023642.1	9181385	G	GTGAGCCC	PASS	DP=48	VT=INS	ANN=GTGAGCCC|splice_donor_variant&intron_variant|HIGH|NAALADL1|GeneID:103231779|transcript|XM_007991404.1|protein_coding|6/16|c.1183+1_1183+2insTGAGCCC||||||,GTGAGCCC|splice_donor_variant&intron_variant|HIGH|NAALADL1|GeneID:103231779|transcript|XM_007991474.1|protein_coding|7/17|c.1093+1_1093+2insTGAGCCC||||||,GTGAGCCC|intragenic_variant|MODIFIER|EXPH5|GeneID:103248407|gene_variant|GeneID:1032484…	LOF=(NAALADL1|GeneID:103231779|2|1.00)	GT	0|1
NC_023642.1	9186401	G	C	PASS	DP=42	VT=SNP	HC=4.350	ANN=C|splice_donor_variant&intron_variant|HIGH|NAALADL1|GeneID:103231779|transcript|XM_007991404.1|protein_coding|10/16|c.1521+1G>C||||||,C|splice_donor_variant&intron_variant|HIGH|NAALADL1|GeneID:103231779|transcript|XM_007991474.1|protein_coding|11/17|c.1431+1G>C||||||,C|downstream_gene_variant|MODIFIER|LOC103248565|GeneID:103248565|transcript|XM_008021022.1|pseudogene||n.*1014C>G|||||1014|,C|d…	LOF=(NAALADL1|GeneID:103231779|2|1.00)	GT	0|1
NC_023642.1	9194784	CT	C	PASS	DP=51	VT=DEL	ANN=C|frameshift_variant|HIGH|FXYD2|GeneID:103248564|transcript|XP_008019213.1|protein_coding|2/6|c.177delA|p.Gly60fs|177/522|177/522|59/173||WARNING_TRANSCRIPT_MULTIPLE_STOP_CODONS,C|frameshift_variant|HIGH|FXYD2|GeneID:103248564|transcript|XP_008019214.1|protein_coding|2/6|c.177delA|p.Gly60fs|177/522|177/522|59/173||WARNING_TRANSCRIPT_MULTIPLE_STOP_CODONS,C|upstream_gene_variant|MODIFIER|SAC3D1…	LOF=(FXYD2|GeneID:103248564|5|0.40)	GT	1|0
NC_023642.1	9277794	G	A	PASS	DP=66	VT=SNP	HC=3.657	ANN=A|stop_gained|HIGH|TMPRSS13|GeneID:103248569|transcript|XM_008021030.1|protein_coding|10/14|c.1363C>T|p.Gln455*|1438/4929|1363/1800|455/599||WARNING_TRANSCRIPT_MULTIPLE_STOP_CODONS,A|intron_variant|MODIFIER|C1H11orf85|GeneID:103232112|transcript|XM_007991982.1|protein_coding|2/10|c.102-1262G>A||||||,A|intron_variant|MODIFIER|C1H11orf85|GeneID:103232112|transcript|XM_007992305.1|protein_coding…	LOF=(TMPRSS13|GeneID:103248569|1|1.00)	NMD=(TMPRSS13|GeneID:103248569|1|1.00)	GT	0|1
NC_023642.1	9281131	C	CA	PASS	DP=58	VT=INS	ANN=CA|frameshift_variant|HIGH|TMPRSS13|GeneID:103248569|transcript|XM_008021030.1|protein_coding|7/14|c.926dupT|p.Leu309fs|1001/4929|926/1800|309/599||WARNING_TRANSCRIPT_MULTIPLE_STOP_CODONS,CA|intron_variant|MODIFIER|C1H11orf85|GeneID:103232112|transcript|XM_007991982.1|protein_coding|3/10|c.147+2037dupA||||||INFO_REALIGN_3_PRIME,CA|intron_variant|MODIFIER|C1H11orf85|GeneID:103232112|transcript…	LOF=(TMPRSS13|GeneID:103248569|1|1.00)	GT	0|1
NC_023642.1	9283113	A	AAG	PASS	DP=17	VT=INS	ANN=AAG|frameshift_variant|HIGH|TMPRSS13|GeneID:103248569|transcript|XM_008021030.1|protein_coding|6/14|c.858_859insCT|p.Ser287fs|933/4929|858/1800|286/599||WARNING_TRANSCRIPT_MULTIPLE_STOP_CODONS,AAG|intron_variant|MODIFIER|C1H11orf85|GeneID:103232112|transcript|XM_007991982.1|protein_coding|3/10|c.148-571_148-570insAG||||||,AAG|intron_variant|MODIFIER|C1H11orf85|GeneID:103232112|transcript|XM_0…	LOF=(TMPRSS13|GeneID:103248569|1|1.00)	GT	0|1
NC_023642.1	9283765	CTT	C	PASS	DP=38	VT=DEL	ANN=C|frameshift_variant|HIGH|TMPRSS13|GeneID:103248569|transcript|XM_008021030.1|protein_coding|5/14|c.671_672delAA|p.Lys224fs|747/4929|671/1800|224/599||WARNING_TRANSCRIPT_MULTIPLE_STOP_CODONS,C|intron_variant|MODIFIER|C1H11orf85|GeneID:103232112|transcript|XM_007991982.1|protein_coding|4/10|c.223+18_223+19delTT||||||INFO_REALIGN_3_PRIME,C|intron_variant|MODIFIER|C1H11orf85|GeneID:103232112|tra…	LOF=(TMPRSS13|GeneID:103248569|1|1.00)	GT	1|0
NC_023642.1	9287822	G	A	PASS	DP=54	VT=SNP	LC=3.657	ANN=A|stop_gained|HIGH|TMPRSS13|GeneID:103248569|transcript|XM_008021030.1|protein_coding|2/14|c.379C>T|p.Gln127*|454/4929|379/1800|127/599||WARNING_TRANSCRIPT_MULTIPLE_STOP_CODONS,A|downstream_gene_variant|MODIFIER|C1H11orf85|GeneID:103232112|transcript|XM_007992305.1|protein_coding||c.*3318G>A|||||3284|,A|intron_variant|MODIFIER|C1H11orf85|GeneID:103232112|transcript|XM_007991982.1|protein_codi…	LOF=(TMPRSS13|GeneID:103248569|1|1.00)	NMD=(TMPRSS13|GeneID:103248569|1|1.00)	GT	0|1
NC_023642.1	9324068	G	GC	PASS	DP=86	VT=INS	ANN=GC|frameshift_variant|HIGH|ATG2A|GeneID:103232842|transcript|XM_007993221.1|protein_coding|14/41|c.2066dupC|p.Val690fs|2175/6358|2067/5823|689/1940||INFO_REALIGN_3_PRIME,GC|frameshift_variant|HIGH|ATG2A|GeneID:103232842|transcript|XM_007993264.1|protein_coding|14/41|c.2066dupC|p.Val690fs|2175/6343|2067/5808|689/1935||INFO_REALIGN_3_PRIME,GC|frameshift_variant|HIGH|ATG2A|GeneID:103232842|trans…	LOF=(ATG2A|GeneID:103232842|5|1.00)	GT	0|1
NC_023642.1	9327360	T	TC	PASS	DP=69	VT=INS	ANN=TC|frameshift_variant|HIGH|ATG2A|GeneID:103232842|transcript|XM_007993221.1|protein_coding|21/41|c.3041dupC|p.Ala1015fs|3150/6358|3042/5823|1014/1940||INFO_REALIGN_3_PRIME,TC|frameshift_variant|HIGH|ATG2A|GeneID:103232842|transcript|XM_007993264.1|protein_coding|21/41|c.3026dupC|p.Ala1010fs|3135/6343|3027/5808|1009/1935||INFO_REALIGN_3_PRIME,TC|frameshift_variant|HIGH|ATG2A|GeneID:103232842|t…	LOF=(ATG2A|GeneID:103232842|5|1.00)	GT	0|1
NC_023642.1	9335714	CT	C	PASS	DP=90	VT=DEL	ANN=C|frameshift_variant|HIGH|ATG2A|GeneID:103232842|transcript|XM_007993221.1|protein_coding|34/41|c.4808delT|p.Phe1603fs|4916/6358|4808/5823|1603/1940||INFO_REALIGN_3_PRIME,C|frameshift_variant|HIGH|ATG2A|GeneID:103232842|transcript|XM_007993264.1|protein_coding|34/41|c.4793delT|p.Phe1598fs|4901/6343|4793/5808|1598/1935||INFO_REALIGN_3_PRIME,C|frameshift_variant|HIGH|ATG2A|GeneID:103232842|tran…	LOF=(ATG2A|GeneID:103232842|5|1.00)	GT	1|0
NC_023642.1	9337246	C	CG	PASS	DP=77	VT=INS	ANN=CG|frameshift_variant|HIGH|ATG2A|GeneID:103232842|transcript|XM_007993221.1|protein_coding|39/41|c.5349dupG|p.Leu1784fs|5458/6358|5350/5823|1784/1940||INFO_REALIGN_3_PRIME,CG|frameshift_variant|HIGH|ATG2A|GeneID:103232842|transcript|XM_007993264.1|protein_coding|39/41|c.5334dupG|p.Leu1779fs|5443/6343|5335/5808|1779/1935||INFO_REALIGN_3_PRIME,CG|frameshift_variant|HIGH|ATG2A|GeneID:103232842|t…	LOF=(ATG2A|GeneID:103232842|5|1.00)	GT	0|1
NC_023642.1	9370255	GC	G	PASS	DP=65	VT=DEL	ANN=G|frameshift_variant|HIGH|IL10RA|GeneID:103248571|transcript|XM_008021031.1|protein_coding|7/7|c.1313delC|p.Ala438fs|1408/3689|1313/1737|438/578||WARNING_TRANSCRIPT_MULTIPLE_STOP_CODONS,G|intron_variant|MODIFIER|EHD1|GeneID:103233004|transcript|XM_007993327.1|protein_coding|2/4|c.503-5173delC||||||,G|intragenic_variant|MODIFIER|EXPH5|GeneID:103248407|gene_variant|GeneID:103248407|||n.9370256d…	LOF=(IL10RA|GeneID:103248571|1|1.00)	GT	1|0
NC_023642.1	9375625	C	CG	PASS	DP=61	VT=INS	ANN=CG|frameshift_variant|HIGH|EHD1|GeneID:103233004|transcript|XM_007993327.1|protein_coding|3/5|c.703dupG|p.Ala235fs|895/3369|704/1605|235/534||INFO_REALIGN_3_PRIME,CG|downstream_gene_variant|MODIFIER|IL10RA|GeneID:103248571|transcript|XM_008021031.1|protein_coding||c.*4945_*4946insG|||||3089|WARNING_TRANSCRIPT_MULTIPLE_STOP_CODONS,CG|intragenic_variant|MODIFIER|EXPH5|GeneID:103248407|gene_vari…	LOF=(EHD1|GeneID:103233004|1|1.00)	GT	0|1
NC_023642.1	9396781	T	TC	PASS	DP=41	VT=INS	ANN=TC|frameshift_variant|HIGH|CDC42BPG|GeneID:103233013|transcript|XM_007993336.1|protein_coding|8/37|c.896dupC|p.Asp300fs|994/5020|897/4659|299/1552||INFO_REALIGN_3_PRIME,TC|frameshift_variant|HIGH|CDC42BPG|GeneID:103233013|transcript|XM_007993344.1|protein_coding|8/37|c.896dupC|p.Asp300fs|994/5017|897/4656|299/1551||INFO_REALIGN_3_PRIME,TC|intragenic_variant|MODIFIER|EXPH5|GeneID:103248407|gen…	LOF=(CDC42BPG|GeneID:103233013|2|1.00)	GT	0|1
NC_023642.1	9400057	A	AC	PASS	DP=51	VT=INS	ANN=AC|frameshift_variant|HIGH|CDC42BPG|GeneID:103233013|transcript|XM_007993336.1|protein_coding|15/37|c.1800dupC|p.Glu601fs|1898/5020|1801/4659|601/1552||INFO_REALIGN_3_PRIME,AC|frameshift_variant|HIGH|CDC42BPG|GeneID:103233013|transcript|XM_007993344.1|protein_coding|15/37|c.1800dupC|p.Glu601fs|1898/5017|1801/4656|601/1551||INFO_REALIGN_3_PRIME,AC|intragenic_variant|MODIFIER|EXPH5|GeneID:10324…	LOF=(CDC42BPG|GeneID:103233013|2|1.00)	GT	0|1
NC_023642.1	9443847	T	TC	PASS	DP=84	VT=INS	ANN=TC|frameshift_variant|HIGH|MAP4K2|GeneID:103241916|transcript|XM_008009537.1|protein_coding|20/29|c.1367dupC|p.Thr457fs|1377/2744|1368/2295|456/764||INFO_REALIGN_3_PRIME,TC|intragenic_variant|MODIFIER|EXPH5|GeneID:103248407|gene_variant|GeneID:103248407|||n.9443848dupG||||||	LOF=(MAP4K2|GeneID:103241916|1|1.00)	GT	0|1
NC_023642.1	9448128	T	TG	PASS	DP=54	VT=INS	ANN=TG|frameshift_variant|HIGH|MAP4K2|GeneID:103241916|transcript|XM_008009537.1|protein_coding|25/29|c.1883dupG|p.Leu629fs|1893/2744|1884/2295|628/764||INFO_REALIGN_3_PRIME,TG|upstream_gene_variant|MODIFIER|TMPRSS4|GeneID:103248572|transcript|XM_008021033.1|protein_coding||c.-2634_-2633insG|||||1771|WARNING_TRANSCRIPT_MULTIPLE_STOP_CODONS,TG|upstream_gene_variant|MODIFIER|TMPRSS4|GeneID:10324857…	LOF=(MAP4K2|GeneID:103241916|1|1.00)	GT	0|1
NC_023642.1	9465809	C	CG	PASS	DP=76	VT=INS	ANN=CG|frameshift_variant|HIGH|SF1|GeneID:103233054|transcript|XM_007993431.1|protein_coding|6/13|c.912dupG|p.Lys305fs|1315/3278|913/2022|305/673||INFO_REALIGN_3_PRIME,CG|frameshift_variant|HIGH|SF1|GeneID:103233054|transcript|XM_007993439.1|protein_coding|6/13|c.537dupG|p.Lys180fs|985/3585|538/1920|180/639||INFO_REALIGN_3_PRIME,CG|frameshift_variant|HIGH|SF1|GeneID:103233054|transcript|XM_007993…	LOF=(SF1|GeneID:103233054|9|1.00)	GT	0|1
NC_023642.1	9467787	G	GC	PASS	DP=98	VT=INS	ANN=GC|frameshift_variant|HIGH|SF1|GeneID:103233054|transcript|XM_007993431.1|protein_coding|10/13|c.1558dupC|p.His520fs|1961/3278|1559/2022|520/673||INFO_REALIGN_3_PRIME,GC|frameshift_variant|HIGH|SF1|GeneID:103233054|transcript|XM_007993439.1|protein_coding|10/13|c.1183dupC|p.His395fs|1631/3585|1184/1920|395/639||INFO_REALIGN_3_PRIME,GC|frameshift_variant|HIGH|SF1|GeneID:103233054|transcript|XM…	LOF=(SF1|GeneID:103233054|9|1.00)	GT	0|1
NC_023642.1	9483959	G	GC	PASS	DP=93	VT=INS	ANN=GC|frameshift_variant|HIGH|TMPRSS4|GeneID:103248572|transcript|XM_008021033.1|protein_coding|6/13|c.467dupC|p.Pro157fs|1330/4115|468/1308|156/435||WARNING_TRANSCRIPT_MULTIPLE_STOP_CODONS&INFO_REALIGN_3_PRIME,GC|frameshift_variant|HIGH|RASGRP2|GeneID:103233086|transcript|XM_007993512.1|protein_coding|1/17|c.380dupC|p.Pro128fs|410/2572|381/2316|127/771||INFO_REALIGN_3_PRIME,GC|frameshift_varian…	LOF=(TMPRSS4|GeneID:103248572|2|1.00),(RASGRP2|GeneID:103233086|6|0.17)	GT	0|1
NC_023642.1	9485208	CA	C	PASS	DP=61	VT=DEL	ANN=C|frameshift_variant|HIGH|PYGM|GeneID:103233110|transcript|XM_007993554.1|protein_coding|6/17|c.752delA|p.Asn251fs|1835/3583|752/2415|251/804||INFO_REALIGN_3_PRIME,C|intron_variant|MODIFIER|TMPRSS4|GeneID:103248572|transcript|XM_008021033.1|protein_coding|6/12|c.537-936delA||||||WARNING_TRANSCRIPT_MULTIPLE_STOP_CODONS&INFO_REALIGN_3_PRIME,C|intron_variant|MODIFIER|RASGRP2|GeneID:103233086|tra…	LOF=(PYGM|GeneID:103233110|1|1.00)	GT	1|0
NC_023642.1	9495302	G	GCC	PASS	DP=83	VT=INS	ANN=GCC|splice_acceptor_variant&intron_variant|HIGH|RASGRP2|GeneID:103233086|transcript|XM_007993512.1|protein_coding|5/16|c.858-4_858-3dupCC||||||INFO_REALIGN_3_PRIME,GCC|splice_acceptor_variant&intron_variant|HIGH|RASGRP2|GeneID:103233086|transcript|XM_007993551.1|protein_coding|5/16|c.372-4_372-3dupCC||||||INFO_REALIGN_3_PRIME,GCC|splice_acceptor_variant&intron_variant|HIGH|RASGRP2|GeneID:1032…	LOF=(RASGRP2|GeneID:103233086|6|1.00)	GT	0|1
NC_023642.1	9506026	T	TG	PASS	DP=94	VT=INS	ANN=TG|frameshift_variant|HIGH|RASGRP2|GeneID:103233086|transcript|XM_007993512.1|protein_coding|13/17|c.1964dupG|p.Arg656fs|1994/2572|1965/2316|655/771||INFO_REALIGN_3_PRIME,TG|frameshift_variant|HIGH|RASGRP2|GeneID:103233086|transcript|XM_007993551.1|protein_coding|13/17|c.1478dupG|p.Arg494fs|1725/2303|1479/1830|493/609||INFO_REALIGN_3_PRIME,TG|frameshift_variant|HIGH|RASGRP2|GeneID:103233086|t…	LOF=(RASGRP2|GeneID:103233086|6|1.00)	GT	0|1
NC_023642.1	9520369	T	TG	PASS	DP=66	VT=INS	ANN=TG|frameshift_variant|HIGH|SCN4B|GeneID:103248577|transcript|XM_008021036.1|protein_coding|3/7|c.309dupC|p.Thr104fs|458/4647|309/789|103/262||WARNING_TRANSCRIPT_MULTIPLE_STOP_CODONS,TG|frameshift_variant|HIGH|SCN4B|GeneID:103248577|transcript|XM_008021037.1|protein_coding|2/5|c.207dupC|p.Thr70fs|366/1075|207/687|69/228||WARNING_TRANSCRIPT_MULTIPLE_STOP_CODONS,TG|upstream_gene_variant|MODIFIER…	LOF=(SCN4B|GeneID:103248577|2|1.00)	GT	0|1
NC_023642.1	9523174	GA	G	PASS	DP=137	VT=DEL	ANN=G|frameshift_variant|HIGH|NRXN2|GeneID:103233117|transcript|XM_007993559.1|protein_coding|1/22|c.552delA|p.Lys184fs|677/6311|552/5151|184/1716||INFO_REALIGN_3_PRIME,G|frameshift_variant|HIGH|NRXN2|GeneID:103233117|transcript|XM_007993568.1|protein_coding|1/22|c.552delA|p.Lys184fs|677/6308|552/5148|184/1715||INFO_REALIGN_3_PRIME,G|frameshift_variant|HIGH|NRXN2|GeneID:103233117|transcript|XM_00…	LOF=(NRXN2|GeneID:103233117|22|0.86)	GT	1|0
NC_023642.1	9523189	G	GC	PASS	DP=132	VT=INS	ANN=GC|frameshift_variant|HIGH|NRXN2|GeneID:103233117|transcript|XM_007993559.1|protein_coding|1/22|c.570dupC|p.Ala191fs|696/6311|571/5151|191/1716||INFO_REALIGN_3_PRIME,GC|frameshift_variant|HIGH|NRXN2|GeneID:103233117|transcript|XM_007993568.1|protein_coding|1/22|c.570dupC|p.Ala191fs|696/6308|571/5148|191/1715||INFO_REALIGN_3_PRIME,GC|frameshift_variant|HIGH|NRXN2|GeneID:103233117|transcript|XM…	LOF=(NRXN2|GeneID:103233117|22|0.86)	GT	0|1
NC_023642.1	9523203	T	TG	PASS	DP=143	VT=INS	ANN=TG|frameshift_variant|HIGH|NRXN2|GeneID:103233117|transcript|XM_007993559.1|protein_coding|1/22|c.581dupG|p.Ser195fs|707/6311|582/5151|194/1716||INFO_REALIGN_3_PRIME,TG|frameshift_variant|HIGH|NRXN2|GeneID:103233117|transcript|XM_007993568.1|protein_coding|1/22|c.581dupG|p.Ser195fs|707/6308|582/5148|194/1715||INFO_REALIGN_3_PRIME,TG|frameshift_variant|HIGH|NRXN2|GeneID:103233117|transcript|XM…	LOF=(NRXN2|GeneID:103233117|22|0.86)	GT	0|1
NC_023642.1	9545109	A	AG	PASS	DP=40	VT=INS	ANN=AG|frameshift_variant|HIGH|NRXN2|GeneID:103233117|transcript|XM_007993559.1|protein_coding|4/22|c.811dupG|p.Ala271fs|937/6311|812/5151|271/1716||INFO_REALIGN_3_PRIME,AG|frameshift_variant|HIGH|NRXN2|GeneID:103233117|transcript|XM_007993568.1|protein_coding|4/22|c.808dupG|p.Ala270fs|934/6308|809/5148|270/1715||INFO_REALIGN_3_PRIME,AG|frameshift_variant|HIGH|NRXN2|GeneID:103233117|transcript|XM…	LOF=(NRXN2|GeneID:103233117|22|0.73)	GT	0|1
NC_023642.1	9576744	TGA	T	PASS	DP=49	VT=DEL	ANN=T|frameshift_variant|HIGH|AMICA1|GeneID:103248579|transcript|XM_008021039.1|protein_coding|6/9|c.1033_1034delTC|p.Ser345fs|1733/2390|1033/1332|345/443||WARNING_TRANSCRIPT_MULTIPLE_STOP_CODONS,T|frameshift_variant|HIGH|AMICA1|GeneID:103248579|transcript|XM_008021043.1|protein_coding|6/9|c.856_857delTC|p.Ser286fs|1003/1660|856/1155|286/384||WARNING_TRANSCRIPT_MULTIPLE_STOP_CODONS,T|frameshift_v…	LOF=(AMICA1|GeneID:103248579|5|1.00)	GT	1|0
NC_023642.1	9576854	C	CA	PASS	DP=34	VT=INS	ANN=CA|frameshift_variant|HIGH|AMICA1|GeneID:103248579|transcript|XM_008021039.1|protein_coding|6/9|c.924dupT|p.Ala309fs|1623/2390|924/1332|308/443||WARNING_TRANSCRIPT_MULTIPLE_STOP_CODONS,CA|frameshift_variant|HIGH|AMICA1|GeneID:103248579|transcript|XM_008021043.1|protein_coding|6/9|c.747dupT|p.Ala250fs|893/1660|747/1155|249/384||WARNING_TRANSCRIPT_MULTIPLE_STOP_CODONS,CA|frameshift_variant|HIGH…	LOF=(AMICA1|GeneID:103248579|5|1.00)	GT	0|1
NC_023642.1	9620162	A	AAC	PASS	DP=54	VT=INS	ANN=AAC|frameshift_variant|HIGH|MPZL3|GeneID:103248583|transcript|XM_008021046.1|protein_coding|2/5|c.170_171dupGT|p.Leu58fs|191/1631|171/786|57/261||WARNING_TRANSCRIPT_MULTIPLE_STOP_CODONS,AAC|frameshift_variant|HIGH|MPZL3|GeneID:103248583|transcript|XM_008021047.1|protein_coding|2/6|c.170_171dupGT|p.Leu58fs|227/1013|171/708|57/235||WARNING_TRANSCRIPT_MULTIPLE_STOP_CODONS,AAC|intron_variant|MODI…	LOF=(MPZL3|GeneID:103248583|2|1.00)	GT	0|1
NC_023642.1	9620192	CTT	C	PASS	DP=48	VT=DEL	ANN=C|frameshift_variant|HIGH|MPZL3|GeneID:103248583|transcript|XM_008021046.1|protein_coding|2/5|c.140_141delAA|p.Gln47fs|161/1631|140/786|47/261||WARNING_TRANSCRIPT_MULTIPLE_STOP_CODONS,C|frameshift_variant|HIGH|MPZL3|GeneID:103248583|transcript|XM_008021047.1|protein_coding|2/6|c.140_141delAA|p.Gln47fs|197/1013|140/708|47/235||WARNING_TRANSCRIPT_MULTIPLE_STOP_CODONS,C|intron_variant|MODIFIER|N…	LOF=(MPZL3|GeneID:103248583|2|1.00)	GT	1|0
NC_023642.1	9628139	T	TC	PASS	DP=50	VT=INS	ANN=TC|frameshift_variant|HIGH|NRXN2|GeneID:103233117|transcript|XM_007993559.1|protein_coding|22/22|c.4533dupC|p.Thr1512fs|4659/6311|4534/5151|1512/1716||INFO_REALIGN_3_PRIME,TC|frameshift_variant|HIGH|NRXN2|GeneID:103233117|transcript|XM_007993568.1|protein_coding|22/22|c.4530dupC|p.Thr1511fs|4656/6308|4531/5148|1511/1715||INFO_REALIGN_3_PRIME,TC|frameshift_variant|HIGH|NRXN2|GeneID:103233117|t…	LOF=(NRXN2|GeneID:103233117|22|0.77)	GT	0|1
NC_023642.1	9641040	GCC	G	PASS	DP=53	VT=DEL	ANN=G|frameshift_variant|HIGH|SLC22A12|GeneID:103233185|transcript|XM_007993767.1|protein_coding|3/9|c.692_693delGG|p.Gly231fs|2127/3968|692/1737|231/578||,G|intron_variant|MODIFIER|MPZL2|GeneID:103248580|transcript|XM_008021044.1|protein_coding|3/4|c.437-280_437-279delGG||||||WARNING_TRANSCRIPT_MULTIPLE_STOP_CODONS,G|intron_variant|MODIFIER|SLC22A12|GeneID:103233185|transcript|XM_007993774.1|pro…	LOF=(SLC22A12|GeneID:103233185|3|0.33)	GT	1|0
NC_023642.1	9683775	A	ATC	PASS	DP=5585	VT=INS	ANN=ATC|splice_acceptor_variant&intron_variant|HIGH|CD3E|GeneID:103248584|transcript|XM_008021048.1|protein_coding|2/8|c.50-3_50-2insTC||||||WARNING_TRANSCRIPT_MULTIPLE_STOP_CODONS,ATC|upstream_gene_variant|MODIFIER|SLC22A11|GeneID:103233199|transcript|XM_007993792.1|protein_coding||c.-4352_-4351insGA|||||3217|,ATC|upstream_gene_variant|MODIFIER|SLC22A11|GeneID:103233199|transcript|XM_007993799.1…	LOF=(CD3E|GeneID:103248584|1|1.00)	GT	0|1
NC_023642.1	9683778	A	ACC	PASS	DP=5766	VT=INS	ANN=ACC|frameshift_variant|HIGH|CD3E|GeneID:103248584|transcript|XM_008021048.1|protein_coding|3/9|c.51_52dupCC|p.His18fs|282/1501|53/594|18/197||WARNING_TRANSCRIPT_MULTIPLE_STOP_CODONS&INFO_REALIGN_3_PRIME,ACC|upstream_gene_variant|MODIFIER|SLC22A11|GeneID:103233199|transcript|XM_007993792.1|protein_coding||c.-4356_-4355dupGG|||||3220|,ACC|upstream_gene_variant|MODIFIER|SLC22A11|GeneID:103233199…	LOF=(CD3E|GeneID:103248584|1|1.00)	GT	0|1
NC_023642.1	9683784	A	ACC	PASS	DP=5980	VT=INS	ANN=ACC|frameshift_variant|HIGH|CD3E|GeneID:103248584|transcript|XM_008021048.1|protein_coding|3/9|c.57_58dupCC|p.His20fs|288/1501|59/594|20/197||WARNING_TRANSCRIPT_MULTIPLE_STOP_CODONS&INFO_REALIGN_3_PRIME,ACC|upstream_gene_variant|MODIFIER|SLC22A11|GeneID:103233199|transcript|XM_007993792.1|protein_coding||c.-4362_-4361dupGG|||||3226|,ACC|upstream_gene_variant|MODIFIER|SLC22A11|GeneID:103233199…	LOF=(CD3E|GeneID:103248584|1|1.00)	GT	0|1
NC_023642.1	9683790	A	ACT	PASS	DP=6098	VT=INS	ANN=ACT|frameshift_variant|HIGH|CD3E|GeneID:103248584|transcript|XM_008021048.1|protein_coding|3/9|c.62_63insCT|p.His22fs|292/1501|63/594|21/197||WARNING_TRANSCRIPT_MULTIPLE_STOP_CODONS,ACT|upstream_gene_variant|MODIFIER|SLC22A11|GeneID:103233199|transcript|XM_007993792.1|protein_coding||c.-4367_-4366insAG|||||3232|,ACT|upstream_gene_variant|MODIFIER|SLC22A11|GeneID:103233199|transcript|XM_007993…	LOF=(CD3E|GeneID:103248584|1|1.00)	GT	0|1
NC_023642.1	9683799	ACC	A	PASS	DP=6411	VT=DEL	ANN=A|splice_donor_variant&splice_region_variant&intron_variant|HIGH|CD3E|GeneID:103248584|transcript|XM_008021048.1|protein_coding|3/8|c.70+2_70+3delCC||||||WARNING_TRANSCRIPT_MULTIPLE_STOP_CODONS,A|upstream_gene_variant|MODIFIER|SLC22A11|GeneID:103233199|transcript|XM_007993792.1|protein_coding||c.-4377_-4376delGG|||||3241|,A|upstream_gene_variant|MODIFIER|SLC22A11|GeneID:103233199|transcript|X…	LOF=(CD3E|GeneID:103248584|1|1.00)	GT	1|0
NC_023642.1	9746493	G	GAA	PASS	DP=30	VT=INS	ANN=GAA|frameshift_variant|HIGH|UBE4A|GeneID:103248589|transcript|XM_008021056.1|protein_coding|4/20|c.383_384dupAA|p.Asp129fs|531/4761|385/3240|129/1079||WARNING_TRANSCRIPT_MULTIPLE_STOP_CODONS&INFO_REALIGN_3_PRIME,GAA|frameshift_variant|HIGH|UBE4A|GeneID:103248589|transcript|XM_008021060.1|protein_coding|4/20|c.383_384dupAA|p.Asp129fs|531/4740|385/3219|129/1072||WARNING_TRANSCRIPT_MULTIPLE_STOP…	LOF=(UBE4A|GeneID:103248589|6|1.00)	GT	0|1
NC_023642.1	9748625	C	CAA	PASS	DP=62	VT=INS	ANN=CAA|frameshift_variant&stop_gained|HIGH|UBE4A|GeneID:103248589|transcript|XM_008021056.1|protein_coding|5/20|c.550_551insAA|p.Ser184fs|697/4761|551/3240|184/1079||WARNING_TRANSCRIPT_MULTIPLE_STOP_CODONS&INFO_REALIGN_3_PRIME,CAA|frameshift_variant&stop_gained|HIGH|UBE4A|GeneID:103248589|transcript|XM_008021060.1|protein_coding|5/20|c.550_551insAA|p.Ser184fs|697/4740|551/3219|184/1072||WARNING_…	LOF=(UBE4A|GeneID:103248589|6|1.00)	NMD=(UBE4A|GeneID:103248589|6|1.00)	GT	0|1
NC_023642.1	9750597	C	CTT	PASS	DP=44	VT=INS	ANN=CTT|frameshift_variant&stop_lost|HIGH|UBE4A|GeneID:103248589|transcript|XM_008021056.1|protein_coding|8/20|c.1086_1087dupTT|p.Ter363fs|1234/4761|1088/3240|363/1079||WARNING_TRANSCRIPT_MULTIPLE_STOP_CODONS&INFO_REALIGN_3_PRIME,CTT|frameshift_variant&stop_lost|HIGH|UBE4A|GeneID:103248589|transcript|XM_008021060.1|protein_coding|8/20|c.1065_1066dupTT|p.Ter356fs|1213/4740|1067/3219|356/1072||WARN…	LOF=(UBE4A|GeneID:103248589|6|1.00)	GT	0|1
NC_023642.1	9758969	C	CA	PASS	DP=70	VT=INS	ANN=CA|frameshift_variant|HIGH|UBE4A|GeneID:103248589|transcript|XM_008021056.1|protein_coding|11/20|c.1726_1727insA|p.Arg576fs|1873/4761|1727/3240|576/1079||WARNING_TRANSCRIPT_MULTIPLE_STOP_CODONS,CA|frameshift_variant|HIGH|UBE4A|GeneID:103248589|transcript|XM_008021060.1|protein_coding|11/20|c.1705_1706insA|p.Arg569fs|1852/4740|1706/3219|569/1072||WARNING_TRANSCRIPT_MULTIPLE_STOP_CODONS,CA|fram…	LOF=(UBE4A|GeneID:103248589|6|1.00)	GT	0|1
NC_023642.1	9762093	T	TA	PASS	DP=46	VT=INS	ANN=TA|frameshift_variant|HIGH|UBE4A|GeneID:103248589|transcript|XM_008021056.1|protein_coding|13/20|c.2173_2174insA|p.Leu725fs|2320/4761|2174/3240|725/1079||WARNING_TRANSCRIPT_MULTIPLE_STOP_CODONS,TA|frameshift_variant|HIGH|UBE4A|GeneID:103248589|transcript|XM_008021060.1|protein_coding|13/20|c.2152_2153insA|p.Leu718fs|2299/4740|2153/3219|718/1072||WARNING_TRANSCRIPT_MULTIPLE_STOP_CODONS,TA|fram…	LOF=(UBE4A|GeneID:103248589|6|1.00)	GT	0|1
NC_023642.1	9769410	C	CAA	PASS	DP=32	VT=INS	ANN=CAA|frameshift_variant|HIGH|UBE4A|GeneID:103248589|transcript|XM_008021056.1|protein_coding|17/20|c.2664_2665dupAA|p.Arg889fs|2812/4761|2666/3240|889/1079||WARNING_TRANSCRIPT_MULTIPLE_STOP_CODONS&INFO_REALIGN_3_PRIME,CAA|frameshift_variant|HIGH|UBE4A|GeneID:103248589|transcript|XM_008021060.1|protein_coding|17/20|c.2643_2644dupAA|p.Arg882fs|2791/4740|2645/3219|882/1072||WARNING_TRANSCRIPT_MUL…	LOF=(UBE4A|GeneID:103248589|6|1.00)	GT	0|1
NC_023642.1	9770479	CAA	C	PASS	DP=49	VT=DEL	ANN=C|frameshift_variant|HIGH|UBE4A|GeneID:103248589|transcript|XM_008021056.1|protein_coding|18/20|c.2936_2937delAA|p.Lys979fs|3082/4761|2936/3240|979/1079||WARNING_TRANSCRIPT_MULTIPLE_STOP_CODONS&INFO_REALIGN_3_PRIME,C|frameshift_variant|HIGH|UBE4A|GeneID:103248589|transcript|XM_008021060.1|protein_coding|18/20|c.2915_2916delAA|p.Lys972fs|3061/4740|2915/3219|972/1072||WARNING_TRANSCRIPT_MULTIPL…	LOF=(UBE4A|GeneID:103248589|6|1.00)	GT	1|0
NC_023642.1	9856438	C	CAA	PASS	DP=77	VT=INS	ANN=CAA|splice_acceptor_variant&intron_variant|HIGH|KMT2A|GeneID:103248594|transcript|XM_008021065.1|protein_coding|3/36|c.602-3_602-2insAA||||||WARNING_TRANSCRIPT_MULTIPLE_STOP_CODONS,CAA|splice_acceptor_variant&intron_variant|HIGH|KMT2A|GeneID:103248594|transcript|XM_008021066.1|protein_coding|2/35|c.503-3_503-2insAA||||||WARNING_TRANSCRIPT_MULTIPLE_STOP_CODONS,CAA|splice_acceptor_variant&intro…	LOF=(KMT2A|GeneID:103248594|3|1.00)	GT	0|1
NC_023642.1	9857513	CA	C	PASS	DP=23	VT=DEL	ANN=C|frameshift_variant|HIGH|KMT2A|GeneID:103248594|transcript|XM_008021065.1|protein_coding|4/37|c.1697delA|p.Lys566fs|1770/16738|1697/12015|566/4004||WARNING_TRANSCRIPT_MULTIPLE_STOP_CODONS&INFO_REALIGN_3_PRIME,C|frameshift_variant|HIGH|KMT2A|GeneID:103248594|transcript|XM_008021066.1|protein_coding|3/36|c.1598delA|p.Lys533fs|1671/16639|1598/11916|533/3971||WARNING_TRANSCRIPT_MULTIPLE_STOP_COD…	LOF=(KMT2A|GeneID:103248594|3|1.00)	GT	1|0
NC_023642.1	9879013	G	GC	PASS	DP=67	VT=INS	ANN=GC|frameshift_variant|HIGH|CCDC88B|GeneID:103233216|transcript|XM_007993818.1|protein_coding|24/26|c.4005dupG|p.Leu1336fs|4056/4707|4005/4461|1335/1486||,GC|frameshift_variant|HIGH|CCDC88B|GeneID:103233216|transcript|XM_007993828.1|protein_coding|24/27|c.4005dupG|p.Leu1336fs|4056/4922|4005/4431|1335/1476||,GC|upstream_gene_variant|MODIFIER|RPS6KA4|GeneID:103233227|transcript|XM_007993838.1|pr…	LOF=(CCDC88B|GeneID:103233216|2|1.00)	GT	0|1
NC_023642.1	9888212	CT	C	PASS	DP=53	VT=DEL	ANN=C|frameshift_variant|HIGH|KMT2A|GeneID:103248594|transcript|XM_008021065.1|protein_coding|28/37|c.7206delT|p.Thr2404fs|7279/16738|7206/12015|2402/4004||WARNING_TRANSCRIPT_MULTIPLE_STOP_CODONS,C|frameshift_variant|HIGH|CCDC88B|GeneID:103233216|transcript|XM_007993818.1|protein_coding|14/26|c.2426delA|p.Gln809fs|2477/4707|2426/4461|809/1486||,C|frameshift_variant|HIGH|KMT2A|GeneID:103248594|tra…	LOF=(KMT2A|GeneID:103248594|3|1.00),(CCDC88B|GeneID:103233216|2|1.00)	GT	1|0
NC_023642.1	9889675	T	TG	PASS	DP=66	VT=INS	ANN=TG|frameshift_variant|HIGH|KMT2A|GeneID:103248594|transcript|XM_008021065.1|protein_coding|28/37|c.8675dupG|p.Gly2893fs|8749/16738|8676/12015|2892/4004||WARNING_TRANSCRIPT_MULTIPLE_STOP_CODONS&INFO_REALIGN_3_PRIME,TG|frameshift_variant|HIGH|KMT2A|GeneID:103248594|transcript|XM_008021066.1|protein_coding|27/36|c.8576dupG|p.Gly2860fs|8650/16639|8577/11916|2859/3971||WARNING_TRANSCRIPT_MULTIPLE_…	LOF=(KMT2A|GeneID:103248594|3|1.00)	GT	0|1
NC_023642.1	9890713	G	T	PASS	DP=100	VT=SNP	HC=4.350	ANN=T|stop_gained|HIGH|KMT2A|GeneID:103248594|transcript|XM_008021065.1|protein_coding|28/37|c.9706G>T|p.Glu3236*|9779/16738|9706/12015|3236/4004||WARNING_TRANSCRIPT_MULTIPLE_STOP_CODONS,T|stop_gained|HIGH|KMT2A|GeneID:103248594|transcript|XM_008021066.1|protein_coding|27/36|c.9607G>T|p.Glu3203*|9680/16639|9607/11916|3203/3971||WARNING_TRANSCRIPT_MULTIPLE_STOP_CODONS,T|stop_gained|HIGH|KMT2A|Gene…	LOF=(KMT2A|GeneID:103248594|3|1.00)	NMD=(KMT2A|GeneID:103248594|3|1.00)	GT	0|1
NC_023642.1	9913298	CT	C	PASS	DP=42	VT=DEL	ANN=C|frameshift_variant|HIGH|TTC36|GeneID:103248592|transcript|XM_008021064.1|protein_coding|1/3|c.40delT|p.Ser14fs|344/1097|40/720|14/239||WARNING_TRANSCRIPT_NO_START_CODON,C|upstream_gene_variant|MODIFIER|TRMT112|GeneID:103233268|transcript|XM_007993947.1|protein_coding||c.-3585delT|||||3585|,C|upstream_gene_variant|MODIFIER|TMEM25|GeneID:103248596|transcript|XM_008021068.1|protein_coding||c.-…	LOF=(TTC36|GeneID:103248592|1|1.00)	GT	1|0
NC_023642.1	9913331	TC	T	PASS	DP=49	VT=DEL	ANN=T|frameshift_variant|HIGH|TTC36|GeneID:103248592|transcript|XM_008021064.1|protein_coding|1/3|c.77delC|p.Pro26fs|381/1097|77/720|26/239||WARNING_TRANSCRIPT_NO_START_CODON&INFO_REALIGN_3_PRIME,T|upstream_gene_variant|MODIFIER|TRMT112|GeneID:103233268|transcript|XM_007993947.1|protein_coding||c.-3552delC|||||3552|,T|upstream_gene_variant|MODIFIER|TMEM25|GeneID:103248596|transcript|XM_008021068.…	LOF=(TTC36|GeneID:103248592|1|1.00)	GT	1|0
NC_023642.1	9913348	TC	T	PASS	DP=49	VT=DEL	ANN=T|frameshift_variant|HIGH|TTC36|GeneID:103248592|transcript|XM_008021064.1|protein_coding|1/3|c.94delC|p.His32fs|398/1097|94/720|32/239||WARNING_TRANSCRIPT_NO_START_CODON&INFO_REALIGN_3_PRIME,T|upstream_gene_variant|MODIFIER|TRMT112|GeneID:103233268|transcript|XM_007993947.1|protein_coding||c.-3535delC|||||3535|,T|upstream_gene_variant|MODIFIER|TMEM25|GeneID:103248596|transcript|XM_008021068.…	LOF=(TTC36|GeneID:103248592|1|1.00)	GT	1|0
NC_023642.1	9913352	C	CA	PASS	DP=60	VT=INS	ANN=CA|frameshift_variant|HIGH|TTC36|GeneID:103248592|transcript|XM_008021064.1|protein_coding|1/3|c.93_94insA|p.His32fs|398/1097|94/720|32/239||WARNING_TRANSCRIPT_NO_START_CODON,CA|upstream_gene_variant|MODIFIER|TRMT112|GeneID:103233268|transcript|XM_007993947.1|protein_coding||c.-3532_-3531insA|||||3531|,CA|upstream_gene_variant|MODIFIER|TMEM25|GeneID:103248596|transcript|XM_008021068.1|protein…	LOF=(TTC36|GeneID:103248592|1|1.00)	GT	0|1
NC_023642.1	9913381	TC	T	PASS	DP=60	VT=DEL	ANN=T|frameshift_variant|HIGH|TTC36|GeneID:103248592|transcript|XM_008021064.1|protein_coding|1/3|c.127delC|p.His43fs|431/1097|127/720|43/239||WARNING_TRANSCRIPT_NO_START_CODON&INFO_REALIGN_3_PRIME,T|upstream_gene_variant|MODIFIER|TRMT112|GeneID:103233268|transcript|XM_007993947.1|protein_coding||c.-3502delC|||||3502|,T|upstream_gene_variant|MODIFIER|TMEM25|GeneID:103248596|transcript|XM_00802106…	LOF=(TTC36|GeneID:103248592|1|1.00)	GT	1|0
NC_023642.1	9913385	C	CA	PASS	DP=68	VT=INS	ANN=CA|frameshift_variant|HIGH|TTC36|GeneID:103248592|transcript|XM_008021064.1|protein_coding|1/3|c.126_127insA|p.His43fs|431/1097|127/720|43/239||WARNING_TRANSCRIPT_NO_START_CODON,CA|upstream_gene_variant|MODIFIER|TRMT112|GeneID:103233268|transcript|XM_007993947.1|protein_coding||c.-3499_-3498insA|||||3498|,CA|upstream_gene_variant|MODIFIER|TMEM25|GeneID:103248596|transcript|XM_008021068.1|prot…	LOF=(TTC36|GeneID:103248592|1|1.00)	GT	0|1
NC_023642.1	9913394	ACT	A	PASS	DP=51	VT=DEL	ANN=A|frameshift_variant|HIGH|TTC36|GeneID:103248592|transcript|XM_008021064.1|protein_coding|1/3|c.139_140delTC|p.Ser47fs|443/1097|139/720|47/239||WARNING_TRANSCRIPT_NO_START_CODON&INFO_REALIGN_3_PRIME,A|upstream_gene_variant|MODIFIER|TRMT112|GeneID:103233268|transcript|XM_007993947.1|protein_coding||c.-3489_-3488delCT|||||3489|,A|upstream_gene_variant|MODIFIER|TMEM25|GeneID:103248596|transcript…	LOF=(TTC36|GeneID:103248592|1|1.00)	GT	1|0
NC_023642.1	9913402	C	CA	PASS	DP=75	VT=INS	ANN=CA|frameshift_variant|HIGH|TTC36|GeneID:103248592|transcript|XM_008021064.1|protein_coding|1/3|c.143_144insA|p.Thr49fs|448/1097|144/720|48/239||WARNING_TRANSCRIPT_NO_START_CODON,CA|upstream_gene_variant|MODIFIER|TRMT112|GeneID:103233268|transcript|XM_007993947.1|protein_coding||c.-3482_-3481insA|||||3481|,CA|upstream_gene_variant|MODIFIER|TMEM25|GeneID:103248596|transcript|XM_008021068.1|prot…	LOF=(TTC36|GeneID:103248592|1|1.00)	GT	0|1
NC_023642.1	9919039	A	AG	PASS	DP=76	VT=INS	ANN=AG|frameshift_variant|HIGH|TMEM25|GeneID:103248596|transcript|XM_008021068.1|protein_coding|4/9|c.448dupG|p.Ala150fs|632/2555|449/1122|150/373||WARNING_TRANSCRIPT_MULTIPLE_STOP_CODONS&INFO_REALIGN_3_PRIME,AG|frameshift_variant|HIGH|TMEM25|GeneID:103248596|transcript|XM_008021070.1|protein_coding|4/9|c.427dupG|p.Ala143fs|619/2542|428/1101|143/366||WARNING_TRANSCRIPT_MULTIPLE_STOP_CODONS&INFO_R…	LOF=(TMEM25|GeneID:103248596|5|1.00)	GT	0|1
NC_023642.1	9920417	G	GC	PASS	DP=80	VT=INS	ANN=GC|frameshift_variant|HIGH|TMEM25|GeneID:103248596|transcript|XM_008021068.1|protein_coding|8/9|c.1025dupC|p.Val343fs|1209/2555|1026/1122|342/373||WARNING_TRANSCRIPT_MULTIPLE_STOP_CODONS&INFO_REALIGN_3_PRIME,GC|frameshift_variant|HIGH|ESRRA|GeneID:103233248|transcript|XM_007993902.1|protein_coding|6/7|c.1168dupG|p.Ala390fs|1168/1699|1168/1521|390/506||,GC|frameshift_variant|HIGH|TMEM25|GeneID…	LOF=(ESRRA|GeneID:103233248|4|1.00),(TMEM25|GeneID:103248596|5|1.00)	GT	0|1
NC_023642.1	9941397	CT	C	PASS	DP=72	VT=DEL	ANN=C|frameshift_variant|HIGH|KCNK4|GeneID:103233239|transcript|XM_007993871.1|protein_coding|2/7|c.212delA|p.Lys71fs|292/1763|212/1260|71/419||,C|downstream_gene_variant|MODIFIER|GPR137|GeneID:103233283|transcript|XM_007993982.1|protein_coding||c.*3652delA|||||3573|,C|downstream_gene_variant|MODIFIER|GPR137|GeneID:103233283|transcript|XM_007994013.1|protein_coding||c.*3866delA|||||3573|,C|downst…	LOF=(KCNK4|GeneID:103233239|1|1.00)	GT	1|0
NC_023642.1	9948848	T	TG	PASS	DP=110	VT=INS	ANN=TG|frameshift_variant|HIGH|IFT46|GeneID:103248599|transcript|XM_008021074.1|protein_coding|5/13|c.246dupC|p.Thr83fs|660/2019|246/1068|82/355||WARNING_TRANSCRIPT_MULTIPLE_STOP_CODONS,TG|frameshift_variant|HIGH|IFT46|GeneID:103248599|transcript|XM_008021075.1|protein_coding|4/12|c.186dupC|p.Thr63fs|517/1876|186/1008|62/335||WARNING_TRANSCRIPT_MULTIPLE_STOP_CODONS,TG|frameshift_variant|HIGH|IFT4…	LOF=(IFT46|GeneID:103248599|3|1.00)	GT	0|1
NC_023642.1	9963020	G	GC	PASS	DP=64	VT=INS	ANN=GC|frameshift_variant|HIGH|BAD|GeneID:103233293|transcript|XM_007994027.1|protein_coding|3/4|c.306dupC|p.Asn103fs|415/993|307/504|103/167||INFO_REALIGN_3_PRIME,GC|frameshift_variant|HIGH|BAD|GeneID:103233293|transcript|XM_007994037.1|protein_coding|3/4|c.306dupC|p.Asn103fs|418/729|307/477|103/158||INFO_REALIGN_3_PRIME,GC|upstream_gene_variant|MODIFIER|IFT46|GeneID:103248599|transcript|XM_0080…	LOF=(BAD|GeneID:103233293|2|1.00)	GT	0|1
NC_023642.1	9976618	A	ATT	PASS	DP=50	VT=INS	ANN=ATT|frameshift_variant|HIGH|ARCN1|GeneID:103248601|transcript|XM_008021078.1|protein_coding|2/10|c.208_209dupTT|p.Phe71fs|1244/4901|210/1659|70/552||WARNING_TRANSCRIPT_MULTIPLE_STOP_CODONS&INFO_REALIGN_3_PRIME,ATT|frameshift_variant|HIGH|ARCN1|GeneID:103248601|transcript|XM_008021077.1|protein_coding|2/10|c.85_86dupTT|p.Phe30fs|243/3900|87/1536|29/511||WARNING_TRANSCRIPT_MULTIPLE_STOP_CODONS&…	LOF=(ARCN1|GeneID:103248601|2|1.00)	GT	0|1
NC_023642.1	9978751	A	AC	PASS	DP=59	VT=INS	ANN=AC|frameshift_variant|HIGH|ARCN1|GeneID:103248601|transcript|XM_008021078.1|protein_coding|3/10|c.396dupC|p.Gly133fs|1431/4901|397/1659|133/552||WARNING_TRANSCRIPT_MULTIPLE_STOP_CODONS&INFO_REALIGN_3_PRIME,AC|frameshift_variant|HIGH|ARCN1|GeneID:103248601|transcript|XM_008021077.1|protein_coding|3/10|c.273dupC|p.Gly92fs|430/3900|274/1536|92/511||WARNING_TRANSCRIPT_MULTIPLE_STOP_CODONS&INFO_RE…	LOF=(ARCN1|GeneID:103248601|2|1.00)	GT	0|1
NC_023642.1	9980291	CA	C	PASS	DP=79	VT=DEL	ANN=C|frameshift_variant|HIGH|ARCN1|GeneID:103248601|transcript|XM_008021078.1|protein_coding|5/10|c.880delA|p.Arg294fs|1914/4901|880/1659|294/552||WARNING_TRANSCRIPT_MULTIPLE_STOP_CODONS,C|frameshift_variant|HIGH|ARCN1|GeneID:103248601|transcript|XM_008021077.1|protein_coding|5/10|c.757delA|p.Arg253fs|913/3900|757/1536|253/511||WARNING_TRANSCRIPT_MULTIPLE_STOP_CODONS,C|intron_variant|MODIFIER|PL…	LOF=(ARCN1|GeneID:103248601|2|1.00)	GT	1|0
NC_023642.1	9989822	C	CG	PASS	DP=77	VT=INS	ANN=CG|frameshift_variant|HIGH|PPP1R14B|GeneID:103233310|transcript|XM_007994091.1|protein_coding|1/4|c.26dupG|p.Ala10fs|290/975|27/445|9/147||WARNING_TRANSCRIPT_MULTIPLE_STOP_CODONS&INFO_REALIGN_3_PRIME,CG|downstream_gene_variant|MODIFIER|FKBP2|GeneID:103233318|transcript|XM_007994104.1|protein_coding||c.*2566dupC|||||2455|,CG|downstream_gene_variant|MODIFIER|FKBP2|GeneID:103233318|transcript|XM…	LOF=(PPP1R14B|GeneID:103233310|1|1.00)	GT	0|1
NC_023642.1	9989897	GC	G	PASS	DP=76	VT=DEL	ANN=G|frameshift_variant|HIGH|PPP1R14B|GeneID:103233310|transcript|XM_007994091.1|protein_coding|1/4|c.103delC|p.Arg35fs|366/975|103/445|35/147||WARNING_TRANSCRIPT_MULTIPLE_STOP_CODONS&INFO_REALIGN_3_PRIME,G|downstream_gene_variant|MODIFIER|FKBP2|GeneID:103233318|transcript|XM_007994104.1|protein_coding||c.*2491delG|||||2380|,G|downstream_gene_variant|MODIFIER|FKBP2|GeneID:103233318|transcript|XM…	LOF=(PPP1R14B|GeneID:103233310|1|1.00)	GT	1|0
NC_023642.1	10003348	T	TG	PASS	DP=68	VT=INS	ANN=TG|frameshift_variant|HIGH|DNAJC4|GeneID:103233375|transcript|XM_007994195.1|protein_coding|4/5|c.384dupC|p.Asn129fs|1099/1793|384/1005|128/334||,TG|frameshift_variant|HIGH|DNAJC4|GeneID:103233375|transcript|XM_007994228.1|protein_coding|4/6|c.381dupC|p.Asn128fs|789/1213|381/732|127/243||,TG|frameshift_variant|HIGH|DNAJC4|GeneID:103233375|transcript|XM_007994212.1|protein_coding|4/6|c.423dupC…	LOF=(DNAJC4|GeneID:103233375|6|0.83)	GT	0|1
NC_023642.1	10019499	C	CA	PASS	DP=44	VT=INS	ANN=CA|frameshift_variant|HIGH|PHLDB1|GeneID:103248604|transcript|XM_008021094.1|protein_coding|6/27|c.926dupA|p.Asn309fs|927/6260|927/5055|309/1684||WARNING_TRANSCRIPT_MULTIPLE_STOP_CODONS&INFO_REALIGN_3_PRIME,CA|frameshift_variant|HIGH|PHLDB1|GeneID:103248604|transcript|XM_008021116.1|protein_coding|6/23|c.461dupA|p.Asn154fs|813/5131|462/4011|154/1336||WARNING_TRANSCRIPT_MULTIPLE_STOP_CODONS&IN…	LOF=(PHLDB1|GeneID:103248604|22|0.86)	GT	0|1
NC_023642.1	10022218	C	CTT	PASS	DP=26	VT=INS	ANN=CTT|frameshift_variant|HIGH|PHLDB1|GeneID:103248604|transcript|XM_008021094.1|protein_coding|7/27|c.1370_1371dupTT|p.Glu458fs|1372/6260|1372/5055|458/1684||WARNING_TRANSCRIPT_MULTIPLE_STOP_CODONS&INFO_REALIGN_3_PRIME,CTT|frameshift_variant|HIGH|PHLDB1|GeneID:103248604|transcript|XM_008021116.1|protein_coding|7/23|c.905_906dupTT|p.Glu303fs|1258/5131|907/4011|303/1336||WARNING_TRANSCRIPT_MULTIP…	LOF=(PHLDB1|GeneID:103248604|22|1.00)	GT	0|1
NC_023642.1	10022836	C	CAA	PASS	DP=73	VT=INS	ANN=CAA|frameshift_variant|HIGH|PHLDB1|GeneID:103248604|transcript|XM_008021094.1|protein_coding|7/27|c.1986_1987dupAA|p.Arg663fs|1988/6260|1988/5055|663/1684||WARNING_TRANSCRIPT_MULTIPLE_STOP_CODONS&INFO_REALIGN_3_PRIME,CAA|frameshift_variant|HIGH|PHLDB1|GeneID:103248604|transcript|XM_008021116.1|protein_coding|7/23|c.1521_1522dupAA|p.Arg508fs|1874/5131|1523/4011|508/1336||WARNING_TRANSCRIPT_MUL…	LOF=(PHLDB1|GeneID:103248604|22|1.00)	GT	0|1
NC_023642.1	10039420	CTT	C	PASS	DP=27	VT=DEL	ANN=C|frameshift_variant|HIGH|PHLDB1|GeneID:103248604|transcript|XM_008021094.1|protein_coding|20/27|c.4063_4064delTT|p.His1355fs|4063/6260|4063/5055|1355/1684||WARNING_TRANSCRIPT_MULTIPLE_STOP_CODONS&INFO_REALIGN_3_PRIME,C|frameshift_variant|HIGH|PHLDB1|GeneID:103248604|transcript|XM_008021098.1|protein_coding|20/27|c.4063_4064delTT|p.His1355fs|4063/5739|4063/4965|1355/1654||WARNING_TRANSCRIPT_M…	LOF=(PHLDB1|GeneID:103248604|22|0.68)	GT	1|0
NC_023642.1	10053822	CTTTTTTTTTTT	C	PASS	DP=32	VT=DEL	ANN=C|frameshift_variant|HIGH|TREH|GeneID:103248602|transcript|XM_008021079.1|protein_coding|11/11|c.2056_2066delAAAAAAAAAAA|p.Lys686fs|2639/2745|2056/2073|686/690||WARNING_TRANSCRIPT_MULTIPLE_STOP_CODONS,C|frameshift_variant|HIGH|TREH|GeneID:103248602|transcript|XM_008021091.1|protein_coding|14/15|c.1575_1585delAAAAAAAAAAA|p.Lys526fs|2158/2391|1575/1752|525/583||WARNING_TRANSCRIPT_MULTIPLE_STOP_…	LOF=(TREH|GeneID:103248602|14|0.14)	GT	1|0
NC_023642.1	10057151	ATT	A	PASS	DP=24	VT=DEL	ANN=A|frameshift_variant|HIGH|TREH|GeneID:103248602|transcript|XM_008021079.1|protein_coding|5/11|c.468_469delAA|p.Lys156fs|1042/2745|468/2073|156/690||WARNING_TRANSCRIPT_MULTIPLE_STOP_CODONS,A|frameshift_variant|HIGH|TREH|GeneID:103248602|transcript|XM_008021091.1|protein_coding|5/15|c.468_469delAA|p.Lys156fs|1042/2391|468/1752|156/583||WARNING_TRANSCRIPT_MULTIPLE_STOP_CODONS,A|frameshift_varian…	LOF=(TREH|GeneID:103248602|14|0.93)	GT	1|0
NC_023642.1	10072519	T	TC	PASS	DP=88	VT=INS	ANN=TC|frameshift_variant|HIGH|MACROD1|GeneID:103233505|transcript|XM_007994459.1|protein_coding|1/10|c.71dupC|p.Arg25fs|272/1306|72/1005|24/334||INFO_REALIGN_3_PRIME,TC|frameshift_variant|HIGH|MACROD1|GeneID:103233505|transcript|XM_007994471.1|protein_coding|1/4|c.71dupC|p.Arg25fs|289/1150|72/789|24/262||INFO_REALIGN_3_PRIME,TC|frameshift_variant|HIGH|MACROD1|GeneID:103233505|transcript|XM_00799…	LOF=(MACROD1|GeneID:103233505|4|1.00)	GT	0|1
NC_023642.1	10072644	T	TG	PASS	DP=86	VT=INS	ANN=TG|frameshift_variant|HIGH|MACROD1|GeneID:103233505|transcript|XM_007994459.1|protein_coding|1/10|c.196dupG|p.Ala66fs|397/1306|197/1005|66/334||INFO_REALIGN_3_PRIME,TG|frameshift_variant|HIGH|MACROD1|GeneID:103233505|transcript|XM_007994471.1|protein_coding|1/4|c.196dupG|p.Ala66fs|414/1150|197/789|66/262||INFO_REALIGN_3_PRIME,TG|frameshift_variant|HIGH|MACROD1|GeneID:103233505|transcript|XM_0…	LOF=(MACROD1|GeneID:103233505|4|1.00)	GT	0|1
NC_023642.1	10149928	A	C	PASS	DP=78	VT=SNP	HC=8.700	ANN=C|splice_acceptor_variant&intron_variant|HIGH|DDX6|GeneID:103248606|transcript|XM_008021118.1|protein_coding|4/13|c.370-1T>G||||||WARNING_TRANSCRIPT_MULTIPLE_STOP_CODONS,C|splice_acceptor_variant&intron_variant|HIGH|DDX6|GeneID:103248606|transcript|XM_008021119.1|protein_coding|4/13|c.370-1T>G||||||WARNING_TRANSCRIPT_MULTIPLE_STOP_CODONS,C|upstream_gene_variant|MODIFIER|FLRT1|GeneID:103233483…	LOF=(DDX6|GeneID:103248606|2|1.00)	GT	1|1
NC_023642.1	10265351	CAA	C	PASS	DP=41	VT=DEL	ANN=C|frameshift_variant|HIGH|CXCR5|GeneID:103248608|transcript|XM_008021125.1|protein_coding|2/2|c.902_903delAA|p.Lys301fs|1833/3704|902/1119|301/372||WARNING_TRANSCRIPT_MULTIPLE_STOP_CODONS&INFO_REALIGN_3_PRIME,C|downstream_gene_variant|MODIFIER|BCL9L|GeneID:103248607|transcript|XM_008021120.1|protein_coding||c.*3996_*3997delTT|||||1753|WARNING_TRANSCRIPT_MULTIPLE_STOP_CODONS,C|downstream_gene_…	LOF=(CXCR5|GeneID:103248608|1|1.00)	GT	1|0
NC_023642.1	10272152	CAA	C	PASS	DP=37	VT=DEL	ANN=C|frameshift_variant|HIGH|BCL9L|GeneID:103248607|transcript|XM_008021120.1|protein_coding|8/10|c.2501_2502delTT|p.Phe834fs|2633/6878|2501/4503|834/1500||WARNING_TRANSCRIPT_MULTIPLE_STOP_CODONS,C|frameshift_variant|HIGH|BCL9L|GeneID:103248607|transcript|XM_008021121.1|protein_coding|7/9|c.2501_2502delTT|p.Phe834fs|2579/6824|2501/4503|834/1500||WARNING_TRANSCRIPT_MULTIPLE_STOP_CODONS,C|frameshi…	LOF=(BCL9L|GeneID:103248607|4|1.00)	GT	1|0
NC_023642.1	10272568	G	GT	PASS	DP=61	VT=INS	ANN=GT|frameshift_variant|HIGH|BCL9L|GeneID:103248607|transcript|XM_008021120.1|protein_coding|8/10|c.2086_2087insA|p.Ser696fs|2217/6878|2086/4503|696/1500||WARNING_TRANSCRIPT_MULTIPLE_STOP_CODONS,GT|frameshift_variant|HIGH|BCL9L|GeneID:103248607|transcript|XM_008021121.1|protein_coding|7/9|c.2086_2087insA|p.Ser696fs|2163/6824|2086/4503|696/1500||WARNING_TRANSCRIPT_MULTIPLE_STOP_CODONS,GT|framesh…	LOF=(BCL9L|GeneID:103248607|4|1.00)	GT	0|1
NC_023642.1	10272591	CA	C	PASS	DP=50	VT=DEL	ANN=C|frameshift_variant|HIGH|BCL9L|GeneID:103248607|transcript|XM_008021120.1|protein_coding|8/10|c.2063delT|p.Leu688fs|2194/6878|2063/4503|688/1500||WARNING_TRANSCRIPT_MULTIPLE_STOP_CODONS,C|frameshift_variant|HIGH|BCL9L|GeneID:103248607|transcript|XM_008021121.1|protein_coding|7/9|c.2063delT|p.Leu688fs|2140/6824|2063/4503|688/1500||WARNING_TRANSCRIPT_MULTIPLE_STOP_CODONS,C|frameshift_variant|H…	LOF=(BCL9L|GeneID:103248607|4|1.00)	GT	1|0
NC_023642.1	10272727	ATTTTTTTATTTTTTTATTTTTTTANNNNNNNNNN	A	PASS	DP=11	VT=DEL	ANN=A|frameshift_variant&stop_lost|HIGH|BCL9L|GeneID:103248607|transcript|XM_008021120.1|protein_coding|8/10|c.1894_1927delNNNNNNNNNNTAAAAAAATAAAAAAATAAAAAAA|p.???632fs|2058/6878|1894/4503|632/1500||WARNING_TRANSCRIPT_MULTIPLE_STOP_CODONS,A|frameshift_variant&stop_lost|HIGH|BCL9L|GeneID:103248607|transcript|XM_008021121.1|protein_coding|7/9|c.1894_1927delNNNNNNNNNNTAAAAAAATAAAAAAATAAAAAAA|p.???63…	LOF=(BCL9L|GeneID:103248607|4|1.00)	GT	1|0
NC_023642.1	10332869	T	TG	PASS	DP=80	VT=INS	ANN=TG|frameshift_variant|HIGH|RCOR2|GeneID:103233549|transcript|XM_007994489.1|protein_coding|7/13|c.602dupG|p.Arg202fs|1096/2106|603/1590|201/529||INFO_REALIGN_3_PRIME,TG|frameshift_variant|HIGH|RCOR2|GeneID:103233549|transcript|XM_007994490.1|protein_coding|6/12|c.584dupG|p.Arg196fs|1298/2922|585/1572|195/523||INFO_REALIGN_3_PRIME,TG|frameshift_variant|HIGH|RCOR2|GeneID:103233549|transcript|XM…	LOF=(RCOR2|GeneID:103233549|3|1.00)	GT	0|1
NC_023642.1	10334189	C	CA	PASS	DP=16	VT=INS	ANN=CA|frameshift_variant|HIGH|UPK2|GeneID:103248942|transcript|XM_008021625.1|protein_coding|2/5|c.128dupA|p.Asn43fs|1191/1617|129/555|43/184||WARNING_TRANSCRIPT_MULTIPLE_STOP_CODONS&INFO_REALIGN_3_PRIME,CA|downstream_gene_variant|MODIFIER|MARK2|GeneID:103233568|transcript|XM_007994526.1|protein_coding||c.*4300dupT|||||2500|,CA|downstream_gene_variant|MODIFIER|MARK2|GeneID:103233568|transcript|X…	LOF=(UPK2|GeneID:103248942|1|1.00)	GT	0|1
NC_023642.1	10334512	ATG	A	PASS	DP=40	VT=DEL	ANN=A|frameshift_variant|HIGH|UPK2|GeneID:103248942|transcript|XM_008021625.1|protein_coding|3/5|c.301_302delGT|p.Val101fs|1363/1617|301/555|101/184||WARNING_TRANSCRIPT_MULTIPLE_STOP_CODONS&INFO_REALIGN_3_PRIME,A|downstream_gene_variant|MODIFIER|MARK2|GeneID:103233568|transcript|XM_007994526.1|protein_coding||c.*3976_*3977delCA|||||2177|,A|downstream_gene_variant|MODIFIER|MARK2|GeneID:103233568|t…	LOF=(UPK2|GeneID:103248942|1|1.00)	GT	1|0
NC_023642.1	10357107	GAA	G	PASS	DP=66	VT=DEL	ANN=G|frameshift_variant|HIGH|FOXR1|GeneID:103248609|transcript|XM_008021126.1|protein_coding|3/5|c.248_249delAA|p.Lys83fs|863/2021|248/894|83/297||WARNING_TRANSCRIPT_MULTIPLE_STOP_CODONS&INFO_REALIGN_3_PRIME,G|frameshift_variant|HIGH|FOXR1|GeneID:103248609|transcript|XM_008021127.1|protein_coding|3/6|c.248_249delAA|p.Lys83fs|863/1543|248/879|83/292||WARNING_TRANSCRIPT_MULTIPLE_STOP_CODONS&INFO_R…	LOF=(FOXR1|GeneID:103248609|2|1.00)	GT	1|0
NC_023642.1	10357168	AACAC	A	PASS	DP=63	VT=DEL	ANN=A|frameshift_variant|HIGH|FOXR1|GeneID:103248609|transcript|XM_008021126.1|protein_coding|3/5|c.313_316delCACA|p.His105fs|928/2021|313/894|105/297||WARNING_TRANSCRIPT_MULTIPLE_STOP_CODONS&INFO_REALIGN_3_PRIME,A|frameshift_variant|HIGH|FOXR1|GeneID:103248609|transcript|XM_008021127.1|protein_coding|3/6|c.313_316delCACA|p.His105fs|928/1543|313/879|105/292||WARNING_TRANSCRIPT_MULTIPLE_STOP_CODON…	LOF=(FOXR1|GeneID:103248609|2|1.00)	GT	1|0
NC_023642.1	10357252	GA	G	PASS	DP=57	VT=DEL	ANN=G|frameshift_variant|HIGH|FOXR1|GeneID:103248609|transcript|XM_008021126.1|protein_coding|3/5|c.373delA|p.Leu125fs|988/2021|373/894|125/297||WARNING_TRANSCRIPT_MULTIPLE_STOP_CODONS&INFO_REALIGN_3_PRIME,G|frameshift_variant|HIGH|FOXR1|GeneID:103248609|transcript|XM_008021127.1|protein_coding|3/6|c.373delA|p.Leu125fs|988/1543|373/879|125/292||WARNING_TRANSCRIPT_MULTIPLE_STOP_CODONS&INFO_REALIGN…	LOF=(FOXR1|GeneID:103248609|2|1.00)	GT	1|0
NC_023642.1	10386009	CAA	C	PASS	DP=44	VT=DEL	ANN=C|frameshift_variant|HIGH|CCDC84|GeneID:103248612|transcript|XM_008021130.1|protein_coding|9/10|c.732_733delAA|p.Lys244fs|834/1331|732/1089|244/362||WARNING_TRANSCRIPT_MULTIPLE_STOP_CODONS&INFO_REALIGN_3_PRIME,C|frameshift_variant|HIGH|CCDC84|GeneID:103248612|transcript|XM_008021131.1|protein_coding|9/11|c.732_733delAA|p.Lys244fs|832/1284|732/996|244/331||WARNING_TRANSCRIPT_MULTIPLE_STOP_CODO…	LOF=(CCDC84|GeneID:103248612|2|1.00)	GT	1|0
NC_023642.1	10386483	C	CTT	PASS	DP=29	VT=INS	ANN=CTT|frameshift_variant|HIGH|CCDC84|GeneID:103248612|transcript|XM_008021130.1|protein_coding|10/10|c.880_881dupTT|p.Leu294fs|984/1331|882/1089|294/362||WARNING_TRANSCRIPT_MULTIPLE_STOP_CODONS&INFO_REALIGN_3_PRIME,CTT|frameshift_variant|HIGH|CCDC84|GeneID:103248612|transcript|XM_008021131.1|protein_coding|10/11|c.880_881dupTT|p.Leu294fs|982/1284|882/996|294/331||WARNING_TRANSCRIPT_MULTIPLE_STO…	LOF=(CCDC84|GeneID:103248612|2|1.00)	GT	0|1
NC_023642.1	10388577	TAA	T	PASS	DP=42	VT=DEL	ANN=T|frameshift_variant|HIGH|RPS25|GeneID:103248611|transcript|XM_008021129.1|protein_coding|3/5|c.150_151delTT|p.Phe50fs|253/531|150/378|50/125||WARNING_TRANSCRIPT_MULTIPLE_STOP_CODONS,T|upstream_gene_variant|MODIFIER|TRAPPC4|GeneID:103248610|transcript|XM_008021128.1|protein_coding||c.-1316_-1315delAA|||||984|WARNING_TRANSCRIPT_MULTIPLE_STOP_CODONS,T|downstream_gene_variant|MODIFIER|CCDC84|Gen…	LOF=(RPS25|GeneID:103248611|1|1.00)	GT	1|0
NC_023642.1	10389047	G	GAA	PASS	DP=67	VT=INS	ANN=GAA|frameshift_variant|HIGH|RPS25|GeneID:103248611|transcript|XM_008021129.1|protein_coding|2/5|c.95_96dupTT|p.Pro33fs|198/531|96/378|32/125||WARNING_TRANSCRIPT_MULTIPLE_STOP_CODONS,GAA|upstream_gene_variant|MODIFIER|TRAPPC4|GeneID:103248610|transcript|XM_008021128.1|protein_coding||c.-847_-846insAA|||||514|WARNING_TRANSCRIPT_MULTIPLE_STOP_CODONS,GAA|downstream_gene_variant|MODIFIER|CCDC84|Ge…	LOF=(RPS25|GeneID:103248611|1|1.00)	GT	0|1
NC_023642.1	10389994	C	CAA	PASS	DP=39	VT=INS	ANN=CAA|frameshift_variant|HIGH|TRAPPC4|GeneID:103248610|transcript|XM_008021128.1|protein_coding|1/5|c.111_112dupAA|p.Ile38fs|445/1257|113/660|38/219||WARNING_TRANSCRIPT_MULTIPLE_STOP_CODONS&INFO_REALIGN_3_PRIME,CAA|upstream_gene_variant|MODIFIER|RPS25|GeneID:103248611|transcript|XM_008021129.1|protein_coding||c.-626_-625dupTT|||||523|WARNING_TRANSCRIPT_MULTIPLE_STOP_CODONS,CAA|downstream_gene_v…	LOF=(TRAPPC4|GeneID:103248610|1|1.00)	GT	0|1
NC_023642.1	10410164	A	AC	PASS	DP=44	VT=INS	ANN=AC|frameshift_variant|HIGH|LOC103233560|GeneID:103233560|transcript|XM_007994512.1|protein_coding|1/2|c.113dupC|p.Thr39fs|134/852|114/648|38/215||INFO_REALIGN_3_PRIME,AC|5_prime_UTR_variant|MODIFIER|MARK2|GeneID:103233568|transcript|XM_007994526.1|protein_coding|1/19|c.-214dupG|||||214|,AC|5_prime_UTR_variant|MODIFIER|MARK2|GeneID:103233568|transcript|XM_007994553.1|protein_coding|1/18|c.-214…	LOF=(LOC103233560|GeneID:103233560|1|1.00)	GT	0|1
NC_023642.1	10427001	AAAAC	A	PASS	DP=43	VT=DEL	ANN=A|frameshift_variant|HIGH|HYOU1|GeneID:103248616|transcript|XM_008021141.1|protein_coding|9/26|c.852_855delGTTT|p.Leu284fs|937/4487|852/3003|284/1000||WARNING_TRANSCRIPT_MULTIPLE_STOP_CODONS,A|frameshift_variant|HIGH|HYOU1|GeneID:103248616|transcript|XM_008021143.1|protein_coding|9/26|c.852_855delGTTT|p.Leu284fs|949/4499|852/3003|284/1000||WARNING_TRANSCRIPT_MULTIPLE_STOP_CODONS,A|frameshift_…	LOF=(HYOU1|GeneID:103248616|7|1.00)	GT	1|0
NC_023642.1	10442104	CA	C	PASS	DP=28	VT=DEL	ANN=C|frameshift_variant|HIGH|VPS11|GeneID:103248617|transcript|XM_008021149.1|protein_coding|2/16|c.240delA|p.Lys80fs|257/3204|240/2838|80/945||WARNING_TRANSCRIPT_MULTIPLE_STOP_CODONS&INFO_REALIGN_3_PRIME,C|frameshift_variant|HIGH|VPS11|GeneID:103248617|transcript|XM_008021150.1|protein_coding|2/16|c.240delA|p.Lys80fs|312/3247|240/2826|80/941||WARNING_TRANSCRIPT_MULTIPLE_STOP_CODONS&INFO_REALIGN…	LOF=(VPS11|GeneID:103248617|2|1.00)	GT	1|0
NC_023642.1	10446626	C	CTTTTTTTT	PASS	DP=14	VT=INS	ANN=CTTTTTTTT|frameshift_variant|HIGH|VPS11|GeneID:103248617|transcript|XM_008021149.1|protein_coding|6/16|c.968_975dupTTTTTTTT|p.Glu326fs|993/3204|976/2838|326/945||WARNING_TRANSCRIPT_MULTIPLE_STOP_CODONS&INFO_REALIGN_3_PRIME,CTTTTTTTT|frameshift_variant|HIGH|VPS11|GeneID:103248617|transcript|XM_008021150.1|protein_coding|6/16|c.956_963dupTTTTTTTT|p.Glu322fs|1036/3247|964/2826|322/941||WARNING_T…	LOF=(VPS11|GeneID:103248617|2|1.00)	GT	0|1
NC_023642.1	10447197	A	AT	PASS	DP=46	VT=INS	ANN=AT|frameshift_variant|HIGH|VPS11|GeneID:103248617|transcript|XM_008021149.1|protein_coding|7/16|c.1135dupT|p.Cys379fs|1153/3204|1136/2838|379/945||WARNING_TRANSCRIPT_MULTIPLE_STOP_CODONS&INFO_REALIGN_3_PRIME,AT|frameshift_variant|HIGH|VPS11|GeneID:103248617|transcript|XM_008021150.1|protein_coding|7/16|c.1123dupT|p.Cys375fs|1196/3247|1124/2826|375/941||WARNING_TRANSCRIPT_MULTIPLE_STOP_CODONS&…	LOF=(VPS11|GeneID:103248617|2|1.00)	GT	0|1
NC_023642.1	10451168	A	G	PASS	DP=61	VT=SNP	HC=7.313	ANN=G|splice_acceptor_variant&intron_variant|HIGH|VPS11|GeneID:103248617|transcript|XM_008021149.1|protein_coding|10/15|c.1774-1A>G||||||WARNING_TRANSCRIPT_MULTIPLE_STOP_CODONS,G|splice_acceptor_variant&intron_variant|HIGH|VPS11|GeneID:103248617|transcript|XM_008021150.1|protein_coding|10/15|c.1762-1A>G||||||WARNING_TRANSCRIPT_MULTIPLE_STOP_CODONS,G|intron_variant|MODIFIER|LOC103233617|GeneID:103…	LOF=(VPS11|GeneID:103248617|2|1.00)	GT	1|1
NC_023642.1	10451928	A	AAAGG	PASS	DP=11	VT=INS	ANN=AAAGG|frameshift_variant|HIGH|VPS11|GeneID:103248617|transcript|XM_008021149.1|protein_coding|13/16|c.2216_2219dupGGAA|p.Ter742fs|2237/3204|2220/2838|740/945||WARNING_TRANSCRIPT_MULTIPLE_STOP_CODONS&INFO_REALIGN_3_PRIME,AAAGG|frameshift_variant|HIGH|VPS11|GeneID:103248617|transcript|XM_008021150.1|protein_coding|13/16|c.2204_2207dupGGAA|p.Ter738fs|2280/3247|2208/2826|736/941||WARNING_TRANSCRI…	LOF=(VPS11|GeneID:103248617|2|1.00)	GT	0|1
NC_023642.1	10452220	GA	G	PASS	DP=4	VT=DEL	ANN=G|frameshift_variant|HIGH|VPS11|GeneID:103248617|transcript|XM_008021149.1|protein_coding|14/16|c.2377delA|p.Thr793fs|2394/3204|2377/2838|793/945||WARNING_TRANSCRIPT_MULTIPLE_STOP_CODONS&INFO_REALIGN_3_PRIME,G|frameshift_variant|HIGH|VPS11|GeneID:103248617|transcript|XM_008021150.1|protein_coding|14/16|c.2365delA|p.Thr789fs|2437/3247|2365/2826|789/941||WARNING_TRANSCRIPT_MULTIPLE_STOP_CODONS&…	LOF=(VPS11|GeneID:103248617|2|1.00)	GT	1|0
NC_023642.1	10462623	A	ATT	PASS	DP=32	VT=INS	ANN=ATT|frameshift_variant|HIGH|HMBS|GeneID:103248618|transcript|XM_008021151.1|protein_coding|6/14|c.333_334insTT|p.Ala112fs|657/1675|334/1086|112/361||WARNING_TRANSCRIPT_MULTIPLE_STOP_CODONS&INFO_REALIGN_3_PRIME,ATT|frameshift_variant|HIGH|HMBS|GeneID:103248618|transcript|XM_008021152.1|protein_coding|6/14|c.282_283insTT|p.Ala95fs|383/1401|283/1035|95/344||WARNING_TRANSCRIPT_MULTIPLE_STOP_CODON…	LOF=(HMBS|GeneID:103248618|4|1.00)	GT	0|1
NC_023642.1	10467782	GTT	G	PASS	DP=34	VT=DEL	ANN=G|frameshift_variant|HIGH|LOC103248619|GeneID:103248619|transcript|XM_008021156.1|protein_coding|1/1|c.403_404delAA|p.Asn135fs|404/432|403/432|135/143||WARNING_TRANSCRIPT_MULTIPLE_STOP_CODONS,G|downstream_gene_variant|MODIFIER|HMBS|GeneID:103248618|transcript|XM_008021151.1|protein_coding||c.*1708_*1709delTT|||||1442|WARNING_TRANSCRIPT_MULTIPLE_STOP_CODONS,G|downstream_gene_variant|MODIFIER|D…	LOF=(LOC103248619|GeneID:103248619|1|1.00)	GT	1|0
NC_023642.1	10467953	AT	A	PASS	DP=47	VT=DEL	ANN=A|frameshift_variant|HIGH|LOC103248619|GeneID:103248619|transcript|XM_008021156.1|protein_coding|1/1|c.233delA|p.Asn78fs|233/432|233/432|78/143||WARNING_TRANSCRIPT_MULTIPLE_STOP_CODONS,A|downstream_gene_variant|MODIFIER|HMBS|GeneID:103248618|transcript|XM_008021151.1|protein_coding||c.*1879delT|||||1613|WARNING_TRANSCRIPT_MULTIPLE_STOP_CODONS,A|downstream_gene_variant|MODIFIER|DPAGT1|GeneID:1…	LOF=(LOC103248619|GeneID:103248619|1|1.00)	GT	1|0
NC_023642.1	10469875	A	ATT	PASS	DP=49	VT=INS	ANN=ATT|frameshift_variant|HIGH|DPAGT1|GeneID:103248621|transcript|XM_008021161.1|protein_coding|8/8|c.1202_1203dupAA|p.Ser402fs|1421/2005|1203/1305|401/434||WARNING_TRANSCRIPT_MULTIPLE_STOP_CODONS,ATT|frameshift_variant|HIGH|DPAGT1|GeneID:103248621|transcript|XM_008021164.1|protein_coding|7/7|c.881_882dupAA|p.Ser295fs|1301/1885|882/984|294/327||WARNING_TRANSCRIPT_MULTIPLE_STOP_CODONS,ATT|upstrea…	LOF=(DPAGT1|GeneID:103248621|3|0.67)	GT	0|1
NC_023642.1	10470702	G	A	PASS	DP=70	VT=SNP	HC=7.313	ANN=A|stop_gained|HIGH|DPAGT1|GeneID:103248621|transcript|XM_008021161.1|protein_coding|6/8|c.853C>T|p.Arg285*|1071/2005|853/1305|285/434||WARNING_TRANSCRIPT_MULTIPLE_STOP_CODONS,A|stop_gained|HIGH|DPAGT1|GeneID:103248621|transcript|XM_008021164.1|protein_coding|5/7|c.532C>T|p.Arg178*|951/1885|532/984|178/327||WARNING_TRANSCRIPT_MULTIPLE_STOP_CODONS,A|stop_gained|HIGH|DPAGT1|GeneID:103248621|tran…	LOF=(DPAGT1|GeneID:103248621|3|1.00)	NMD=(DPAGT1|GeneID:103248621|3|1.00)	GT	1|1
NC_023642.1	10473591	C	CTT	PASS	DP=51	VT=INS	ANN=CTT|frameshift_variant|HIGH|DPAGT1|GeneID:103248621|transcript|XM_008021161.1|protein_coding|3/8|c.298_299dupAA|p.Lys102fs|517/2005|299/1305|100/434||WARNING_TRANSCRIPT_MULTIPLE_STOP_CODONS,CTT|frameshift_variant|HIGH|DPAGT1|GeneID:103248621|transcript|XM_008021163.1|protein_coding|3/9|c.298_299dupAA|p.Lys102fs|718/2128|299/1227|100/408||WARNING_TRANSCRIPT_MULTIPLE_STOP_CODONS,CTT|5_prime_UTR…	LOF=(DPAGT1|GeneID:103248621|3|0.67)	GT	0|1
NC_023642.1	10481636	T	TG	PASS	DP=90	VT=INS	ANN=TG|frameshift_variant|HIGH|C1H11orf95|GeneID:103233638|transcript|XM_007994693.1|protein_coding|4/6|c.983dupG|p.Gln329fs|1007/3755|984/2031|328/676||INFO_REALIGN_3_PRIME,TG|frameshift_variant|HIGH|C1H11orf95|GeneID:103233638|transcript|XM_007994702.1|protein_coding|3/5|c.983dupG|p.Gln329fs|1053/3801|984/2031|328/676||INFO_REALIGN_3_PRIME,TG|downstream_gene_variant|MODIFIER|RTN3|GeneID:1032336…	LOF=(C1H11orf95|GeneID:103233638|3|0.67)	GT	0|1
NC_023642.1	10481949	CA	C	PASS	DP=85	VT=DEL	ANN=C|splice_acceptor_variant&intron_variant|HIGH|C1H11orf95|GeneID:103233638|transcript|XM_007994693.1|protein_coding|4/5|c.1025-2delA||||||,C|splice_acceptor_variant&intron_variant|HIGH|C1H11orf95|GeneID:103233638|transcript|XM_007994711.1|protein_coding|3/4|c.638-2delA||||||,C|splice_acceptor_variant&intron_variant|HIGH|C1H11orf95|GeneID:103233638|transcript|XM_007994702.1|protein_coding|3/4|c…	LOF=(C1H11orf95|GeneID:103233638|3|1.00)	GT	1|0
NC_023642.1	10484244	CT	C	PASS	DP=74	VT=DEL	ANN=C|frameshift_variant|HIGH|C2CD2L|GeneID:103248620|transcript|XM_008021157.1|protein_coding|4/14|c.671delT|p.Leu224fs|2721/5055|671/2124|224/707||WARNING_TRANSCRIPT_MULTIPLE_STOP_CODONS&INFO_REALIGN_3_PRIME,C|frameshift_variant|HIGH|C2CD2L|GeneID:103248620|transcript|XM_008021158.1|protein_coding|5/15|c.671delT|p.Leu224fs|1431/3762|671/2124|224/707||WARNING_TRANSCRIPT_MULTIPLE_STOP_CODONS&INFO…	LOF=(C2CD2L|GeneID:103248620|4|1.00)	GT	1|0
NC_023642.1	10500690	C	CT	PASS	DP=59	VT=INS	ANN=CT|frameshift_variant|HIGH|HINFP|GeneID:103248622|transcript|XM_008021165.1|protein_coding|2/10|c.141dupT|p.Val48fs|250/2221|142/1554|48/517||WARNING_TRANSCRIPT_MULTIPLE_STOP_CODONS&INFO_REALIGN_3_PRIME,CT|frameshift_variant|HIGH|HINFP|GeneID:103248622|transcript|XM_008021167.1|protein_coding|2/10|c.141dupT|p.Val48fs|510/2481|142/1554|48/517||WARNING_TRANSCRIPT_MULTIPLE_STOP_CODONS&INFO_REALI…	LOF=(HINFP|GeneID:103248622|3|1.00)	GT	0|1
NC_023642.1	10508308	C	CA	PASS	DP=63	VT=INS	ANN=CA|frameshift_variant&splice_region_variant|HIGH|HINFP|GeneID:103248622|transcript|XM_008021165.1|protein_coding|9/10|c.1136dupA|p.Asn379fs|1245/2221|1137/1554|379/517||WARNING_TRANSCRIPT_MULTIPLE_STOP_CODONS&INFO_REALIGN_3_PRIME,CA|frameshift_variant&splice_region_variant|HIGH|HINFP|GeneID:103248622|transcript|XM_008021167.1|protein_coding|9/10|c.1136dupA|p.Asn379fs|1505/2481|1137/1554|379/5…	LOF=(HINFP|GeneID:103248622|3|1.00)	GT	0|1
NC_023642.1	10522706	GCT	G	PASS	DP=86	VT=DEL	ANN=G|frameshift_variant|HIGH|RTN3|GeneID:103233675|transcript|XM_007994763.1|protein_coding|3/9|c.1527_1528delAG|p.Ala510fs|1714/5682|1527/3093|509/1030||,G|frameshift_variant|HIGH|RTN3|GeneID:103233675|transcript|XM_007994772.1|protein_coding|3/9|c.1281_1282delAG|p.Ala428fs|1467/5435|1281/2847|427/948||,G|frameshift_variant|HIGH|RTN3|GeneID:103233675|transcript|XM_007994780.1|protein_coding|3/9…	LOF=(RTN3|GeneID:103233675|5|0.80)	GT	1|0
NC_023642.1	10529063	A	AG	PASS	DP=47	VT=INS	ANN=AG|frameshift_variant|HIGH|ABCG4|GeneID:103248624|transcript|XM_008021169.1|protein_coding|3/15|c.315dupG|p.Trp106fs|1913/5080|316/1941|106/646||WARNING_TRANSCRIPT_MULTIPLE_STOP_CODONS&INFO_REALIGN_3_PRIME,AG|frameshift_variant|HIGH|ABCG4|GeneID:103248624|transcript|XM_008021170.1|protein_coding|3/15|c.315dupG|p.Trp106fs|1830/4984|316/1941|106/646||WARNING_TRANSCRIPT_MULTIPLE_STOP_CODONS&INFO…	LOF=(ABCG4|GeneID:103248624|6|1.00)	GT	0|1
NC_023642.1	10529287	A	ATT	PASS	DP=44	VT=INS	ANN=ATT|frameshift_variant|HIGH|ABCG4|GeneID:103248624|transcript|XM_008021169.1|protein_coding|4/15|c.428_429dupTT|p.Glu144fs|2027/5080|430/1941|144/646||WARNING_TRANSCRIPT_MULTIPLE_STOP_CODONS&INFO_REALIGN_3_PRIME,ATT|frameshift_variant|HIGH|ABCG4|GeneID:103248624|transcript|XM_008021170.1|protein_coding|4/15|c.428_429dupTT|p.Glu144fs|1944/4984|430/1941|144/646||WARNING_TRANSCRIPT_MULTIPLE_STOP…	LOF=(ABCG4|GeneID:103248624|6|1.00)	GT	0|1
NC_023642.1	10531314	C	CA	PASS	DP=7	VT=INS	ANN=CA|frameshift_variant|HIGH|ABCG4|GeneID:103248624|transcript|XM_008021169.1|protein_coding|7/15|c.725dupA|p.Lys243fs|2323/5080|726/1941|242/646||WARNING_TRANSCRIPT_MULTIPLE_STOP_CODONS&INFO_REALIGN_3_PRIME,CA|frameshift_variant|HIGH|ABCG4|GeneID:103248624|transcript|XM_008021170.1|protein_coding|7/15|c.725dupA|p.Lys243fs|2240/4984|726/1941|242/646||WARNING_TRANSCRIPT_MULTIPLE_STOP_CODONS&INFO…	LOF=(ABCG4|GeneID:103248624|6|1.00)	GT	0|1
NC_023642.1	10535616	G	A	PASS	DP=58	VT=SNP	HC=7.313	ANN=A|splice_acceptor_variant&intron_variant|HIGH|ABCG4|GeneID:103248624|transcript|XM_008021169.1|protein_coding|13/14|c.1597-1G>A||||||WARNING_TRANSCRIPT_MULTIPLE_STOP_CODONS,A|splice_acceptor_variant&intron_variant|HIGH|ABCG4|GeneID:103248624|transcript|XM_008021170.1|protein_coding|13/14|c.1597-1G>A||||||WARNING_TRANSCRIPT_MULTIPLE_STOP_CODONS,A|splice_acceptor_variant&intron_variant|HIGH|ABC…	LOF=(ABCG4|GeneID:103248624|6|1.00)	GT	1|1
NC_023642.1	10548332	C	CTT	PASS	DP=43	VT=INS	ANN=CTT|frameshift_variant|HIGH|NLRX1|GeneID:103248628|transcript|XM_008021181.1|protein_coding|4/10|c.168_169dupTT|p.Trp57fs|219/3537|170/2919|57/972||WARNING_TRANSCRIPT_MULTIPLE_STOP_CODONS&INFO_REALIGN_3_PRIME,CTT|frameshift_variant|HIGH|NLRX1|GeneID:103248628|transcript|XM_008021183.1|protein_coding|4/10|c.168_169dupTT|p.Trp57fs|290/3608|170/2919|57/972||WARNING_TRANSCRIPT_MULTIPLE_STOP_CODON…	LOF=(NLRX1|GeneID:103248628|4|0.75)	GT	0|1
NC_023642.1	10550535	CAA	C	PASS	DP=57	VT=DEL	ANN=C|frameshift_variant|HIGH|NLRX1|GeneID:103248628|transcript|XM_008021181.1|protein_coding|6/10|c.1516_1517delAA|p.Lys506fs|1565/3537|1516/2919|506/972||WARNING_TRANSCRIPT_MULTIPLE_STOP_CODONS&INFO_REALIGN_3_PRIME,C|frameshift_variant|HIGH|NLRX1|GeneID:103248628|transcript|XM_008021183.1|protein_coding|6/10|c.1516_1517delAA|p.Lys506fs|1636/3608|1516/2919|506/972||WARNING_TRANSCRIPT_MULTIPLE_ST…	LOF=(NLRX1|GeneID:103248628|4|1.00)	GT	1|0
NC_023642.1	10556082	C	CT	PASS	DP=59	VT=INS	ANN=CT|frameshift_variant|HIGH|NLRX1|GeneID:103248628|transcript|XM_008021181.1|protein_coding|7/10|c.1895dupT|p.Leu632fs|1945/3537|1896/2919|632/972||WARNING_TRANSCRIPT_MULTIPLE_STOP_CODONS&INFO_REALIGN_3_PRIME,CT|frameshift_variant|HIGH|NLRX1|GeneID:103248628|transcript|XM_008021183.1|protein_coding|7/10|c.1895dupT|p.Leu632fs|2016/3608|1896/2919|632/972||WARNING_TRANSCRIPT_MULTIPLE_STOP_CODONS&…	LOF=(NLRX1|GeneID:103248628|4|1.00)	GT	0|1
NC_023642.1	10563849	AT	A	PASS	DP=50	VT=DEL	ANN=A|frameshift_variant|HIGH|PDZD3|GeneID:103248627|transcript|XM_008021179.1|protein_coding|7/11|c.716delT|p.Leu239fs|926/2458|716/1518|239/505||WARNING_TRANSCRIPT_MULTIPLE_STOP_CODONS&INFO_REALIGN_3_PRIME,A|frameshift_variant|HIGH|PDZD3|GeneID:103248627|transcript|XM_008021180.1|protein_coding|7/11|c.674delT|p.Leu225fs|884/2403|674/1476|225/491||WARNING_TRANSCRIPT_MULTIPLE_STOP_CODONS&INFO_REA…	LOF=(PDZD3|GeneID:103248627|2|1.00)	GT	1|0
NC_023642.1	10564287	CT	C	PASS	DP=47	VT=DEL	ANN=C|frameshift_variant|HIGH|PDZD3|GeneID:103248627|transcript|XM_008021179.1|protein_coding|8/11|c.956delT|p.Leu319fs|1166/2458|956/1518|319/505||WARNING_TRANSCRIPT_MULTIPLE_STOP_CODONS&INFO_REALIGN_3_PRIME,C|frameshift_variant|HIGH|PDZD3|GeneID:103248627|transcript|XM_008021180.1|protein_coding|8/11|c.914delT|p.Leu305fs|1124/2403|914/1476|305/491||WARNING_TRANSCRIPT_MULTIPLE_STOP_CODONS&INFO_R…	LOF=(PDZD3|GeneID:103248627|2|1.00)	GT	1|0
NC_023642.1	10564656	C	CTT	PASS	DP=31	VT=INS	ANN=CTT|frameshift_variant|HIGH|PDZD3|GeneID:103248627|transcript|XM_008021179.1|protein_coding|9/11|c.1240_1241dupTT|p.Leu414fs|1452/2458|1242/1518|414/505||WARNING_TRANSCRIPT_MULTIPLE_STOP_CODONS&INFO_REALIGN_3_PRIME,CTT|frameshift_variant|HIGH|PDZD3|GeneID:103248627|transcript|XM_008021180.1|protein_coding|9/11|c.1198_1199dupTT|p.Leu400fs|1410/2403|1200/1476|400/491||WARNING_TRANSCRIPT_MULTIPL…	LOF=(PDZD3|GeneID:103248627|2|1.00)	GT	0|1
NC_023642.1	10650338	G	A	PASS	DP=61	VT=SNP	HC=7.313	ANN=A|splice_acceptor_variant&intron_variant|HIGH|CBL|GeneID:103248629|transcript|XM_008021188.1|protein_coding|5/15|c.873-1G>A||||||WARNING_TRANSCRIPT_MULTIPLE_STOP_CODONS,A|splice_acceptor_variant&intron_variant|HIGH|CBL|GeneID:103248629|transcript|XM_008021189.1|protein_coding|4/14|c.390-1G>A||||||WARNING_TRANSCRIPT_MULTIPLE_STOP_CODONS,A|intron_variant|MODIFIER|PLA2G16|GeneID:103233696|transc…	LOF=(CBL|GeneID:103248629|2|1.00)	GT	1|1
NC_023642.1	10652851	G	GATAT	PASS	DP=64	VT=INS	ANN=GATAT|frameshift_variant|HIGH|CBL|GeneID:103248629|transcript|XM_008021188.1|protein_coding|9/16|c.1254_1257dupATAT|p.Phe420fs|1391/7660|1258/2724|420/907||WARNING_TRANSCRIPT_MULTIPLE_STOP_CODONS&INFO_REALIGN_3_PRIME,GATAT|frameshift_variant|HIGH|CBL|GeneID:103248629|transcript|XM_008021189.1|protein_coding|8/15|c.771_774dupATAT|p.Phe259fs|940/7209|775/2241|259/746||WARNING_TRANSCRIPT_MULTIPL…	LOF=(CBL|GeneID:103248629|2|1.00)	GT	0|1
NC_023642.1	10653011	CCTCGCCCGGCTAATTTTTTTTTTTTTTTTTTTNNNNNNNN	C	PASS	DP=12	VT=DEL	ANN=C|frameshift_variant&splice_donor_variant&splice_region_variant&intron_variant|HIGH|CBL|GeneID:103248629|transcript|XM_008021188.1|protein_coding|9/16|c.1400_1434+5delCTCGCCCGGCTAATTTTTTTTTTTTTTTTTTTNNNNNNNN|p.Pro467fs|1533/7660|1400/2724|467/907||WARNING_TRANSCRIPT_MULTIPLE_STOP_CODONS,C|frameshift_variant&splice_donor_variant&splice_region_variant&intron_variant|HIGH|CBL|GeneID:103248629|tr…	LOF=(CBL|GeneID:103248629|2|1.00)	GT	1|0
NC_023642.1	10659237	CAA	C	PASS	DP=45	VT=DEL	ANN=C|frameshift_variant|HIGH|CBL|GeneID:103248629|transcript|XM_008021188.1|protein_coding|10/16|c.1526_1527delAA|p.Lys509fs|1659/7660|1526/2724|509/907||WARNING_TRANSCRIPT_MULTIPLE_STOP_CODONS&INFO_REALIGN_3_PRIME,C|frameshift_variant|HIGH|CBL|GeneID:103248629|transcript|XM_008021189.1|protein_coding|9/15|c.1043_1044delAA|p.Lys348fs|1208/7209|1043/2241|348/746||WARNING_TRANSCRIPT_MULTIPLE_STOP_…	LOF=(CBL|GeneID:103248629|2|1.00)	GT	1|0
NC_023642.1	10685340	C	CTT	PASS	DP=39	VT=INS	ANN=CTT|frameshift_variant|HIGH|MCAM|GeneID:103248630|transcript|XM_008021190.1|protein_coding|14/16|c.1753_1754dupAA|p.Phe586fs|1794/3808|1754/1941|585/646||WARNING_TRANSCRIPT_MULTIPLE_STOP_CODONS,CTT|frameshift_variant|HIGH|MCAM|GeneID:103248630|transcript|XM_008021191.1|protein_coding|14/16|c.1753_1754dupAA|p.Phe586fs|1794/2965|1754/1938|585/645||WARNING_TRANSCRIPT_MULTIPLE_STOP_CODONS,CTT|fra…	LOF=(MCAM|GeneID:103248630|3|0.67)	GT	0|1
NC_023642.1	10686091	TG	T	PASS	DP=25	VT=DEL	ANN=T|frameshift_variant|HIGH|MCAM|GeneID:103248630|transcript|XM_008021190.1|protein_coding|11/16|c.1391delC|p.Pro464fs|1431/3808|1391/1941|464/646||WARNING_TRANSCRIPT_MULTIPLE_STOP_CODONS,T|frameshift_variant|HIGH|MCAM|GeneID:103248630|transcript|XM_008021191.1|protein_coding|11/16|c.1391delC|p.Pro464fs|1431/2965|1391/1938|464/645||WARNING_TRANSCRIPT_MULTIPLE_STOP_CODONS,T|frameshift_variant|HI…	LOF=(MCAM|GeneID:103248630|3|1.00)	GT	1|0
NC_023642.1	10689299	T	TTTAAA	PASS	DP=28	VT=INS	ANN=TTTAAA|frameshift_variant&splice_region_variant|HIGH|MCAM|GeneID:103248630|transcript|XM_008021190.1|protein_coding|4/16|c.402_403insTTTAA|p.Ile135fs|442/3808|402/1941|134/646||WARNING_TRANSCRIPT_MULTIPLE_STOP_CODONS,TTTAAA|frameshift_variant&splice_region_variant|HIGH|MCAM|GeneID:103248630|transcript|XM_008021191.1|protein_coding|4/16|c.402_403insTTTAA|p.Ile135fs|442/2965|402/1938|134/645||W…	LOF=(MCAM|GeneID:103248630|3|1.00)	GT	0|1
NC_023642.1	10714432	G	GTTTAC	PASS	DP=43	VT=INS	ANN=GTTTAC|frameshift_variant&stop_lost|HIGH|RNF26|GeneID:103248631|transcript|XM_008021193.1|protein_coding|1/1|c.373_374insTTACT|p.Ter125fs|374/1299|374/1299|125/432||WARNING_TRANSCRIPT_MULTIPLE_STOP_CODONS&INFO_REALIGN_3_PRIME,GTTTAC|downstream_gene_variant|MODIFIER|C1QTNF5|GeneID:103248633|transcript|XM_008021198.1|protein_coding||c.*3841_*3842insGTAAA|||||3456|WARNING_TRANSCRIPT_MULTIPLE_STO…	LOF=(RNF26|GeneID:103248631|1|1.00)	GT	0|1
NC_023642.1	10714485	TA	T	PASS	DP=36	VT=DEL	ANN=T|frameshift_variant|HIGH|RNF26|GeneID:103248631|transcript|XM_008021193.1|protein_coding|1/1|c.430delA|p.Arg144fs|430/1299|430/1299|144/432||WARNING_TRANSCRIPT_MULTIPLE_STOP_CODONS&INFO_REALIGN_3_PRIME,T|downstream_gene_variant|MODIFIER|C1QTNF5|GeneID:103248633|transcript|XM_008021198.1|protein_coding||c.*3788delT|||||3403|WARNING_TRANSCRIPT_MULTIPLE_STOP_CODONS,T|downstream_gene_variant|MOD…	LOF=(RNF26|GeneID:103248631|1|1.00)	GT	1|0
NC_023642.1	10714718	A	ATT	PASS	DP=16	VT=INS	ANN=ATT|frameshift_variant|HIGH|RNF26|GeneID:103248631|transcript|XM_008021193.1|protein_coding|1/1|c.676_677dupTT|p.Leu226fs|678/1299|678/1299|226/432||WARNING_TRANSCRIPT_MULTIPLE_STOP_CODONS&INFO_REALIGN_3_PRIME,ATT|downstream_gene_variant|MODIFIER|C1QTNF5|GeneID:103248633|transcript|XM_008021198.1|protein_coding||c.*3554_*3555dupAA|||||3170|WARNING_TRANSCRIPT_MULTIPLE_STOP_CODONS,ATT|downstrea…	LOF=(RNF26|GeneID:103248631|1|1.00)	GT	0|1
NC_023642.1	10720895	CA	C	PASS	DP=38	VT=DEL	ANN=C|frameshift_variant|HIGH|MFRP|GeneID:103248632|transcript|XM_008021194.1|protein_coding|12/13|c.1439delT|p.Met480fs|3306/3617|1439/1740|480/579||WARNING_TRANSCRIPT_MULTIPLE_STOP_CODONS,C|frameshift_variant|HIGH|MFRP|GeneID:103248632|transcript|XM_008021197.1|protein_coding|12/13|c.1415delT|p.Met472fs|3282/3593|1415/1716|472/571||WARNING_TRANSCRIPT_MULTIPLE_STOP_CODONS,C|frameshift_variant|HI…	LOF=(MFRP|GeneID:103248632|3|1.00)	GT	1|0
NC_023642.1	10725007	TC	T	PASS	DP=42	VT=DEL	ANN=T|frameshift_variant|HIGH|MFRP|GeneID:103248632|transcript|XM_008021194.1|protein_coding|3/13|c.260delG|p.Arg87fs|2127/3617|260/1740|87/579||WARNING_TRANSCRIPT_MULTIPLE_STOP_CODONS,T|frameshift_variant|HIGH|MFRP|GeneID:103248632|transcript|XM_008021197.1|protein_coding|3/13|c.260delG|p.Arg87fs|2127/3593|260/1716|87/571||WARNING_TRANSCRIPT_MULTIPLE_STOP_CODONS,T|frameshift_variant|HIGH|MFRP|Ge…	LOF=(MFRP|GeneID:103248632|3|1.00)	GT	1|0
NC_023642.1	10725024	TTG	T	PASS	DP=52	VT=DEL	ANN=T|frameshift_variant|HIGH|MFRP|GeneID:103248632|transcript|XM_008021194.1|protein_coding|3/13|c.242_243delCA|p.Thr81fs|2110/3617|242/1740|81/579||WARNING_TRANSCRIPT_MULTIPLE_STOP_CODONS,T|frameshift_variant|HIGH|MFRP|GeneID:103248632|transcript|XM_008021197.1|protein_coding|3/13|c.242_243delCA|p.Thr81fs|2110/3593|242/1716|81/571||WARNING_TRANSCRIPT_MULTIPLE_STOP_CODONS,T|frameshift_variant|HI…	LOF=(MFRP|GeneID:103248632|3|1.00)	GT	1|0
NC_023642.1	10735189	GAAAAAAA	G	PASS	DP=12	VT=DEL	ANN=G|frameshift_variant|HIGH|USP2|GeneID:103248637|transcript|XM_008021202.1|protein_coding|12/13|c.1677_1683delTTTTTTT|p.Leu562fs|1982/3757|1677/1818|559/605||WARNING_TRANSCRIPT_MULTIPLE_STOP_CODONS,G|frameshift_variant|HIGH|USP2|GeneID:103248637|transcript|XM_008021205.1|protein_coding|11/12|c.1050_1056delTTTTTTT|p.Leu353fs|1336/3111|1050/1191|350/396||WARNING_TRANSCRIPT_MULTIPLE_STOP_CODONS,G…	LOF=(USP2|GeneID:103248637|4|1.00)	GT	1|0
NC_023642.1	10788783	CA	C	PASS	DP=38	VT=DEL	ANN=C|frameshift_variant|HIGH|THY1|GeneID:103248635|transcript|XM_008021200.1|protein_coding|2/3|c.57delT|p.Gly20fs|395/1446|57/486|19/161||WARNING_TRANSCRIPT_MULTIPLE_STOP_CODONS,C|frameshift_variant|HIGH|THY1|GeneID:103248635|transcript|XM_008021201.1|protein_coding|3/4|c.57delT|p.Gly20fs|130/1181|57/486|19/161||WARNING_TRANSCRIPT_MULTIPLE_STOP_CODONS,C|intron_variant|MODIFIER|HRASLS5|GeneID:10…	LOF=(THY1|GeneID:103248635|2|1.00)	GT	1|0
NC_023642.1	10888118	G	GC	PASS	DP=81	VT=INS	ANN=GC|frameshift_variant|HIGH|SLC22A8|GeneID:103233773|transcript|XM_007994992.1|protein_coding|2/11|c.159dupC|p.Asn54fs|1466/3366|160/1629|54/542||INFO_REALIGN_3_PRIME,GC|frameshift_variant|HIGH|SLC22A8|GeneID:103233773|transcript|XM_007995008.1|protein_coding|1/9|c.159dupC|p.Asn54fs|2231/3571|160/1410|54/469||INFO_REALIGN_3_PRIME,GC|frameshift_variant|HIGH|SLC22A8|GeneID:103233773|transcript|X…	LOF=(SLC22A8|GeneID:103233773|3|1.00)	GT	0|1
NC_023642.1	10918949	C	CG	PASS	DP=68	VT=INS	ANN=CG|frameshift_variant|HIGH|SLC22A6|GeneID:103233796|transcript|XM_007995035.1|protein_coding|1/10|c.186dupG|p.Leu63fs|876/2529|187/1653|63/550||INFO_REALIGN_3_PRIME,CG|intragenic_variant|MODIFIER|EXPH5|GeneID:103248407|gene_variant|GeneID:103248407|||n.10918950dupC||||||	LOF=(SLC22A6|GeneID:103233796|1|1.00)	GT	0|1
NC_023642.1	10990157	G	GC	PASS	DP=55	VT=INS	ANN=GC|frameshift_variant|HIGH|CHRM1|GeneID:103233802|transcript|XM_007995054.1|protein_coding|2/2|c.958dupC|p.Arg320fs|1124/2609|959/1383|320/460||INFO_REALIGN_3_PRIME,GC|frameshift_variant|HIGH|CHRM1|GeneID:103233802|transcript|XM_007995063.1|protein_coding|2/2|c.958dupC|p.Arg320fs|1618/3103|959/1383|320/460||INFO_REALIGN_3_PRIME,GC|intragenic_variant|MODIFIER|EXPH5|GeneID:103248407|gene_varian…	LOF=(CHRM1|GeneID:103233802|2|1.00)	GT	0|1
NC_023642.1	11014999	TA	T	PASS	DP=76	VT=DEL	ANN=T|frameshift_variant|HIGH|SLC3A2|GeneID:103233824|transcript|XM_007995108.1|protein_coding|7/10|c.1392delT|p.Phe464fs|1399/2235|1392/2055|464/684||,T|frameshift_variant|HIGH|SLC3A2|GeneID:103233824|transcript|XM_007995116.1|protein_coding|5/8|c.1206delT|p.Phe402fs|1208/2044|1206/1869|402/622||,T|intragenic_variant|MODIFIER|EXPH5|GeneID:103248407|gene_variant|GeneID:103248407|||n.11015000delT|…	LOF=(SLC3A2|GeneID:103233824|2|1.00)	GT	1|0
NC_023642.1	11063268	C	CA	PASS	DP=65	VT=INS	ANN=CA|frameshift_variant|HIGH|PVRL1|GeneID:103248639|transcript|XM_008021207.1|protein_coding|3/6|c.630dupT|p.Glu211fs|1281/6032|630/1560|210/519||WARNING_TRANSCRIPT_MULTIPLE_STOP_CODONS,CA|upstream_gene_variant|MODIFIER|WDR74|GeneID:103233814|transcript|XM_007995087.1|protein_coding||c.-125_-124insA|||||25|,CA|intragenic_variant|MODIFIER|EXPH5|GeneID:103248407|gene_variant|GeneID:103248407|||n.…	LOF=(PVRL1|GeneID:103248639|1|1.00)	GT	0|1
NC_023642.1	11068637	T	TC	PASS	DP=57	VT=INS	ANN=TC|frameshift_variant|HIGH|WDR74|GeneID:103233814|transcript|XM_007995087.1|protein_coding|7/11|c.646dupC|p.Gln216fs|746/1302|647/1158|216/385||INFO_REALIGN_3_PRIME,TC|upstream_gene_variant|MODIFIER|STX5|GeneID:103233839|transcript|XM_007995128.1|protein_coding||c.-2617_-2616insC|||||2461|,TC|upstream_gene_variant|MODIFIER|STX5|GeneID:103233839|transcript|XM_007995145.1|protein_coding||c.-266…	LOF=(WDR74|GeneID:103233814|1|1.00)	GT	0|1
NC_023642.1	11072067	G	GC	PASS	DP=45	VT=INS	ANN=GC|frameshift_variant|HIGH|STX5|GeneID:103233839|transcript|XM_007995128.1|protein_coding|2/11|c.131dupC|p.Val45fs|287/1795|132/1068|44/355||INFO_REALIGN_3_PRIME,GC|frameshift_variant|HIGH|STX5|GeneID:103233839|transcript|XM_007995138.1|protein_coding|2/11|c.131dupC|p.Val45fs|673/2181|132/1068|44/355||INFO_REALIGN_3_PRIME,GC|downstream_gene_variant|MODIFIER|WDR74|GeneID:103233814|transcript|X…	LOF=(STX5|GeneID:103233839|3|0.67)	GT	0|1
NC_023642.1	11215671	T	TG	PASS	DP=63	VT=INS	ANN=TG|frameshift_variant|HIGH|BSCL2|GeneID:103233919|transcript|XP_007993468.1|protein_coding|7/11|c.974dupG|p.Ile326fs|975/1395|975/1395|325/464||INFO_REALIGN_3_PRIME,TG|frameshift_variant|HIGH|BSCL2|GeneID:103233919|transcript|XP_007993479.1|protein_coding|7/11|c.974dupG|p.Ile326fs|975/1395|975/1395|325/464||INFO_REALIGN_3_PRIME,TG|frameshift_variant|HIGH|BSCL2|GeneID:103233919|transcript|XP_0…	LOF=(BSCL2|GeneID:103233919|7|0.86)	GT	0|1
NC_023642.1	11218868	A	AG	PASS	DP=77	VT=INS	ANN=AG|frameshift_variant|HIGH|LRRN4CL|GeneID:103233950|transcript|XM_007995358.1|protein_coding|2/2|c.440dupG|p.Val148fs|1204/1768|441/717|147/238||INFO_REALIGN_3_PRIME,AG|downstream_gene_variant|MODIFIER|BSCL2|GeneID:103233919|transcript|XP_007993468.1|protein_coding||c.*2246_*2247insG|||||2247|,AG|downstream_gene_variant|MODIFIER|BSCL2|GeneID:103233919|transcript|XM_007995288.1|pseudogene||n.*…	LOF=(LRRN4CL|GeneID:103233950|1|1.00)	GT	0|1
NC_023642.1	11229996	GA	G	PASS	DP=49	VT=DEL	ANN=G|frameshift_variant|HIGH|UBXN1|GeneID:103233953|transcript|XM_007995370.1|protein_coding|5/8|c.347delA|p.Glu116fs|536/1340|347/933|116/310||,G|frameshift_variant|HIGH|UBXN1|GeneID:103233953|transcript|XM_007995376.1|protein_coding|5/9|c.347delA|p.Glu116fs|536/1173|347/894|116/297||,G|downstream_gene_variant|MODIFIER|C1H11orf83|GeneID:103233987|transcript|XM_007995423.1|protein_coding||c.*507…	LOF=(UBXN1|GeneID:103233953|2|1.00)	GT	1|0
NC_023642.1	11237510	C	CTGA	PASS	DP=71	VT=INS	ANN=CTGA|stop_gained&disruptive_inframe_insertion|HIGH|C1H11orf48|GeneID:103233983|transcript|XM_007995409.1|protein_coding|2/3|c.257_258insATG|p.His85_Trp86insTer|674/1249|258/604|86/200||WARNING_TRANSCRIPT_MULTIPLE_STOP_CODONS&INFO_REALIGN_3_PRIME,CTGA|upstream_gene_variant|MODIFIER|C1H11orf83|GeneID:103233987|transcript|XM_007995423.1|protein_coding||c.-2073_-2072insTCA|||||1942|,CTGA|upstream…	LOF=(C1H11orf48|GeneID:103233983|1|1.00)	NMD=(C1H11orf48|GeneID:103233983|1|1.00)	GT	0|1
NC_023642.1	11256855	T	TG	PASS	DP=79	VT=INS	ANN=TG|frameshift_variant|HIGH|INTS5|GeneID:103233995|transcript|XM_007995434.1|protein_coding|2/2|c.2401dupG|p.Ala801fs|2473/3297|2402/3060|801/1019||INFO_REALIGN_3_PRIME,TG|upstream_gene_variant|MODIFIER|GANAB|GeneID:103233997|transcript|XM_007995448.1|protein_coding||c.-1080_-1079insG|||||1011|,TG|intragenic_variant|MODIFIER|EXPH5|GeneID:103248407|gene_variant|GeneID:103248407|||n.11256856dupC…	LOF=(INTS5|GeneID:103233995|1|1.00)	GT	0|1
NC_023642.1	11256953	G	GC	PASS	DP=75	VT=INS	ANN=GC|frameshift_variant|HIGH|INTS5|GeneID:103233995|transcript|XM_007995434.1|protein_coding|2/2|c.2499dupC|p.Glu834fs|2571/3297|2500/3060|834/1019||INFO_REALIGN_3_PRIME,GC|upstream_gene_variant|MODIFIER|GANAB|GeneID:103233997|transcript|XM_007995448.1|protein_coding||c.-982_-981insC|||||913|,GC|intragenic_variant|MODIFIER|EXPH5|GeneID:103248407|gene_variant|GeneID:103248407|||n.11256954dupG|||…	LOF=(INTS5|GeneID:103233995|1|1.00)	GT	0|1
NC_023642.1	11279439	A	AAAGCC	PASS	DP=70	VT=INS	ANN=AAAGCC|splice_acceptor_variant&intron_variant|HIGH|GANAB|GeneID:103233997|transcript|XM_007995448.1|protein_coding|24/24|c.2808-2_2808-1insAAGCC||||||,AAAGCC|upstream_gene_variant|MODIFIER|B3GAT3|GeneID:103234006|transcript|XM_007995480.1|protein_coding||c.-3266_-3265insAAGCC|||||2974|,AAAGCC|upstream_gene_variant|MODIFIER|B3GAT3|GeneID:103234006|transcript|XM_007995460.1|protein_coding||c.-3…	LOF=(GANAB|GeneID:103233997|1|1.00)	GT	0|1
NC_023642.1	11293716	A	AG	PASS	DP=79	VT=INS	ANN=AG|frameshift_variant|HIGH|EML3|GeneID:103234034|transcript|XM_007995517.1|protein_coding|3/22|c.337dupG|p.Ala113fs|605/3212|338/2694|113/897||INFO_REALIGN_3_PRIME,AG|frameshift_variant|HIGH|EML3|GeneID:103234034|transcript|XM_007995526.1|protein_coding|3/22|c.334dupG|p.Ala112fs|638/3245|335/2691|112/896||INFO_REALIGN_3_PRIME,AG|frameshift_variant|HIGH|EML3|GeneID:103234034|transcript|XM_0079…	LOF=(EML3|GeneID:103234034|3|1.00)	GT	0|1
NC_023642.1	11293791	G	GC	PASS	DP=91	VT=INS	ANN=GC|frameshift_variant|HIGH|EML3|GeneID:103234034|transcript|XM_007995517.1|protein_coding|3/22|c.413dupC|p.Ile140fs|681/3212|414/2694|138/897||INFO_REALIGN_3_PRIME,GC|frameshift_variant|HIGH|EML3|GeneID:103234034|transcript|XM_007995526.1|protein_coding|3/22|c.410dupC|p.Ile139fs|714/3245|411/2691|137/896||INFO_REALIGN_3_PRIME,GC|frameshift_variant|HIGH|EML3|GeneID:103234034|transcript|XM_0079…	LOF=(EML3|GeneID:103234034|3|1.00)	GT	0|1
NC_023642.1	11293819	G	GC	PASS	DP=79	VT=INS	ANN=GC|frameshift_variant|HIGH|EML3|GeneID:103234034|transcript|XM_007995517.1|protein_coding|3/22|c.440dupC|p.Gln148fs|708/3212|441/2694|147/897||INFO_REALIGN_3_PRIME,GC|frameshift_variant|HIGH|EML3|GeneID:103234034|transcript|XM_007995526.1|protein_coding|3/22|c.437dupC|p.Gln147fs|741/3245|438/2691|146/896||INFO_REALIGN_3_PRIME,GC|frameshift_variant|HIGH|EML3|GeneID:103234034|transcript|XM_0079…	LOF=(EML3|GeneID:103234034|3|1.00)	GT	0|1
NC_023642.1	11294002	CA	C	PASS	DP=66	VT=DEL	ANN=C|frameshift_variant|HIGH|EML3|GeneID:103234034|transcript|XM_007995517.1|protein_coding|4/22|c.526delA|p.Ile176fs|793/3212|526/2694|176/897||INFO_REALIGN_3_PRIME,C|frameshift_variant|HIGH|EML3|GeneID:103234034|transcript|XM_007995526.1|protein_coding|4/22|c.523delA|p.Ile175fs|826/3245|523/2691|175/896||INFO_REALIGN_3_PRIME,C|frameshift_variant|HIGH|EML3|GeneID:103234034|transcript|XM_0079955…	LOF=(EML3|GeneID:103234034|3|1.00)	GT	1|0
NC_023642.1	11306612	G	GA	PASS	DP=74	VT=INS	ANN=GA|frameshift_variant|HIGH|MTA2|GeneID:103234026|transcript|XM_007995507.1|protein_coding|5/18|c.367dupA|p.Arg123fs|717/2781|368/2019|123/672||INFO_REALIGN_3_PRIME,GA|downstream_gene_variant|MODIFIER|EML3|GeneID:103234034|transcript|XM_007995517.1|protein_coding||c.*4140_*4141insA|||||3890|,GA|downstream_gene_variant|MODIFIER|EML3|GeneID:103234034|transcript|XM_007995526.1|protein_coding||c.*…	LOF=(MTA2|GeneID:103234026|1|1.00)	GT	0|1
NC_023642.1	11310697	T	TG	PASS	DP=63	VT=INS	ANN=TG|frameshift_variant|HIGH|MTA2|GeneID:103234026|transcript|XM_007995507.1|protein_coding|16/18|c.1676dupG|p.Ile560fs|2026/2781|1677/2019|559/672||INFO_REALIGN_3_PRIME,TG|upstream_gene_variant|MODIFIER|TUT1|GeneID:103234064|transcript|XM_007995571.1|protein_coding||c.-2511_-2510insG|||||2510|WARNING_TRANSCRIPT_NO_START_CODON,TG|intragenic_variant|MODIFIER|EXPH5|GeneID:103248407|gene_variant|G…	LOF=(MTA2|GeneID:103234026|1|1.00)	GT	0|1
NC_023642.1	11324774	CT	C	PASS	DP=97	VT=DEL	ANN=C|frameshift_variant|HIGH|TUT1|GeneID:103234064|transcript|XM_007995571.1|protein_coding|8/8|c.1566delT|p.Arg523fs|1566/2702|1566/2658|522/885||WARNING_TRANSCRIPT_NO_START_CODON&INFO_REALIGN_3_PRIME,C|upstream_gene_variant|MODIFIER|EEF1G|GeneID:103234055|transcript|XM_007995558.1|protein_coding||c.-2343delT|||||2202|,C|intragenic_variant|MODIFIER|EXPH5|GeneID:103248407|gene_variant|GeneID:103…	LOF=(TUT1|GeneID:103234064|1|1.00)	GT	1|0
NC_023642.1	11371943	G	GC	PASS	DP=64	VT=INS	ANN=GC|frameshift_variant|HIGH|AHNAK|GeneID:103241939|transcript|XM_008009561.1|protein_coding|5/7|c.6035dupC|p.Leu2014fs|6305/17664|6036/16554|2012/5517||INFO_REALIGN_3_PRIME,GC|intragenic_variant|MODIFIER|EXPH5|GeneID:103248407|gene_variant|GeneID:103248407|||n.11371944dupG||||||	LOF=(AHNAK|GeneID:103241939|1|1.00)	GT	0|1
NC_023642.1	11372030	GA	G	PASS	DP=51	VT=DEL	ANN=G|frameshift_variant|HIGH|AHNAK|GeneID:103241939|transcript|XM_008009561.1|protein_coding|5/7|c.6120delA|p.Gly2041fs|6389/17664|6120/16554|2040/5517||INFO_REALIGN_3_PRIME,G|intragenic_variant|MODIFIER|EXPH5|GeneID:103248407|gene_variant|GeneID:103248407|||n.11372031delT||||||	LOF=(AHNAK|GeneID:103241939|1|1.00)	GT	1|0
NC_023642.1	11375678	GA	G	PASS	DP=57	VT=DEL	ANN=G|frameshift_variant|HIGH|AHNAK|GeneID:103241939|transcript|XM_008009561.1|protein_coding|6/7|c.9737delA|p.Asn3246fs|10006/17664|9737/16554|3246/5517||INFO_REALIGN_3_PRIME,G|intragenic_variant|MODIFIER|EXPH5|GeneID:103248407|gene_variant|GeneID:103248407|||n.11375679delT||||||	LOF=(AHNAK|GeneID:103241939|1|1.00)	GT	1|0
NC_023642.1	11524022	C	CTT	PASS	DP=30	VT=INS	ANN=CTT|frameshift_variant|HIGH|TRIM29|GeneID:103248645|transcript|XM_008021208.1|protein_coding|4/9|c.1168_1169dupAA|p.Ter392fs|1835/3572|1169/1767|390/588||WARNING_TRANSCRIPT_MULTIPLE_STOP_CODONS,CTT|intron_variant|MODIFIER|ASRGL1|GeneID:103234092|transcript|XM_007995626.1|protein_coding|2/6|c.190+4864_190+4865dupAA||||||,CTT|intragenic_variant|MODIFIER|EXPH5|GeneID:103248407|gene_variant|GeneI…	LOF=(TRIM29|GeneID:103248645|1|1.00)	GT	0|1
NC_023642.1	11617452	A	AT	PASS	DP=47	VT=INS	ANN=AT|frameshift_variant|HIGH|LOC103234108|GeneID:103234108|transcript|XM_007995648.1|protein_coding|2/2|c.269dupT|p.Ser91fs|977/1286|270/285|90/94||INFO_REALIGN_3_PRIME,AT|intron_variant|MODIFIER|OAF|GeneID:103248648|transcript|XM_008021209.1|protein_coding|1/3|c.231+1846dupT||||||WARNING_TRANSCRIPT_MULTIPLE_STOP_CODONS&INFO_REALIGN_3_PRIME,AT|intron_variant|MODIFIER|LOC103234108|GeneID:1032341…	LOF=(LOC103234108|GeneID:103234108|2|0.50)	GT	0|1
NC_023642.1	11631360	C	T	PASS	DP=41	VT=SNP	HC=3.657	ANN=T|splice_donor_variant&intron_variant|HIGH|OAF|GeneID:103248648|transcript|XM_008021209.1|protein_coding|3/3|c.547+2C>T||||||WARNING_TRANSCRIPT_MULTIPLE_STOP_CODONS,T|missense_variant|MODERATE|LOC103234118|GeneID:103234118|transcript|XM_007995670.1|protein_coding|2/3|c.64G>A|p.Val22Met|978/1302|64/273|22/90||,T|missense_variant|MODERATE|LOC103234118|GeneID:103234118|transcript|XM_007995681.1|…	LOF=(OAF|GeneID:103248648|1|1.00)	GT	0|1
NC_023642.1	11707424	C	CG	PASS	DP=58	VT=INS	ANN=CG|frameshift_variant|HIGH|INCENP|GeneID:103234146|transcript|XM_007995732.1|protein_coding|11/20|c.1534dupC|p.Arg512fs|1907/3284|1534/2709|512/902||,CG|intron_variant|MODIFIER|POU2F3|GeneID:103248652|transcript|XM_008021214.1|protein_coding|5/12|c.646+407dupG||||||WARNING_TRANSCRIPT_MULTIPLE_STOP_CODONS&INFO_REALIGN_3_PRIME,CG|intragenic_variant|MODIFIER|EXPH5|GeneID:103248407|gene_variant|G…	LOF=(INCENP|GeneID:103234146|1|1.00)	GT	0|1
NC_023642.1	11713701	CT	C	PASS	DP=49	VT=DEL	ANN=C|frameshift_variant|HIGH|POU2F3|GeneID:103248652|transcript|XM_008021214.1|protein_coding|7/13|c.859delT|p.Ser287fs|1948/4230|859/1596|287/531||WARNING_TRANSCRIPT_MULTIPLE_STOP_CODONS&INFO_REALIGN_3_PRIME,C|intron_variant|MODIFIER|INCENP|GeneID:103234146|transcript|XM_007995732.1|protein_coding|5/19|c.1064-3260delA||||||,C|intragenic_variant|MODIFIER|EXPH5|GeneID:103248407|gene_variant|GeneI…	LOF=(POU2F3|GeneID:103248652|1|1.00)	GT	1|0
NC_023642.1	11718322	T	C	PASS	DP=57	VT=SNP	HC=7.313	ANN=C|splice_donor_variant&intron_variant|HIGH|POU2F3|GeneID:103248652|transcript|XM_008021214.1|protein_coding|10/12|c.1353+1T>C||||||WARNING_TRANSCRIPT_MULTIPLE_STOP_CODONS,C|synonymous_variant|LOW|INCENP|GeneID:103234146|transcript|XM_007995732.1|protein_coding|5/20|c.828A>G|p.Pro276Pro|1201/3284|828/2709|276/902||,C|intragenic_variant|MODIFIER|EXPH5|GeneID:103248407|gene_variant|GeneID:103248…	LOF=(POU2F3|GeneID:103248652|1|1.00)	GT	1|1
NC_023642.1	11726310	G	GAA	PASS	DP=30	VT=INS	ANN=GAA|frameshift_variant|HIGH|POU2F3|GeneID:103248652|transcript|XM_008021214.1|protein_coding|12/13|c.1513_1514dupAA|p.Asn505fs|2604/4230|1515/1596|505/531||WARNING_TRANSCRIPT_MULTIPLE_STOP_CODONS&INFO_REALIGN_3_PRIME,GAA|upstream_gene_variant|MODIFIER|INCENP|GeneID:103234146|transcript|XM_007995732.1|protein_coding||c.-1052_-1051dupTT|||||678|,GAA|intragenic_variant|MODIFIER|EXPH5|GeneID:1032…	LOF=(POU2F3|GeneID:103248652|1|1.00)	GT	0|1
NC_023642.1	11738517	A	AT	PASS	DP=77	VT=INS	ANN=AT|frameshift_variant|HIGH|TMEM136|GeneID:103248649|transcript|XM_008021210.1|protein_coding|3/3|c.893dupT|p.Leu298fs|1186/2989|894/1071|298/356||WARNING_TRANSCRIPT_MULTIPLE_STOP_CODONS&INFO_REALIGN_3_PRIME,AT|frameshift_variant|HIGH|TMEM136|GeneID:103248649|transcript|XM_008021211.1|protein_coding|2/2|c.707dupT|p.Leu236fs|1000/2803|708/885|236/294||WARNING_TRANSCRIPT_MULTIPLE_STOP_CODONS&INF…	LOF=(TMEM136|GeneID:103248649|4|1.00)	GT	0|1
NC_023642.1	11837973	TC	T	PASS	DP=54	VT=DEL	ANN=T|frameshift_variant|HIGH|FTH1|GeneID:103241960|transcript|XM_008009584.1|protein_coding|2/5|c.280delC|p.His94fs|280/1103|280/970|94/322||WARNING_TRANSCRIPT_MULTIPLE_STOP_CODONS&INFO_REALIGN_3_PRIME,T|downstream_gene_variant|MODIFIER|BEST1|GeneID:103234162|transcript|XM_007995763.1|protein_coding||c.*4372delG|||||3704|,T|downstream_gene_variant|MODIFIER|BEST1|GeneID:103234162|transcript|XM_00…	LOF=(FTH1|GeneID:103241960|1|1.00)	GT	1|0
NC_023642.1	11840463	G	GA	PASS	DP=56	VT=INS	ANN=GA|frameshift_variant|HIGH|ARHGEF12|GeneID:103248653|transcript|XM_008021215.1|protein_coding|11/42|c.846dupA|p.Cys283fs|1654/9406|847/4635|283/1544||WARNING_TRANSCRIPT_MULTIPLE_STOP_CODONS&INFO_REALIGN_3_PRIME,GA|frameshift_variant|HIGH|FTH1|GeneID:103241960|transcript|XM_008009584.1|protein_coding|4/5|c.738dupA|p.Cys247fs|739/1103|739/970|247/322||WARNING_TRANSCRIPT_MULTIPLE_STOP_CODONS&INF…	LOF=(ARHGEF12|GeneID:103248653|5|1.00),(FTH1|GeneID:103241960|1|1.00)	GT	0|1
NC_023642.1	11840722	TCGGNNNN	T	PASS	DP=10	VT=DEL	ANN=T|frameshift_variant|HIGH|FTH1|GeneID:103241960|transcript|XM_008009584.1|protein_coding|5/5|c.900_906delCGGAAAA|p.Ile300fs|900/1103|900/970|300/322||WARNING_TRANSCRIPT_MULTIPLE_STOP_CODONS,T|frameshift_variant|HIGH|FTH1|GeneID:103241960|transcript|XM	LOF=(FTH1|GeneID:103241960|1|1.00)	GT	1|0
NC_023642.1	11855249	TG	T	PASS	DP=46	VT=DEL	ANN=T|frameshift_variant|HIGH|ARHGEF12|GeneID:103248653|transcript|XM_008021215.1|protein_coding|18/42|c.1469delG|p.Gly490fs|2276/9406|1469/4635|490/1544||WARNING_TRANSCRIPT_MULTIPLE_STOP_CODONS&INFO_REALIGN_3_PRIME,T|frameshift_variant|HIGH|ARHGEF12|GeneID:103248653|transcript|XM_008021218.1|protein_coding|17/41|c.1349delG|p.Gly450fs|2157/9287|1349/4515|450/1504||WARNING_TRANSCRIPT_MULTIPLE_STOP…	LOF=(ARHGEF12|GeneID:103248653|5|1.00)	GT	1|0
NC_023642.1	11864293	A	AACTTT	PASS	DP=47	VT=INS	ANN=AACTTT|frameshift_variant|HIGH|ARHGEF12|GeneID:103248653|transcript|XM_008021215.1|protein_coding|25/42|c.2270_2271insTACTT|p.Leu757fs|3078/9406|2271/4635|757/1544||WARNING_TRANSCRIPT_MULTIPLE_STOP_CODONS&INFO_REALIGN_3_PRIME,AACTTT|frameshift_variant|HIGH|ARHGEF12|GeneID:103248653|transcript|XM_008021218.1|protein_coding|24/41|c.2150_2151insTACTT|p.Leu717fs|2959/9287|2151/4515|717/1504||WARN…	LOF=(ARHGEF12|GeneID:103248653|5|1.00)	GT	0|1
NC_023642.1	11865358	A	T	PASS	DP=41	VT=SNP	HC=8.700	ANN=T|stop_gained|HIGH|ARHGEF12|GeneID:103248653|transcript|XM_008021215.1|protein_coding|26/42|c.2392A>T|p.Lys798*|3199/9406|2392/4635|798/1544||WARNING_TRANSCRIPT_MULTIPLE_STOP_CODONS,T|stop_gained|HIGH|ARHGEF12|GeneID:103248653|transcript|XM_008021218.1|protein_coding|25/41|c.2272A>T|p.Lys758*|3080/9287|2272/4515|758/1504||WARNING_TRANSCRIPT_MULTIPLE_STOP_CODONS,T|stop_gained|HIGH|ARHGEF12|Gen…	LOF=(ARHGEF12|GeneID:103248653|5|1.00)	NMD=(ARHGEF12|GeneID:103248653|5|1.00)	GT	1|1
NC_023642.1	11866849	CTTTTTTTTTTTTTTTTTTTT	C	PASS	DP=33	VT=DEL	ANN=C|frameshift_variant|HIGH|ARHGEF12|GeneID:103248653|transcript|XM_008021215.1|protein_coding|27/42|c.2559_2578delTTTTTTTTTTTTTTTTTTTT|p.Phe853fs|3366/9406|2559/4635|853/1544||WARNING_TRANSCRIPT_MULTIPLE_STOP_CODONS&INFO_REALIGN_3_PRIME,C|frameshift_variant|HIGH|ARHGEF12|GeneID:103248653|transcript|XM_008021218.1|protein_coding|26/41|c.2439_2458delTTTTTTTTTTTTTTTTTTTT|p.Phe813fs|3247/9287|2439…	LOF=(ARHGEF12|GeneID:103248653|5|1.00)	GT	1|0
NC_023642.1	11871942	T	TAA	PASS	DP=72	VT=INS	ANN=TAA|frameshift_variant|HIGH|ARHGEF12|GeneID:103248653|transcript|XM_008021215.1|protein_coding|28/42|c.2707_2708dupAA|p.Asn903fs|3516/9406|2709/4635|903/1544||WARNING_TRANSCRIPT_MULTIPLE_STOP_CODONS&INFO_REALIGN_3_PRIME,TAA|frameshift_variant|HIGH|ARHGEF12|GeneID:103248653|transcript|XM_008021218.1|protein_coding|27/41|c.2587_2588dupAA|p.Asn863fs|3397/9287|2589/4515|863/1504||WARNING_TRANSCRI…	LOF=(ARHGEF12|GeneID:103248653|5|1.00)	GT	0|1
NC_023642.1	11876030	C	CTT	PASS	DP=49	VT=INS	ANN=CTT|frameshift_variant|HIGH|ARHGEF12|GeneID:103248653|transcript|XM_008021215.1|protein_coding|30/42|c.2877_2878dupTT|p.Trp960fs|3686/9406|2879/4635|960/1544||WARNING_TRANSCRIPT_MULTIPLE_STOP_CODONS&INFO_REALIGN_3_PRIME,CTT|frameshift_variant|HIGH|ARHGEF12|GeneID:103248653|transcript|XM_008021218.1|protein_coding|29/41|c.2757_2758dupTT|p.Trp920fs|3567/9287|2759/4515|920/1504||WARNING_TRANSCRI…	LOF=(ARHGEF12|GeneID:103248653|5|1.00)	GT	0|1
NC_023642.1	11879524	CTT	C	PASS	DP=25	VT=DEL	ANN=C|frameshift_variant|HIGH|ARHGEF12|GeneID:103248653|transcript|XM_008021215.1|protein_coding|31/42|c.3010_3011delTT|p.Ser1004fs|3817/9406|3010/4635|1004/1544||WARNING_TRANSCRIPT_MULTIPLE_STOP_CODONS&INFO_REALIGN_3_PRIME,C|frameshift_variant|HIGH|ARHGEF12|GeneID:103248653|transcript|XM_008021218.1|protein_coding|30/41|c.2890_2891delTT|p.Ser964fs|3698/9287|2890/4515|964/1504||WARNING_TRANSCRIPT…	LOF=(ARHGEF12|GeneID:103248653|5|1.00)	GT	1|0
NC_023642.1	11924899	CT	C	PASS	DP=66	VT=DEL	ANN=C|frameshift_variant|HIGH|FADS3|GeneID:103234191|transcript|XM_007995832.1|protein_coding|8/12|c.923delT|p.Phe308fs|1121/1824|923/1338|308/445||INFO_REALIGN_3_PRIME,C|intragenic_variant|MODIFIER|EXPH5|GeneID:103248407|gene_variant|GeneID:103248407|||n.11924900delA||||||	LOF=(FADS3|GeneID:103234191|1|1.00)	GT	1|0
NC_023642.1	11965753	C	CAA	PASS	DP=59	VT=INS	ANN=CAA|frameshift_variant|HIGH|LOC103248664|GeneID:103248664|transcript|XM_008021227.1|protein_coding|2/5|c.292_293dupTT|p.Leu98fs|306/935|293/792|98/263||WARNING_TRANSCRIPT_MULTIPLE_STOP_CODONS,CAA|intron_variant|MODIFIER|FADS2|GeneID:103234245|transcript|XM_007995950.1|protein_coding|1/11|c.208-1365_208-1364dupTT||||||,CAA|intron_variant|MODIFIER|FADS2|GeneID:103234245|transcript|XM_007995959.…	LOF=(LOC103248664|GeneID:103248664|1|1.00)	GT	0|1
NC_023642.1	12037491	C	CG	PASS	DP=62	VT=INS	ANN=CG|frameshift_variant|HIGH|FADS1|GeneID:103234224|transcript|XM_007995914.1|protein_coding|1/12|c.325dupG|p.Ala109fs|326/2008|326/1866|109/621||INFO_REALIGN_3_PRIME,CG|upstream_gene_variant|MODIFIER|FADS1|GeneID:103234224|transcript|XM_007995924.1|protein_coding||c.-630_-629insG|||||481|,CG|intragenic_variant|MODIFIER|EXPH5|GeneID:103248407|gene_variant|GeneID:103248407|||n.12037492dupC||||||…	LOF=(FADS1|GeneID:103234224|2|0.50)	GT	0|1
NC_023642.1	12062365	T	C	PASS	DP=49	VT=SNP	LC=3.657	ANN=C|splice_donor_variant&intron_variant|HIGH|TMEM258|GeneID:103234205|transcript|XM_007995876.1|protein_coding|1/3|c.-13+2T>C||||||,C|upstream_gene_variant|MODIFIER|FEN1|GeneID:103234213|transcript|XM_007995889.1|protein_coding||c.-594A>G|||||180|,C|upstream_gene_variant|MODIFIER|GRIK4|GeneID:103248658|transcript|XM_008021223.1|protein_coding||c.-4958T>C|||||4866|WARNING_TRANSCRIPT_MULTIPLE_STO…	LOF=(TMEM258|GeneID:103234205|2|0.50)	GT	0|1
NC_023642.1	12073959	T	TC	PASS	DP=74	VT=INS	ANN=TC|frameshift_variant|HIGH|MYRF|GeneID:103234197|transcript|XM_007995853.1|protein_coding|19/27|c.2466dupG|p.Ser823fs|2565/5908|2466/3456|822/1151||,TC|intron_variant|MODIFIER|MYRF|GeneID:103234197|transcript|XM_007995846.1|protein_coding|18/25|c.2406-185dupG||||||,TC|intron_variant|MODIFIER|GRIK4|GeneID:103248658|transcript|XM_008021223.1|protein_coding|1/19|c.-50-260dupC||||||WARNING_TRANSC…	LOF=(MYRF|GeneID:103234197|2|0.50)	GT	0|1
NC_023642.1	12078366	A	AG	PASS	DP=79	VT=INS	ANN=AG|frameshift_variant|HIGH|MYRF|GeneID:103234197|transcript|XM_007995853.1|protein_coding|10/27|c.1403dupC|p.Glu469fs|1502/5908|1403/3456|468/1151||,AG|frameshift_variant|HIGH|MYRF|GeneID:103234197|transcript|XM_007995846.1|protein_coding|10/26|c.1403dupC|p.Glu469fs|1492/5805|1403/3363|468/1120||,AG|intron_variant|MODIFIER|GRIK4|GeneID:103248658|transcript|XM_008021223.1|protein_coding|2/19|c…	LOF=(MYRF|GeneID:103234197|2|1.00)	GT	0|1
NC_023642.1	12083156	T	TG	PASS	DP=39	VT=INS	ANN=TG|frameshift_variant|HIGH|MYRF|GeneID:103234197|transcript|XM_007995853.1|protein_coding|6/27|c.789dupC|p.Ser264fs|888/5908|789/3456|263/1151||,TG|frameshift_variant|HIGH|MYRF|GeneID:103234197|transcript|XM_007995846.1|protein_coding|6/26|c.789dupC|p.Ser264fs|878/5805|789/3363|263/1120||,TG|intron_variant|MODIFIER|GRIK4|GeneID:103248658|transcript|XM_008021223.1|protein_coding|2/19|c.82+8808…	LOF=(MYRF|GeneID:103234197|2|1.00)	GT	0|1
NC_023642.1	12084294	A	AG	PASS	DP=50	VT=INS	ANN=AG|frameshift_variant|HIGH|MYRF|GeneID:103234197|transcript|XM_007995853.1|protein_coding|5/27|c.645dupC|p.Tyr216fs|744/5908|645/3456|215/1151||,AG|frameshift_variant|HIGH|MYRF|GeneID:103234197|transcript|XM_007995846.1|protein_coding|5/26|c.645dupC|p.Tyr216fs|734/5805|645/3363|215/1120||,AG|intron_variant|MODIFIER|GRIK4|GeneID:103248658|transcript|XM_008021223.1|protein_coding|2/19|c.82+9945…	LOF=(MYRF|GeneID:103234197|2|1.00)	GT	0|1
NC_023642.1	12084373	C	CG	PASS	DP=54	VT=INS	ANN=CG|frameshift_variant|HIGH|MYRF|GeneID:103234197|transcript|XM_007995853.1|protein_coding|5/27|c.566dupC|p.Pro190fs|665/5908|566/3456|189/1151||,CG|frameshift_variant|HIGH|MYRF|GeneID:103234197|transcript|XM_007995846.1|protein_coding|5/26|c.566dupC|p.Pro190fs|655/5805|566/3363|189/1120||,CG|intron_variant|MODIFIER|GRIK4|GeneID:103248658|transcript|XM_008021223.1|protein_coding|2/19|c.82+1002…	LOF=(MYRF|GeneID:103234197|2|1.00)	GT	0|1
NC_023642.1	12089083	G	GC	PASS	DP=53	VT=INS	ANN=GC|frameshift_variant|HIGH|MYRF|GeneID:103234197|transcript|XM_007995853.1|protein_coding|3/27|c.350dupG|p.Ala118fs|449/5908|350/3456|117/1151||,GC|frameshift_variant|HIGH|MYRF|GeneID:103234197|transcript|XM_007995846.1|protein_coding|3/26|c.350dupG|p.Ala118fs|439/5805|350/3363|117/1120||,GC|intron_variant|MODIFIER|GRIK4|GeneID:103248658|transcript|XM_008021223.1|protein_coding|2/19|c.82+1473…	LOF=(MYRF|GeneID:103234197|2|1.00)	GT	0|1
NC_023642.1	12331429	G	GA	PASS	DP=14	VT=INS	ANN=GA|frameshift_variant|HIGH|GRIK4|GeneID:103248658|transcript|XM_008021222.1|protein_coding|9/18|c.1231dupA|p.Thr411fs|1640/5956|1232/2919|411/972||WARNING_TRANSCRIPT_MULTIPLE_STOP_CODONS&INFO_REALIGN_3_PRIME,GA|frameshift_variant|HIGH|GRIK4|GeneID:103248658|transcript|XM_008021223.1|protein_coding|11/20|c.1183dupA|p.Thr395fs|1276/5592|1184/2871|395/956||WARNING_TRANSCRIPT_MULTIPLE_STOP_CODONS…	LOF=(GRIK4|GeneID:103248658|4|1.00)	GT	0|1
NC_023642.1	12338919	AT	A	PASS	DP=84	VT=DEL	ANN=A|frameshift_variant|HIGH|GRIK4|GeneID:103248658|transcript|XM_008021222.1|protein_coding|10/18|c.1495delT|p.Cys499fs|1903/5956|1495/2919|499/972||WARNING_TRANSCRIPT_MULTIPLE_STOP_CODONS&INFO_REALIGN_3_PRIME,A|frameshift_variant|HIGH|GRIK4|GeneID:103248658|transcript|XM_008021223.1|protein_coding|12/20|c.1447delT|p.Cys483fs|1539/5592|1447/2871|483/956||WARNING_TRANSCRIPT_MULTIPLE_STOP_CODONS&…	LOF=(GRIK4|GeneID:103248658|4|0.75)	GT	1|0
NC_023642.1	12422133	TTC	T	PASS	DP=51	VT=DEL	ANN=T|frameshift_variant|HIGH|GRIK4|GeneID:103248658|transcript|XM_008021222.1|protein_coding|18/18|c.2678_2679delCT|p.Ser893fs|3086/5956|2678/2919|893/972||WARNING_TRANSCRIPT_MULTIPLE_STOP_CODONS&INFO_REALIGN_3_PRIME,T|frameshift_variant|HIGH|GRIK4|GeneID:103248658|transcript|XM_008021223.1|protein_coding|20/20|c.2630_2631delCT|p.Ser877fs|2722/5592|2630/2871|877/956||WARNING_TRANSCRIPT_MULTIPLE_…	LOF=(GRIK4|GeneID:103248658|4|1.00)	GT	1|0
NC_023642.1	12431074	AT	A	PASS	DP=72	VT=DEL	ANN=A|frameshift_variant|HIGH|CPSF7|GeneID:103234423|transcript|XM_007996138.1|protein_coding|6/10|c.571delT|p.Ser191fs|713/3628|571/1416|191/471||INFO_REALIGN_3_PRIME,A|frameshift_variant|HIGH|CPSF7|GeneID:103234423|transcript|XM_007996163.1|protein_coding|6/10|c.544delT|p.Ser182fs|685/3600|544/1389|182/462||INFO_REALIGN_3_PRIME,A|frameshift_variant|HIGH|CPSF7|GeneID:103234423|transcript|XM_0079…	LOF=(CPSF7|GeneID:103234423|6|1.00)	GT	1|0
NC_023642.1	12431156	G	GC	PASS	DP=73	VT=INS	ANN=GC|frameshift_variant|HIGH|CPSF7|GeneID:103234423|transcript|XM_007996138.1|protein_coding|6/10|c.657dupC|p.Ser220fs|800/3628|658/1416|220/471||INFO_REALIGN_3_PRIME,GC|frameshift_variant|HIGH|CPSF7|GeneID:103234423|transcript|XM_007996163.1|protein_coding|6/10|c.630dupC|p.Ser211fs|772/3600|631/1389|211/462||INFO_REALIGN_3_PRIME,GC|frameshift_variant|HIGH|CPSF7|GeneID:103234423|transcript|XM_0…	LOF=(CPSF7|GeneID:103234423|6|1.00)	GT	0|1
NC_023642.1	12516232	T	TG	PASS	DP=54	VT=INS	ANN=TG|frameshift_variant|HIGH|DDB1|GeneID:103234463|transcript|XM_007996250.1|protein_coding|6/27|c.685dupG|p.Ala229fs|925/4346|686/3423|229/1140||INFO_REALIGN_3_PRIME,TG|upstream_gene_variant|MODIFIER|TECTA|GeneID:103248666|transcript|XM_008021232.1|protein_coding||c.-4639_-4638insG|||||4627|WARNING_TRANSCRIPT_MULTIPLE_STOP_CODONS,TG|upstream_gene_variant|MODIFIER|TECTA|GeneID:103248666|transcr…	LOF=(DDB1|GeneID:103234463|1|1.00)	GT	0|1
NC_023642.1	12533064	CA	C	PASS	DP=59	VT=DEL	ANN=C|frameshift_variant|HIGH|DDB1|GeneID:103234463|transcript|XM_007996250.1|protein_coding|20/27|c.2477delA|p.Asn826fs|2716/4346|2477/3423|826/1140||INFO_REALIGN_3_PRIME,C|upstream_gene_variant|MODIFIER|TECTA|GeneID:103248666|transcript|XM_008021235.1|protein_coding||c.-5320delA|||||3594|WARNING_TRANSCRIPT_MULTIPLE_STOP_CODONS,C|intron_variant|MODIFIER|TECTA|GeneID:103248666|transcript|XM_00802…	LOF=(DDB1|GeneID:103234463|1|1.00)	GT	1|0
NC_023642.1	12538437	C	CTT	PASS	DP=38	VT=INS	ANN=CTT|frameshift_variant|HIGH|TECTA|GeneID:103248666|transcript|XM_008021232.1|protein_coding|6/25|c.597_598dupTT|p.Ser200fs|610/7224|599/6528|200/2175||WARNING_TRANSCRIPT_MULTIPLE_STOP_CODONS&INFO_REALIGN_3_PRIME,CTT|frameshift_variant|HIGH|TECTA|GeneID:103248666|transcript|XM_008021233.1|protein_coding|5/24|c.522_523dupTT|p.Ser175fs|560/7174|524/6453|175/2150||WARNING_TRANSCRIPT_MULTIPLE_STOP…	LOF=(TECTA|GeneID:103248666|5|0.60)	GT	0|1
NC_023642.1	12538453	T	TC	PASS	DP=44	VT=INS	ANN=TC|frameshift_variant|HIGH|TECTA|GeneID:103248666|transcript|XM_008021232.1|protein_coding|6/25|c.597_598insC|p.Ser200fs|609/7224|598/6528|200/2175||WARNING_TRANSCRIPT_MULTIPLE_STOP_CODONS,TC|frameshift_variant|HIGH|TECTA|GeneID:103248666|transcript|XM_008021233.1|protein_coding|5/24|c.522_523insC|p.Ser175fs|559/7174|523/6453|175/2150||WARNING_TRANSCRIPT_MULTIPLE_STOP_CODONS,TC|frameshift_var…	LOF=(TECTA|GeneID:103248666|5|0.60)	GT	0|1
NC_023642.1	12550925	CT	C	PASS	DP=75	VT=DEL	ANN=C|frameshift_variant|HIGH|TECTA|GeneID:103248666|transcript|XM_008021232.1|protein_coding|9/25|c.1334delT|p.Phe445fs|1345/7224|1334/6528|445/2175||WARNING_TRANSCRIPT_MULTIPLE_STOP_CODONS&INFO_REALIGN_3_PRIME,C|frameshift_variant|HIGH|TECTA|GeneID:103248666|transcript|XM_008021233.1|protein_coding|8/24|c.1259delT|p.Phe420fs|1295/7174|1259/6453|420/2150||WARNING_TRANSCRIPT_MULTIPLE_STOP_CODONS&…	LOF=(TECTA|GeneID:103248666|5|1.00)	GT	1|0
NC_023642.1	12553603	C	CTT	PASS	DP=39	VT=INS	ANN=CTT|frameshift_variant|HIGH|TECTA|GeneID:103248666|transcript|XM_008021232.1|protein_coding|10/25|c.2132_2133dupTT|p.Glu712fs|2145/7224|2134/6528|712/2175||WARNING_TRANSCRIPT_MULTIPLE_STOP_CODONS&INFO_REALIGN_3_PRIME,CTT|frameshift_variant|HIGH|TECTA|GeneID:103248666|transcript|XM_008021233.1|protein_coding|9/24|c.2057_2058dupTT|p.Glu687fs|2095/7174|2059/6453|687/2150||WARNING_TRANSCRIPT_MULT…	LOF=(TECTA|GeneID:103248666|5|1.00)	GT	0|1
NC_023642.1	12564167	A	T	PASS	DP=15	VT=SNP	HC=4.350	ANN=T|stop_gained|HIGH|TECTA|GeneID:103248666|transcript|XM_008021232.1|protein_coding|12/25|c.3559A>T|p.Lys1187*|3570/7224|3559/6528|1187/2175||WARNING_TRANSCRIPT_MULTIPLE_STOP_CODONS,T|stop_gained|HIGH|TECTA|GeneID:103248666|transcript|XM_008021233.1|protein_coding|11/24|c.3484A>T|p.Lys1162*|3520/7174|3484/6453|1162/2150||WARNING_TRANSCRIPT_MULTIPLE_STOP_CODONS,T|stop_gained|HIGH|TECTA|GeneID:1…	LOF=(TECTA|GeneID:103248666|5|1.00)	NMD=(TECTA|GeneID:103248666|5|1.00)	GT	0|1
NC_023642.1	12566101	T	TC	PASS	DP=34	VT=INS	ANN=TC|frameshift_variant|HIGH|VWCE|GeneID:103234498|transcript|XM_007996326.1|protein_coding|11/20|c.1950dupC|p.Gly651fs|2426/4233|1951/3372|651/1123||INFO_REALIGN_3_PRIME,TC|frameshift_variant|HIGH|VWCE|GeneID:103234498|transcript|XM_007996336.1|protein_coding|11/20|c.1950dupC|p.Gly651fs|2426/4209|1951/3348|651/1115||INFO_REALIGN_3_PRIME,TC|frameshift_variant|HIGH|VWCE|GeneID:103234498|transcri…	LOF=(VWCE|GeneID:103234498|4|1.00)	GT	0|1
NC_023642.1	12571806	CAA	C	PASS	DP=92	VT=DEL	ANN=C|frameshift_variant|HIGH|TECTA|GeneID:103248666|transcript|XM_008021232.1|protein_coding|13/25|c.3714_3715delAA|p.Ser1239fs|3725/7224|3714/6528|1238/2175||WARNING_TRANSCRIPT_MULTIPLE_STOP_CODONS&INFO_REALIGN_3_PRIME,C|frameshift_variant|HIGH|TECTA|GeneID:103248666|transcript|XM_008021233.1|protein_coding|12/24|c.3639_3640delAA|p.Ser1214fs|3675/7174|3639/6453|1213/2150||WARNING_TRANSCRIPT_MUL…	LOF=(TECTA|GeneID:103248666|5|1.00)	GT	1|0
NC_023642.1	12571945	CAA	C	PASS	DP=62	VT=DEL	ANN=C|frameshift_variant|HIGH|TECTA|GeneID:103248666|transcript|XM_008021232.1|protein_coding|13/25|c.3849_3850delAA|p.Lys1283fs|3860/7224|3849/6528|1283/2175||WARNING_TRANSCRIPT_MULTIPLE_STOP_CODONS&INFO_REALIGN_3_PRIME,C|frameshift_variant|HIGH|TECTA|GeneID:103248666|transcript|XM_008021233.1|protein_coding|12/24|c.3774_3775delAA|p.Lys1258fs|3810/7174|3774/6453|1258/2150||WARNING_TRANSCRIPT_MUL…	LOF=(TECTA|GeneID:103248666|5|1.00)	GT	1|0
NC_023642.1	12572067	C	T	PASS	DP=53	VT=SNP	HC=3.657	ANN=T|stop_gained|HIGH|TECTA|GeneID:103248666|transcript|XM_008021232.1|protein_coding|13/25|c.3964C>T|p.Gln1322*|3975/7224|3964/6528|1322/2175||WARNING_TRANSCRIPT_MULTIPLE_STOP_CODONS,T|stop_gained|HIGH|TECTA|GeneID:103248666|transcript|XM_008021233.1|protein_coding|12/24|c.3889C>T|p.Gln1297*|3925/7174|3889/6453|1297/2150||WARNING_TRANSCRIPT_MULTIPLE_STOP_CODONS,T|stop_gained|HIGH|TECTA|GeneID:1…	LOF=(TECTA|GeneID:103248666|5|1.00)	NMD=(TECTA|GeneID:103248666|5|1.00)	GT	0|1
NC_023642.1	12572126	CA	C	PASS	DP=30	VT=DEL	ANN=C|frameshift_variant|HIGH|TECTA|GeneID:103248666|transcript|XM_008021232.1|protein_coding|13/25|c.4040delA|p.Lys1347fs|4051/7224|4040/6528|1347/2175||WARNING_TRANSCRIPT_MULTIPLE_STOP_CODONS&INFO_REALIGN_3_PRIME,C|frameshift_variant|HIGH|TECTA|GeneID:103248666|transcript|XM_008021233.1|protein_coding|12/24|c.3965delA|p.Lys1322fs|4001/7174|3965/6453|1322/2150||WARNING_TRANSCRIPT_MULTIPLE_STOP_C…	LOF=(TECTA|GeneID:103248666|5|1.00)	GT	1|0
NC_023642.1	12572211	C	T	PASS	DP=42	VT=SNP	HC=7.313	ANN=T|stop_gained|HIGH|TECTA|GeneID:103248666|transcript|XM_008021232.1|protein_coding|13/25|c.4108C>T|p.Gln1370*|4119/7224|4108/6528|1370/2175||WARNING_TRANSCRIPT_MULTIPLE_STOP_CODONS,T|stop_gained|HIGH|TECTA|GeneID:103248666|transcript|XM_008021233.1|protein_coding|12/24|c.4033C>T|p.Gln1345*|4069/7174|4033/6453|1345/2150||WARNING_TRANSCRIPT_MULTIPLE_STOP_CODONS,T|stop_gained|HIGH|TECTA|GeneID:1…	LOF=(TECTA|GeneID:103248666|5|1.00)	NMD=(TECTA|GeneID:103248666|5|1.00)	GT	1|1
NC_023642.1	12584794	CT	C	PASS	DP=45	VT=DEL	ANN=C|frameshift_variant|HIGH|TECTA|GeneID:103248666|transcript|XM_008021232.1|protein_coding|15/25|c.4644delT|p.Pro1549fs|4655/7224|4644/6528|1548/2175||WARNING_TRANSCRIPT_MULTIPLE_STOP_CODONS,C|frameshift_variant|HIGH|TECTA|GeneID:103248666|transcript|XM_008021233.1|protein_coding|14/24|c.4569delT|p.Pro1524fs|4605/7174|4569/6453|1523/2150||WARNING_TRANSCRIPT_MULTIPLE_STOP_CODONS,C|frameshift_va…	LOF=(TECTA|GeneID:103248666|5|1.00)	GT	1|0
NC_023642.1	12593660	C	T	PASS	DP=31	VT=SNP	HC=3.657	ANN=T|splice_donor_variant&intron_variant|HIGH|TECTA|GeneID:103248666|transcript|XM_008021232.1|protein_coding|19/24|c.5646+1C>T||||||WARNING_TRANSCRIPT_MULTIPLE_STOP_CODONS,T|splice_donor_variant&intron_variant|HIGH|TECTA|GeneID:103248666|transcript|XM_008021233.1|protein_coding|18/23|c.5571+1C>T||||||WARNING_TRANSCRIPT_MULTIPLE_STOP_CODONS,T|splice_donor_variant&intron_variant|HIGH|TECTA|GeneID…	LOF=(TECTA|GeneID:103248666|5|0.80)	GT	0|1
NC_023642.1	12620679	A	AG	PASS	DP=83	VT=INS	ANN=AG|frameshift_variant|HIGH|LOC103241962|GeneID:103241962|transcript|XM_008009598.1|protein_coding|1/4|c.91dupC|p.Leu31fs|93/485|91/483|31/160||,AG|upstream_gene_variant|MODIFIER|LOC103234533|GeneID:103234533|transcript|XM_007996408.1|protein_coding||c.-2109dupC|||||2109|,AG|upstream_gene_variant|MODIFIER|LOC103234533|GeneID:103234533|transcript|XM_007996418.1|protein_coding||c.-4494dupC|||||4…	LOF=(LOC103241962|GeneID:103241962|1|1.00)	GT	0|1
NC_023642.1	12729014	A	AC	PASS	DP=61	VT=INS	ANN=AC|frameshift_variant|HIGH|CD5|GeneID:103234563|transcript|XM_007996490.1|protein_coding|5/11|c.548dupG|p.Thr184fs|1285/3808|548/1488|183/495||,AC|intragenic_variant|MODIFIER|EXPH5|GeneID:103248407|gene_variant|GeneID:103248407|||n.12729015dupG||||||	LOF=(CD5|GeneID:103234563|1|1.00)	GT	0|1
NC_023642.1	12897337	CT	C	PASS	DP=67	VT=DEL	ANN=C|frameshift_variant|HIGH|SLC15A3|GeneID:103234578|transcript|XM_007996548.1|protein_coding|1/8|c.494delT|p.Leu165fs|726/2106|494/1836|165/611||,C|frameshift_variant|HIGH|SLC15A3|GeneID:103234578|transcript|XM_007996556.1|protein_coding|1/8|c.494delT|p.Leu165fs|727/2069|494/1746|165/581||,C|intron_variant|MODIFIER|SORL1|GeneID:103248676|transcript|XM_008021240.1|protein_coding|2/47|c.402+1694…	LOF=(SLC15A3|GeneID:103234578|2|1.00)	GT	1|0
NC_023642.1	12910471	T	TTGCC	PASS	DP=42	VT=INS	ANN=TTGCC|frameshift_variant|HIGH|SLC15A3|GeneID:103234578|transcript|XM_007996548.1|protein_coding|8/8|c.1605_1606insTGCC|p.Gly536fs|1838/2106|1606/1836|536/611||,TTGCC|frameshift_variant|HIGH|SLC15A3|GeneID:103234578|transcript|XM_007996556.1|protein_coding|8/8|c.1609_1610insTGCC|p.Trp537fs|1843/2069|1610/1746|537/581||,TTGCC|downstream_gene_variant|MODIFIER|TMEM132A|GeneID:103234575|transcript…	LOF=(SLC15A3|GeneID:103234578|2|1.00)	GT	0|1
NC_023642.1	12911117	G	GC	PASS	DP=80	VT=INS	ANN=GC|frameshift_variant|HIGH|TMEM132A|GeneID:103234575|transcript|XM_007996534.1|protein_coding|11/11|c.2874dupG|p.Arg959fs|3249/3699|2874/3072|958/1023||,GC|downstream_gene_variant|MODIFIER|SLC15A3|GeneID:103234578|transcript|XM_007996548.1|protein_coding||c.*415_*416insC|||||378|,GC|downstream_gene_variant|MODIFIER|SLC15A3|GeneID:103234578|transcript|XM_007996556.1|protein_coding||c.*509_*510…	LOF=(TMEM132A|GeneID:103234575|1|1.00)	GT	0|1
NC_023642.1	12911226	G	GC	PASS	DP=73	VT=INS	ANN=GC|frameshift_variant|HIGH|TMEM132A|GeneID:103234575|transcript|XM_007996534.1|protein_coding|11/11|c.2765dupG|p.Cys923fs|3140/3699|2765/3072|922/1023||,GC|downstream_gene_variant|MODIFIER|SLC15A3|GeneID:103234578|transcript|XM_007996548.1|protein_coding||c.*524_*525insC|||||487|,GC|downstream_gene_variant|MODIFIER|SLC15A3|GeneID:103234578|transcript|XM_007996556.1|protein_coding||c.*618_*619…	LOF=(TMEM132A|GeneID:103234575|1|1.00)	GT	0|1
NC_023642.1	12911319	C	CG	PASS	DP=101	VT=INS	ANN=CG|frameshift_variant|HIGH|TMEM132A|GeneID:103234575|transcript|XM_007996534.1|protein_coding|11/11|c.2672dupC|p.Pro892fs|3047/3699|2672/3072|891/1023||,CG|downstream_gene_variant|MODIFIER|SLC15A3|GeneID:103234578|transcript|XM_007996548.1|protein_coding||c.*617_*618insG|||||580|,CG|downstream_gene_variant|MODIFIER|SLC15A3|GeneID:103234578|transcript|XM_007996556.1|protein_coding||c.*711_*712…	LOF=(TMEM132A|GeneID:103234575|1|1.00)	GT	0|1
NC_023642.1	12914393	A	AC	PASS	DP=63	VT=INS	ANN=AC|frameshift_variant|HIGH|TMEM132A|GeneID:103234575|transcript|XM_007996534.1|protein_coding|8/11|c.1417dupG|p.Val473fs|1792/3699|1417/3072|473/1023||,AC|downstream_gene_variant|MODIFIER|SLC15A3|GeneID:103234578|transcript|XM_007996548.1|protein_coding||c.*3691_*3692insC|||||3654|,AC|downstream_gene_variant|MODIFIER|SLC15A3|GeneID:103234578|transcript|XM_007996556.1|protein_coding||c.*3785_*…	LOF=(TMEM132A|GeneID:103234575|1|1.00)	GT	0|1
NC_023642.1	12919215	A	AC	PASS	DP=66	VT=INS	ANN=AC|frameshift_variant|HIGH|TMEM132A|GeneID:103234575|transcript|XM_007996534.1|protein_coding|4/11|c.707dupG|p.Val237fs|1082/3699|707/3072|236/1023||,AC|intron_variant|MODIFIER|SORL1|GeneID:103248676|transcript|XM_008021240.1|protein_coding|5/47|c.759-2489dupC||||||WARNING_TRANSCRIPT_MULTIPLE_STOP_CODONS&INFO_REALIGN_3_PRIME,AC|intron_variant|MODIFIER|SORL1|GeneID:103248676|transcript|XM_0080…	LOF=(TMEM132A|GeneID:103234575|1|1.00)	GT	0|1
NC_023642.1	12928510	CT	C	PASS	DP=68	VT=DEL	ANN=C|frameshift_variant|HIGH|TMEM109|GeneID:103234583|transcript|XM_007996568.1|protein_coding|2/4|c.137delA|p.Lys46fs|509/2383|137/732|46/243||,C|upstream_gene_variant|MODIFIER|TMEM132A|GeneID:103234575|transcript|XM_007996534.1|protein_coding||c.-4940delA|||||4565|,C|intron_variant|MODIFIER|SORL1|GeneID:103248676|transcript|XM_008021240.1|protein_coding|6/47|c.939+6622delT||||||WARNING_TRANSCR…	LOF=(TMEM109|GeneID:103234583|1|1.00)	GT	1|0
NC_023642.1	12977996	CAAAAAAAAAAAAAAAAAAAAAAAAAAAAAAAAAAAAAAAAAAAAAA	C	PASS	DP=20	VT=DEL	ANN=C|frameshift_variant|HIGH|SORL1|GeneID:103248676|transcript|XM_008021240.1|protein_coding|15/48|c.2066_2111delAAAAAAAAAAAAAAAAAAAAAAAAAAAAAAAAAAAAAAAAAAAAAA|p.Lys689fs|2190/10916|2066/6645|689/2214||WARNING_TRANSCRIPT_MULTIPLE_STOP_CODONS&INFO_REALIGN_3_PRIME,C|frameshift_variant|HIGH|SORL1|GeneID:103248676|transcript|XM_008021241.1|protein_coding|15/49|c.2066_2111delAAAAAAAAAAAAAAAAAAAAAAAAA…	LOF=(SORL1|GeneID:103248676|2|1.00)	GT	1|0
NC_023642.1	12978058	GAA	G	PASS	DP=17	VT=DEL	ANN=G|frameshift_variant|HIGH|SORL1|GeneID:103248676|transcript|XM_008021240.1|protein_coding|15/48|c.2116_2117delAA|p.Lys706fs|2240/10916|2116/6645|706/2214||WARNING_TRANSCRIPT_MULTIPLE_STOP_CODONS&INFO_REALIGN_3_PRIME,G|frameshift_variant|HIGH|SORL1|GeneID:103248676|transcript|XM_008021241.1|protein_coding|15/49|c.2116_2117delAA|p.Lys706fs|2224/7011|2116/6645|706/2214||WARNING_TRANSCRIPT_MULTIP…	LOF=(SORL1|GeneID:103248676|2|1.00)	GT	1|0
NC_023642.1	12983764	C	CAG	PASS	DP=42	VT=INS	ANN=CAG|frameshift_variant|HIGH|SORL1|GeneID:103248676|transcript|XM_008021240.1|protein_coding|18/48|c.2479_2480dupAG|p.Ser827fs|2605/10916|2481/6645|827/2214||WARNING_TRANSCRIPT_MULTIPLE_STOP_CODONS&INFO_REALIGN_3_PRIME,CAG|frameshift_variant|HIGH|SORL1|GeneID:103248676|transcript|XM_008021241.1|protein_coding|18/49|c.2479_2480dupAG|p.Ser827fs|2589/7011|2481/6645|827/2214||WARNING_TRANSCRIPT_MU…	LOF=(SORL1|GeneID:103248676|2|1.00)	GT	0|1
NC_023642.1	13003734	T	TGG	PASS	DP=87	VT=INS	ANN=TGG|frameshift_variant|HIGH|CCDC86|GeneID:103234605|transcript|XM_007996608.1|protein_coding|1/4|c.243_244dupCC|p.Gln82fs|400/1931|244/1083|82/360||,TGG|intron_variant|MODIFIER|SORL1|GeneID:103248676|transcript|XM_008021240.1|protein_coding|24/47|c.3461-874_3461-873dupGG||||||WARNING_TRANSCRIPT_MULTIPLE_STOP_CODONS&INFO_REALIGN_3_PRIME,TGG|intron_variant|MODIFIER|SORL1|GeneID:103248676|transc…	LOF=(CCDC86|GeneID:103234605|1|1.00)	GT	0|1
NC_023642.1	13032293	TA	T	PASS	DP=45	VT=DEL	ANN=T|frameshift_variant|HIGH|SORL1|GeneID:103248676|transcript|XM_008021240.1|protein_coding|34/48|c.4702delA|p.Ser1568fs|4826/10916|4702/6645|1568/2214||WARNING_TRANSCRIPT_MULTIPLE_STOP_CODONS,T|frameshift_variant|HIGH|SORL1|GeneID:103248676|transcript|XM_008021241.1|protein_coding|34/49|c.4702delA|p.Ser1568fs|4810/7011|4702/6645|1568/2214||WARNING_TRANSCRIPT_MULTIPLE_STOP_CODONS,T|downstream_g…	LOF=(SORL1|GeneID:103248676|2|1.00)	GT	1|0
NC_023642.1	13032555	A	AT	PASS	DP=69	VT=INS	ANN=AT|frameshift_variant|HIGH|SORL1|GeneID:103248676|transcript|XM_008021240.1|protein_coding|35/48|c.4808dupT|p.His1604fs|4933/10916|4809/6645|1603/2214||WARNING_TRANSCRIPT_MULTIPLE_STOP_CODONS&INFO_REALIGN_3_PRIME,AT|frameshift_variant|HIGH|SORL1|GeneID:103248676|transcript|XM_008021241.1|protein_coding|35/49|c.4808dupT|p.His1604fs|4917/7011|4809/6645|1603/2214||WARNING_TRANSCRIPT_MULTIPLE_STO…	LOF=(SORL1|GeneID:103248676|2|1.00)	GT	0|1
NC_023642.1	13036608	C	CG	PASS	DP=46	VT=INS	ANN=CG|frameshift_variant|HIGH|MS4A10|GeneID:103234622|transcript|XM_007996686.1|protein_coding|7/8|c.668dupC|p.Pro224fs|1145/1243|668/726|223/241||,CG|frameshift_variant|HIGH|MS4A10|GeneID:103234622|transcript|XM_007996672.1|protein_coding|7/8|c.668dupC|p.Pro224fs|1145/2647|668/804|223/267||,CG|downstream_gene_variant|MODIFIER|MS4A10|GeneID:103234622|transcript|XM_007996652.1|protein_coding||c.*…	LOF=(MS4A10|GeneID:103234622|5|0.40)	GT	0|1
NC_023642.1	13039707	AT	A	PASS	DP=51	VT=DEL	ANN=A|frameshift_variant|HIGH|MS4A10|GeneID:103234622|transcript|XM_007996652.1|protein_coding|6/6|c.645delA|p.Lys215fs|1122/1790|645/831|215/276||,A|frameshift_variant|HIGH|MS4A10|GeneID:103234622|transcript|XM_007996662.1|protein_coding|6/6|c.645delA|p.Lys215fs|1118/1786|645/831|215/276||,A|frameshift_variant|HIGH|MS4A10|GeneID:103234622|transcript|XM_007996696.1|protein_coding|5/5|c.525delA|p.…	LOF=(MS4A10|GeneID:103234622|5|0.60)	GT	1|0
NC_023642.1	13040137	G	A	PASS	DP=38	VT=SNP	HC=7.313	ANN=A|splice_acceptor_variant&intron_variant|HIGH|SORL1|GeneID:103248676|transcript|XM_008021240.1|protein_coding|39/47|c.5323-2G>A||||||WARNING_TRANSCRIPT_MULTIPLE_STOP_CODONS,A|splice_acceptor_variant&intron_variant|HIGH|SORL1|GeneID:103248676|transcript|XM_008021241.1|protein_coding|39/48|c.5323-2G>A||||||WARNING_TRANSCRIPT_MULTIPLE_STOP_CODONS,A|intron_variant|MODIFIER|MS4A10|GeneID:103234622…	LOF=(SORL1|GeneID:103248676|2|1.00)	GT	1|1
NC_023642.1	13223748	G	A	PASS	DP=45	VT=SNP	HC=7.313	ANN=A|splice_donor_variant&intron_variant|HIGH|LOC103241970|GeneID:103241970|transcript|XM_008009606.1|protein_coding|2/6|c.397+2C>T||||||,A|downstream_gene_variant|MODIFIER|LOC103234708|GeneID:103234708|transcript|XM_007996847.1|protein_coding||c.*4269C>T|||||4075|,A|downstream_gene_variant|MODIFIER|LOC103234708|GeneID:103234708|transcript|XM_007996858.1|protein_coding||c.*4269C>T|||||4075|,A|in…	LOF=(LOC103241970|GeneID:103241970|1|1.00)	GT	1|1
NC_023642.1	13223927	CG	C	PASS	DP=59	VT=DEL	ANN=C|frameshift_variant|HIGH|LOC103241970|GeneID:103241970|transcript|XM_008009606.1|protein_coding|2/7|c.219delC|p.Ser75fs|219/793|219/750|73/249||,C|downstream_gene_variant|MODIFIER|LOC103234708|GeneID:103234708|transcript|XM_007996847.1|protein_coding||c.*4089delC|||||3895|,C|downstream_gene_variant|MODIFIER|LOC103234708|GeneID:103234708|transcript|XM_007996858.1|protein_coding||c.*4089delC||…	LOF=(LOC103241970|GeneID:103241970|1|1.00)	GT	1|0
NC_023642.1	13697328	GAA	G	PASS	DP=73	VT=DEL	ANN=G|frameshift_variant|HIGH|OOSP2|GeneID:103234791|transcript|XM_007997042.1|protein_coding|3/4|c.353_354delTT|p.Phe118fs|966/2195|353/642|118/213||,G|intragenic_variant|MODIFIER|EXPH5|GeneID:103248407|gene_variant|GeneID:103248407|||n.13697330_13697329delTT||||||,G|intragenic_variant|MODIFIER|LOC103248682|GeneID:103248682_circ|gene_variant|GeneID:103248682_circ|||n.13697332_13697333delAA||||||	LOF=(OOSP2|GeneID:103234791|1|1.00)	GT	1|0
NC_023642.1	13843551	A	AG	PASS	DP=58	VT=INS	ANN=AG|frameshift_variant|HIGH|GIF|GeneID:103234832|transcript|XM_007997140.1|protein_coding|7/9|c.973dupG|p.Val325fs|1542/2033|974/1254|325/417||INFO_REALIGN_3_PRIME,AG|intragenic_variant|MODIFIER|EXPH5|GeneID:103248407|gene_variant|GeneID:103248407|||n.13843552dupC||||||	LOF=(GIF|GeneID:103234832|1|1.00)	GT	0|1
NC_023642.1	13876486	CT	C	PASS	DP=48	VT=DEL	ANN=C|frameshift_variant|HIGH|STX3|GeneID:103234845|transcript|XM_007997166.1|protein_coding|9/9|c.756delA|p.Ala253fs|957/1199|756/915|252/304||,C|frameshift_variant|HIGH|STX3|GeneID:103234845|transcript|XM_007997193.1|protein_coding|9/11|c.756delA|p.Ala253fs|958/2227|756/864|252/287||,C|frameshift_variant|HIGH|STX3|GeneID:103234845|transcript|XM_007997174.1|protein_coding|9/11|c.756delA|p.Ala253…	LOF=(STX3|GeneID:103234845|7|0.71)	GT	1|0
NC_023642.1	13967257	G	GC	PASS	DP=84	VT=INS	ANN=GC|frameshift_variant|HIGH|PATL1|GeneID:103234878|transcript|XM_007997250.1|protein_coding|5/20|c.476dupC|p.Gln160fs|577/4065|477/2313|159/770||INFO_REALIGN_3_PRIME,GC|intragenic_variant|MODIFIER|EXPH5|GeneID:103248407|gene_variant|GeneID:103248407|||n.13967258dupG||||||	LOF=(PATL1|GeneID:103234878|1|1.00)	GT	0|1
NC_023642.1	13986576	C	CA	PASS	DP=77	VT=INS	ANN=CA|frameshift_variant|HIGH|PATL1|GeneID:103234878|transcript|XM_007997250.1|protein_coding|17/20|c.2132dupA|p.Asn711fs|2233/4065|2133/2313|711/770||INFO_REALIGN_3_PRIME,CA|intragenic_variant|MODIFIER|EXPH5|GeneID:103248407|gene_variant|GeneID:103248407|||n.13986577dupT||||||	LOF=(PATL1|GeneID:103234878|1|1.00)	GT	0|1
NC_023642.1	13988425	T	C	PASS	DP=28	VT=SNP	HC=7.313	ANN=C|splice_donor_variant&intron_variant|HIGH|PATL1|GeneID:103234878|transcript|XM_007997250.1|protein_coding|19/19|c.*930+2T>C||||||,C|intragenic_variant|MODIFIER|EXPH5|GeneID:103248407|gene_variant|GeneID:103248407|||n.13988425A>G||||||,C|intragenic_variant|MODIFIER|LOC103234872|GeneID:103234872|gene_variant|GeneID:103234872|||n.13988425T>C||||||	LOF=(PATL1|GeneID:103234878|1|1.00)	GT	1|1
NC_023642.1	14010443	T	TG	PASS	DP=77	VT=INS	ANN=TG|frameshift_variant|HIGH|OSBP|GeneID:103234883|transcript|XM_007997262.1|protein_coding|1/16|c.227dupG|p.Ser77fs|715/5088|228/2418|76/805||INFO_REALIGN_3_PRIME,TG|intragenic_variant|MODIFIER|EXPH5|GeneID:103248407|gene_variant|GeneID:103248407|||n.14010444dupC||||||	LOF=(OSBP|GeneID:103234883|1|1.00)	GT	0|1
NC_023642.1	14010449	CT	C	PASS	DP=72	VT=DEL	ANN=C|frameshift_variant|HIGH|OSBP|GeneID:103234883|transcript|XM_007997262.1|protein_coding|1/16|c.229delT|p.Ser77fs|716/5088|229/2418|77/805||,C|intragenic_variant|MODIFIER|EXPH5|GeneID:103248407|gene_variant|GeneID:103248407|||n.14010450delA||||||	LOF=(OSBP|GeneID:103234883|1|1.00)	GT	1|0
NC_023642.1	14025196	G	GA	PASS	DP=78	VT=INS	ANN=GA|frameshift_variant|HIGH|OSBP|GeneID:103234883|transcript|XM_007997262.1|protein_coding|7/16|c.1210dupA|p.Arg404fs|1698/5088|1211/2418|404/805||INFO_REALIGN_3_PRIME,GA|intragenic_variant|MODIFIER|EXPH5|GeneID:103248407|gene_variant|GeneID:103248407|||n.14025197dupT||||||	LOF=(OSBP|GeneID:103234883|1|1.00)	GT	0|1
NC_023642.1	14088311	CAA	C	PASS	DP=65	VT=DEL	ANN=C|frameshift_variant|HIGH|LOC103234916|GeneID:103234916|transcript|XM_007997303.1|protein_coding|4/4|c.97_98delTT|p.Leu33fs|2215/3467|97/951|33/316||,C|frameshift_variant|HIGH|LOC103234916|GeneID:103234916|transcript|XM_007997313.1|protein_coding|5/5|c.97_98delTT|p.Leu33fs|1023/2275|97/951|33/316||,C|intron_variant|MODIFIER|UBASH3B|GeneID:103248683|transcript|XM_008021243.1|protein_coding|1/1…	LOF=(LOC103234916|GeneID:103234916|2|1.00)	GT	1|0
NC_023642.1	14104206	T	TA	PASS	DP=49	VT=INS	ANN=TA|frameshift_variant|HIGH|LOC103234907|GeneID:103234907|transcript|XM_007997296.1|protein_coding|1/2|c.140dupT|p.Leu47fs|892/1820|140/984|47/327||,TA|intron_variant|MODIFIER|UBASH3B|GeneID:103248683|transcript|XM_008021243.1|protein_coding|1/13|c.161+49493dupA||||||WARNING_TRANSCRIPT_MULTIPLE_STOP_CODONS&INFO_REALIGN_3_PRIME,TA|intron_variant|MODIFIER|LOC103234916|GeneID:103234916|transcript…	LOF=(LOC103234907|GeneID:103234907|1|1.00)	GT	0|1
NC_023642.1	14116503	G	GC	PASS	DP=59	VT=INS	ANN=GC|frameshift_variant|HIGH|LOC103234902|GeneID:103234902|transcript|XM_007997285.1|protein_coding|1/1|c.497dupG|p.Phe167fs|497/960|497/960|166/319||,GC|intron_variant|MODIFIER|UBASH3B|GeneID:103248683|transcript|XM_008021243.1|protein_coding|1/13|c.161+61789dupC||||||WARNING_TRANSCRIPT_MULTIPLE_STOP_CODONS&INFO_REALIGN_3_PRIME,GC|intron_variant|MODIFIER|LOC103234916|GeneID:103234916|transcrip…	LOF=(LOC103234902|GeneID:103234902|1|1.00)	GT	0|1
NC_023642.1	14134195	T	TG	PASS	DP=60	VT=INS	ANN=TG|frameshift_variant|HIGH|LOC103234928|GeneID:103234928|transcript|XM_007997326.1|protein_coding|1/1|c.493dupC|p.His165fs|493/941|493/941|165/312||WARNING_TRANSCRIPT_MULTIPLE_STOP_CODONS,TG|intron_variant|MODIFIER|UBASH3B|GeneID:103248683|transcript|XM_008021243.1|protein_coding|1/13|c.162-45115dupG||||||WARNING_TRANSCRIPT_MULTIPLE_STOP_CODONS&INFO_REALIGN_3_PRIME,TG|intron_variant|MODIFIER|…	LOF=(LOC103234928|GeneID:103234928|1|1.00)	GT	0|1
NC_023642.1	14149704	GAA	G	PASS	DP=50	VT=DEL	ANN=G|frameshift_variant|HIGH|LOC103234933|GeneID:103234933|transcript|XM_007997339.1|protein_coding|1/1|c.316_317delTT|p.Phe106fs|317/948|316/948|106/315||,G|intron_variant|MODIFIER|UBASH3B|GeneID:103248683|transcript|XM_008021243.1|protein_coding|1/13|c.162-29600_162-29599delAA||||||WARNING_TRANSCRIPT_MULTIPLE_STOP_CODONS&INFO_REALIGN_3_PRIME,G|intron_variant|MODIFIER|UBASH3B|GeneID:103248683|t…	LOF=(LOC103234933|GeneID:103234933|1|1.00)	GT	1|0
NC_023642.1	14170139	CT	C	PASS	DP=66	VT=DEL	ANN=C|frameshift_variant|HIGH|LOC103234938|GeneID:103234938|transcript|XM_007997353.1|protein_coding|1/1|c.342delT|p.Leu115fs|342/975|342/975|114/324||INFO_REALIGN_3_PRIME,C|intron_variant|MODIFIER|UBASH3B|GeneID:103248683|transcript|XM_008021243.1|protein_coding|1/13|c.162-9169delT||||||WARNING_TRANSCRIPT_MULTIPLE_STOP_CODONS&INFO_REALIGN_3_PRIME,C|intron_variant|MODIFIER|UBASH3B|GeneID:10324868…	LOF=(LOC103234938|GeneID:103234938|1|1.00)	GT	1|0
NC_023642.1	14179331	G	GTT	PASS	DP=63	VT=INS	ANN=GTT|frameshift_variant|HIGH|UBASH3B|GeneID:103248683|transcript|XM_008021243.1|protein_coding|2/14|c.191_192dupTT|p.Val65fs|981/7346|193/1950|65/649||WARNING_TRANSCRIPT_MULTIPLE_STOP_CODONS&INFO_REALIGN_3_PRIME,GTT|frameshift_variant|HIGH|UBASH3B|GeneID:103248683|transcript|XM_008021245.1|protein_coding|2/14|c.82_83dupTT|p.Leu28fs|175/6544|84/1845|28/614||WARNING_TRANSCRIPT_MULTIPLE_STOP_CODO…	LOF=(UBASH3B|GeneID:103248683|6|0.17)	GT	0|1
NC_023642.1	14212805	G	A	PASS	DP=36	VT=SNP	HC=3.657	ANN=A|splice_donor_variant&intron_variant|HIGH|UBASH3B|GeneID:103248683|transcript|XM_008021243.1|protein_coding|13/13|c.1812+2G>A||||||WARNING_TRANSCRIPT_MULTIPLE_STOP_CODONS,A|splice_donor_variant&intron_variant|HIGH|UBASH3B|GeneID:103248683|transcript|XM_008021245.1|protein_coding|13/13|c.1707+2G>A||||||WARNING_TRANSCRIPT_MULTIPLE_STOP_CODONS,A|splice_donor_variant&intron_variant|HIGH|UBASH3B|…	LOF=(UBASH3B|GeneID:103248683|6|1.00)	GT	0|1
NC_023642.1	14214447	A	G	PASS	DP=42	VT=SNP	HC=3.657	ANN=G|splice_donor_variant&intron_variant|HIGH|LOC103234943|GeneID:103234943|transcript|XM_007997372.1|protein_coding|1/3|c.-238+2T>C||||||,G|3_prime_UTR_variant|MODIFIER|UBASH3B|GeneID:103248683|transcript|XM_008021243.1|protein_coding|14/14|c.*166A>G|||||166|WARNING_TRANSCRIPT_MULTIPLE_STOP_CODONS,G|3_prime_UTR_variant|MODIFIER|UBASH3B|GeneID:103248683|transcript|XM_008021245.1|protein_coding|1…	LOF=(LOC103234943|GeneID:103234943|4|0.25)	GT	0|1
NC_023642.1	14250148	CA	C	PASS	DP=63	VT=DEL	ANN=C|frameshift_variant|HIGH|CRTAM|GeneID:103248686|transcript|XM_008021250.1|protein_coding|4/10|c.455delA|p.Asn152fs|1136/2473|455/1206|152/401||WARNING_TRANSCRIPT_MULTIPLE_STOP_CODONS&INFO_REALIGN_3_PRIME,C|frameshift_variant|HIGH|CRTAM|GeneID:103248686|transcript|XM_008021251.1|protein_coding|4/10|c.431delA|p.Asn144fs|1020/3006|431/1182|144/393||WARNING_TRANSCRIPT_MULTIPLE_STOP_CODONS&INFO_R…	LOF=(CRTAM|GeneID:103248686|2|1.00)	GT	1|0
NC_023642.1	14335131	CT	C	PASS	DP=50	VT=DEL	ANN=C|frameshift_variant|HIGH|C1H11orf63|GeneID:103248688|transcript|XM_008021252.1|protein_coding|6/9|c.1840delT|p.Ser614fs|2677/3445|1840/2334|614/777||WARNING_TRANSCRIPT_MULTIPLE_STOP_CODONS,C|frameshift_variant|HIGH|C1H11orf63|GeneID:103248688|transcript|XM_008021254.1|protein_coding|6/9|c.1840delT|p.Ser614fs|2370/3138|1840/2334|614/777||WARNING_TRANSCRIPT_MULTIPLE_STOP_CODONS,C|frameshift_va…	LOF=(C1H11orf63|GeneID:103248688|8|0.88)	GT	1|0
NC_023642.1	14380437	T	TG	PASS	DP=64	VT=INS	ANN=TG|frameshift_variant|HIGH|DTX4|GeneID:103234982|transcript|XM_007997440.1|protein_coding|2/9|c.692dupC|p.Pro232fs|1221/5638|692/1860|231/619||,TG|frameshift_variant|HIGH|DTX4|GeneID:103234982|transcript|XM_007997448.1|protein_coding|2/9|c.536dupC|p.Pro180fs|771/5188|536/1704|179/567||,TG|intragenic_variant|MODIFIER|EXPH5|GeneID:103248407|gene_variant|GeneID:103248407|||n.14380438dupC||||||	LOF=(DTX4|GeneID:103234982|2|1.00)	GT	0|1
NC_023642.1	14389976	G	GCC	PASS	DP=87	VT=INS	ANN=GCC|frameshift_variant|HIGH|DTX4|GeneID:103234982|transcript|XM_007997440.1|protein_coding|1/9|c.124_125dupGG|p.Ser43fs|654/5638|125/1860|42/619||,GCC|upstream_gene_variant|MODIFIER|DTX4|GeneID:103234982|transcript|XM_007997448.1|protein_coding||c.-609_-608dupGG|||||373|,GCC|intragenic_variant|MODIFIER|EXPH5|GeneID:103248407|gene_variant|GeneID:103248407|||n.14389978_14389977dupGG||||||	LOF=(DTX4|GeneID:103234982|2|0.50)	GT	0|1
NC_023642.1	14473411	CT	C	PASS	DP=46	VT=DEL	ANN=C|frameshift_variant|HIGH|CLMP|GeneID:103248696|transcript|XM_008021266.1|protein_coding|4/7|c.550delA|p.Arg184fs|915/3268|550/1122|184/373||WARNING_TRANSCRIPT_MULTIPLE_STOP_CODONS,C|intragenic_variant|MODIFIER|EXPH5|GeneID:103248407|gene_variant|GeneID:103248407|||n.14473412delA||||||	LOF=(CLMP|GeneID:103248696|1|1.00)	GT	1|0
NC_023642.1	14483880	GA	G	PASS	DP=63	VT=DEL	ANN=G|frameshift_variant|HIGH|LOC103235029|GeneID:103235029|transcript|XM_007997534.1|protein_coding|5/5|c.856delT|p.Ser286fs|1001/1429|856/909|286/302||,G|frameshift_variant|HIGH|LOC103235029|GeneID:103235029|transcript|XM_007997544.1|protein_coding|6/6|c.856delT|p.Ser286fs|1022/1452|856/909|286/302||,G|intron_variant|MODIFIER|CLMP|GeneID:103248696|transcript|XM_008021266.1|protein_coding|2/6|c.…	LOF=(LOC103235029|GeneID:103235029|2|1.00)	GT	1|0
NC_023642.1	14574764	C	CAA	PASS	DP=30	VT=INS	ANN=CAA|splice_donor_variant&intron_variant|HIGH|CLMP|GeneID:103248696|transcript|XM_008021266.1|protein_coding|1/6|c.28+1_28+2insTT||||||WARNING_TRANSCRIPT_MULTIPLE_STOP_CODONS,CAA|intragenic_variant|MODIFIER|EXPH5|GeneID:103248407|gene_variant|GeneID:103248407|||n.14574765_14574764insTT||||||	LOF=(CLMP|GeneID:103248696|1|1.00)	GT	0|1
NC_023642.1	14728737	GA	G	PASS	DP=69	VT=DEL	ANN=G|frameshift_variant|HIGH|CNTF|GeneID:103235099|transcript|XM_007997690.1|protein_coding|2/2|c.248delT|p.Phe83fs|796/4972|248/603|83/200||,G|downstream_gene_variant|MODIFIER|ZFP91|GeneID:103235104|transcript|XM_007997712.1|protein_coding||c.*6924delT|||||4541|,G|downstream_gene_variant|MODIFIER|ZFP91|GeneID:103235104|transcript|XM_007997722.1|protein_coding||c.*6924delT|||||4541|,G|intragenic…	LOF=(CNTF|GeneID:103235099|1|1.00)	GT	1|0
NC_023642.1	14890600	A	AT	PASS	DP=41	VT=INS	ANN=AT|frameshift_variant|HIGH|LOC103235168|GeneID:103235168|transcript|XP_007996053.1|protein_coding|2/2|c.584dupT|p.Leu195fs|585/920|585/920|195/305||WARNING_TRANSCRIPT_MULTIPLE_STOP_CODONS&INFO_REALIGN_3_PRIME,AT|intron_variant|MODIFIER|GRAMD1B|GeneID:103248703|transcript|XM_008021268.1|protein_coding|2/21|c.452+16289dupT||||||WARNING_TRANSCRIPT_MULTIPLE_STOP_CODONS&INFO_REALIGN_3_PRIME,AT|int…	LOF=(LOC103235168|GeneID:103235168|2|0.50)	GT	0|1
NC_023642.1	14994059	C	CT	PASS	DP=93	VT=INS	ANN=CT|frameshift_variant|HIGH|GRAMD1B|GeneID:103248703|transcript|XM_008021268.1|protein_coding|7/22|c.893dupT|p.Leu298fs|1448/3785|894/2748|298/915||WARNING_TRANSCRIPT_MULTIPLE_STOP_CODONS&INFO_REALIGN_3_PRIME,CT|frameshift_variant|HIGH|GRAMD1B|GeneID:103248703|transcript|XM_008021269.1|protein_coding|8/23|c.893dupT|p.Leu298fs|1846/4183|894/2748|298/915||WARNING_TRANSCRIPT_MULTIPLE_STOP_CODONS&…	LOF=(GRAMD1B|GeneID:103248703|20|1.00)	GT	0|1
NC_023642.1	15005680	C	CAA	PASS	DP=84	VT=INS	ANN=CAA|frameshift_variant|HIGH|GRAMD1B|GeneID:103248703|transcript|XM_008021268.1|protein_coding|12/22|c.1419_1420dupAA|p.Thr474fs|1975/3785|1421/2748|474/915||WARNING_TRANSCRIPT_MULTIPLE_STOP_CODONS&INFO_REALIGN_3_PRIME,CAA|frameshift_variant|HIGH|GRAMD1B|GeneID:103248703|transcript|XM_008021269.1|protein_coding|13/23|c.1419_1420dupAA|p.Thr474fs|2373/4183|1421/2748|474/915||WARNING_TRANSCRIPT_M…	LOF=(GRAMD1B|GeneID:103248703|20|1.00)	GT	0|1
NC_023642.1	15013823	CT	C	PASS	DP=73	VT=DEL	ANN=C|frameshift_variant|HIGH|GRAMD1B|GeneID:103248703|transcript|XM_008021268.1|protein_coding|18/22|c.2341delT|p.Ser781fs|2895/3785|2341/2748|781/915||WARNING_TRANSCRIPT_MULTIPLE_STOP_CODONS&INFO_REALIGN_3_PRIME,C|frameshift_variant|HIGH|LOC103235140|GeneID:103235140|transcript|XM_007997804.1|protein_coding|1/1|c.905delT|p.Phe302fs|905/1008|905/1008|302/335||INFO_REALIGN_3_PRIME,C|frameshift_va…	LOF=(LOC103235140|GeneID:103235140|1|1.00),(GRAMD1B|GeneID:103248703|20|1.00)	GT	1|0
NC_023642.1	15054733	GCTCA	G	PASS	DP=53	VT=DEL	ANN=G|frameshift_variant|HIGH|LOC103235179|GeneID:103235179|transcript|XM_007997889.1|protein_coding|1/1|c.471_474delCACT|p.Thr158fs|471/978|471/978|157/325||INFO_REALIGN_3_PRIME,G|upstream_gene_variant|MODIFIER|LOC103248709|GeneID:103248709|transcript|XM_008021293.1|pseudogene||n.-4940_-4937delCTCA|||||4940|,G|intron_variant|MODIFIER|SCN3B|GeneID:103248708|transcript|XM_008021290.1|protein_codin…	LOF=(LOC103235179|GeneID:103235179|1|1.00)	GT	1|0
NC_023642.1	15068131	A	AC	PASS	DP=81	VT=INS	ANN=AC|frameshift_variant|HIGH|LOC103235183|GeneID:103235183|transcript|XM_007997910.1|protein_coding|2/2|c.431dupG|p.Leu145fs|773/1395|431/939|144/312||,AC|frameshift_variant|HIGH|LOC103235183|GeneID:103235183|transcript|XM_007997904.1|protein_coding|2/2|c.428dupG|p.Leu144fs|770/1392|428/936|143/311||,AC|intron_variant|MODIFIER|LOC103248709|GeneID:103248709|transcript|XM_008021293.1|pseudogene|1…	LOF=(LOC103235183|GeneID:103235183|2|1.00)	GT	0|1
NC_023642.1	15134146	C	CA	PASS	DP=61	VT=INS	ANN=CA|frameshift_variant|HIGH|ZNF202|GeneID:103248713|transcript|XM_008021302.1|protein_coding|7/7|c.1473dupT|p.Glu492fs|2352/4482|1473/1947|491/648||WARNING_TRANSCRIPT_MULTIPLE_STOP_CODONS,CA|frameshift_variant|HIGH|ZNF202|GeneID:103248713|transcript|XM_008021304.1|protein_coding|8/8|c.1473dupT|p.Glu492fs|2171/4301|1473/1947|491/648||WARNING_TRANSCRIPT_MULTIPLE_STOP_CODONS,CA|frameshift_variant…	LOF=(ZNF202|GeneID:103248713|5|1.00)	GT	0|1
NC_023642.1	15134244	GAA	G	PASS	DP=56	VT=DEL	ANN=G|frameshift_variant|HIGH|ZNF202|GeneID:103248713|transcript|XM_008021302.1|protein_coding|7/7|c.1374_1375delTT|p.Ser459fs|2254/4482|1374/1947|458/648||WARNING_TRANSCRIPT_MULTIPLE_STOP_CODONS,G|frameshift_variant|HIGH|ZNF202|GeneID:103248713|transcript|XM_008021304.1|protein_coding|8/8|c.1374_1375delTT|p.Ser459fs|2073/4301|1374/1947|458/648||WARNING_TRANSCRIPT_MULTIPLE_STOP_CODONS,G|frameshif…	LOF=(ZNF202|GeneID:103248713|5|1.00)	GT	1|0
NC_023642.1	15147220	CCT	C	PASS	DP=61	VT=DEL	ANN=C|frameshift_variant|HIGH|LOC103235215|GeneID:103235215|transcript|XM_007997946.1|protein_coding|1/1|c.199_200delTC|p.Ser67fs|199/927|199/927|67/308||INFO_REALIGN_3_PRIME,C|intron_variant|MODIFIER|ZNF202|GeneID:103248713|transcript|XM_008021302.1|protein_coding|1/6|c.-98+782_-98+783delAG||||||WARNING_TRANSCRIPT_MULTIPLE_STOP_CODONS,C|intron_variant|MODIFIER|LOC103248709|GeneID:103248709|trans…	LOF=(LOC103235215|GeneID:103235215|1|1.00)	GT	1|0
NC_023642.1	15147261	CT	C	PASS	DP=55	VT=DEL	ANN=C|frameshift_variant|HIGH|LOC103235215|GeneID:103235215|transcript|XM_007997946.1|protein_coding|1/1|c.237delT|p.Gln80fs|237/927|237/927|79/308||,C|intron_variant|MODIFIER|ZNF202|GeneID:103248713|transcript|XM_008021302.1|protein_coding|1/6|c.-98+742delA||||||WARNING_TRANSCRIPT_MULTIPLE_STOP_CODONS,C|intron_variant|MODIFIER|LOC103248709|GeneID:103248709|transcript|XM_008021293.1|pseudogene|6/…	LOF=(LOC103235215|GeneID:103235215|1|1.00)	GT	1|0
NC_023642.1	15147567	T	TC	PASS	DP=43	VT=INS	ANN=TC|frameshift_variant|HIGH|LOC103235215|GeneID:103235215|transcript|XM_007997946.1|protein_coding|1/1|c.548dupC|p.Leu184fs|549/927|549/927|183/308||INFO_REALIGN_3_PRIME,TC|intron_variant|MODIFIER|ZNF202|GeneID:103248713|transcript|XM_008021302.1|protein_coding|1/6|c.-98+436dupG||||||WARNING_TRANSCRIPT_MULTIPLE_STOP_CODONS,TC|intron_variant|MODIFIER|LOC103248709|GeneID:103248709|transcript|XM_…	LOF=(LOC103235215|GeneID:103235215|1|1.00)	GT	0|1
NC_023642.1	15163423	G	GGATA	PASS	DP=62	VT=INS	ANN=GGATA|frameshift_variant|HIGH|LOC103248712|GeneID:103248712|transcript|XM_008021301.1|protein_coding|1/1|c.195_196insTATC|p.His66fs|195/939|195/939|65/312||WARNING_TRANSCRIPT_MULTIPLE_STOP_CODONS,GGATA|upstream_gene_variant|MODIFIER|LOC103248710|GeneID:103248710|transcript|XM_008021299.1|pseudogene||n.-4216_-4215insGATA|||||4215|,GGATA|intron_variant|MODIFIER|LOC103248709|GeneID:103248709|tra…	LOF=(LOC103248712|GeneID:103248712|1|1.00)	GT	0|1
NC_023642.1	15195712	A	AG	PASS	DP=53	VT=INS	ANN=AG|frameshift_variant|HIGH|TMEM225|GeneID:103248711|transcript|XM_008021300.1|protein_coding|4/4|c.594_595insC|p.Asn200fs|1728/2033|594/681|198/226||WARNING_TRANSCRIPT_MULTIPLE_STOP_CODONS,AG|intron_variant|MODIFIER|LOC103248709|GeneID:103248709|transcript|XM_008021293.1|pseudogene|6/6|n.2487-46159_2487-46158insG||||||,AG|intron_variant|MODIFIER|LOC103248710|GeneID:103248710|transcript|XM_008…	LOF=(TMEM225|GeneID:103248711|1|1.00)	GT	0|1
NC_023642.1	15197881	AC	A	PASS	DP=14	VT=DEL	ANN=A|frameshift_variant|HIGH|TMEM225|GeneID:103248711|transcript|XM_008021300.1|protein_coding|1/4|c.173delG|p.Ser58fs|1307/2033|173/681|58/226||WARNING_TRANSCRIPT_MULTIPLE_STOP_CODONS,A|intron_variant|MODIFIER|LOC103248709|GeneID:103248709|transcript|XM_008021293.1|pseudogene|6/6|n.2487-43989delC||||||,A|intron_variant|MODIFIER|LOC103248710|GeneID:103248710|transcript|XM_008021299.1|pseudogene|…	LOF=(TMEM225|GeneID:103248711|1|1.00)	GT	1|0
NC_023642.1	15197895	AC	A	PASS	DP=18	VT=DEL	ANN=A|frameshift_variant|HIGH|TMEM225|GeneID:103248711|transcript|XM_008021300.1|protein_coding|1/4|c.159delG|p.Glu53fs|1293/2033|159/681|53/226||WARNING_TRANSCRIPT_MULTIPLE_STOP_CODONS,A|intron_variant|MODIFIER|LOC103248709|GeneID:103248709|transcript|XM_008021293.1|pseudogene|6/6|n.2487-43975delC||||||,A|intron_variant|MODIFIER|LOC103248710|GeneID:103248710|transcript|XM_008021299.1|pseudogene|…	LOF=(TMEM225|GeneID:103248711|1|1.00)	GT	1|0
NC_023642.1	15197909	A	AC	PASS	DP=19	VT=INS	ANN=AC|frameshift_variant|HIGH|TMEM225|GeneID:103248711|transcript|XM_008021300.1|protein_coding|1/4|c.145_146insG|p.Met49fs|1279/2033|145/681|49/226||WARNING_TRANSCRIPT_MULTIPLE_STOP_CODONS,AC|intron_variant|MODIFIER|LOC103248709|GeneID:103248709|transcript|XM_008021293.1|pseudogene|6/6|n.2487-43962_2487-43961insC||||||,AC|intron_variant|MODIFIER|LOC103248710|GeneID:103248710|transcript|XM_00802…	LOF=(TMEM225|GeneID:103248711|1|1.00)	GT	0|1
NC_023642.1	15197922	A	ACT	PASS	DP=18	VT=INS	ANN=ACT|frameshift_variant|HIGH|TMEM225|GeneID:103248711|transcript|XM_008021300.1|protein_coding|1/4|c.132_133insAG|p.Trp45fs|1266/2033|132/681|44/226||WARNING_TRANSCRIPT_MULTIPLE_STOP_CODONS,ACT|intron_variant|MODIFIER|LOC103248709|GeneID:103248709|transcript|XM_008021293.1|pseudogene|6/6|n.2487-43949_2487-43948insCT||||||,ACT|intron_variant|MODIFIER|LOC103248710|GeneID:103248710|transcript|XM_…	LOF=(TMEM225|GeneID:103248711|1|1.00)	GT	0|1
NC_023642.1	15197949	AC	A	PASS	DP=13	VT=DEL	ANN=A|frameshift_variant|HIGH|TMEM225|GeneID:103248711|transcript|XM_008021300.1|protein_coding|1/4|c.105delG|p.Glu35fs|1239/2033|105/681|35/226||WARNING_TRANSCRIPT_MULTIPLE_STOP_CODONS,A|intron_variant|MODIFIER|LOC103248709|GeneID:103248709|transcript|XM_008021293.1|pseudogene|6/6|n.2487-43921delC||||||,A|intron_variant|MODIFIER|LOC103248710|GeneID:103248710|transcript|XM_008021299.1|pseudogene|…	LOF=(TMEM225|GeneID:103248711|1|1.00)	GT	1|0
NC_023642.1	15197963	A	ACT	PASS	DP=15	VT=INS	ANN=ACT|frameshift_variant|HIGH|TMEM225|GeneID:103248711|transcript|XM_008021300.1|protein_coding|1/4|c.91_92insAG|p.Met31fs|1225/2033|91/681|31/226||WARNING_TRANSCRIPT_MULTIPLE_STOP_CODONS,ACT|intron_variant|MODIFIER|LOC103248709|GeneID:103248709|transcript|XM_008021293.1|pseudogene|6/6|n.2487-43908_2487-43907insCT||||||,ACT|intron_variant|MODIFIER|LOC103248710|GeneID:103248710|transcript|XM_008…	LOF=(TMEM225|GeneID:103248711|1|1.00)	GT	0|1
NC_023642.1	15208826	CA	C	PASS	DP=48	VT=DEL	ANN=C|frameshift_variant|HIGH|LOC103235230|GeneID:103235230|transcript|XM_007997963.1|protein_coding|1/2|c.190delA|p.Ser64fs|663/1070|190/555|64/184||INFO_REALIGN_3_PRIME,C|upstream_gene_variant|MODIFIER|LOC103235225|GeneID:103235225|transcript|XM_007997952.1|protein_coding||c.-3554delT|||||3366|,C|upstream_gene_variant|MODIFIER|LOC103248710|GeneID:103248710|transcript|XM_008021297.1|protein_codi…	LOF=(LOC103235230|GeneID:103235230|1|1.00)	GT	1|0
NC_023642.1	15220542	A	AT	PASS	DP=47	VT=INS	ANN=AT|frameshift_variant|HIGH|LOC103248710|GeneID:103248710|transcript|XM_008021297.1|protein_coding|2/2|c.424dupT|p.Cys142fs|2993/3669|425/942|142/313||WARNING_TRANSCRIPT_MULTIPLE_STOP_CODONS&INFO_REALIGN_3_PRIME,AT|frameshift_variant|HIGH|LOC103248710|GeneID:103248710|transcript|XM_008021298.1|protein_coding|2/2|c.424dupT|p.Cys142fs|638/1314|425/942|142/313||WARNING_TRANSCRIPT_MULTIPLE_STOP_CO…	LOF=(LOC103248710|GeneID:103248710|4|0.75)	GT	0|1
NC_023642.1	15242590	G	GAGCGGAC	PASS	DP=46	VT=INS	ANN=GAGCGGAC|frameshift_variant|HIGH|LOC103248709|GeneID:103248709|transcript|XM_008021294.1|protein_coding|2/2|c.694_695insGCGGACA|p.Asn232fs|1116/1817|695/957|232/318||WARNING_TRANSCRIPT_MULTIPLE_STOP_CODONS&INFO_REALIGN_3_PRIME,GAGCGGAC|frameshift_variant|HIGH|LOC103248709|GeneID:103248709|transcript|XM_008021295.1|protein_coding|2/2|c.694_695insGCGGACA|p.Asn232fs|1113/1814|695/957|232/318||WA…	LOF=(LOC103248709|GeneID:103248709|4|0.75)	GT	0|1
NC_023642.1	15246415	G	GA	PASS	DP=70	VT=INS	ANN=GA|frameshift_variant|HIGH|LOC103248714|GeneID:103248714|transcript|XM_008021308.1|protein_coding|1/2|c.184dupT|p.Ser62fs|446/1979|184/972|62/323||WARNING_TRANSCRIPT_MULTIPLE_STOP_CODONS,GA|downstream_gene_variant|MODIFIER|LOC103248709|GeneID:103248709|transcript|XM_008021294.1|protein_coding||c.*3561_*3562insA|||||3123|WARNING_TRANSCRIPT_MULTIPLE_STOP_CODONS,GA|downstream_gene_variant|MODIFI…	LOF=(LOC103248714|GeneID:103248714|1|1.00)	GT	0|1
NC_023642.1	15290644	CCACCAAAG	C	PASS	DP=63	VT=DEL	ANN=C|frameshift_variant|HIGH|LOC103248717|GeneID:103248717|transcript|XM_008021311.1|protein_coding|1/1|c.105_112delCTTTGGTG|p.Cys35fs|112/936|105/936|35/311||WARNING_TRANSCRIPT_MULTIPLE_STOP_CODONS,C|intragenic_variant|MODIFIER|EXPH5|GeneID:103248407|gene_variant|GeneID:103248407|||n.15290652_15290645delCTTTGGTG||||||	LOF=(LOC103248717|GeneID:103248717|1|1.00)	GT	1|0
NC_023642.1	15329169	G	GT	PASS	DP=35	VT=INS	ANN=GT|frameshift_variant|HIGH|LOC103248718|GeneID:103248718|transcript|XM_008021312.1|protein_coding|1/1|c.104dupA|p.Asn35fs|104/936|104/936|35/311||WARNING_TRANSCRIPT_MULTIPLE_STOP_CODONS,GT|intragenic_variant|MODIFIER|EXPH5|GeneID:103248407|gene_variant|GeneID:103248407|||n.15329170dupA||||||	LOF=(LOC103248718|GeneID:103248718|1|1.00)	GT	0|1
NC_023642.1	15336496	T	TA	PASS	DP=40	VT=INS	ANN=TA|frameshift_variant|HIGH|LOC103248719|GeneID:103248719|transcript|XM_008021313.1|protein_coding|1/1|c.785dupT|p.Leu262fs|785/1020|785/1020|262/339||WARNING_TRANSCRIPT_MULTIPLE_STOP_CODONS,TA|intragenic_variant|MODIFIER|EXPH5|GeneID:103248407|gene_variant|GeneID:103248407|||n.15336497dupT||||||	LOF=(LOC103248719|GeneID:103248719|1|1.00)	GT	0|1
NC_023642.1	15351563	T	TA	PASS	DP=61	VT=INS	ANN=TA|frameshift_variant&stop_gained|HIGH|VWA5A|GeneID:103248721|transcript|XM_008021315.1|protein_coding|3/20|c.58_59insA|p.Cys20fs|1257/4590|59/2391|20/796||WARNING_TRANSCRIPT_MULTIPLE_STOP_CODONS,TA|frameshift_variant&stop_gained|HIGH|VWA5A|GeneID:103248721|transcript|XM_008021316.1|protein_coding|3/20|c.58_59insA|p.Cys20fs|388/3721|59/2391|20/796||WARNING_TRANSCRIPT_MULTIPLE_STOP_CODONS,TA|f…	LOF=(VWA5A|GeneID:103248721|7|1.00)	NMD=(VWA5A|GeneID:103248721|7|1.00)	GT	0|1
NC_023642.1	15351779	CA	C	PASS	DP=79	VT=DEL	ANN=C|frameshift_variant|HIGH|VWA5A|GeneID:103248721|transcript|XM_008021315.1|protein_coding|4/20|c.157delA|p.Arg53fs|1355/4590|157/2391|53/796||WARNING_TRANSCRIPT_MULTIPLE_STOP_CODONS,C|frameshift_variant|HIGH|VWA5A|GeneID:103248721|transcript|XM_008021316.1|protein_coding|4/20|c.157delA|p.Arg53fs|486/3721|157/2391|53/796||WARNING_TRANSCRIPT_MULTIPLE_STOP_CODONS,C|frameshift_variant|HIGH|VWA5A|…	LOF=(VWA5A|GeneID:103248721|7|1.00)	GT	1|0
NC_023642.1	15365017	T	TG	PASS	DP=40	VT=INS	ANN=TG|frameshift_variant|HIGH|VWA5A|GeneID:103248721|transcript|XM_008021315.1|protein_coding|12/20|c.1295dupG|p.Gln433fs|2494/4590|1296/2391|432/796||WARNING_TRANSCRIPT_MULTIPLE_STOP_CODONS&INFO_REALIGN_3_PRIME,TG|frameshift_variant|HIGH|VWA5A|GeneID:103248721|transcript|XM_008021316.1|protein_coding|12/20|c.1295dupG|p.Gln433fs|1625/3721|1296/2391|432/796||WARNING_TRANSCRIPT_MULTIPLE_STOP_CODON…	LOF=(VWA5A|GeneID:103248721|7|1.00)	GT	0|1
NC_023642.1	15389556	TAA	T	PASS	DP=85	VT=DEL	ANN=T|frameshift_variant|HIGH|LOC103248722|GeneID:103248722|transcript|XM_008021322.1|protein_coding|1/1|c.80_81delAA|p.Lys27fs|80/936|80/936|27/311||WARNING_TRANSCRIPT_MULTIPLE_STOP_CODONS&INFO_REALIGN_3_PRIME,T|intragenic_variant|MODIFIER|EXPH5|GeneID:103248407|gene_variant|GeneID:103248407|||n.15389558_15389557delTT||||||	LOF=(LOC103248722|GeneID:103248722|1|1.00)	GT	1|0
NC_023642.1	15412421	TA	T	PASS	DP=35	VT=DEL	ANN=T|frameshift_variant|HIGH|LOC103248944|GeneID:103248944|transcript|XM_008021626.1|protein_coding|1/1|c.180delA|p.Lys60fs|180/360|180/360|60/119||WARNING_TRANSCRIPT_MULTIPLE_STOP_CODONS&INFO_REALIGN_3_PRIME,T|splice_region_variant&intron_variant|LOW|CTNND1|GeneID:103235256|transcript|XM_007998017.1|protein_coding|18/20|c.2702-7delT||||||,T|splice_region_variant&intron_variant|LOW|CTNND1|GeneID…	LOF=(LOC103248944|GeneID:103248944|1|1.00)	GT	1|0
NC_023642.1	15458479	C	CTT	PASS	DP=67	VT=INS	ANN=CTT|frameshift_variant|HIGH|LOC103248724|GeneID:103248724|transcript|XM_008021325.1|protein_coding|1/1|c.132_133dupTT|p.Ser45fs|134/933|134/933|45/310||WARNING_TRANSCRIPT_MULTIPLE_STOP_CODONS&INFO_REALIGN_3_PRIME,CTT|intron_variant|MODIFIER|CTNND1|GeneID:103235256|transcript|XM_007998017.1|protein_coding|1/20|c.-214+7697_-214+7698dupAA||||||,CTT|intron_variant|MODIFIER|CTNND1|GeneID:103235256…	LOF=(LOC103248724|GeneID:103248724|1|1.00)	GT	0|1
NC_023642.1	15458876	G	GAA	PASS	DP=50	VT=INS	ANN=GAA|frameshift_variant|HIGH|LOC103248724|GeneID:103248724|transcript|XM_008021325.1|protein_coding|1/1|c.527_528dupAA|p.Asp177fs|529/933|529/933|177/310||WARNING_TRANSCRIPT_MULTIPLE_STOP_CODONS&INFO_REALIGN_3_PRIME,GAA|intron_variant|MODIFIER|CTNND1|GeneID:103235256|transcript|XM_007998017.1|protein_coding|1/20|c.-214+7300_-214+7301dupTT||||||,GAA|intron_variant|MODIFIER|CTNND1|GeneID:1032352…	LOF=(LOC103248724|GeneID:103248724|1|1.00)	GT	0|1
NC_023642.1	15458949	CA	C	PASS	DP=63	VT=DEL	ANN=C|frameshift_variant|HIGH|LOC103248724|GeneID:103248724|transcript|XM_008021325.1|protein_coding|1/1|c.594delA|p.Glu199fs|594/933|594/933|198/310||WARNING_TRANSCRIPT_MULTIPLE_STOP_CODONS&INFO_REALIGN_3_PRIME,C|intron_variant|MODIFIER|CTNND1|GeneID:103235256|transcript|XM_007998017.1|protein_coding|1/20|c.-214+7228delT||||||,C|intron_variant|MODIFIER|CTNND1|GeneID:103235256|transcript|XM_00799…	LOF=(LOC103248724|GeneID:103248724|1|1.00)	GT	1|0
NC_023642.1	15459168	CT	C	PASS	DP=40	VT=DEL	ANN=C|frameshift_variant|HIGH|LOC103248724|GeneID:103248724|transcript|XM_008021325.1|protein_coding|1/1|c.825delT|p.Phe275fs|825/933|825/933|275/310||WARNING_TRANSCRIPT_MULTIPLE_STOP_CODONS&INFO_REALIGN_3_PRIME,C|intron_variant|MODIFIER|CTNND1|GeneID:103235256|transcript|XM_007998017.1|protein_coding|1/20|c.-214+7009delA||||||,C|intron_variant|MODIFIER|CTNND1|GeneID:103235256|transcript|XM_00799…	LOF=(LOC103248724|GeneID:103248724|1|1.00)	GT	1|0
NC_023642.1	15540733	T	TAA	PASS	DP=50	VT=INS	ANN=TAA|frameshift_variant|HIGH|LOC103248728|GeneID:103248728|transcript|XM_008021328.1|protein_coding|1/1|c.590_591dupTT|p.Lys198fs|591/942|591/942|197/313||WARNING_TRANSCRIPT_MULTIPLE_STOP_CODONS,TAA|intron_variant|MODIFIER|ZDHHC5|GeneID:103235339|transcript|XM_007998207.1|protein_coding|3/11|c.227-1989_227-1988dupTT||||||,TAA|intragenic_variant|MODIFIER|EXPH5|GeneID:103248407|gene_variant|Gene…	LOF=(LOC103248728|GeneID:103248728|1|1.00)	GT	0|1
NC_023642.1	15570183	C	CTTTT	PASS	DP=35	VT=INS	ANN=CTTTT|frameshift_variant|HIGH|LOC103248732|GeneID:103248732|transcript|XM_008021331.1|protein_coding|1/1|c.193_196dupAAAA|p.Ser66fs|196/1131|196/1131|66/376||WARNING_TRANSCRIPT_MULTIPLE_STOP_CODONS,CTTTT|intron_variant|MODIFIER|CLP1|GeneID:103235350|transcript|XM_007998235.1|protein_coding|2/2|c.607-106_607-103dupAAAA||||||,CTTTT|intragenic_variant|MODIFIER|EXPH5|GeneID:103248407|gene_variant…	LOF=(LOC103248732|GeneID:103248732|1|1.00)	GT	0|1
NC_023642.1	15570786	CT	C	PASS	DP=69	VT=DEL	ANN=C|frameshift_variant|HIGH|CLP1|GeneID:103235350|transcript|XM_007998235.1|protein_coding|2/3|c.593delA|p.Lys198fs|1529/2640|593/1278|198/425||,C|upstream_gene_variant|MODIFIER|LOC103248732|GeneID:103248732|transcript|XM_008021331.1|protein_coding||c.-408delA|||||408|WARNING_TRANSCRIPT_MULTIPLE_STOP_CODONS,C|intragenic_variant|MODIFIER|EXPH5|GeneID:103248407|gene_variant|GeneID:103248407|||n.1…	LOF=(CLP1|GeneID:103235350|1|1.00)	GT	1|0
NC_023642.1	15587506	CT	C	PASS	DP=35	VT=DEL	ANN=C|frameshift_variant|HIGH|LOC103248731|GeneID:103248731|transcript|XM_008021330.1|protein_coding|1/1|c.102delA|p.Asp35fs|102/942|102/942|34/313||WARNING_TRANSCRIPT_MULTIPLE_STOP_CODONS,C|downstream_gene_variant|MODIFIER|YPEL4|GeneID:103235363|transcript|XP_007996441.1|protein_coding||c.*3421delT|||||3421|,C|downstream_gene_variant|MODIFIER|YPEL4|GeneID:103235363|transcript|XM_007998250.1|pseu…	LOF=(LOC103248731|GeneID:103248731|1|1.00)	GT	1|0
NC_023642.1	15745947	CT	C	PASS	DP=52	VT=DEL	ANN=C|frameshift_variant|HIGH|SLC43A1|GeneID:103235419|transcript|XM_007998364.1|protein_coding|14/16|c.1647delT|p.Phe549fs|1858/2767|1647/1980|549/659||INFO_REALIGN_3_PRIME,C|intragenic_variant|MODIFIER|EXPH5|GeneID:103248407|gene_variant|GeneID:103248407|||n.15745948delA||||||	LOF=(SLC43A1|GeneID:103235419|1|1.00)	GT	1|0
NC_023642.1	15768440	C	CA	PASS	DP=59	VT=INS	ANN=CA|frameshift_variant|HIGH|RTN4RL2|GeneID:103235423|transcript|XM_007998373.1|protein_coding|2/3|c.224dupT|p.Leu75fs|561/2223|224/1263|75/420||,CA|5_prime_UTR_variant|MODIFIER|TBRG1|GeneID:103248738|transcript|XM_008021336.1|protein_coding|1/9|c.-114dupA|||||113|WARNING_TRANSCRIPT_MULTIPLE_STOP_CODONS&INFO_REALIGN_3_PRIME,CA|downstream_gene_variant|MODIFIER|PANX3|GeneID:103248737|transcript|X…	LOF=(RTN4RL2|GeneID:103235423|1|1.00)	GT	0|1
NC_023642.1	15784663	CTT	C	PASS	DP=35	VT=DEL	ANN=C|frameshift_variant|HIGH|SIAE|GeneID:103248741|transcript|XM_008021337.1|protein_coding|10/11|c.1336_1337delAA|p.Lys446fs|1906/2586|1336/1677|446/558||WARNING_TRANSCRIPT_MULTIPLE_STOP_CODONS,C|frameshift_variant|HIGH|SIAE|GeneID:103248741|transcript|XM_008021338.1|protein_coding|9/10|c.1231_1232delAA|p.Lys411fs|1417/2097|1231/1572|411/523||WARNING_TRANSCRIPT_MULTIPLE_STOP_CODONS,C|intragenic…	LOF=(SIAE|GeneID:103248741|2|1.00)	GT	1|0
NC_023642.1	15794623	G	T	PASS	DP=57	VT=SNP	HC=8.700	ANN=T|splice_donor_variant&intron_variant|HIGH|SIAE|GeneID:103248741|transcript|XM_008021337.1|protein_coding|7/10|c.937+1C>A||||||WARNING_TRANSCRIPT_MULTIPLE_STOP_CODONS,T|splice_donor_variant&intron_variant|HIGH|SIAE|GeneID:103248741|transcript|XM_008021338.1|protein_coding|6/9|c.832+1C>A||||||WARNING_TRANSCRIPT_MULTIPLE_STOP_CODONS,T|intragenic_variant|MODIFIER|EXPH5|GeneID:103248407|gene_vari…	LOF=(SIAE|GeneID:103248741|2|1.00)	GT	1|1
NC_023642.1	15801236	CAA	C	PASS	DP=43	VT=DEL	ANN=C|frameshift_variant&stop_lost|HIGH|SIAE|GeneID:103248741|transcript|XM_008021337.1|protein_coding|5/11|c.618_619delTT|p.Phe206fs|1188/2586|618/1677|206/558||WARNING_TRANSCRIPT_MULTIPLE_STOP_CODONS,C|frameshift_variant&stop_lost|HIGH|SIAE|GeneID:103248741|transcript|XM_008021338.1|protein_coding|4/10|c.513_514delTT|p.Phe171fs|699/2097|513/1572|171/523||WARNING_TRANSCRIPT_MULTIPLE_STOP_CODONS,…	LOF=(SIAE|GeneID:103248741|2|1.00)	GT	1|0
NC_023642.1	15820495	G	GC	PASS	DP=73	VT=INS	ANN=GC|frameshift_variant|HIGH|SLC43A3|GeneID:103235429|transcript|XM_007998384.1|protein_coding|7/13|c.657dupC|p.Asn220fs|1306/2969|658/1476|220/491||INFO_REALIGN_3_PRIME,GC|frameshift_variant|HIGH|SLC43A3|GeneID:103235429|transcript|XM_007998394.1|protein_coding|8/14|c.657dupC|p.Asn220fs|993/2656|658/1476|220/491||INFO_REALIGN_3_PRIME,GC|upstream_gene_variant|MODIFIER|SIAE|GeneID:103248741|tran…	LOF=(SLC43A3|GeneID:103235429|2|1.00)	GT	0|1
NC_023642.1	15823267	CT	C	PASS	DP=63	VT=DEL	ANN=C|frameshift_variant|HIGH|SLC43A3|GeneID:103235429|transcript|XM_007998384.1|protein_coding|9/13|c.887delT|p.Phe296fs|1535/2969|887/1476|296/491||INFO_REALIGN_3_PRIME,C|frameshift_variant|HIGH|SLC43A3|GeneID:103235429|transcript|XM_007998394.1|protein_coding|10/14|c.887delT|p.Phe296fs|1222/2656|887/1476|296/491||INFO_REALIGN_3_PRIME,C|upstream_gene_variant|MODIFIER|SIAE|GeneID:103248741|trans…	LOF=(SLC43A3|GeneID:103235429|2|1.00)	GT	1|0
NC_023642.1	15851018	GT	G	PASS	DP=37	VT=DEL	ANN=G|splice_donor_variant&intron_variant|HIGH|PRG2|GeneID:103235439|transcript|XM_007998421.1|protein_coding|2/6|c.-13+2delT||||||,G|splice_donor_variant&intron_variant|HIGH|PRG2|GeneID:103235439|transcript|XM_007998426.1|protein_coding|2/6|c.-13+2delT||||||,G|intron_variant|MODIFIER|PRG2|GeneID:103235439|transcript|XM_007998434.1|protein_coding|1/5|c.-12-144delT||||||,G|intragenic_variant|MODIF…	LOF=(PRG2|GeneID:103235439|3|0.67)	GT	1|0
NC_023642.1	15874812	A	ACTGC	PASS	DP=40	VT=INS	ANN=ACTGC|frameshift_variant|HIGH|P2RX3|GeneID:103235472|transcript|XM_007998471.1|protein_coding|9/12|c.871_872insGCAG|p.Val291fs|1699/2311|871/1190|291/395||WARNING_TRANSCRIPT_MULTIPLE_STOP_CODONS,ACTGC|intragenic_variant|MODIFIER|EXPH5|GeneID:103248407|gene_variant|GeneID:103248407|||n.15874813_15874812insGCAG||||||	LOF=(P2RX3|GeneID:103235472|1|1.00)	GT	0|1
NC_023642.1	15899420	CT	C	PASS	DP=54	VT=DEL	ANN=C|frameshift_variant|HIGH|VSIG2|GeneID:103248748|transcript|XM_008021343.1|protein_coding|3/7|c.239delA|p.Lys80fs|1138/1960|239/996|80/331||WARNING_TRANSCRIPT_MULTIPLE_STOP_CODONS,C|downstream_gene_variant|MODIFIER|NRGN|GeneID:103248742|transcript|XM_008021339.1|protein_coding||c.*4475delT|||||3632|WARNING_TRANSCRIPT_NO_START_CODON,C|downstream_gene_variant|MODIFIER|ESAM|GeneID:103248747|tran…	LOF=(VSIG2|GeneID:103248748|1|1.00)	GT	1|0
NC_023642.1	15902309	TG	T	PASS	DP=36	VT=DEL	ANN=T|frameshift_variant|HIGH|ESAM|GeneID:103248747|transcript|XM_008021342.1|protein_coding|7/7|c.1065delC|p.Ser356fs|1233/1858|1065/1173|355/390||WARNING_TRANSCRIPT_MULTIPLE_STOP_CODONS,T|upstream_gene_variant|MODIFIER|VSIG2|GeneID:103248748|transcript|XM_008021343.1|protein_coding||c.-1629delC|||||730|WARNING_TRANSCRIPT_MULTIPLE_STOP_CODONS,T|intron_variant|MODIFIER|P2RX3|GeneID:103235472|tran…	LOF=(ESAM|GeneID:103248747|1|1.00)	GT	1|0
NC_023642.1	15903196	G	C	PASS	DP=47	VT=SNP	HC=8.700	ANN=C|splice_donor_variant&intron_variant|HIGH|ESAM|GeneID:103248747|transcript|XM_008021342.1|protein_coding|5/6|c.730+1C>G||||||WARNING_TRANSCRIPT_MULTIPLE_STOP_CODONS,C|upstream_gene_variant|MODIFIER|VSIG2|GeneID:103248748|transcript|XM_008021343.1|protein_coding||c.-2515C>G|||||1616|WARNING_TRANSCRIPT_MULTIPLE_STOP_CODONS,C|upstream_gene_variant|MODIFIER|LOC103248744|GeneID:103248744|transcri…	LOF=(ESAM|GeneID:103248747|1|1.00)	GT	1|1
NC_023642.1	15904625	C	CTG	PASS	DP=62	VT=INS	ANN=CTG|frameshift_variant|HIGH|ESAM|GeneID:103248747|transcript|XM_008021342.1|protein_coding|4/7|c.592_593dupCA|p.Gln198fs|761/1858|593/1173|198/390||WARNING_TRANSCRIPT_MULTIPLE_STOP_CODONS,CTG|upstream_gene_variant|MODIFIER|VSIG2|GeneID:103248748|transcript|XM_008021343.1|protein_coding||c.-3946_-3945dupCA|||||3046|WARNING_TRANSCRIPT_MULTIPLE_STOP_CODONS,CTG|upstream_gene_variant|MODIFIER|LOC1…	LOF=(ESAM|GeneID:103248747|1|1.00)	GT	0|1
NC_023642.1	15916816	G	GT	PASS	DP=51	VT=INS	ANN=GT|frameshift_variant|HIGH|MSANTD2|GeneID:103248749|transcript|XM_008021344.1|protein_coding|4/4|c.1206dupA|p.Gln403fs|2185/3644|1206/1986|402/661||WARNING_TRANSCRIPT_MULTIPLE_STOP_CODONS,GT|frameshift_variant|HIGH|MSANTD2|GeneID:103248749|transcript|XM_008021345.1|protein_coding|4/4|c.1050dupA|p.Gln351fs|2030/3489|1050/1830|350/609||WARNING_TRANSCRIPT_MULTIPLE_STOP_CODONS,GT|upstream_gene_va…	LOF=(MSANTD2|GeneID:103248749|2|1.00)	GT	0|1
NC_023642.1	15930940	T	TG	PASS	DP=59	VT=INS	ANN=TG|frameshift_variant|HIGH|TNKS1BP1|GeneID:103235481|transcript|XM_007998478.1|protein_coding|6/13|c.1340dupG|p.Ser448fs|1494/5374|1341/5197|447/1731||WARNING_TRANSCRIPT_MULTIPLE_STOP_CODONS&INFO_REALIGN_3_PRIME,TG|intron_variant|MODIFIER|MSANTD2|GeneID:103248749|transcript|XM_008021344.1|protein_coding|1/3|c.778-7042dupC||||||WARNING_TRANSCRIPT_MULTIPLE_STOP_CODONS,TG|intron_variant|MODIFIER…	LOF=(TNKS1BP1|GeneID:103235481|1|1.00)	GT	0|1
NC_023642.1	15931091	CT	C	PASS	DP=62	VT=DEL	ANN=C|frameshift_variant|HIGH|TNKS1BP1|GeneID:103235481|transcript|XM_007998478.1|protein_coding|6/13|c.1486delT|p.Ser496fs|1639/5374|1486/5197|496/1731||WARNING_TRANSCRIPT_MULTIPLE_STOP_CODONS,C|intron_variant|MODIFIER|MSANTD2|GeneID:103248749|transcript|XM_008021344.1|protein_coding|1/3|c.778-7193delA||||||WARNING_TRANSCRIPT_MULTIPLE_STOP_CODONS,C|intron_variant|MODIFIER|MSANTD2|GeneID:10324874…	LOF=(TNKS1BP1|GeneID:103235481|1|1.00)	GT	1|0
NC_023642.1	16012280	TATCC	T	PASS	DP=44	VT=DEL	ANN=T|splice_donor_variant&splice_region_variant&intron_variant|HIGH|ROBO3|GeneID:103248751|transcript|XM_008021347.1|protein_coding|2/27|c.487+2_487+5delATCC||||||WARNING_TRANSCRIPT_MULTIPLE_STOP_CODONS,T|splice_donor_variant&splice_region_variant&intron_variant|HIGH|ROBO3|GeneID:103248751|transcript|XM_008021348.1|protein_coding|2/27|c.487+2_487+5delATCC||||||WARNING_TRANSCRIPT_MULTIPLE_STOP_CO…	LOF=(ROBO3|GeneID:103248751|7|1.00)	GT	1|0
NC_023642.1	16013459	AAG	A	PASS	DP=99	VT=DEL	ANN=A|frameshift_variant|HIGH|ROBO3|GeneID:103248751|transcript|XM_008021347.1|protein_coding|5/28|c.868_869delGA|p.Glu290fs|5480/9035|868/4206|290/1401||WARNING_TRANSCRIPT_MULTIPLE_STOP_CODONS&INFO_REALIGN_3_PRIME,A|frameshift_variant|HIGH|ROBO3|GeneID:103248751|transcript|XM_008021348.1|protein_coding|5/28|c.868_869delGA|p.Glu290fs|5481/9024|868/4194|290/1397||WARNING_TRANSCRIPT_MULTIPLE_STOP_C…	LOF=(ROBO3|GeneID:103248751|7|1.00)	GT	1|0
NC_023642.1	16013792	AAGAG	A	PASS	DP=68	VT=DEL	ANN=A|splice_acceptor_variant&splice_region_variant&intron_variant|HIGH|ROBO3|GeneID:103248751|transcript|XM_008021347.1|protein_coding|5/27|c.906-5_906-2delAGAG||||||WARNING_TRANSCRIPT_MULTIPLE_STOP_CODONS,A|splice_acceptor_variant&splice_region_variant&intron_variant|HIGH|ROBO3|GeneID:103248751|transcript|XM_008021348.1|protein_coding|5/27|c.906-5_906-2delAGAG||||||WARNING_TRANSCRIPT_MULTIPLE_S…	LOF=(ROBO3|GeneID:103248751|7|1.00)	GT	1|0
NC_023642.1	16016087	ATG	A	PASS	DP=66	VT=DEL	ANN=A|frameshift_variant&splice_region_variant|HIGH|ROBO3|GeneID:103248751|transcript|XM_008021347.1|protein_coding|9/28|c.1332_1333delGT|p.Met444fs|5944/9035|1332/4206|444/1401||WARNING_TRANSCRIPT_MULTIPLE_STOP_CODONS&INFO_REALIGN_3_PRIME,A|frameshift_variant&splice_region_variant|HIGH|ROBO3|GeneID:103248751|transcript|XM_008021348.1|protein_coding|9/28|c.1332_1333delGT|p.Met444fs|5945/9024|1332…	LOF=(ROBO3|GeneID:103248751|7|1.00)	GT	1|0
NC_023642.1	16018406	TA	T	PASS	DP=57	VT=DEL	ANN=T|frameshift_variant|HIGH|ROBO3|GeneID:103248751|transcript|XM_008021347.1|protein_coding|14/28|c.2190delA|p.Lys730fs|6802/9035|2190/4206|730/1401||WARNING_TRANSCRIPT_MULTIPLE_STOP_CODONS&INFO_REALIGN_3_PRIME,T|frameshift_variant|HIGH|ROBO3|GeneID:103248751|transcript|XM_008021348.1|protein_coding|14/28|c.2178delA|p.Lys726fs|6791/9024|2178/4194|726/1397||WARNING_TRANSCRIPT_MULTIPLE_STOP_CODON…	LOF=(ROBO3|GeneID:103248751|7|1.00)	GT	1|0
NC_023642.1	16021483	A	G	PASS	DP=50	VT=SNP	HC=3.657	ANN=G|splice_acceptor_variant&intron_variant|HIGH|ROBO3|GeneID:103248751|transcript|XM_008021347.1|protein_coding|21/27|c.3233-1A>G||||||WARNING_TRANSCRIPT_MULTIPLE_STOP_CODONS,G|splice_acceptor_variant&intron_variant|HIGH|ROBO3|GeneID:103248751|transcript|XM_008021348.1|protein_coding|21/27|c.3221-1A>G||||||WARNING_TRANSCRIPT_MULTIPLE_STOP_CODONS,G|splice_acceptor_variant&intron_variant|HIGH|ROB…	LOF=(ROBO3|GeneID:103248751|7|1.00)	GT	0|1
NC_023642.1	16023126	TAG	T	PASS	DP=63	VT=DEL	ANN=T|frameshift_variant|HIGH|ROBO3|GeneID:103248751|transcript|XM_008021347.1|protein_coding|26/28|c.3975_3976delAG|p.Arg1325fs|8587/9035|3975/4206|1325/1401||WARNING_TRANSCRIPT_MULTIPLE_STOP_CODONS&INFO_REALIGN_3_PRIME,T|frameshift_variant|HIGH|ROBO3|GeneID:103248751|transcript|XM_008021348.1|protein_coding|26/28|c.3963_3964delAG|p.Arg1321fs|8576/9024|3963/4194|1321/1397||WARNING_TRANSCRIPT_MUL…	LOF=(ROBO3|GeneID:103248751|7|1.00)	GT	1|0
NC_023642.1	16030468	GTATT	G	PASS	DP=94	VT=DEL	ANN=G|frameshift_variant|HIGH|ROBO4|GeneID:103248752|transcript|XM_008021354.1|protein_coding|15/18|c.2205_2208delAATA|p.Ile736fs|2908/4269|2205/3186|735/1061||WARNING_TRANSCRIPT_MULTIPLE_STOP_CODONS,G|frameshift_variant|HIGH|ROBO4|GeneID:103248752|transcript|XM_008021356.1|protein_coding|15/18|c.2205_2208delAATA|p.Ile736fs|2907/4395|2205/3024|735/1007||WARNING_TRANSCRIPT_MULTIPLE_STOP_CODONS,G|i…	LOF=(ROBO4|GeneID:103248752|2|1.00)	GT	1|0
NC_023642.1	16030692	GTT	G	PASS	DP=65	VT=DEL	ANN=G|frameshift_variant|HIGH|ROBO4|GeneID:103248752|transcript|XM_008021354.1|protein_coding|14/18|c.2127_2128delAA|p.Lys709fs|2828/4269|2127/3186|709/1061||WARNING_TRANSCRIPT_MULTIPLE_STOP_CODONS,G|frameshift_variant|HIGH|ROBO4|GeneID:103248752|transcript|XM_008021356.1|protein_coding|14/18|c.2127_2128delAA|p.Lys709fs|2827/4395|2127/3024|709/1007||WARNING_TRANSCRIPT_MULTIPLE_STOP_CODONS,G|intro…	LOF=(ROBO4|GeneID:103248752|2|1.00)	GT	1|0
NC_023642.1	16066676	C	CA	PASS	DP=52	VT=INS	ANN=CA|frameshift_variant|HIGH|HEPACAM|GeneID:103248758|transcript|XM_008021374.1|protein_coding|5/7|c.850_851insT|p.Arg284fs|1786/4126|850/1251|284/416||WARNING_TRANSCRIPT_MULTIPLE_STOP_CODONS,CA|frameshift_variant|HIGH|HEPACAM|GeneID:103248758|transcript|XM_008021375.1|protein_coding|5/7|c.850_851insT|p.Arg284fs|1786/4123|850/1248|284/415||WARNING_TRANSCRIPT_MULTIPLE_STOP_CODONS,CA|5_prime_UTR_…	LOF=(HEPACAM|GeneID:103248758|2|1.00)	GT	0|1
NC_023642.1	16067241	C	CT	PASS	DP=82	VT=INS	ANN=CT|frameshift_variant|HIGH|HEPACAM|GeneID:103248758|transcript|XM_008021374.1|protein_coding|4/7|c.777dupA|p.Gly260fs|1713/4126|777/1251|259/416||WARNING_TRANSCRIPT_MULTIPLE_STOP_CODONS,CT|frameshift_variant|HIGH|HEPACAM|GeneID:103248758|transcript|XM_008021375.1|protein_coding|4/7|c.777dupA|p.Gly260fs|1713/4123|777/1248|259/415||WARNING_TRANSCRIPT_MULTIPLE_STOP_CODONS,CT|5_prime_UTR_variant|…	LOF=(HEPACAM|GeneID:103248758|2|1.00)	GT	0|1
NC_023642.1	16123050	TTGTG	T	PASS	DP=70	VT=DEL	ANN=T|frameshift_variant|HIGH|CCDC15|GeneID:103248757|transcript|XM_008021373.1|protein_coding|6/16|c.737_740delGTGT|p.Ile246fs|1570/4223|737/2607|246/868||WARNING_TRANSCRIPT_MULTIPLE_STOP_CODONS&INFO_REALIGN_3_PRIME,T|frameshift_variant|HIGH|CCDC15|GeneID:103248757|transcript|XM_008021367.1|protein_coding|5/14|c.638_641delGTGT|p.Ile213fs|1880/3803|638/2310|213/769||WARNING_TRANSCRIPT_MULTIPLE_ST…	LOF=(CCDC15|GeneID:103248757|7|1.00)	GT	1|0
NC_023642.1	16132639	G	GA	PASS	DP=43	VT=INS	ANN=GA|frameshift_variant|HIGH|CCDC15|GeneID:103248757|transcript|XM_008021373.1|protein_coding|8/16|c.1051dupA|p.Ile351fs|1885/4223|1052/2607|351/868||WARNING_TRANSCRIPT_MULTIPLE_STOP_CODONS&INFO_REALIGN_3_PRIME,GA|frameshift_variant|HIGH|CCDC15|GeneID:103248757|transcript|XM_008021367.1|protein_coding|7/14|c.952dupA|p.Ile318fs|2195/3803|953/2310|318/769||WARNING_TRANSCRIPT_MULTIPLE_STOP_CODONS&…	LOF=(CCDC15|GeneID:103248757|7|0.86)	GT	0|1
NC_023642.1	16132738	TG	T	PASS	DP=45	VT=DEL	ANN=T|frameshift_variant|HIGH|CCDC15|GeneID:103248757|transcript|XM_008021373.1|protein_coding|8/16|c.1150delG|p.Val384fs|1983/4223|1150/2607|384/868||WARNING_TRANSCRIPT_MULTIPLE_STOP_CODONS&INFO_REALIGN_3_PRIME,T|frameshift_variant|HIGH|CCDC15|GeneID:103248757|transcript|XM_008021367.1|protein_coding|7/14|c.1051delG|p.Val351fs|2293/3803|1051/2310|351/769||WARNING_TRANSCRIPT_MULTIPLE_STOP_CODONS&…	LOF=(CCDC15|GeneID:103248757|7|0.86)	GT	1|0
NC_023642.1	16133131	C	T	PASS	DP=43	VT=SNP	LC=3.657	ANN=T|stop_gained|HIGH|CCDC15|GeneID:103248757|transcript|XM_008021373.1|protein_coding|8/16|c.1534C>T|p.Arg512*|2367/4223|1534/2607|512/868||WARNING_TRANSCRIPT_MULTIPLE_STOP_CODONS,T|stop_gained|HIGH|CCDC15|GeneID:103248757|transcript|XM_008021367.1|protein_coding|7/14|c.1435C>T|p.Arg479*|2677/3803|1435/2310|479/769||WARNING_TRANSCRIPT_MULTIPLE_STOP_CODONS,T|stop_gained|HIGH|CCDC15|GeneID:103248…	LOF=(CCDC15|GeneID:103248757|7|1.00)	NMD=(CCDC15|GeneID:103248757|7|1.00)	GT	0|1
NC_023642.1	16135537	T	C	PASS	DP=73	VT=SNP	HC=3.657	ANN=C|splice_acceptor_variant&intron_variant|HIGH|CCDC15|GeneID:103248757|transcript|XM_008021367.1|protein_coding|7/13|c.1561-1T>C||||||WARNING_TRANSCRIPT_MULTIPLE_STOP_CODONS,C|splice_acceptor_variant&intron_variant|HIGH|CCDC15|GeneID:103248757|transcript|XM_008021370.1|protein_coding|8/13|c.1660-1T>C||||||WARNING_TRANSCRIPT_MULTIPLE_STOP_CODONS,C|splice_acceptor_variant&intron_variant|HIGH|CCD…	LOF=(CCDC15|GeneID:103248757|7|0.71)	GT	0|1
NC_023642.1	16137687	A	AG	PASS	DP=75	VT=INS	ANN=AG|frameshift_variant|HIGH|CCDC15|GeneID:103248757|transcript|XM_008021373.1|protein_coding|11/16|c.1941dupG|p.Lys648fs|2775/4223|1942/2607|648/868||WARNING_TRANSCRIPT_MULTIPLE_STOP_CODONS&INFO_REALIGN_3_PRIME,AG|frameshift_variant|HIGH|CCDC15|GeneID:103248757|transcript|XM_008021367.1|protein_coding|11/14|c.1962dupG|p.Lys655fs|3205/3803|1963/2310|655/769||WARNING_TRANSCRIPT_MULTIPLE_STOP_COD…	LOF=(CCDC15|GeneID:103248757|7|1.00)	GT	0|1
NC_023642.1	16138083	C	T	PASS	DP=60	VT=SNP	HC=3.657	ANN=T|stop_gained|HIGH|CCDC15|GeneID:103248757|transcript|XM_008021367.1|protein_coding|12/14|c.2041C>T|p.Gln681*|3283/3803|2041/2310|681/769||WARNING_TRANSCRIPT_MULTIPLE_STOP_CODONS,T|stop_gained|HIGH|CCDC15|GeneID:103248757|transcript|XM_008021366.1|protein_coding|13/15|c.2140C>T|p.Gln714*|2973/3492|2140/2409|714/802||WARNING_TRANSCRIPT_MULTIPLE_STOP_CODONS,T|stop_gained|HIGH|CCDC15|GeneID:1032…	LOF=(CCDC15|GeneID:103248757|7|0.71)	NMD=(CCDC15|GeneID:103248757|7|0.71)	GT	0|1
NC_023642.1	16237786	C	CT	PASS	DP=45	VT=INS	ANN=CT|frameshift_variant|HIGH|SLC37A2|GeneID:103248755|transcript|XM_008021363.1|protein_coding|2/20|c.19dupT|p.Cys7fs|77/4159|20/1410|7/469||WARNING_TRANSCRIPT_MULTIPLE_STOP_CODONS&INFO_REALIGN_3_PRIME,CT|frameshift_variant|HIGH|SLC37A2|GeneID:103248755|transcript|XM_008021361.1|protein_coding|2/20|c.130dupT|p.Cys44fs|451/4533|131/1521|44/506||WARNING_TRANSCRIPT_MULTIPLE_STOP_CODONS&INFO_REALIG…	LOF=(SLC37A2|GeneID:103248755|9|0.22)	GT	0|1
NC_023642.1	16246541	C	A	PASS	DP=52	VT=SNP	HC=8.700	ANN=A|splice_acceptor_variant&intron_variant|HIGH|SLC37A2|GeneID:103248755|transcript|XM_008021357.1|protein_coding|10/17|c.1258-2C>A||||||WARNING_TRANSCRIPT_MULTIPLE_STOP_CODONS,A|splice_acceptor_variant&intron_variant|HIGH|SLC37A2|GeneID:103248755|transcript|XM_008021363.1|protein_coding|12/19|c.1015-2C>A||||||WARNING_TRANSCRIPT_MULTIPLE_STOP_CODONS,A|splice_acceptor_variant&intron_variant|HIGH…	LOF=(SLC37A2|GeneID:103248755|9|1.00)	GT	1|1
NC_023642.1	16375222	GCTACTAAACTTACT	G	PASS	DP=101	VT=DEL	ANN=G|frameshift_variant|HIGH|LOC103235580|GeneID:103235580|transcript|XM_007998560.1|protein_coding|3/3|c.471_484delAGTAAGTTTAGTAG|p.Val158fs|1205/1817|471/957|157/318||,G|frameshift_variant|HIGH|LOC103235580|GeneID:103235580|transcript|XM_007998558.1|protein_coding|3/3|c.459_472delAGTAAGTTTAGTAG|p.Val154fs|1193/1805|459/945|153/314||,G|intron_variant|MODIFIER|PKNOX2|GeneID:103248764|transcript|…	LOF=(LOC103235580|GeneID:103235580|2|1.00)	GT	1|0
NC_023642.1	16375509	G	GA	PASS	DP=105	VT=INS	ANN=GA|frameshift_variant|HIGH|LOC103235580|GeneID:103235580|transcript|XM_007998560.1|protein_coding|3/3|c.197dupT|p.Leu67fs|918/1817|197/957|66/318||,GA|frameshift_variant|HIGH|LOC103235580|GeneID:103235580|transcript|XM_007998558.1|protein_coding|3/3|c.185dupT|p.Leu63fs|906/1805|185/945|62/314||,GA|intron_variant|MODIFIER|PKNOX2|GeneID:103248764|transcript|XM_008021384.1|pseudogene|1/12|n.110-…	LOF=(LOC103235580|GeneID:103235580|2|1.00)	GT	0|1
NC_023642.1	16391005	AT	A	PASS	DP=48	VT=DEL	ANN=A|frameshift_variant|HIGH|LOC103235593|GeneID:103235593|transcript|XM_007998570.1|protein_coding|1/3|c.65delT|p.Leu22fs|814/2313|65/1083|22/360||INFO_REALIGN_3_PRIME,A|intron_variant|MODIFIER|PKNOX2|GeneID:103248764|transcript|XM_008021384.1|pseudogene|1/12|n.110-15276delT||||||INFO_REALIGN_3_PRIME,A|intron_variant|MODIFIER|PKNOX2|GeneID:103248764|transcript|XM_008021386.1|pseudogene|1/11|n.8…	LOF=(LOC103235593|GeneID:103235593|2|0.50)	GT	1|0
NC_023642.1	16417725	G	C	PASS	DP=38	VT=SNP	HC=8.700	ANN=C|splice_donor_variant&intron_variant|HIGH|LOC103235593|GeneID:103235593|transcript|XM_007998576.1|protein_coding|1/2|c.-272+1G>C||||||,C|intron_variant|MODIFIER|LOC103235593|GeneID:103235593|transcript|XM_007998570.1|protein_coding|1/2|c.118-553G>C||||||,C|intron_variant|MODIFIER|PKNOX2|GeneID:103248764|transcript|XM_008021384.1|pseudogene|2/12|n.180+11371G>C||||||,C|intron_variant|MODIFIER|…	LOF=(LOC103235593|GeneID:103235593|2|0.50)	GT	1|1
NC_023642.1	16465286	GA	G	PASS	DP=58	VT=DEL	ANN=G|frameshift_variant|HIGH|LOC103235621|GeneID:103235621|transcript|XM_007998601.1|protein_coding|1/1|c.811delA|p.Met271fs|811/933|811/933|271/310||INFO_REALIGN_3_PRIME,G|intron_variant|MODIFIER|PKNOX2|GeneID:103248764|transcript|XM_008021384.1|pseudogene|2/12|n.181-38227delA||||||INFO_REALIGN_3_PRIME,G|intron_variant|MODIFIER|PKNOX2|GeneID:103248764|transcript|XM_008021386.1|pseudogene|2/11|n…	LOF=(LOC103235621|GeneID:103235621|1|1.00)	GT	1|0
NC_023642.1	16544193	G	GA	PASS	DP=44	VT=INS	ANN=GA|frameshift_variant|HIGH|LOC103235657|GeneID:103235657|transcript|XM_007998654.1|protein_coding|1/1|c.185dupT|p.Leu63fs|185/957|185/957|62/318||,GA|intron_variant|MODIFIER|PKNOX2|GeneID:103248764|transcript|XP_008019575.1|protein_coding|2/9|c.227+4152dupA||||||WARNING_TRANSCRIPT_MULTIPLE_STOP_CODONS&INFO_REALIGN_3_PRIME,GA|intron_variant|MODIFIER|PKNOX2|GeneID:103248764|transcript|XM_008021…	LOF=(LOC103235657|GeneID:103235657|1|1.00)	GT	0|1
NC_023642.1	16578626	A	AT	PASS	DP=73	VT=INS	ANN=AT|frameshift_variant|HIGH|LOC103235673|GeneID:103235673|transcript|XM_007998693.1|protein_coding|1/1|c.682dupA|p.Ile228fs|682/948|682/948|228/315||,AT|intron_variant|MODIFIER|PKNOX2|GeneID:103248764|transcript|XP_008019575.1|protein_coding|4/9|c.589-3018dupT||||||WARNING_TRANSCRIPT_MULTIPLE_STOP_CODONS&INFO_REALIGN_3_PRIME,AT|intron_variant|MODIFIER|PKNOX2|GeneID:103248764|transcript|XM_0080…	LOF=(LOC103235673|GeneID:103235673|1|1.00)	GT	0|1
NC_023642.1	16612983	C	CAG	PASS	DP=55	VT=INS	ANN=CAG|frameshift_variant|HIGH|LOC103235690|GeneID:103235690|transcript|XM_007998722.1|protein_coding|1/1|c.388_389dupCT|p.Leu131fs|389/951|389/951|130/316||,CAG|downstream_gene_variant|MODIFIER|FEZ1|GeneID:103248766|transcript|XM_008021388.1|protein_coding||c.*5173_*5174dupCT|||||4831|WARNING_TRANSCRIPT_MULTIPLE_STOP_CODONS,CAG|downstream_gene_variant|MODIFIER|FEZ1|GeneID:103248766|transcript|X…	LOF=(LOC103235690|GeneID:103235690|1|1.00)	GT	0|1
NC_023642.1	16667894	ATT	A	PASS	DP=73	VT=DEL	ANN=A|frameshift_variant|HIGH|LOC103248765|GeneID:103248765|transcript|XM_008021387.1|protein_coding|1/2|c.557_558delTT|p.Ala186fs|2130/2950|557/873|186/290||WARNING_TRANSCRIPT_MULTIPLE_STOP_CODONS&INFO_REALIGN_3_PRIME,A|intron_variant|MODIFIER|FEZ1|GeneID:103248766|transcript|XM_008021388.1|protein_coding|1/9|c.-43+507_-43+508delAA||||||WARNING_TRANSCRIPT_MULTIPLE_STOP_CODONS,A|intron_variant|MO…	LOF=(LOC103248765|GeneID:103248765|1|1.00)	GT	1|0
NC_023642.1	16669009	G	GTC	PASS	DP=26	VT=INS	ANN=GTC|frameshift_variant|HIGH|LOC103248765|GeneID:103248765|transcript|XM_008021387.1|protein_coding|2/2|c.797_798insTC|p.Trp266fs|2371/2950|798/873|266/290||WARNING_TRANSCRIPT_MULTIPLE_STOP_CODONS,GTC|upstream_gene_variant|MODIFIER|FEZ1|GeneID:103248766|transcript|XM_008021388.1|protein_coding||c.-650_-649insGA|||||429|WARNING_TRANSCRIPT_MULTIPLE_STOP_CODONS,GTC|upstream_gene_variant|MODIFIER|…	LOF=(LOC103248765|GeneID:103248765|1|1.00)	GT	0|1
NC_023642.1	16674508	T	TA	PASS	DP=71	VT=INS	ANN=TA|frameshift_variant|HIGH|LOC103235712|GeneID:103235712|transcript|XM_007998748.1|protein_coding|1/1|c.893dupA|p.Asn298fs|894/957|894/957|298/318||INFO_REALIGN_3_PRIME,TA|downstream_gene_variant|MODIFIER|LOC103248765|GeneID:103248765|transcript|XM_008021387.1|protein_coding||c.*5423_*5424insA|||||4920|WARNING_TRANSCRIPT_MULTIPLE_STOP_CODONS,TA|intragenic_variant|MODIFIER|EXPH5|GeneID:1032484…	LOF=(LOC103235712|GeneID:103235712|1|1.00)	GT	0|1
NC_023642.1	16749898	C	CA	PASS	DP=54	VT=INS	ANN=CA|frameshift_variant|HIGH|STT3A|GeneID:103248767|transcript|XM_008021390.1|protein_coding|9/18|c.950dupA|p.Cys318fs|1061/2817|951/2118|317/705||WARNING_TRANSCRIPT_MULTIPLE_STOP_CODONS&INFO_REALIGN_3_PRIME,CA|upstream_gene_variant|MODIFIER|LOC103235742|GeneID:103235742|transcript|XM_007998790.1|protein_coding||c.-4178dupT|||||2719|,CA|downstream_gene_variant|MODIFIER|LOC103235752|GeneID:10323…	LOF=(STT3A|GeneID:103248767|1|1.00)	GT	0|1
NC_023642.1	16751114	G	T	PASS	DP=59	VT=SNP	HC=4.350	ANN=T|stop_gained|HIGH|STT3A|GeneID:103248767|transcript|XM_008021390.1|protein_coding|10/18|c.1042G>T|p.Gly348*|1152/2817|1042/2118|348/705||WARNING_TRANSCRIPT_MULTIPLE_STOP_CODONS,T|upstream_gene_variant|MODIFIER|LOC103235742|GeneID:103235742|transcript|XM_007998790.1|protein_coding||c.-5393C>A|||||3934|,T|downstream_gene_variant|MODIFIER|LOC103235752|GeneID:103235752|transcript|XM_007998801.1|…	LOF=(STT3A|GeneID:103248767|1|1.00)	NMD=(STT3A|GeneID:103248767|1|1.00)	GT	0|1
NC_023642.1	16754223	C	CA	PASS	DP=50	VT=INS	ANN=CA|frameshift_variant|HIGH|LOC103235752|GeneID:103235752|transcript|XM_007998801.1|protein_coding|3/3|c.580dupT|p.Cys194fs|1204/1688|580/1028|194/341||WARNING_TRANSCRIPT_MULTIPLE_STOP_CODONS,CA|intron_variant|MODIFIER|STT3A|GeneID:103248767|transcript|XM_008021390.1|protein_coding|12/17|c.1365+16dupA||||||WARNING_TRANSCRIPT_MULTIPLE_STOP_CODONS&INFO_REALIGN_3_PRIME,CA|intragenic_variant|MODIF…	LOF=(LOC103235752|GeneID:103235752|1|1.00)	GT	0|1
NC_023642.1	16754682	AT	A	PASS	DP=65	VT=DEL	ANN=A|frameshift_variant|HIGH|LOC103235752|GeneID:103235752|transcript|XM_007998801.1|protein_coding|3/3|c.121delA|p.Met41fs|745/1688|121/1028|41/341||WARNING_TRANSCRIPT_MULTIPLE_STOP_CODONS,A|intron_variant|MODIFIER|STT3A|GeneID:103248767|transcript|XM_008021390.1|protein_coding|13/17|c.1554+47delT||||||WARNING_TRANSCRIPT_MULTIPLE_STOP_CODONS,A|intragenic_variant|MODIFIER|EXPH5|GeneID:103248407|…	LOF=(LOC103235752|GeneID:103235752|1|1.00)	GT	1|0
NC_023642.1	16772426	AATTT	A	PASS	DP=19	VT=DEL	ANN=A|frameshift_variant|HIGH|CHEK1|GeneID:103248769|transcript|XM_008021394.1|protein_coding|4/13|c.1136_1139delTTAT|p.Phe379fs|1454/2997|1136/2250|379/749||WARNING_TRANSCRIPT_MULTIPLE_STOP_CODONS&INFO_REALIGN_3_PRIME,A|frameshift_variant|HIGH|CHEK1|GeneID:103248769|transcript|XM_008021395.1|protein_coding|4/14|c.1136_1139delTTAT|p.Phe379fs|1454/2615|1136/2250|379/749||WARNING_TRANSCRIPT_MULTIPL…	LOF=(CHEK1|GeneID:103248769|5|0.80)	GT	1|0
NC_023642.1	16772560	TTATC	T	PASS	DP=31	VT=DEL	ANN=T|splice_acceptor_variant&splice_region_variant&intron_variant|HIGH|CHEK1|GeneID:103248769|transcript|XM_008021394.1|protein_coding|4/12|c.1174-4_1174-1delTATC||||||WARNING_TRANSCRIPT_MULTIPLE_STOP_CODONS,T|splice_acceptor_variant&splice_region_variant&intron_variant|HIGH|CHEK1|GeneID:103248769|transcript|XM_008021395.1|protein_coding|4/13|c.1174-4_1174-1delTATC||||||WARNING_TRANSCRIPT_MULTIP…	LOF=(CHEK1|GeneID:103248769|5|0.80)	GT	1|0
NC_023642.1	16772564	C	T	PASS	DP=33	VT=SNP	HC=7.313	ANN=T|splice_acceptor_variant&intron_variant|HIGH|CHEK1|GeneID:103248769|transcript|XM_008021394.1|protein_coding|4/12|c.1174-1C>T||||||WARNING_TRANSCRIPT_MULTIPLE_STOP_CODONS,T|splice_acceptor_variant&intron_variant|HIGH|CHEK1|GeneID:103248769|transcript|XM_008021395.1|protein_coding|4/13|c.1174-1C>T||||||WARNING_TRANSCRIPT_MULTIPLE_STOP_CODONS,T|splice_acceptor_variant&intron_variant|HIGH|CHEK1…	LOF=(CHEK1|GeneID:103248769|5|0.80)	GT	1|1
NC_023642.1	16776268	AT	A	PASS	DP=73	VT=DEL	ANN=A|frameshift_variant&stop_lost|HIGH|CHEK1|GeneID:103248769|transcript|XM_008021394.1|protein_coding|6/13|c.1258delT|p.Ter420fs|1576/2997|1258/2250|420/749||WARNING_TRANSCRIPT_MULTIPLE_STOP_CODONS&INFO_REALIGN_3_PRIME,A|frameshift_variant&stop_lost|HIGH|CHEK1|GeneID:103248769|transcript|XM_008021396.1|protein_coding|4/11|c.1123delT|p.Ter375fs|1441/2862|1123/2115|375/704||WARNING_TRANSCRIPT_MUL…	LOF=(CHEK1|GeneID:103248769|5|1.00)	GT	1|0
NC_023642.1	16784956	C	G	PASS	DP=53	VT=SNP	HC=4.350	ANN=G|start_lost|HIGH|LOC103242036|GeneID:103242036|transcript|XM_008009727.1|protein_coding|1/3|c.3G>C|p.Met1?|3/1065|3/1065|1/354||,G|intron_variant|MODIFIER|CHEK1|GeneID:103248769|transcript|XM_008021394.1|protein_coding|8/12|c.1634-779C>G||||||WARNING_TRANSCRIPT_MULTIPLE_STOP_CODONS,G|intron_variant|MODIFIER|CHEK1|GeneID:103248769|transcript|XM_008021396.1|protein_coding|6/10|c.1499-779C>G|||…	LOF=(LOC103242036|GeneID:103242036|1|1.00)	GT	0|1
NC_023642.1	16797664	G	GC	PASS	DP=41	VT=INS	ANN=GC|frameshift_variant|HIGH|LOC103242048|GeneID:103242048|transcript|XM_008009730.1|protein_coding|1/2|c.786dupG|p.Arg263fs|786/1251|786/1032|262/343||WARNING_TRANSCRIPT_NO_START_CODON,GC|splice_region_variant&intron_variant|LOW|CHEK1|GeneID:103248769|transcript|XM_008021395.1|protein_coding|13/13|c.*27+4dupC||||||WARNING_TRANSCRIPT_MULTIPLE_STOP_CODONS&INFO_REALIGN_3_PRIME,GC|3_prime_UTR_vari…	LOF=(LOC103242048|GeneID:103242048|1|1.00)	GT	0|1
NC_023642.1	16818547	A	AG	PASS	DP=54	VT=INS	ANN=AG|frameshift_variant|HIGH|ACRV1|GeneID:103248771|transcript|XM_008021400.1|protein_coding|2/4|c.57dupC|p.Phe20fs|608/1465|57/858|19/285||WARNING_TRANSCRIPT_MULTIPLE_STOP_CODONS,AG|frameshift_variant|HIGH|ACRV1|GeneID:103248771|transcript|XM_008021401.1|protein_coding|2/4|c.57dupC|p.Phe20fs|609/1364|57/756|19/251||WARNING_TRANSCRIPT_MULTIPLE_STOP_CODONS,AG|3_prime_UTR_variant|MODIFIER|LOC1032…	LOF=(ACRV1|GeneID:103248771|2|1.00)	GT	0|1
NC_023642.1	16842677	CTG	C	PASS	DP=55	VT=DEL	ANN=C|frameshift_variant|HIGH|LOC103235769|GeneID:103235769|transcript|XM_007998851.1|protein_coding|1/1|c.101_102delCA|p.Thr34fs|102/811|101/811|34/269||WARNING_TRANSCRIPT_MULTIPLE_STOP_CODONS,C|upstream_gene_variant|MODIFIER|LOC103235777|GeneID:103235777|transcript|XM_007998861.1|protein_coding||c.-3098_-3097delTG|||||3098|,C|downstream_gene_variant|MODIFIER|LOC103248772|GeneID:103248772|transc…	LOF=(LOC103235769|GeneID:103235769|1|1.00)	GT	1|0
NC_023642.1	16880842	T	TTCAG	PASS	DP=12	VT=INS	ANN=TTCAG|frameshift_variant&stop_gained|HIGH|LOC103242058|GeneID:103242058|transcript|XM_008009735.1|protein_coding|2/3|c.41_42insCTGA|p.Glu14fs|41/1523|41/930|14/309||,TTCAG|intron_variant|MODIFIER|LOC103248773|GeneID:103248773|transcript|XM_008021403.1|protein_coding|2/2|c.226+86_226+87insCTGA||||||WARNING_TRANSCRIPT_MULTIPLE_STOP_CODONS,TTCAG|intragenic_variant|MODIFIER|EXPH5|GeneID:103248407…	LOF=(LOC103242058|GeneID:103242058|1|1.00)	NMD=(LOC103242058|GeneID:103242058|1|1.00)	GT	0|1
NC_023642.1	16934317	G	GAA	PASS	DP=77	VT=INS	ANN=GAA|frameshift_variant|HIGH|LOC103248776|GeneID:103248776|transcript|XM_008021407.1|protein_coding|3/6|c.25_26dupTT|p.Leu10fs|322/1438|26/342|9/113||WARNING_TRANSCRIPT_MULTIPLE_STOP_CODONS,GAA|5_prime_UTR_variant|MODIFIER|LOC103248776|GeneID:103248776|transcript|XM_008021406.1|protein_coding|1/3|c.-71_-70dupTT|||||70|WARNING_TRANSCRIPT_MULTIPLE_STOP_CODONS,GAA|upstream_gene_variant|MODIFIER|L…	LOF=(LOC103248776|GeneID:103248776|2|0.50)	GT	0|1
NC_023642.1	16950384	CA	C	PASS	DP=48	VT=DEL	ANN=C|frameshift_variant|HIGH|PATE3|GeneID:103248946|transcript|XM_008021629.1|protein_coding|1/3|c.46delA|p.Arg16fs|46/1355|46/552|16/183||WARNING_TRANSCRIPT_MULTIPLE_STOP_CODONS&INFO_REALIGN_3_PRIME,C|downstream_gene_variant|MODIFIER|LOC103235822|GeneID:103235822|transcript|XM_007998940.1|protein_coding||c.*1959delT|||||1837|,C|intron_variant|MODIFIER|LOC103248776|GeneID:103248776|transcript|XM…	LOF=(PATE3|GeneID:103248946|1|1.00)	GT	1|0
NC_023642.1	16951849	GA	G	PASS	DP=67	VT=DEL	ANN=G|frameshift_variant|HIGH|PATE3|GeneID:103248946|transcript|XM_008021629.1|protein_coding|2/3|c.416delA|p.Ser139fs|416/1355|416/552|139/183||WARNING_TRANSCRIPT_MULTIPLE_STOP_CODONS&INFO_REALIGN_3_PRIME,G|downstream_gene_variant|MODIFIER|LOC103235822|GeneID:103235822|transcript|XM_007998940.1|protein_coding||c.*494delT|||||372|,G|intron_variant|MODIFIER|LOC103248776|GeneID:103248776|transcript…	LOF=(PATE3|GeneID:103248946|1|1.00)	GT	1|0
NC_023642.1	16970233	TA	T	PASS	DP=90	VT=DEL	ANN=T|frameshift_variant|HIGH|LOC103235830|GeneID:103235830|transcript|XM_007998953.1|protein_coding|1/1|c.817delT|p.Tyr273fs|817/918|817/918|273/305||,T|intragenic_variant|MODIFIER|EXPH5|GeneID:103248407|gene_variant|GeneID:103248407|||n.16970234delT||||||	LOF=(LOC103235830|GeneID:103235830|1|1.00)	GT	1|0
NC_023642.1	16978955	A	C	PASS	DP=52	VT=SNP	HC=8.700	ANN=C|stop_gained|HIGH|LOC103235835|GeneID:103235835|transcript|XM_007998966.1|protein_coding|1/3|c.674T>G|p.Leu225*|785/1133|674/932|225/309||WARNING_TRANSCRIPT_MULTIPLE_STOP_CODONS,C|intragenic_variant|MODIFIER|EXPH5|GeneID:103248407|gene_variant|GeneID:103248407|||n.16978955T>G||||||	LOF=(LOC103235835|GeneID:103235835|1|1.00)	NMD=(LOC103235835|GeneID:103235835|1|1.00)	GT	1|1
NC_023642.1	16979141	GA	G	PASS	DP=79	VT=DEL	ANN=G|frameshift_variant|HIGH|LOC103235835|GeneID:103235835|transcript|XM_007998966.1|protein_coding|1/3|c.487delT|p.Ser163fs|598/1133|487/932|163/309||WARNING_TRANSCRIPT_MULTIPLE_STOP_CODONS,G|intragenic_variant|MODIFIER|EXPH5|GeneID:103248407|gene_variant|GeneID:103248407|||n.16979142delT||||||	LOF=(LOC103235835|GeneID:103235835|1|1.00)	GT	1|0
NC_023642.1	16979442	A	AAGCC	PASS	DP=35	VT=INS	ANN=AAGCC|frameshift_variant|HIGH|LOC103235835|GeneID:103235835|transcript|XM_007998966.1|protein_coding|1/3|c.186_187insGGCT|p.Cys63fs|297/1133|186/932|62/309||WARNING_TRANSCRIPT_MULTIPLE_STOP_CODONS,AAGCC|intragenic_variant|MODIFIER|EXPH5|GeneID:103248407|gene_variant|GeneID:103248407|||n.16979443_16979442insGGCT||||||	LOF=(LOC103235835|GeneID:103235835|1|1.00)	GT	0|1
NC_023642.1	17017559	AT	A	PASS	DP=54	VT=DEL	ANN=A|frameshift_variant|HIGH|LOC103235848|GeneID:103235848|transcript|XM_007998979.1|protein_coding|1/1|c.247delT|p.Ser83fs|247/930|247/930|83/309||INFO_REALIGN_3_PRIME,A|upstream_gene_variant|MODIFIER|HYLS1|GeneID:103248779|transcript|XM_008021413.1|pseudogene||n.-1059delT|||||1059|,A|upstream_gene_variant|MODIFIER|HYLS1|GeneID:103248779|transcript|XM_008021414.1|pseudogene||n.-1591delT|||||159…	LOF=(LOC103235848|GeneID:103235848|1|1.00)	GT	1|0
NC_023642.1	17026563	G	A	PASS	DP=51	VT=SNP	LC=7.313	ANN=A|stop_gained|HIGH|PUS3|GeneID:103248780|transcript|XM_008021417.1|protein_coding|3/4|c.811C>T|p.Gln271*|1930/2874|811/1446|271/481||WARNING_TRANSCRIPT_MULTIPLE_STOP_CODONS,A|stop_gained|HIGH|PUS3|GeneID:103248780|transcript|XM_008021418.1|protein_coding|4/5|c.811C>T|p.Gln271*|1359/2303|811/1446|271/481||WARNING_TRANSCRIPT_MULTIPLE_STOP_CODONS,A|upstream_gene_variant|MODIFIER|LOC103235850|Gen…	LOF=(PUS3|GeneID:103248780|3|0.67)	NMD=(PUS3|GeneID:103248780|3|0.67)	GT	1|1
NC_023642.1	17030887	CAA	C	PASS	DP=44	VT=DEL	ANN=C|frameshift_variant|HIGH|HYLS1|GeneID:103248779|transcript|XP_008019603.1|protein_coding|2/2|c.440_441delAA|p.Lys147fs|440/1008|440/1008|147/335||WARNING_TRANSCRIPT_MULTIPLE_STOP_CODONS&INFO_REALIGN_3_PRIME,C|frameshift_variant|HIGH|HYLS1|GeneID:103248779|transcript|XP_008019604.1|protein_coding|1/1|c.332_333delAA|p.Lys111fs|332/900|332/900|111/299||WARNING_TRANSCRIPT_MULTIPLE_STOP_CODONS&IN…	LOF=(HYLS1|GeneID:103248779|7|0.57)	GT	1|0
NC_023642.1	17081275	A	AG	PASS	DP=54	VT=INS	ANN=AG|frameshift_variant|HIGH|LOC103248781|GeneID:103248781|transcript|XM_008021419.1|protein_coding|2/10|c.476_477insG|p.Arg160fs|1994/7554|477/1881|159/626||WARNING_TRANSCRIPT_MULTIPLE_STOP_CODONS&INFO_REALIGN_3_PRIME,AG|intragenic_variant|MODIFIER|EXPH5|GeneID:103248407|gene_variant|GeneID:103248407|||n.17081276dupC||||||	LOF=(LOC103248781|GeneID:103248781|1|1.00)	GT	0|1
NC_023642.1	17106023	C	CT	PASS	DP=62	VT=INS	ANN=CT|frameshift_variant|HIGH|CDON|GeneID:103248783|transcript|XM_008021420.1|protein_coding|18/20|c.3478dupA|p.Ser1160fs|3581/4520|3478/4020|1160/1339||WARNING_TRANSCRIPT_MULTIPLE_STOP_CODONS,CT|frameshift_variant|HIGH|CDON|GeneID:103248783|transcript|XM_008021425.1|protein_coding|19/21|c.3322dupA|p.Ser1108fs|4146/5085|3322/3864|1108/1287||WARNING_TRANSCRIPT_MULTIPLE_STOP_CODONS,CT|frameshift_v…	LOF=(CDON|GeneID:103248783|8|1.00)	GT	0|1
NC_023642.1	17145608	CT	C	PASS	DP=29	VT=DEL	ANN=C|frameshift_variant|HIGH|CDON|GeneID:103248783|transcript|XM_008021420.1|protein_coding|6/20|c.1020delA|p.Glu341fs|1123/4520|1020/4020|340/1339||WARNING_TRANSCRIPT_MULTIPLE_STOP_CODONS,C|frameshift_variant|HIGH|CDON|GeneID:103248783|transcript|XM_008021425.1|protein_coding|7/21|c.864delA|p.Glu289fs|1688/5085|864/3864|288/1287||WARNING_TRANSCRIPT_MULTIPLE_STOP_CODONS,C|frameshift_variant|HIGH…	LOF=(CDON|GeneID:103248783|8|1.00)	GT	1|0
NC_023642.1	17148109	C	T	PASS	DP=59	VT=SNP	HC=3.657	ANN=T|splice_donor_variant&intron_variant|HIGH|CDON|GeneID:103248783|transcript|XM_008021420.1|protein_coding|4/19|c.652+1G>A||||||WARNING_TRANSCRIPT_MULTIPLE_STOP_CODONS,T|splice_donor_variant&intron_variant|HIGH|CDON|GeneID:103248783|transcript|XM_008021425.1|protein_coding|5/20|c.496+1G>A||||||WARNING_TRANSCRIPT_MULTIPLE_STOP_CODONS,T|splice_donor_variant&intron_variant|HIGH|CDON|GeneID:103248…	LOF=(CDON|GeneID:103248783|8|1.00)	GT	0|1
NC_023642.1	17148137	CA	C	PASS	DP=46	VT=DEL	ANN=C|frameshift_variant|HIGH|CDON|GeneID:103248783|transcript|XM_008021420.1|protein_coding|4/20|c.624delT|p.Phe210fs|727/4520|624/4020|208/1339||WARNING_TRANSCRIPT_MULTIPLE_STOP_CODONS,C|frameshift_variant|HIGH|CDON|GeneID:103248783|transcript|XM_008021425.1|protein_coding|5/21|c.468delT|p.Phe158fs|1292/5085|468/3864|156/1287||WARNING_TRANSCRIPT_MULTIPLE_STOP_CODONS,C|frameshift_variant|HIGH|CD…	LOF=(CDON|GeneID:103248783|8|1.00)	GT	1|0
NC_023642.1	17150030	AATAT	A	PASS	DP=36	VT=DEL	ANN=A|frameshift_variant|HIGH|CDON|GeneID:103248783|transcript|XM_008021420.1|protein_coding|3/20|c.239_242delATAT|p.Tyr80fs|345/4520|239/4020|80/1339||WARNING_TRANSCRIPT_MULTIPLE_STOP_CODONS,A|frameshift_variant|HIGH|CDON|GeneID:103248783|transcript|XM_008021425.1|protein_coding|4/21|c.83_86delATAT|p.Tyr28fs|910/5085|83/3864|28/1287||WARNING_TRANSCRIPT_MULTIPLE_STOP_CODONS,A|frameshift_variant|H…	LOF=(CDON|GeneID:103248783|8|0.25)	GT	1|0
NC_023642.1	17196334	C	T	PASS	DP=61	VT=SNP	HC=3.657	ANN=T|splice_donor_variant&intron_variant|HIGH|PTPRJ|GeneID:103235880|transcript|XM_007999040.1|protein_coding|1/24|c.207+1G>A||||||,T|splice_donor_variant&intron_variant|HIGH|PTPRJ|GeneID:103235880|transcript|XM_007999060.1|protein_coding|1/23|c.207+1G>A||||||,T|upstream_gene_variant|MODIFIER|CDON|GeneID:103248783|transcript|XM_008021424.1|protein_coding||c.-5683G>A|||||4505|WARNING_TRANSCRIPT_M…	LOF=(PTPRJ|GeneID:103235880|5|0.40)	GT	0|1
NC_023642.1	17330924	C	CG	PASS	DP=63	VT=INS	ANN=CG|frameshift_variant|HIGH|RPUSD4|GeneID:103248785|transcript|XM_008021429.1|protein_coding|6/7|c.803dupC|p.Val269fs|852/1563|803/1134|268/377||WARNING_TRANSCRIPT_MULTIPLE_STOP_CODONS,CG|frameshift_variant|HIGH|RPUSD4|GeneID:103248785|transcript|XM_008021430.1|protein_coding|6/8|c.803dupC|p.Val269fs|852/2199|803/1134|268/377||WARNING_TRANSCRIPT_MULTIPLE_STOP_CODONS,CG|upstream_gene_variant|MO…	LOF=(RPUSD4|GeneID:103248785|2|1.00)	GT	0|1
NC_023642.1	17330929	G	GC	PASS	DP=63	VT=INS	ANN=GC|frameshift_variant&splice_region_variant|HIGH|RPUSD4|GeneID:103248785|transcript|XM_008021429.1|protein_coding|6/7|c.798_799insG|p.Pro267fs|847/1563|798/1134|266/377||WARNING_TRANSCRIPT_MULTIPLE_STOP_CODONS,GC|frameshift_variant&splice_region_variant|HIGH|RPUSD4|GeneID:103248785|transcript|XM_008021430.1|protein_coding|6/8|c.798_799insG|p.Pro267fs|847/2199|798/1134|266/377||WARNING_TRANSCR…	LOF=(RPUSD4|GeneID:103248785|2|1.00)	GT	0|1
NC_023642.1	17336301	T	TA	PASS	DP=34	VT=INS	ANN=TA|frameshift_variant|HIGH|RPUSD4|GeneID:103248785|transcript|XM_008021429.1|protein_coding|3/7|c.498dupT|p.Asn167fs|547/1563|498/1134|166/377||WARNING_TRANSCRIPT_MULTIPLE_STOP_CODONS,TA|frameshift_variant|HIGH|RPUSD4|GeneID:103248785|transcript|XM_008021430.1|protein_coding|3/8|c.498dupT|p.Asn167fs|547/2199|498/1134|166/377||WARNING_TRANSCRIPT_MULTIPLE_STOP_CODONS,TA|upstream_gene_variant|MO…	LOF=(RPUSD4|GeneID:103248785|2|1.00)	GT	0|1
NC_023642.1	17361226	CCT	C	PASS	DP=65	VT=DEL	ANN=C|frameshift_variant|HIGH|FAM118B|GeneID:103248786|transcript|XM_008021431.1|protein_coding|3/9|c.78_79delCT|p.Phe28fs|256/1748|78/1056|26/351||WARNING_TRANSCRIPT_MULTIPLE_STOP_CODONS&INFO_REALIGN_3_PRIME,C|frameshift_variant|HIGH|FAM118B|GeneID:103248786|transcript|XM_008021432.1|protein_coding|2/8|c.78_79delCT|p.Phe28fs|164/1655|78/1056|26/351||WARNING_TRANSCRIPT_MULTIPLE_STOP_CODONS&INFO_R…	LOF=(FAM118B|GeneID:103248786|4|1.00)	GT	1|0
NC_023642.1	17387531	C	CAAAA	PASS	DP=26	VT=INS	ANN=CAAAA|splice_acceptor_variant&intron_variant|HIGH|FAM118B|GeneID:103248786|transcript|XM_008021431.1|protein_coding|8/8|c.1043-3_1043-2insAAAA||||||WARNING_TRANSCRIPT_MULTIPLE_STOP_CODONS,CAAAA|splice_acceptor_variant&intron_variant|HIGH|FAM118B|GeneID:103248786|transcript|XM_008021432.1|protein_coding|7/7|c.1043-3_1043-2insAAAA||||||WARNING_TRANSCRIPT_MULTIPLE_STOP_CODONS,CAAAA|splice_accept…	LOF=(FAM118B|GeneID:103248786|4|1.00)	GT	0|1
NC_023642.1	17389578	T	TACAA	PASS	DP=27	VT=INS	ANN=TACAA|frameshift_variant|HIGH|SRPR|GeneID:103248787|transcript|XM_008021435.1|protein_coding|13/14|c.1779_1780insTTGT|p.Arg594fs|1951/3063|1779/1917|593/638||WARNING_TRANSCRIPT_MULTIPLE_STOP_CODONS,TACAA|frameshift_variant|HIGH|SRPR|GeneID:103248787|transcript|XM_008021437.1|protein_coding|12/13|c.1695_1696insTTGT|p.Arg566fs|1867/2979|1695/1833|565/610||WARNING_TRANSCRIPT_MULTIPLE_STOP_CODONS…	LOF=(SRPR|GeneID:103248787|2|1.00)	GT	0|1
NC_023642.1	17389892	C	CAA	PASS	DP=60	VT=INS	ANN=CAA|frameshift_variant|HIGH|SRPR|GeneID:103248787|transcript|XM_008021435.1|protein_coding|12/14|c.1552_1553dupTT|p.Leu518fs|1725/3063|1553/1917|518/638||WARNING_TRANSCRIPT_MULTIPLE_STOP_CODONS,CAA|frameshift_variant|HIGH|SRPR|GeneID:103248787|transcript|XM_008021437.1|protein_coding|11/13|c.1468_1469dupTT|p.Leu490fs|1641/2979|1469/1833|490/610||WARNING_TRANSCRIPT_MULTIPLE_STOP_CODONS,CAA|ups…	LOF=(SRPR|GeneID:103248787|2|1.00)	GT	0|1
NC_023642.1	17390399	CT	C	PASS	DP=67	VT=DEL	ANN=C|frameshift_variant|HIGH|SRPR|GeneID:103248787|transcript|XM_008021435.1|protein_coding|11/14|c.1457delA|p.Lys486fs|1629/3063|1457/1917|486/638||WARNING_TRANSCRIPT_MULTIPLE_STOP_CODONS,C|frameshift_variant|HIGH|SRPR|GeneID:103248787|transcript|XM_008021437.1|protein_coding|10/13|c.1373delA|p.Lys458fs|1545/2979|1373/1833|458/610||WARNING_TRANSCRIPT_MULTIPLE_STOP_CODONS,C|upstream_gene_variant…	LOF=(SRPR|GeneID:103248787|2|1.00)	GT	1|0
NC_023642.1	17391585	A	ATT	PASS	DP=39	VT=INS	ANN=ATT|frameshift_variant|HIGH|SRPR|GeneID:103248787|transcript|XM_008021435.1|protein_coding|7/14|c.905_906dupAA|p.Ter303fs|1078/3063|906/1917|302/638||WARNING_TRANSCRIPT_MULTIPLE_STOP_CODONS,ATT|frameshift_variant|HIGH|SRPR|GeneID:103248787|transcript|XM_008021437.1|protein_coding|6/13|c.821_822dupAA|p.Ter275fs|994/2979|822/1833|274/610||WARNING_TRANSCRIPT_MULTIPLE_STOP_CODONS,ATT|upstream_gen…	LOF=(SRPR|GeneID:103248787|2|1.00)	GT	0|1
NC_023642.1	17392534	CAAAAA	C	PASS	DP=34	VT=DEL	ANN=C|frameshift_variant&splice_region_variant|HIGH|SRPR|GeneID:103248787|transcript|XM_008021435.1|protein_coding|4/14|c.522_526delTTTTT|p.Phe175fs|698/3063|522/1917|174/638||WARNING_TRANSCRIPT_MULTIPLE_STOP_CODONS,C|frameshift_variant&splice_region_variant|HIGH|SRPR|GeneID:103248787|transcript|XM_008021437.1|protein_coding|3/13|c.438_442delTTTTT|p.Phe147fs|614/2979|438/1833|146/610||WARNING_TRA…	LOF=(SRPR|GeneID:103248787|2|1.00)	GT	1|0
NC_023642.1	17392556	AAAAAAAG	A	PASS	DP=27	VT=DEL	ANN=A|frameshift_variant|HIGH|SRPR|GeneID:103248787|transcript|XM_008021435.1|protein_coding|4/14|c.498_504delCTTTTTT|p.Phe174fs|676/3063|498/1917|166/638||WARNING_TRANSCRIPT_MULTIPLE_STOP_CODONS,A|frameshift_variant|HIGH|SRPR|GeneID:103248787|transcript|XM_008021437.1|protein_coding|3/13|c.414_420delCTTTTTT|p.Phe146fs|592/2979|414/1833|138/610||WARNING_TRANSCRIPT_MULTIPLE_STOP_CODONS,A|upstream_…	LOF=(SRPR|GeneID:103248787|2|1.00)	GT	1|0
NC_023642.1	17392976	TA	T	PASS	DP=50	VT=DEL	ANN=T|frameshift_variant|HIGH|SRPR|GeneID:103248787|transcript|XM_008021435.1|protein_coding|3/14|c.297delT|p.Asn100fs|469/3063|297/1917|99/638||WARNING_TRANSCRIPT_MULTIPLE_STOP_CODONS,T|frameshift_variant|HIGH|SRPR|GeneID:103248787|transcript|XM_008021437.1|protein_coding|2/13|c.213delT|p.Asn72fs|385/2979|213/1833|71/610||WARNING_TRANSCRIPT_MULTIPLE_STOP_CODONS,T|upstream_gene_variant|MODIFIER|F…	LOF=(SRPR|GeneID:103248787|2|1.00)	GT	1|0
NC_023642.1	17398610	G	A	PASS	DP=51	VT=SNP	HC=3.657	ANN=A|splice_acceptor_variant&intron_variant|HIGH|FOXRED1|GeneID:103248788|transcript|XM_008021438.1|protein_coding|2/10|c.319-1G>A||||||WARNING_TRANSCRIPT_MULTIPLE_STOP_CODONS,A|splice_acceptor_variant&intron_variant|HIGH|FOXRED1|GeneID:103248788|transcript|XM_008021439.1|protein_coding|2/10|c.307-1G>A||||||WARNING_TRANSCRIPT_MULTIPLE_STOP_CODONS,A|splice_acceptor_variant&intron_variant|HIGH|FOX…	LOF=(FOXRED1|GeneID:103248788|5|0.80)	GT	0|1
NC_023642.1	17401042	C	CAA	PASS	DP=43	VT=INS	ANN=CAA|frameshift_variant&splice_region_variant|HIGH|FOXRED1|GeneID:103248788|transcript|XM_008021438.1|protein_coding|6/11|c.741_742dupAA|p.Arg248fs|837/2001|743/1473|248/490||WARNING_TRANSCRIPT_MULTIPLE_STOP_CODONS&INFO_REALIGN_3_PRIME,CAA|frameshift_variant&splice_region_variant|HIGH|FOXRED1|GeneID:103248788|transcript|XM_008021439.1|protein_coding|6/11|c.729_730dupAA|p.Arg244fs|892/2056|731/…	LOF=(FOXRED1|GeneID:103248788|5|1.00)	GT	0|1
NC_023642.1	17403647	CA	C	PASS	DP=43	VT=DEL	ANN=C|frameshift_variant|HIGH|FOXRED1|GeneID:103248788|transcript|XM_008021438.1|protein_coding|10/11|c.1134delA|p.Thr380fs|1228/2001|1134/1473|378/490||WARNING_TRANSCRIPT_MULTIPLE_STOP_CODONS,C|frameshift_variant|HIGH|FOXRED1|GeneID:103248788|transcript|XM_008021439.1|protein_coding|10/11|c.1122delA|p.Thr376fs|1283/2056|1122/1461|374/486||WARNING_TRANSCRIPT_MULTIPLE_STOP_CODONS,C|frameshift_vari…	LOF=(FOXRED1|GeneID:103248788|5|1.00)	GT	1|0
NC_023642.1	17404134	G	GC	PASS	DP=64	VT=INS	ANN=GC|frameshift_variant|HIGH|FOXRED1|GeneID:103248788|transcript|XM_008021438.1|protein_coding|11/11|c.1375dupC|p.Leu459fs|1470/2001|1376/1473|459/490||WARNING_TRANSCRIPT_MULTIPLE_STOP_CODONS&INFO_REALIGN_3_PRIME,GC|frameshift_variant|HIGH|FOXRED1|GeneID:103248788|transcript|XM_008021439.1|protein_coding|11/11|c.1363dupC|p.Leu455fs|1525/2056|1364/1461|455/486||WARNING_TRANSCRIPT_MULTIPLE_STOP_C…	LOF=(FOXRED1|GeneID:103248788|5|1.00)	GT	0|1
NC_023642.1	17406311	T	C	PASS	DP=78	VT=SNP	LC=3.657	ANN=C|splice_donor_variant&intron_variant|HIGH|LOC103248947|GeneID:103248947|transcript|XM_008021630.1|protein_coding|1/3|c.67+2T>C||||||WARNING_TRANSCRIPT_MULTIPLE_STOP_CODONS,C|downstream_gene_variant|MODIFIER|FOXRED1|GeneID:103248788|transcript|XM_008021438.1|protein_coding||c.*2073T>C|||||1639|WARNING_TRANSCRIPT_MULTIPLE_STOP_CODONS,C|downstream_gene_variant|MODIFIER|FOXRED1|GeneID:103248788|…	LOF=(LOC103248947|GeneID:103248947|1|1.00)	GT	0|1
NC_023642.1	17419220	GAA	G	PASS	DP=31	VT=DEL	ANN=G|frameshift_variant|HIGH|TIRAP|GeneID:103248791|transcript|XM_008021445.1|protein_coding|2/2|c.191_192delAA|p.Lys64fs|223/835|191/708|64/235||WARNING_TRANSCRIPT_MULTIPLE_STOP_CODONS&INFO_REALIGN_3_PRIME,G|downstream_gene_variant|MODIFIER|LOC103248947|GeneID:103248947|transcript|XM_008021630.1|protein_coding||c.*2071_*2072delAA|||||1823|WARNING_TRANSCRIPT_MULTIPLE_STOP_CODONS,G|intragenic_var…	LOF=(TIRAP|GeneID:103248791|1|1.00)	GT	1|0
NC_023642.1	17462854	C	CAA	PASS	DP=31	VT=INS	ANN=CAA|frameshift_variant|HIGH|DCPS|GeneID:103248789|transcript|XM_008021443.1|protein_coding|4/6|c.608_609dupAA|p.Val204fs|933/1478|610/1015|204/337||WARNING_TRANSCRIPT_MULTIPLE_STOP_CODONS&INFO_REALIGN_3_PRIME,CAA|intragenic_variant|MODIFIER|EXPH5|GeneID:103248407|gene_variant|GeneID:103248407|||n.17462856_17462855dupTT||||||	LOF=(DCPS|GeneID:103248789|1|1.00)	GT	0|1
NC_023642.1	17470267	G	GTT	PASS	DP=56	VT=INS	ANN=GTT|frameshift_variant|HIGH|DCPS|GeneID:103248789|transcript|XM_008021443.1|protein_coding|6/6|c.961_962dupTT|p.Ser323fs|1286/1478|963/1015|321/337||WARNING_TRANSCRIPT_MULTIPLE_STOP_CODONS&INFO_REALIGN_3_PRIME,GTT|intron_variant|MODIFIER|NUP160|GeneID:103242074|transcript|XM_008009749.1|protein_coding|2/33|c.314+127_314+128dupTT||||||INFO_REALIGN_3_PRIME,GTT|intragenic_variant|MODIFIER|EXPH5|…	LOF=(DCPS|GeneID:103248789|1|1.00)	GT	0|1
NC_023642.1	17480154	GA	G	PASS	DP=63	VT=DEL	ANN=G|frameshift_variant|HIGH|ST3GAL4|GeneID:103248797|transcript|XM_008021449.1|protein_coding|1/12|c.470delA|p.Asn157fs|850/2726|470/1755|157/584||WARNING_TRANSCRIPT_MULTIPLE_STOP_CODONS&INFO_REALIGN_3_PRIME,G|5_prime_UTR_variant|MODIFIER|ST3GAL4|GeneID:103248797|transcript|XM_008021453.1|protein_coding|1/11|c.-205delA|||||54851|WARNING_TRANSCRIPT_MULTIPLE_STOP_CODONS&INFO_REALIGN_3_PRIME,G|ups…	LOF=(ST3GAL4|GeneID:103248797|5|0.20)	GT	1|0
NC_023642.1	17486102	C	CTG	PASS	DP=69	VT=INS	ANN=CTG|frameshift_variant&splice_region_variant|HIGH|ST3GAL4|GeneID:103248797|transcript|XM_008021451.1|protein_coding|1/11|c.262_263dupTG|p.Trp88fs|877/2530|264/1326|88/441||WARNING_TRANSCRIPT_MULTIPLE_STOP_CODONS&INFO_REALIGN_3_PRIME,CTG|intron_variant|MODIFIER|NUP160|GeneID:103242074|transcript|XM_008009749.1|protein_coding|7/33|c.1101+1521_1101+1522dupTG||||||INFO_REALIGN_3_PRIME,CTG|intron_…	LOF=(ST3GAL4|GeneID:103248797|5|0.20)	GT	0|1
NC_023642.1	17499525	C	CT	PASS	DP=64	VT=INS	ANN=CT|frameshift_variant|HIGH|NUP160|GeneID:103242074|transcript|XM_008009749.1|protein_coding|11/34|c.1386dupT|p.Thr463fs|2180/5871|1387/4092|463/1363||INFO_REALIGN_3_PRIME,CT|intron_variant|MODIFIER|ST3GAL4|GeneID:103248797|transcript|XM_008021449.1|protein_coding|1/11|c.615-9510dupT||||||WARNING_TRANSCRIPT_MULTIPLE_STOP_CODONS&INFO_REALIGN_3_PRIME,CT|intron_variant|MODIFIER|ST3GAL4|GeneID:103…	LOF=(NUP160|GeneID:103242074|1|1.00)	GT	0|1
NC_023642.1	17503280	G	GA	PASS	DP=71	VT=INS	ANN=GA|frameshift_variant|HIGH|NUP160|GeneID:103242074|transcript|XM_008009749.1|protein_coding|13/34|c.1675_1676insA|p.Leu559fs|2469/5871|1676/4092|559/1363||INFO_REALIGN_3_PRIME,GA|intron_variant|MODIFIER|ST3GAL4|GeneID:103248797|transcript|XM_008021449.1|protein_coding|1/11|c.615-5765_615-5764insA||||||WARNING_TRANSCRIPT_MULTIPLE_STOP_CODONS&INFO_REALIGN_3_PRIME,GA|intron_variant|MODIFIER|ST3G…	LOF=(NUP160|GeneID:103242074|1|1.00)	GT	0|1
NC_023642.1	17542246	TA	T	PASS	DP=50	VT=DEL	ANN=T|frameshift_variant|HIGH|ST3GAL4|GeneID:103248797|transcript|XM_008021449.1|protein_coding|11/12|c.1656delA|p.Ala553fs|2036/2726|1656/1755|552/584||WARNING_TRANSCRIPT_MULTIPLE_STOP_CODONS&INFO_REALIGN_3_PRIME,T|frameshift_variant|HIGH|ST3GAL4|GeneID:103248797|transcript|XM_008021453.1|protein_coding|10/11|c.903delA|p.Ala302fs|1161/1851|903/1002|301/333||WARNING_TRANSCRIPT_MULTIPLE_STOP_CODON…	LOF=(ST3GAL4|GeneID:103248797|5|1.00)	GT	1|0
NC_023642.1	17554649	CA	C	PASS	DP=41	VT=DEL	ANN=C|frameshift_variant|HIGH|KIRREL3|GeneID:103248796|transcript|XM_008021446.1|protein_coding|17/17|c.2139delT|p.Phe713fs|2499/3781|2139/2337|713/778||WARNING_TRANSCRIPT_MULTIPLE_STOP_CODONS,C|frameshift_variant|HIGH|KIRREL3|GeneID:103248796|transcript|XM_008021447.1|protein_coding|16/16|c.2115delT|p.Phe705fs|2161/3443|2115/2313|705/770||WARNING_TRANSCRIPT_MULTIPLE_STOP_CODONS,C|frameshift_vari…	LOF=(KIRREL3|GeneID:103248796|3|1.00)	GT	1|0
NC_023642.1	17554720	CTT	C	PASS	DP=38	VT=DEL	ANN=C|frameshift_variant|HIGH|KIRREL3|GeneID:103248796|transcript|XM_008021446.1|protein_coding|17/17|c.2067_2068delAA|p.Arg690fs|2428/3781|2067/2337|689/778||WARNING_TRANSCRIPT_MULTIPLE_STOP_CODONS,C|frameshift_variant|HIGH|KIRREL3|GeneID:103248796|transcript|XM_008021447.1|protein_coding|16/16|c.2043_2044delAA|p.Arg682fs|2090/3443|2043/2313|681/770||WARNING_TRANSCRIPT_MULTIPLE_STOP_CODONS,C|fra…	LOF=(KIRREL3|GeneID:103248796|3|1.00)	GT	1|0
NC_023642.1	17576561	CA	C	PASS	DP=56	VT=DEL	ANN=C|frameshift_variant|HIGH|KIRREL3|GeneID:103248796|transcript|XM_008021446.1|protein_coding|9/17|c.1059delT|p.Phe353fs|1419/3781|1059/2337|353/778||WARNING_TRANSCRIPT_MULTIPLE_STOP_CODONS,C|frameshift_variant|HIGH|KIRREL3|GeneID:103248796|transcript|XM_008021447.1|protein_coding|8/16|c.960delT|p.Phe320fs|1006/3443|960/2313|320/770||WARNING_TRANSCRIPT_MULTIPLE_STOP_CODONS,C|frameshift_variant|…	LOF=(KIRREL3|GeneID:103248796|3|1.00)	GT	1|0
NC_023642.1	17579087	TAA	T	PASS	DP=56	VT=DEL	ANN=T|frameshift_variant|HIGH|KIRREL3|GeneID:103248796|transcript|XM_008021446.1|protein_coding|8/17|c.919_920delTT|p.Leu307fs|1280/3781|919/2337|307/778||WARNING_TRANSCRIPT_MULTIPLE_STOP_CODONS,T|frameshift_variant|HIGH|KIRREL3|GeneID:103248796|transcript|XM_008021447.1|protein_coding|7/16|c.820_821delTT|p.Leu274fs|867/3443|820/2313|274/770||WARNING_TRANSCRIPT_MULTIPLE_STOP_CODONS,T|frameshift_v…	LOF=(KIRREL3|GeneID:103248796|3|1.00)	GT	1|0
NC_023642.1	17594886	G	GC	PASS	DP=74	VT=INS	ANN=GC|frameshift_variant|HIGH|FNBP4|GeneID:103235894|transcript|XM_007999075.1|protein_coding|13/15|c.2249dupC|p.Ala751fs|2337/2944|2250/2805|750/934||INFO_REALIGN_3_PRIME,GC|frameshift_variant|HIGH|FNBP4|GeneID:103235894|transcript|XM_007999096.1|protein_coding|13/15|c.1970dupC|p.Ala658fs|2154/2756|1971/2526|657/841||INFO_REALIGN_3_PRIME,GC|frameshift_variant|HIGH|FNBP4|GeneID:103235894|transcr…	LOF=(FNBP4|GeneID:103235894|4|0.75)	GT	0|1
NC_023642.1	17647352	G	GAA	PASS	DP=52	VT=INS	ANN=GAA|frameshift_variant|HIGH|AGBL2|GeneID:103235919|transcript|XM_007999143.1|protein_coding|14/21|c.2083_2084dupAA|p.Lys696fs|3056/3802|2085/2811|695/936||INFO_REALIGN_3_PRIME,GAA|frameshift_variant|HIGH|AGBL2|GeneID:103235919|transcript|XM_007999228.1|protein_coding|14/18|c.2083_2084dupAA|p.Lys696fs|3056/3716|2085/2553|695/850||INFO_REALIGN_3_PRIME,GAA|frameshift_variant|HIGH|AGBL2|GeneID:10…	LOF=(AGBL2|GeneID:103235919|15|1.00)	GT	0|1
NC_023642.1	17725031	CGCCCGCA	C	PASS	DP=108	VT=DEL	ANN=C|frameshift_variant|HIGH|C1QTNF4|GeneID:103235986|transcript|XM_007999293.1|protein_coding|3/4|c.148_154delCGCAGCC|p.Arg50fs|650/1853|148/1197|50/398||INFO_REALIGN_3_PRIME,C|intron_variant|MODIFIER|KIRREL3|GeneID:103248796|transcript|XM_008021446.1|protein_coding|1/16|c.56-37493_56-37487delTGCGGGC||||||WARNING_TRANSCRIPT_MULTIPLE_STOP_CODONS,C|intron_variant|MODIFIER|KIRREL3|GeneID:103248796…	LOF=(C1QTNF4|GeneID:103235986|1|1.00)	GT	1|0
NC_023642.1	17729556	G	GC	PASS	DP=75	VT=INS	ANN=GC|frameshift_variant|HIGH|C1QTNF4|GeneID:103235986|transcript|XM_007999293.1|protein_coding|4/4|c.726dupC|p.Glu243fs|1229/1853|727/1197|243/398||INFO_REALIGN_3_PRIME,GC|downstream_gene_variant|MODIFIER|FAM180B|GeneID:103235968|transcript|XM_007999260.1|protein_coding||c.*1807dupG|||||1092|,GC|downstream_gene_variant|MODIFIER|FAM180B|GeneID:103235968|transcript|XM_007999266.1|protein_coding||…	LOF=(C1QTNF4|GeneID:103235986|1|1.00)	GT	0|1
NC_023642.1	17731960	GA	G	PASS	DP=65	VT=DEL	ANN=G|frameshift_variant|HIGH|FAM180B|GeneID:103235968|transcript|XM_007999260.1|protein_coding|3/3|c.285delT|p.Pro96fs|934/2246|285/882|95/293||,G|frameshift_variant|HIGH|FAM180B|GeneID:103235968|transcript|XM_007999266.1|protein_coding|3/3|c.285delT|p.Pro96fs|934/2246|285/882|95/293||,G|frameshift_variant|HIGH|FAM180B|GeneID:103235968|transcript|XM_007999275.1|protein_coding|3/3|c.285delT|p.Pro…	LOF=(FAM180B|GeneID:103235968|4|0.75)	GT	1|0
NC_023642.1	17745537	CT	C	PASS	DP=61	VT=DEL	ANN=C|frameshift_variant|HIGH|KBTBD4|GeneID:103235989|transcript|XM_007999309.1|protein_coding|3/3|c.909delT|p.Ala304fs|1617/3073|909/1632|303/543||,C|frameshift_variant|HIGH|KBTBD4|GeneID:103235989|transcript|XM_007999313.1|protein_coding|4/4|c.882delT|p.Ala295fs|955/2411|882/1605|294/534||,C|frameshift_variant|HIGH|KBTBD4|GeneID:103235989|transcript|XM_007999320.1|protein_coding|4/4|c.834delT|p…	LOF=(KBTBD4|GeneID:103235989|6|1.00)	GT	1|0
NC_023642.1	17845339	GT	G	PASS	DP=71	VT=DEL	ANN=G|frameshift_variant|HIGH|CELF1|GeneID:103236028|transcript|XM_007999378.1|protein_coding|14/15|c.1320delT|p.Phe440fs|3463/9970|1320/1545|440/514||INFO_REALIGN_3_PRIME,G|frameshift_variant|HIGH|CELF1|GeneID:103236028|transcript|XM_007999413.1|protein_coding|14/16|c.1320delT|p.Phe440fs|3464/9883|1320/1545|440/514||INFO_REALIGN_3_PRIME,G|frameshift_variant|HIGH|CELF1|GeneID:103236028|transcript…	LOF=(CELF1|GeneID:103236028|22|0.77)	GT	1|0
NC_023642.1	17885185	CT	C	PASS	DP=71	VT=DEL	ANN=C|frameshift_variant|HIGH|PSMC3|GeneID:103236098|transcript|XM_007999516.1|protein_coding|7/12|c.732delT|p.Lys245fs|921/1574|732/1320|244/439||,C|frameshift_variant|HIGH|PSMC3|GeneID:103236098|transcript|XM_007999525.1|protein_coding|7/12|c.627delT|p.Lys210fs|680/1333|627/1215|209/404||,C|intron_variant|MODIFIER|KIRREL3|GeneID:103248796|transcript|XM_008021446.1|protein_coding|1/16|c.56-19764…	LOF=(PSMC3|GeneID:103236098|2|1.00)	GT	1|0
NC_023642.1	18019718	T	TC	PASS	DP=45	VT=INS	ANN=TC|frameshift_variant|HIGH|MADD|GeneID:103236152|transcript|XM_007999643.1|protein_coding|20/36|c.3235dupG|p.Asp1079fs|3568/6156|3235/4944|1079/1647||,TC|frameshift_variant|HIGH|MADD|GeneID:103236152|transcript|XM_007999673.1|protein_coding|19/33|c.3175dupG|p.Asp1059fs|3507/5978|3175/4767|1059/1588||,TC|frameshift_variant|HIGH|MADD|GeneID:103236152|transcript|XM_007999675.1|protein_coding|19/…	LOF=(MADD|GeneID:103236152|16|1.00)	GT	0|1
NC_023642.1	18040665	G	A	PASS	DP=72	VT=SNP	HC=7.313	ANN=A|splice_donor_variant&intron_variant|HIGH|MADD|GeneID:103236152|transcript|XM_007999646.1|protein_coding|1/35|c.-89+2C>T||||||,A|upstream_gene_variant|MODIFIER|MADD|GeneID:103236152|transcript|XM_007999643.1|protein_coding||c.-426C>T|||||93|,A|upstream_gene_variant|MODIFIER|MADD|GeneID:103236152|transcript|XM_007999673.1|protein_coding||c.-426C>T|||||94|,A|upstream_gene_variant|MODIFIER|MADD…	LOF=(MADD|GeneID:103236152|16|0.06)	GT	1|1
NC_023642.1	18094663	A	AG	PASS	DP=70	VT=INS	ANN=AG|frameshift_variant|HIGH|DDB2|GeneID:103236219|transcript|XM_007999740.1|protein_coding|3/10|c.327dupC|p.Phe110fs|532/1861|327/1284|109/427||,AG|frameshift_variant|HIGH|DDB2|GeneID:103236219|transcript|XM_007999746.1|protein_coding|3/9|c.327dupC|p.Phe110fs|533/1697|327/1119|109/372||,AG|intron_variant|MODIFIER|KIRREL3|GeneID:103248796|transcript|XM_008021446.1|protein_coding|1/16|c.55+27797…	LOF=(DDB2|GeneID:103236219|2|1.00)	GT	0|1
NC_023642.1	18412054	G	GC	PASS	DP=63	VT=INS	ANN=GC|frameshift_variant|HIGH|LRP4|GeneID:103236333|transcript|XM_007999916.1|protein_coding|4/37|c.322dupC|p.Arg108fs|412/8721|323/5562|108/1853||INFO_REALIGN_3_PRIME,GC|intragenic_variant|MODIFIER|EXPH5|GeneID:103248407|gene_variant|GeneID:103248407|||n.18412055dupG||||||	LOF=(LRP4|GeneID:103236333|1|1.00)	GT	0|1
NC_023642.1	18434372	T	TG	PASS	DP=106	VT=INS	ANN=TG|frameshift_variant|HIGH|LRP4|GeneID:103236333|transcript|XM_007999916.1|protein_coding|27/37|c.3562dupG|p.Glu1188fs|3652/8721|3563/5562|1188/1853||INFO_REALIGN_3_PRIME,TG|intragenic_variant|MODIFIER|EXPH5|GeneID:103248407|gene_variant|GeneID:103248407|||n.18434373dupC||||||,TG|intragenic_variant|MODIFIER|LOC103248803|GeneID:103248803_circ|gene_variant|GeneID:103248803_circ|||n.18434378dupG…	LOF=(LRP4|GeneID:103236333|1|1.00)	GT	0|1
NC_023642.1	18461591	GA	G	PASS	DP=93	VT=DEL	ANN=G|frameshift_variant|HIGH|LOC103236322|GeneID:103236322|transcript|XM_007999897.1|protein_coding|1/4|c.178delT|p.Ser60fs|1081/2152|178/627|60/208||,G|intron_variant|MODIFIER|LRP4|GeneID:103236333|transcript|XM_007999916.1|protein_coding|36/36|c.5230-9518delA||||||INFO_REALIGN_3_PRIME,G|intron_variant|MODIFIER|LOC103236322|GeneID:103236322|transcript|XM_007999903.1|protein_coding|1/3|c.95+83de…	LOF=(LOC103236322|GeneID:103236322|2|0.50)	GT	1|0
NC_023642.1	18534952	T	TC	PASS	DP=59	VT=INS	ANN=TC|frameshift_variant|HIGH|CKAP5|GeneID:103236340|transcript|XM_007999933.1|protein_coding|14/43|c.1805dupC|p.Thr603fs|1823/6590|1806/6099|602/2032||INFO_REALIGN_3_PRIME,TC|frameshift_variant|HIGH|CKAP5|GeneID:103236340|transcript|XM_007999929.1|protein_coding|11/40|c.1382dupC|p.Thr462fs|1383/6150|1383/5676|461/1891||INFO_REALIGN_3_PRIME,TC|intragenic_variant|MODIFIER|EXPH5|GeneID:103248407|g…	LOF=(CKAP5|GeneID:103236340|2|1.00)	GT	0|1
NC_023642.1	18564572	G	GT	PASS	DP=53	VT=INS	ANN=GT|frameshift_variant&stop_gained|HIGH|CKAP5|GeneID:103236340|transcript|XM_007999933.1|protein_coding|29/43|c.3762dupT|p.Asp1255fs|3780/6590|3763/6099|1255/2032||INFO_REALIGN_3_PRIME,GT|frameshift_variant&stop_gained|HIGH|CKAP5|GeneID:103236340|transcript|XM_007999929.1|protein_coding|26/40|c.3339dupT|p.Asp1114fs|3340/6150|3340/5676|1114/1891||INFO_REALIGN_3_PRIME,GT|intragenic_variant|MODIF…	LOF=(CKAP5|GeneID:103236340|2|1.00)	NMD=(CKAP5|GeneID:103236340|2|1.00)	GT	0|1
NC_023642.1	18634930	A	AG	PASS	DP=73	VT=INS	ANN=AG|frameshift_variant|HIGH|ARHGAP1|GeneID:103236365|transcript|XM_007999965.1|protein_coding|4/14|c.472dupG|p.Ala158fs|473/3528|473/1572|158/523||INFO_REALIGN_3_PRIME,AG|frameshift_variant|HIGH|ARHGAP1|GeneID:103236365|transcript|XM_007999972.1|protein_coding|4/14|c.445dupG|p.Ala149fs|446/3501|446/1545|149/514||INFO_REALIGN_3_PRIME,AG|intron_variant|MODIFIER|ARHGAP1|GeneID:103236365|transcrip…	LOF=(ARHGAP1|GeneID:103236365|3|0.67)	GT	0|1
NC_023642.1	18645401	G	GCC	PASS	DP=64	VT=INS	ANN=GCC|frameshift_variant|HIGH|ARHGAP1|GeneID:103236365|transcript|XM_007999965.1|protein_coding|9/14|c.960_961dupCC|p.Leu321fs|962/3528|962/1572|321/523||INFO_REALIGN_3_PRIME,GCC|frameshift_variant|HIGH|ARHGAP1|GeneID:103236365|transcript|XM_007999972.1|protein_coding|9/14|c.933_934dupCC|p.Leu312fs|935/3501|935/1545|312/514||INFO_REALIGN_3_PRIME,GCC|frameshift_variant|HIGH|ARHGAP1|GeneID:103236…	LOF=(ARHGAP1|GeneID:103236365|3|1.00)	GT	0|1
NC_023642.1	18667407	G	GAA	PASS	DP=50	VT=INS	ANN=GAA|frameshift_variant|HIGH|ATG13|GeneID:103236386|transcript|XM_007999997.1|protein_coding|9/17|c.768_769dupTT|p.Ser257fs|789/3862|769/1653|257/550||,GAA|frameshift_variant|HIGH|ATG13|GeneID:103236386|transcript|XM_008000039.1|protein_coding|9/17|c.768_769dupTT|p.Ser257fs|789/3820|769/1611|257/536||,GAA|frameshift_variant|HIGH|ATG13|GeneID:103236386|transcript|XM_008000044.1|protein_coding|9…	LOF=(ATG13|GeneID:103236386|13|1.00)	GT	0|1
NC_023642.1	18943465	G	GC	PASS	DP=68	VT=INS	ANN=GC|frameshift_variant|HIGH|CHRM4|GeneID:103236497|transcript|XM_008000215.1|protein_coding|2/2|c.830dupC|p.Pro278fs|1056/2973|831/1440|277/479||INFO_REALIGN_3_PRIME,GC|frameshift_variant|HIGH|CHRM4|GeneID:103236497|transcript|XM_008000222.1|protein_coding|2/2|c.830dupC|p.Pro278fs|969/2886|831/1440|277/479||INFO_REALIGN_3_PRIME,GC|downstream_gene_variant|MODIFIER|MDK|GeneID:103236472|transcrip…	LOF=(CHRM4|GeneID:103236497|2|1.00)	GT	0|1
NC_023642.1	18950166	T	TG	PASS	DP=39	VT=INS	ANN=TG|frameshift_variant|HIGH|DGKZ|GeneID:103236508|transcript|XM_008000229.1|protein_coding|29/29|c.3372dupC|p.Arg1125fs|4510/4763|3372/3561|1124/1186||,TG|frameshift_variant|HIGH|DGKZ|GeneID:103236508|transcript|XM_008000261.1|protein_coding|29/31|c.3275dupC|p.Glu1093fs|4413/4727|3275/3519|1092/1172||,TG|frameshift_variant|HIGH|DGKZ|GeneID:103236508|transcript|XM_008000265.1|protein_coding|29/…	LOF=(DGKZ|GeneID:103236508|15|0.93)	GT	0|1
NC_023642.1	19010204	G	GCC	PASS	DP=48	VT=INS	ANN=GCC|frameshift_variant|HIGH|CREB3L1|GeneID:103236571|transcript|XM_008000336.1|protein_coding|11/12|c.1370_1371dupGG|p.Pro458fs|1840/2704|1371/1560|457/519||,GCC|intragenic_variant|MODIFIER|EXPH5|GeneID:103248407|gene_variant|GeneID:103248407|||n.19010206_19010205dupGG||||||	LOF=(CREB3L1|GeneID:103236571|1|1.00)	GT	0|1
NC_023642.1	19415499	C	CG	PASS	DP=55	VT=INS	ANN=CG|frameshift_variant|HIGH|GYLTL1B|GeneID:103236666|transcript|XM_008000519.1|protein_coding|10/14|c.1282dupC|p.Arg428fs|1608/2754|1282/2166|428/721||,CG|frameshift_variant|HIGH|GYLTL1B|GeneID:103236666|transcript|XM_008000523.1|protein_coding|11/15|c.1189dupC|p.Arg397fs|1515/4759|1189/2073|397/690||,CG|frameshift_variant|HIGH|GYLTL1B|GeneID:103236666|transcript|XM_008000522.1|protein_coding|…	LOF=(GYLTL1B|GeneID:103236666|3|1.00)	GT	0|1
NC_023642.1	19439634	T	TG	PASS	DP=51	VT=INS	ANN=TG|frameshift_variant|HIGH|MAPK8IP1|GeneID:103236686|transcript|XM_008000528.1|protein_coding|6/13|c.715dupC|p.Gln239fs|1095/3310|715/2193|239/730||,TG|frameshift_variant|HIGH|MAPK8IP1|GeneID:103236686|transcript|XM_008000530.1|protein_coding|5/12|c.658dupC|p.Gln220fs|989/3208|658/2136|220/711||,TG|frameshift_variant|HIGH|MAPK8IP1|GeneID:103236686|transcript|XM_008000537.1|protein_coding|5/12…	LOF=(MAPK8IP1|GeneID:103236686|4|1.00)	GT	0|1
NC_023642.1	19615707	T	C	PASS	DP=59	VT=SNP	HC=3.657	ANN=C|splice_acceptor_variant&intron_variant|HIGH|ETS1|GeneID:103248809|transcript|XM_008021456.1|protein_coding|6/10|c.731-1A>G||||||WARNING_TRANSCRIPT_MULTIPLE_STOP_CODONS,C|splice_acceptor_variant&intron_variant|HIGH|ETS1|GeneID:103248809|transcript|XM_008021462.1|protein_coding|4/8|c.506-1A>G||||||WARNING_TRANSCRIPT_MULTIPLE_STOP_CODONS,C|splice_acceptor_variant&intron_variant|HIGH|ETS1|GeneI…	LOF=(ETS1|GeneID:103248809|6|1.00)	GT	0|1
NC_023642.1	19943719	A	AT	PASS	DP=56	VT=INS	ANN=AT|frameshift_variant|HIGH|FLI1|GeneID:103248819|transcript|XM_008021484.1|protein_coding|10/10|c.1233dupT|p.Val412fs|1234/2866|1234/1431|412/476||WARNING_TRANSCRIPT_MULTIPLE_STOP_CODONS&INFO_REALIGN_3_PRIME,AT|frameshift_variant|HIGH|FLI1|GeneID:103248819|transcript|XP_008019676.1|protein_coding|9/9|c.1161dupT|p.Val388fs|1162/1359|1162/1359|388/452||WARNING_TRANSCRIPT_MULTIPLE_STOP_CODONS&IN…	LOF=(FLI1|GeneID:103248819|4|0.75)	GT	0|1
NC_023642.1	19957824	C	CG	PASS	DP=83	VT=INS	ANN=CG|frameshift_variant|HIGH|LOC103248816|GeneID:103248816|transcript|XM_008021480.1|protein_coding|3/3|c.512dupC|p.Leu172fs|652/1304|512/621|171/206||WARNING_TRANSCRIPT_MULTIPLE_STOP_CODONS,CG|3_prime_UTR_variant|MODIFIER|LOC103248816|GeneID:103248816|transcript|XM_008021483.1|protein_coding|3/3|c.*45dupC|||||45|WARNING_TRANSCRIPT_MULTIPLE_STOP_CODONS,CG|3_prime_UTR_variant|MODIFIER|LOC1032488…	LOF=(LOC103248816|GeneID:103248816|3|0.33)	GT	0|1
NC_023642.1	19958144	TA	T	PASS	DP=76	VT=DEL	ANN=T|frameshift_variant|HIGH|LOC103248816|GeneID:103248816|transcript|XM_008021480.1|protein_coding|3/3|c.192delT|p.Phe64fs|332/1304|192/621|64/206||WARNING_TRANSCRIPT_MULTIPLE_STOP_CODONS,T|frameshift_variant&stop_lost|HIGH|LOC103248816|GeneID:103248816|transcript|XM_008021483.1|protein_coding|3/3|c.139delT|p.Ter47fs|279/631|139/414|47/137||WARNING_TRANSCRIPT_MULTIPLE_STOP_CODONS,T|frameshift_v…	LOF=(LOC103248816|GeneID:103248816|3|1.00)	GT	1|0
NC_023642.1	19986057	C	T	PASS	DP=71	VT=SNP	HC=7.313	ANN=T|splice_donor_variant&intron_variant|HIGH|KCNJ1|GeneID:103248815|transcript|XM_008021475.1|protein_coding|1/1|c.39+2G>A||||||WARNING_TRANSCRIPT_MULTIPLE_STOP_CODONS,T|intron_variant|MODIFIER|KCNJ1|GeneID:103248815|transcript|XM_008021473.1|protein_coding|2/2|c.124-12551G>A||||||WARNING_TRANSCRIPT_MULTIPLE_STOP_CODONS,T|intron_variant|MODIFIER|KCNJ1|GeneID:103248815|transcript|XM_008021478.1|…	LOF=(KCNJ1|GeneID:103248815|7|0.14)	GT	1|1
NC_023642.1	20046460	CAAATTTTGATGATT	C	PASS	DP=40	VT=DEL	ANN=C|frameshift_variant|HIGH|KCNJ5|GeneID:103248811|transcript|XM_008021465.1|protein_coding|1/3|c.452_465delTTTTGATGATTAAA|p.Ile151fs|452/1342|452/1332|151/443||WARNING_TRANSCRIPT_MULTIPLE_STOP_CODONS&INFO_REALIGN_3_PRIME,C|frameshift_variant|HIGH|KCNJ5|GeneID:103248811|transcript|XM_008021469.1|protein_coding|1/2|c.452_465delTTTTGATGATTAAA|p.Ile151fs|452/2284|452/1293|151/430||WARNING_TRANSCRI…	LOF=(KCNJ5|GeneID:103248811|8|0.75)	GT	1|0
NC_023642.1	20079963	G	GT	PASS	DP=31	VT=INS	ANN=GT|frameshift_variant|HIGH|TP53AIP1|GeneID:103248810|transcript|XM_008021464.1|protein_coding|1/3|c.159dupA|p.Gln54fs|175/599|159/406|53/134||WARNING_TRANSCRIPT_MULTIPLE_STOP_CODONS,GT|intron_variant|MODIFIER|SYT13|GeneID:103236846|transcript|XM_008000705.1|protein_coding|1/5|c.184-7098dupT||||||INFO_REALIGN_3_PRIME,GT|intron_variant|MODIFIER|KCNJ5|GeneID:103248811|transcript|XM_008021466.1|p…	LOF=(TP53AIP1|GeneID:103248810|1|1.00)	GT	0|1
NC_023642.1	20080081	GGTTTGTGTGTGTGTGT	G	PASS	DP=41	VT=DEL	ANN=G|frameshift_variant|HIGH|TP53AIP1|GeneID:103248810|transcript|XM_008021464.1|protein_coding|1/3|c.26_41delACACACACACACAAAC|p.His9fs|57/599|26/406|9/134||WARNING_TRANSCRIPT_MULTIPLE_STOP_CODONS,G|intron_variant|MODIFIER|SYT13|GeneID:103236846|transcript|XM_008000705.1|protein_coding|1/5|c.184-6982_184-6967delTTGTGTGTGTGTGTGT||||||INFO_REALIGN_3_PRIME,G|intron_variant|MODIFIER|KCNJ5|GeneID:103…	LOF=(TP53AIP1|GeneID:103248810|1|1.00)	GT	1|0
NC_023642.1	20080084	TTG	T	PASS	DP=44	VT=DEL	ANN=T|frameshift_variant|HIGH|TP53AIP1|GeneID:103248810|transcript|XM_008021464.1|protein_coding|1/3|c.37_38delCA|p.Gln13fs|54/599|37/406|13/134||WARNING_TRANSCRIPT_MULTIPLE_STOP_CODONS,T|intron_variant|MODIFIER|SYT13|GeneID:103236846|transcript|XM_008000705.1|protein_coding|1/5|c.184-6943_184-6942delTG||||||INFO_REALIGN_3_PRIME,T|intron_variant|MODIFIER|KCNJ5|GeneID:103248811|transcript|XM_00802…	LOF=(TP53AIP1|GeneID:103248810|1|1.00)	GT	1|0
NC_023642.1	20113722	GT	G	PASS	DP=67	VT=DEL	ANN=G|frameshift_variant|HIGH|ARHGAP32|GeneID:103248822|transcript|XM_008021488.1|protein_coding|24/24|c.4671delA|p.Lys1557fs|4792/9864|4671/6372|1557/2123||WARNING_TRANSCRIPT_MULTIPLE_STOP_CODONS,G|frameshift_variant|HIGH|ARHGAP32|GeneID:103248822|transcript|XM_008021497.1|protein_coding|13/13|c.3582delA|p.Lys1194fs|4865/9937|3582/5283|1194/1760||WARNING_TRANSCRIPT_MULTIPLE_STOP_CODONS,G|framesh…	LOF=(ARHGAP32|GeneID:103248822|9|1.00)	GT	1|0
NC_023642.1	20116172	TTATA	T	PASS	DP=47	VT=DEL	ANN=T|frameshift_variant|HIGH|ARHGAP32|GeneID:103248822|transcript|XM_008021488.1|protein_coding|23/24|c.3529_3532delTATA|p.Tyr1177fs|3653/9864|3529/6372|1177/2123||WARNING_TRANSCRIPT_MULTIPLE_STOP_CODONS,T|frameshift_variant|HIGH|ARHGAP32|GeneID:103248822|transcript|XM_008021497.1|protein_coding|12/13|c.2440_2443delTATA|p.Tyr814fs|3726/9937|2440/5283|814/1760||WARNING_TRANSCRIPT_MULTIPLE_STOP_CO…	LOF=(ARHGAP32|GeneID:103248822|9|1.00)	GT	1|0
NC_023642.1	20119786	C	CG	PASS	DP=62	VT=INS	ANN=CG|frameshift_variant|HIGH|LOC103236852|GeneID:103236852|transcript|XM_008000723.1|protein_coding|7/7|c.1320dupC|p.Val441fs|1559/1853|1320/1434|440/477||,CG|frameshift_variant|HIGH|LOC103236852|GeneID:103236852|transcript|XM_008000730.1|protein_coding|7/7|c.1320dupC|p.Val441fs|1409/1703|1320/1434|440/477||,CG|upstream_gene_variant|MODIFIER|LOC103242100|GeneID:103242100|transcript|XM_008009777…	LOF=(LOC103236852|GeneID:103236852|3|0.67)	GT	0|1
NC_023642.1	20121088	C	CAAAA	PASS	DP=33	VT=INS	ANN=CAAAA|frameshift_variant|HIGH|ARHGAP32|GeneID:103248822|transcript|XM_008021488.1|protein_coding|21/24|c.2136_2137insTTTT|p.Gly713fs|2257/9864|2136/6372|712/2123||WARNING_TRANSCRIPT_MULTIPLE_STOP_CODONS,CAAAA|frameshift_variant|HIGH|ARHGAP32|GeneID:103248822|transcript|XM_008021497.1|protein_coding|10/13|c.1047_1048insTTTT|p.Gly350fs|2330/9937|1047/5283|349/1760||WARNING_TRANSCRIPT_MULTIPLE_S…	LOF=(ARHGAP32|GeneID:103248822|9|1.00)	GT	0|1
NC_023642.1	20123321	GA	G	PASS	DP=66	VT=DEL	ANN=G|frameshift_variant&splice_region_variant|HIGH|ARHGAP32|GeneID:103248822|transcript|XM_008021488.1|protein_coding|20/24|c.1978delT|p.Ser660fs|2099/9864|1978/6372|660/2123||WARNING_TRANSCRIPT_MULTIPLE_STOP_CODONS,G|frameshift_variant&splice_region_variant|HIGH|ARHGAP32|GeneID:103248822|transcript|XM_008021497.1|protein_coding|9/13|c.889delT|p.Ser297fs|2172/9937|889/5283|297/1760||WARNING_TRAN…	LOF=(ARHGAP32|GeneID:103248822|9|1.00)	GT	1|0
NC_023642.1	20188973	GA	G	PASS	DP=62	VT=DEL	ANN=G|frameshift_variant|HIGH|ARHGAP32|GeneID:103248822|transcript|XM_008021488.1|protein_coding|12/24|c.1035delT|p.Pro346fs|1156/9864|1035/6372|345/2123||WARNING_TRANSCRIPT_MULTIPLE_STOP_CODONS,G|frameshift_variant|HIGH|ARHGAP32|GeneID:103248822|transcript|XM_008021490.1|protein_coding|11/23|c.981delT|p.Pro328fs|1533/10241|981/6318|327/2105||WARNING_TRANSCRIPT_MULTIPLE_STOP_CODONS,G|frameshift_v…	LOF=(ARHGAP32|GeneID:103248822|9|0.78)	GT	1|0
NC_023642.1	20210147	ATATATGTATG	A	PASS	DP=41	VT=DEL	ANN=A|frameshift_variant&splice_acceptor_variant&splice_region_variant&intron_variant|HIGH|ARHGAP32|GeneID:103248822|transcript|XM_008021488.1|protein_coding|11/24|c.886-2_893delCATACATATA|p.Ile299fs|1014/9864|886/6372|296/2123||WARNING_TRANSCRIPT_MULTIPLE_STOP_CODONS,A|frameshift_variant&splice_acceptor_variant&splice_region_variant&intron_variant|HIGH|ARHGAP32|GeneID:103248822|transcript|XM_008…	LOF=(ARHGAP32|GeneID:103248822|9|0.78)	GT	1|0
NC_023642.1	20940858	AT	A	PASS	DP=78	VT=DEL	ANN=A|frameshift_variant|HIGH|NFRKB|GeneID:103248826|transcript|XM_008021506.1|protein_coding|22/25|c.3589delA|p.Ile1197fs|4035/5350|3589/3975|1197/1324||WARNING_TRANSCRIPT_MULTIPLE_STOP_CODONS,A|frameshift_variant|HIGH|NFRKB|GeneID:103248826|transcript|XM_008021507.1|protein_coding|23/26|c.3550delA|p.Ile1184fs|4524/5839|3550/3936|1184/1311||WARNING_TRANSCRIPT_MULTIPLE_STOP_CODONS,A|frameshift_va…	LOF=(NFRKB|GeneID:103248826|3|1.00)	GT	1|0
NC_023642.1	21003523	CTCTT	C	PASS	DP=51	VT=DEL	ANN=C|frameshift_variant|HIGH|PRDM10|GeneID:103248828|transcript|XM_008021510.1|protein_coding|14/22|c.2022_2025delAAGA|p.Glu676fs|3517/5755|2022/3477|674/1158||WARNING_TRANSCRIPT_MULTIPLE_STOP_CODONS,C|frameshift_variant|HIGH|PRDM10|GeneID:103248828|transcript|XM_008021518.1|protein_coding|9/16|c.1827_1830delAAGA|p.Glu611fs|1935/4032|1827/3141|609/1046||WARNING_TRANSCRIPT_MULTIPLE_STOP_CODONS,C|…	LOF=(PRDM10|GeneID:103248828|9|1.00)	GT	1|0
NC_023642.1	21005096	T	TG	PASS	DP=58	VT=INS	ANN=TG|frameshift_variant|HIGH|PRDM10|GeneID:103248828|transcript|XM_008021510.1|protein_coding|13/22|c.1879dupC|p.His627fs|3371/5755|1879/3477|627/1158||WARNING_TRANSCRIPT_MULTIPLE_STOP_CODONS,TG|frameshift_variant|HIGH|PRDM10|GeneID:103248828|transcript|XM_008021518.1|protein_coding|8/16|c.1684dupC|p.His562fs|1789/4032|1684/3141|562/1046||WARNING_TRANSCRIPT_MULTIPLE_STOP_CODONS,TG|frameshift_va…	LOF=(PRDM10|GeneID:103248828|9|1.00)	GT	0|1
NC_023642.1	21009655	GC	G	PASS	DP=54	VT=DEL	ANN=G|frameshift_variant|HIGH|PRDM10|GeneID:103248828|transcript|XM_008021510.1|protein_coding|12/22|c.1535delG|p.Gly512fs|3027/5755|1535/3477|512/1158||WARNING_TRANSCRIPT_MULTIPLE_STOP_CODONS,G|frameshift_variant|HIGH|PRDM10|GeneID:103248828|transcript|XM_008021517.1|protein_coding|8/18|c.1352delG|p.Gly451fs|1458/4147|1352/3255|451/1084||WARNING_TRANSCRIPT_MULTIPLE_STOP_CODONS,G|frameshift_varia…	LOF=(PRDM10|GeneID:103248828|9|0.67)	GT	1|0
NC_023642.1	21022730	CTT	C	PASS	DP=35	VT=DEL	ANN=C|frameshift_variant|HIGH|PRDM10|GeneID:103248828|transcript|XM_008021510.1|protein_coding|7/22|c.853_854delAA|p.Lys285fs|2346/5755|853/3477|285/1158||WARNING_TRANSCRIPT_MULTIPLE_STOP_CODONS,C|frameshift_variant|HIGH|PRDM10|GeneID:103248828|transcript|XM_008021518.1|protein_coding|3/16|c.670_671delAA|p.Lys224fs|776/4032|670/3141|224/1046||WARNING_TRANSCRIPT_MULTIPLE_STOP_CODONS,C|frameshift_v…	LOF=(PRDM10|GeneID:103248828|9|1.00)	GT	1|0
NC_023642.1	21127354	CT	C	PASS	DP=52	VT=DEL	ANN=C|frameshift_variant|HIGH|LOC103236980|GeneID:103236980|transcript|XM_008000909.1|protein_coding|13/14|c.2048delA|p.Lys683fs|2099/3434|2048/2256|683/751||,C|frameshift_variant|HIGH|LOC103236980|GeneID:103236980|transcript|XM_008000918.1|protein_coding|13/14|c.2048delA|p.Lys683fs|2088/2489|2048/2250|683/749||,C|frameshift_variant|HIGH|LOC103236980|GeneID:103236980|transcript|XM_008000925.1|pro…	LOF=(LOC103236980|GeneID:103236980|3|1.00)	GT	1|0
NC_023642.1	21249981	AT	A	PASS	DP=73	VT=DEL	ANN=A|frameshift_variant|HIGH|LOC103236980|GeneID:103236980|transcript|XM_008000909.1|protein_coding|5/14|c.954delA|p.Lys318fs|1005/3434|954/2256|318/751||,A|frameshift_variant|HIGH|LOC103236980|GeneID:103236980|transcript|XM_008000918.1|protein_coding|5/14|c.954delA|p.Lys318fs|994/2489|954/2250|318/749||,A|frameshift_variant|HIGH|LOC103236980|GeneID:103236980|transcript|XM_008000925.1|protein_co…	LOF=(LOC103236980|GeneID:103236980|3|1.00)	GT	1|0
NC_023642.1	21268187	CT	C	PASS	DP=59	VT=DEL	ANN=C|frameshift_variant|HIGH|ST14|GeneID:103248837|transcript|XM_008021529.1|protein_coding|3/19|c.351delT|p.Arg118fs|538/3276|351/2568|117/855||WARNING_TRANSCRIPT_MULTIPLE_STOP_CODONS,C|intron_variant|MODIFIER|LOC103236980|GeneID:103236980|transcript|XM_008000909.1|protein_coding|2/13|c.635+161delA||||||,C|intron_variant|MODIFIER|LOC103236980|GeneID:103236980|transcript|XM_008000918.1|protein_c…	LOF=(ST14|GeneID:103248837|1|1.00)	GT	1|0
NC_023642.1	21275822	T	TG	PASS	DP=68	VT=INS	ANN=TG|frameshift_variant|HIGH|ST14|GeneID:103248837|transcript|XM_008021529.1|protein_coding|10/19|c.1153_1154insG|p.Leu385fs|1341/3276|1154/2568|385/855||WARNING_TRANSCRIPT_MULTIPLE_STOP_CODONS,TG|intron_variant|MODIFIER|LOC103236980|GeneID:103236980|transcript|XM_008000909.1|protein_coding|1/13|c.69+5744_69+5745insC||||||,TG|intron_variant|MODIFIER|LOC103236980|GeneID:103236980|transcript|XM_0…	LOF=(ST14|GeneID:103248837|1|1.00)	GT	0|1
NC_023642.1	21277781	G	A	PASS	DP=68	VT=SNP	HC=3.657	ANN=A|stop_gained|HIGH|ST14|GeneID:103248837|transcript|XM_008021529.1|protein_coding|13/19|c.1512G>A|p.Trp504*|1699/3276|1512/2568|504/855||WARNING_TRANSCRIPT_MULTIPLE_STOP_CODONS,A|intron_variant|MODIFIER|LOC103236980|GeneID:103236980|transcript|XM_008000909.1|protein_coding|1/13|c.69+3786C>T||||||,A|intron_variant|MODIFIER|LOC103236980|GeneID:103236980|transcript|XM_008000918.1|protein_coding|…	LOF=(ST14|GeneID:103248837|1|1.00)	NMD=(ST14|GeneID:103248837|1|1.00)	GT	0|1
NC_023642.1	21288817	AGGAAGAGACACCTTATCACAGGTTT	A	PASS	DP=43	VT=DEL	ANN=A|frameshift_variant|HIGH|ST14|GeneID:103248837|transcript|XM_008021529.1|protein_coding|17/19|c.2236_2260delGAGACACCTTATCACAGGTTTGGAA|p.Glu746fs|2423/3276|2236/2568|746/855||WARNING_TRANSCRIPT_MULTIPLE_STOP_CODONS&INFO_REALIGN_3_PRIME,A|downstream_gene_variant|MODIFIER|ACCS|GeneID:103237083|transcript|XM_008001027.1|protein_coding||c.*5113_*5137delAAACCTGTGATAAGGTGTCTCTTCC|||||4908|,A|downst…	LOF=(ST14|GeneID:103248837|1|1.00)	GT	1|0
NC_023642.1	21296721	CT	C	PASS	DP=62	VT=DEL	ANN=C|frameshift_variant|HIGH|ACCS|GeneID:103237083|transcript|XM_008001027.1|protein_coding|11/15|c.1037delA|p.Gln346fs|1067/1864|1037/1605|346/534||,C|frameshift_variant|HIGH|ACCS|GeneID:103237083|transcript|XM_008001039.1|protein_coding|11/15|c.938delA|p.Gln313fs|1631/2428|938/1506|313/501||,C|frameshift_variant|HIGH|ACCS|GeneID:103237083|transcript|XM_008001047.1|protein_coding|11/15|c.938del…	LOF=(ACCS|GeneID:103237083|4|1.00)	GT	1|0
NC_023642.1	21330025	CT	C	PASS	DP=90	VT=DEL	ANN=C|frameshift_variant|HIGH|ACCSL|GeneID:103237057|transcript|XM_008000993.1|protein_coding|2/15|c.515delA|p.Gln172fs|907/2521|515/1770|172/589||,C|frameshift_variant|HIGH|ACCSL|GeneID:103237057|transcript|XM_008001016.1|protein_coding|2/15|c.452delA|p.Gln151fs|511/2125|452/1707|151/568||,C|frameshift_variant|HIGH|ACCSL|GeneID:103237057|transcript|XM_008000997.1|protein_coding|3/16|c.515delA|p.…	LOF=(ACCSL|GeneID:103237057|5|1.00)	GT	1|0
NC_023642.1	21340975	GGATGGATA	G	PASS	DP=75	VT=DEL	ANN=G|frameshift_variant|HIGH|ZBTB44|GeneID:103248834|transcript|XM_008021524.1|protein_coding|2/4|c.774_781delTATCCATC|p.Pro261fs|1053/1585|774/1296|258/431||WARNING_TRANSCRIPT_MULTIPLE_STOP_CODONS,G|frameshift_variant|HIGH|ZBTB44|GeneID:103248834|transcript|XM_008021526.1|protein_coding|2/4|c.774_781delTATCCATC|p.Pro261fs|1053/2626|774/1245|258/414||WARNING_TRANSCRIPT_MULTIPLE_STOP_CODONS,G|fra…	LOF=(ZBTB44|GeneID:103248834|4|1.00)	GT	1|0
NC_023642.1	21341252	A	ATTTTCCACAACCTTCTGGCT	PASS	DP=66	VT=INS	ANN=ATTTTCCACAACCTTCTGGCT|frameshift_variant|HIGH|ZBTB44|GeneID:103248834|transcript|XM_008021524.1|protein_coding|2/4|c.485_504dupAGCCAGAAGGTTGTGGAAAA|p.Ter169fs|776/1585|504/1296|168/431||WARNING_TRANSCRIPT_MULTIPLE_STOP_CODONS,ATTTTCCACAACCTTCTGGCT|frameshift_variant|HIGH|ZBTB44|GeneID:103248834|transcript|XM_008021526.1|protein_coding|2/4|c.485_504dupAGCCAGAAGGTTGTGGAAAA|p.Ter169fs|776/2626|5…	LOF=(ZBTB44|GeneID:103248834|4|1.00)	GT	0|1
NC_023642.1	21466358	A	AT	PASS	DP=46	VT=INS	ANN=AT|frameshift_variant&splice_region_variant|HIGH|ADAMTS8|GeneID:103248839|transcript|XM_008021531.1|protein_coding|10/10|c.2171dupA|p.Asn724fs|4272/5310|2171/2667|724/888||WARNING_TRANSCRIPT_MULTIPLE_STOP_CODONS,AT|intron_variant|MODIFIER|ALKBH3|GeneID:103237116|transcript|XM_008001065.1|protein_coding|8/9|c.661-1379dupA||||||,AT|intron_variant|MODIFIER|ADAMTS8|GeneID:103248839|transcript|XM_…	LOF=(ADAMTS8|GeneID:103248839|2|0.50)	GT	0|1
NC_023642.1	21466360	T	TTAA	PASS	DP=46	VT=INS	ANN=TTAA|splice_acceptor_variant&intron_variant|HIGH|ADAMTS8|GeneID:103248839|transcript|XM_008021531.1|protein_coding|9/9|c.2171-2_2171-1insTTA||||||WARNING_TRANSCRIPT_MULTIPLE_STOP_CODONS,TTAA|intron_variant|MODIFIER|ALKBH3|GeneID:103237116|transcript|XM_008001065.1|protein_coding|8/9|c.661-1381_661-1380insTTA||||||,TTAA|intron_variant|MODIFIER|ADAMTS8|GeneID:103248839|transcript|XM_008021530.1…	LOF=(ADAMTS8|GeneID:103248839|2|0.50)	GT	0|1
NC_023642.1	21469462	G	GT	PASS	DP=42	VT=INS	ANN=GT|frameshift_variant&splice_region_variant|HIGH|ADAMTS8|GeneID:103248839|transcript|XM_008021530.1|protein_coding|7/10|c.1918dupA|p.Thr640fs|4019/5310|1918/2667|640/888||WARNING_TRANSCRIPT_MULTIPLE_STOP_CODONS,GT|frameshift_variant&splice_region_variant|HIGH|ADAMTS8|GeneID:103248839|transcript|XM_008021531.1|protein_coding|7/10|c.1918dupA|p.Thr640fs|4019/5310|1918/2667|640/888||WARNING_TRANS…	LOF=(ADAMTS8|GeneID:103248839|2|1.00)	GT	0|1
NC_023642.1	21469544	A	ATT	PASS	DP=62	VT=INS	ANN=ATT|frameshift_variant|HIGH|ADAMTS8|GeneID:103248839|transcript|XM_008021530.1|protein_coding|7/10|c.1835_1836dupAA|p.Ter613fs|3937/5310|1836/2667|612/888||WARNING_TRANSCRIPT_MULTIPLE_STOP_CODONS,ATT|frameshift_variant|HIGH|ADAMTS8|GeneID:103248839|transcript|XM_008021531.1|protein_coding|7/10|c.1835_1836dupAA|p.Ter613fs|3937/5310|1836/2667|612/888||WARNING_TRANSCRIPT_MULTIPLE_STOP_CODONS,ATT…	LOF=(ADAMTS8|GeneID:103248839|2|1.00)	GT	0|1
NC_023642.1	21532991	C	T	PASS	DP=49	VT=SNP	HC=7.313	ANN=T|stop_gained|HIGH|ADAMTS15|GeneID:103248841|transcript|XM_008021532.1|protein_coding|6/8|c.1852C>T|p.Gln618*|1945/5887|1852/2853|618/950||WARNING_TRANSCRIPT_MULTIPLE_STOP_CODONS,T|intron_variant|MODIFIER|HSD17B12|GeneID:103237147|transcript|XM_008001111.1|protein_coding|9/10|c.685-800G>A||||||,T|intragenic_variant|MODIFIER|EXPH5|GeneID:103248407|gene_variant|GeneID:103248407|||n.21532991G>A|…	LOF=(ADAMTS15|GeneID:103248841|1|1.00)	NMD=(ADAMTS15|GeneID:103248841|1|1.00)	GT	1|1
NC_023642.1	21793023	AC	A	PASS	DP=52	VT=DEL	ANN=A|frameshift_variant|HIGH|LOC103242105|GeneID:103242105|transcript|XM_008009789.1|protein_coding|2/4|c.652delC|p.Leu218fs|652/2443|652/1416|218/471||INFO_REALIGN_3_PRIME,A|intragenic_variant|MODIFIER|EXPH5|GeneID:103248407|gene_variant|GeneID:103248407|||n.21793024delG||||||	LOF=(LOC103242105|GeneID:103242105|1|1.00)	GT	1|0
NC_023642.1	21966609	T	TAA	PASS	DP=60	VT=INS	ANN=TAA|frameshift_variant|HIGH|SNX19|GeneID:103248848|transcript|XM_008021535.1|protein_coding|1/11|c.908_909dupTT|p.Lys304fs|1472/6047|909/2979|303/992||WARNING_TRANSCRIPT_MULTIPLE_STOP_CODONS,TAA|intron_variant|MODIFIER|TTC17|GeneID:103237213|transcript|XM_008001222.1|protein_coding|13/24|c.1762-562_1762-561dupTT||||||,TAA|intron_variant|MODIFIER|TTC17|GeneID:103237213|transcript|XM_008001229.…	LOF=(SNX19|GeneID:103248848|1|1.00)	GT	0|1
NC_023642.1	22940527	G	GA	PASS	DP=58	VT=INS	ANN=GA|frameshift_variant&stop_lost|HIGH|NTM|GeneID:103248859|transcript|XM_008021538.1|protein_coding|2/10|c.108dupA|p.Ter37fs|624/2508|109/1104|37/367||WARNING_TRANSCRIPT_MULTIPLE_STOP_CODONS&INFO_REALIGN_3_PRIME,GA|frameshift_variant&stop_lost|HIGH|NTM|GeneID:103248859|transcript|XM_008021547.1|protein_coding|2/8|c.108dupA|p.Ter37fs|626/2322|109/921|37/306||WARNING_TRANSCRIPT_MULTIPLE_STOP_COD…	LOF=(NTM|GeneID:103248859|11|0.91)	GT	0|1
NC_023642.1	23362479	C	T	PASS	DP=49	VT=SNP	LC=3.657	ANN=T|stop_gained|HIGH|NTM|GeneID:103248859|transcript|XM_008021538.1|protein_coding|7/10|c.889C>T|p.Gln297*|1404/2508|889/1104|297/367||WARNING_TRANSCRIPT_MULTIPLE_STOP_CODONS,T|stop_gained|HIGH|NTM|GeneID:103248859|transcript|XM_008021539.1|protein_coding|8/11|c.862C>T|p.Gln288*|1730/2834|862/1077|288/358||WARNING_TRANSCRIPT_MULTIPLE_STOP_CODONS,T|stop_gained|HIGH|NTM|GeneID:103248859|transcrip…	LOF=(NTM|GeneID:103248859|11|0.64)	NMD=(NTM|GeneID:103248859|11|0.64)	GT	0|1
[truncated: 17,278 more rows]
