# Supplementary material for: Haplotype-resolved de novo assembly of the Vero cell line genome
Source: NPJ Vaccines. 2021 Aug 20;6:106. doi: 10.1038/s41541-021-00358-9 (PMC8379168; doi:10.1038/s41541-021-00358-9)
Supplement: Supplementary file 4 — Supplementary Data 3 [file 41541_2021_358_MOESM4_ESM.xlsx]

## Sheet: lossmanta
Scaffold	Position	Reference	Start	Variant type	Quality Score	Filter	Functional annotations(Format:ANN='Allele | Annotation | Annotation_Impact | Gene_Name | Gene_ID | Feature_Type | Feature_ID | Transcript_BioType | Rank | HGVS.c | HGVS.p | cDNA.pos / cDNA.length | CDS.pos / CDS.length | AA.pos / AA.length | Distance | ERRORS / WARNINGS / INFO' "> ; LOF='Gene_Name | Gene_ID | Number_of_transcripts_in_gene | Percent_of_transcripts_affected'">)
NC_023642.1	12623024	MantaDEL:0:10926:10941:0:1:0	C	<DEL>	513	PASS	END=12648803;SVTYPE=DEL;SVLEN=-25779;CIPOS=0,92;CIEND=0,92;HOMLEN=92;HOMSEQ=AGAACACTGTGACCTCTGGAGGGGGAGGTGGGAGGAGGCCCCTCTCCACCCAACTTACGCGCTCAGGTAGACAGAGAAGAGGTCCTGAGAAA;ANN=<DEL>|feature_ablation|HIGH|EXPH5&LOC103234513&LOC103234519&LOC103248667|GeneID:103248407&GeneID:103234513&GeneID:103234519&GeneID:103248667_circ|gene_variant|GeneID:103248407|||n.12648803_12623025del||||||,<DEL>|transcript_ab…
NC_023642.1	14426280	MantaDEL:0:6184:12229:4:1:0	T	<DEL>	517	PASS	END=14470782;SVTYPE=DEL;SVLEN=-44502;CIPOS=0,50;CIEND=0,50;HOMLEN=50;HOMSEQ=AAGCCCCAGAACCTATGAAGGTCACCTGTGCTTGAAGCTGTGCTTGCTTA;ANN=<DEL>|feature_ablation|HIGH|CLMP&EXPH5&HSPA8&LOC103235045&LOC103248692|GeneID:103248696&GeneID:103248407&GeneID:103248693&GeneID:103235045&GeneID:103248692_circ|gene_variant|GeneID:103248407|||n.14470782_14426281del||||||,<DEL>|transcript_ablation|HIGH|LOC103235045|Ge…
NC_023642.1	20963619	MantaDEL:0:17508:17510:0:0:0	T	<DEL>	729	PASS	END=20966553;SVTYPE=DEL;SVLEN=-2934;IMPRECISE;CIPOS=-336,336;CIEND=-342,342;ANN=<DEL>|exon_loss_variant&splice_region_variant|HIGH|NFRKB|GeneID:103248826|transcript|XM_008021506.1|protein_coding|1/25|c.-1202_174+1558del||||||WARNING_TRANSCRIPT_MULTIPLE_STOP_CODONS,<DEL>|exon_loss_variant&splice_region_variant|HIGH|NFRKB|GeneID:103248826|transcript|XM_008021507.1|protein_coding|2/26|c.-22+243_135+…
NC_023642.1	25390329	MantaDEL:0:19755:19755:28:0:0	CAAAGAATGACATNNNNNNNNNNCAAGAATGTACAGTAGGGAAAGAGTACTGTCTTCAATGAATGGTGTTGGGAATACTGGATATCCACATGCCAAAGAATGACATTAGACCCTTACTCATATCNNNNNNNNNNACAAAGGTACCAAGAATGTACAGTAGGGAAAGAGGACTGTCTTCAATGAATGGTGTTGGGAATACTGGATATCCACATGCA	C	999	PASS	END=25390543;SVTYPE=DEL;SVLEN=-214;CIGAR=1M214D;CIPOS=0,12;HOMLEN=12;HOMSEQ=AAAGAATGACAT;ANN=C|frameshift_variant&splice_acceptor_variant&splice_region_variant&intron_variant|HIGH|GLB1L3|GeneID:103248897|transcript|XM_008021585.1|protein_coding|12/20|c.1178-134_1257del|p.Ser393fs||1178/2058|393/685||WARNING_TRANSCRIPT_MULTIPLE_STOP_CODONS,C|frameshift_variant&splice_acceptor_variant&splice_region…
NC_023642.1	46770400	MantaDEL:0:26252:31742:0:0:0	T	<DEL>	220	PASS	END=46821973;SVTYPE=DEL;SVLEN=-51573;IMPRECISE;CIPOS=-310,311;CIEND=-299,300;ANN=<DEL>|feature_ablation|HIGH|EXPH5&LOC103239284&LOC103242191&LOC103242197&LOC103242202|GeneID:103248407&GeneID:103239284&GeneID:103242191&GeneID:103242197&GeneID:103242202|gene_variant|GeneID:103248407|||n.46821973_46770401del||||||,<DEL>|transcript_ablation|HIGH|LOC103242191|GeneID:103242191|transcript|XM_008009929.1…
NC_023643.1	37204721	MantaDEL:0:50639:89703:0:0:0	N	<DEL>	914	PASS	END=37208071;SVTYPE=DEL;SVLEN=-3350;IMPRECISE;CIPOS=-323,323;CIEND=-341,342;ANN=<DEL>|exon_loss_variant&splice_region_variant|HIGH|MAPRE1|GeneID:103248376|transcript|XM_008020719.1|protein_coding|2/7|c.-3-932_122-949del||||||,<DEL>|splice_acceptor_variant&splice_donor_variant&5_prime_UTR_truncation&exon_loss_variant&splice_region_variant&intron_variant|HIGH|MAPRE1|GeneID:103248376|transcript|XM_0…
NC_023643.1	86986323	MantaDUP:TANDEM:0:4346:123378:8:0:0	G	<DUP:TANDEM>	273	PASS	END=86990430;SVTYPE=DUP;SVLEN=4107;IMPRECISE;CIPOS=-323,323;CIEND=-298,298;ANN=<DUP:TANDEM>|frameshift_variant|HIGH|LOC103221111|GeneID:103221111|transcript|XM_007971855.1|protein_coding|5/9|c.679-1200_923+86dup|p.Pro311fs||927/1449|309/482||,<DUP:TANDEM>|duplication|HIGH|LOC103221111|GeneID:103221111|transcript|XM_007971855.1|protein_coding|5/9|c.679-1200_923+86dup|p.Pro311_Ter483delinsAlaArgLeu…
NW_006735300.1	690	MantaDEL:0:28752:123894:5:0:0	T	<DEL>	368	PASS	END=21042;SVTYPE=DEL;SVLEN=-20352;CIPOS=0,21;CIEND=0,21;HOMLEN=21;HOMSEQ=TCTCTTCTCTTCTCTTCTCTT;ANN=<DEL>|transcript_ablation|HIGH|LOC103247043|GeneID:103247043|transcript|XM_008019084.1|protein_coding|3/3|c.-14674_*1899del|p.0?|||||,<DEL>|upstream_gene_variant|MODIFIER|LOC103247043|GeneID:103247043|transcript|XM_008019084.1|protein_coding|3/3|c.-14674_*1899del|||||0|,<DEL>|downstream_gene_variant…
NC_023644.1	14027359	MantaDUP:TANDEM:0:132062:132897:1:0:0	A	<DUP:TANDEM>	757	PASS	END=14217471;SVTYPE=DUP;SVLEN=190112;CIPOS=0,1;CIEND=0,1;HOMLEN=1;HOMSEQ=C;SVINSLEN=1;SVINSSEQ=G;ANN=<DUP:TANDEM>|frameshift_variant|HIGH|NBEA|GeneID:103214271|transcript|XM_007960109.1|protein_coding|45/58|c.6304+5261_7450-9090dup|p.Leu2485fs||7454/8841|2485/2946||,<DUP:TANDEM>|frameshift_variant|HIGH|NBEA|GeneID:103214271|transcript|XM_007960110.1|protein_coding|39/57|c.6295+5261_7441-9090dup|p…
NC_023644.1	20670577	MantaDEL:0:132093:132676:1:0:0	G	<DEL>	653	PASS	END=20915142;SVTYPE=DEL;SVLEN=-244565;IMPRECISE;CIPOS=-406,406;CIEND=-278,279;EVENT=MantaDEL:0:132093:132676:1:0:0;JUNCTION_QUAL=51;ANN=<DEL>|transcript_ablation|HIGH|TNFSF11|GeneID:103214344|transcript|XM_007960252.1|protein_coding|3/5|c.-57014_*154734del|p.0?|||||,<DEL>|transcript_ablation|HIGH|TNFSF11|GeneID:103214344|transcript|XM_007960254.1|protein_coding|1/5|c.-47313_*154734del|p.0?|||||,<…
NC_023644.1	23069919	MantaDEL:0:151659:154480:2:0:0	G	<DEL>	51	PASS	END=23075749;SVTYPE=DEL;SVLEN=-5830;IMPRECISE;CIPOS=-392,393;CIEND=-283,284;ANN=<DEL>|exon_loss_variant&splice_region_variant|HIGH|NUFIP1|GeneID:103214366|transcript|XM_007960317.1|protein_coding|1/10|c.-2695_413-1337del||||||,<DEL>|splice_donor_variant&5_prime_UTR_truncation&exon_loss_variant&splice_region_variant&intron_variant|HIGH|NUFIP1|GeneID:103214366|transcript|XM_007960317.1|protein_codi…
NC_023644.1	23455019	MantaDEL:0:134877:134880:0:0:0	C	<DEL>	999	PASS	END=23457997;SVTYPE=DEL;SVLEN=-2978;CIPOS=0,95;CIEND=0,95;HOMLEN=95;HOMSEQ=ACTTGTAATCCCAGCACTTTGGGATGCTGAGGCAGGATGATCACCATGACTCACACTTGTAATCCCAGCACTTTGGGATGCTGAGGCAGGATGAT;ANN=<DEL>|exon_loss_variant&splice_region_variant|HIGH|SLC25A30|GeneID:103214375|transcript|XM_007960328.1|protein_coding|1/10|c.-1449_2+1527del||||||,<DEL>|splice_donor_variant&5_prime_UTR_truncation&exon_loss_variant&splice_re…
NC_023644.1	30176765	MantaDEL:0:68463:136199:1:0:0	A	<DEL>	712	PASS	END=30181002;SVTYPE=DEL;SVLEN=-4237;IMPRECISE;CIPOS=-312,312;CIEND=-368,368;ANN=<DEL>|exon_loss_variant&splice_acceptor_variant&3_prime_UTR_truncation&exon_loss_variant&splice_region_variant&intron_variant|HIGH|THSD1|GeneID:103214479|transcript|XM_007960486.1|protein_coding|5/5|c.1184-1836_*1022del||||||,<DEL>|exon_loss_variant&splice_acceptor_variant&3_prime_UTR_truncation&exon_loss_variant&spli…
NC_023644.1	30308436	MantaDUP:TANDEM:0:56676:126674:0:0:0	T	<DUP:TANDEM>	770	Ploidy	END=30318678;SVTYPE=DUP;SVLEN=10242;IMPRECISE;CIPOS=-464,465;CIEND=-458,459;ANN=<DUP:TANDEM>|frameshift_variant|HIGH|LOC103214483|GeneID:103214483|transcript|XM_007960489.1|protein_coding|18/25|c.1006-3086_1237+6004dup|p.Arg414fs||1242/1845|414/614||,<DUP:TANDEM>|frameshift_variant|HIGH|LOC103214483|GeneID:103214483|transcript|XM_007960490.1|protein_coding|17/25|c.1006-3086_1237+6004dup|p.Arg414f…
NC_023644.1	30309482	MantaDEL:0:56676:126674:2:0:0	T	<DEL>	525	Ploidy	END=30318754;SVTYPE=DEL;SVLEN=-9272;IMPRECISE;CIPOS=-278,279;CIEND=-270,271;ANN=<DEL>|exon_loss_variant|HIGH|LOC103214483|GeneID:103214483|transcript|XM_007960489.1|protein_coding|16/25|c.1006-2040_1237+6080del||||||,<DEL>|exon_loss_variant|HIGH|LOC103214483|GeneID:103214483|transcript|XM_007960489.1|protein_coding|17/25|c.1006-2040_1237+6080del||||||,<DEL>|exon_loss_variant|HIGH|LOC103214483|Gen…
NC_023644.1	30408476	MantaDEL:0:136236:136237:0:0:0	A	<DEL>	106	PASS	END=30429682;SVTYPE=DEL;SVLEN=-21206;CIPOS=0,2;CIEND=0,2;HOMLEN=2;HOMSEQ=CT;ANN=<DEL>|exon_loss_variant|HIGH|SUGT1|GeneID:103214484|transcript|XM_007960499.1|protein_coding|1/13|c.-7114_627+168del||||||,<DEL>|exon_loss_variant|HIGH|SUGT1|GeneID:103214484|transcript|XM_007960499.1|protein_coding|2/13|c.-7114_627+168del||||||,<DEL>|exon_loss_variant|HIGH|SUGT1|GeneID:103214484|transcript|XM_0079604…
NC_023644.1	34908296	MantaDEL:0:614:137002:4:0:0	A	<DEL>	287	PASS	END=34955401;SVTYPE=DEL;SVLEN=-47105;IMPRECISE;CIPOS=-382,382;CIEND=-253,254;ANN=<DEL>|exon_loss_variant&splice_acceptor_variant&3_prime_UTR_truncation&exon_loss_variant&splice_region_variant&intron_variant|HIGH|LOC103214499|GeneID:103214499|transcript|XM_007960509.1|protein_coding|2/2|c.52-984_*45497del||||||,<DEL>|upstream_gene_variant|MODIFIER|LOC103214500|GeneID:103214500|transcript|XM_007960…
NC_023645.1	561253	MantaDUP:TANDEM:0:25333:160128:1:3:0	G	<DUP:TANDEM>	999	PASS	END=648766;SVTYPE=DUP;SVLEN=87513;CIPOS=0,95;CIEND=0,95;HOMLEN=95;HOMSEQ=TGTGTGAAGTCGCCTGGCAGGTGCGGCTGTTGGTGGCATTCCCTGGGCAGAGGTCACATTGGACGTTTGTGAACAAATGAGCAGGTTGGGGTTAC;ANN=<DUP:TANDEM>|gene_fusion|HIGH|LOC103214912&TPPP|GeneID:103214912&GeneID:103214905|gene_variant|GeneID:103214905|||n.648766_561254dup||||||,<DUP:TANDEM>|frameshift_variant&stop_gained|HIGH|LOC103214912|GeneID:103214912|transcri…
NC_023645.1	35116524	MantaDEL:0:52583:176098:0:1:0	G	<DEL>	999	PASS	END=35125390;SVTYPE=DEL;SVLEN=-8866;CIPOS=0,14;CIEND=0,14;HOMLEN=14;HOMSEQ=GCGGATCACGAGGT;ANN=<DEL>|transcript_ablation|HIGH|LOC103215135|GeneID:103215135|transcript|XM_007961379.1|protein_coding|4/4|c.-2822_*1205del|p.0?|||||,<DEL>|upstream_gene_variant|MODIFIER|LOC103215135|GeneID:103215135|transcript|XM_007961379.1|protein_coding|4/4|c.-2822_*1205del|||||0|,<DEL>|downstream_gene_variant|MODIFI…
NC_023645.1	55013861	MantaDEL:0:485:161300:1:0:0	G	<DEL>	999	PASS	END=55372291;SVTYPE=DEL;SVLEN=-358430;ANN=<DEL>|transcript_ablation|HIGH|PDE4D|GeneID:103221883|transcript|XM_007973376.1|protein_coding|5/10|c.-194145_*139701del|p.0?|||||,<DEL>|transcript_ablation|HIGH|PDE4D|GeneID:103221883|transcript|XM_007973386.1|protein_coding|10/11|c.-160839_*139701del|p.0?|||||,<DEL>|exon_loss_variant&splice_acceptor_variant&3_prime_UTR_truncation&exon_loss_variant&splic…
NC_023646.1	2861270	MantaDUP:TANDEM:0:2806:204299:1:3:0	A	<DUP:TANDEM>	622	NoPairSupport	END=60895138;SVTYPE=DUP;SVLEN=58033868;SVINSLEN=2;SVINSSEQ=GG;ANN=<DUP:TANDEM>|duplication|HIGH|||chromosome|NC_023646.1|||n.2861271_60895138dup||||||,<DUP:TANDEM>|frameshift_variant&stop_gained|HIGH|CFDP1|GeneID:103233311|transcript|XM_007994087.1|protein_coding|7/8|c.530+1164_*57914830dup|p.Ter348fs||1045/1044|349/347||,<DUP:TANDEM>|frameshift_variant&stop_gained|HIGH|CFDP1|GeneID:103233311|tra…
NC_023646.1	8230996	MantaDEL:0:1917:202572:5:0:0	A	<DEL>	999	PASS	END=8242782;SVTYPE=DEL;SVLEN=-11786;CIPOS=0,17;CIEND=0,17;HOMLEN=17;HOMSEQ=AAAAAAAAAAAAAAAAA;ANN=<DEL>|exon_loss_variant|HIGH|METTL22|GeneID:103227972|transcript|XM_007985137.1|protein_coding|1/9|c.-1409_700+1000del||||||,<DEL>|exon_loss_variant|HIGH|METTL22|GeneID:103227972|transcript|XM_007985137.1|protein_coding|2/9|c.-1409_700+1000del||||||,<DEL>|exon_loss_variant|HIGH|METTL22|GeneID:10322797…
NC_023646.1	11307387	MantaDEL:0:793:207053:0:1:0	T	<DEL>	999	PASS	END=11316289;SVTYPE=DEL;SVLEN=-8902;SVINSLEN=3;SVINSSEQ=CTC;ANN=<DEL>|exon_loss_variant|HIGH|LOC103228434|GeneID:103228434|transcript|XM_007985969.1|protein_coding|8/8|c.246-1444_*137del||||||,<DEL>|exon_loss_variant|HIGH|LOC103228434|GeneID:103228434|transcript|XM_007985969.1|protein_coding|7/8|c.246-1444_*137del||||||,<DEL>|exon_loss_variant|HIGH|LOC103228434|GeneID:103228434|transcript|XM_0079…
NC_023646.1	28802515	MantaDEL:0:59937:211338:7:0:0	G	<DEL>	999	Ploidy	END=31901882;SVTYPE=DEL;SVLEN=-3099367;CIPOS=0,82;CIEND=0,82;HOMLEN=82;HOMSEQ=GTGTAGAATCTTGCTATAGAGGTAGCTATTAAAATGACACAGGACAGAATCCTAAAATTGCTATAACATTTTACCCCATATG;EVENT=MantaDUP:TANDEM:0:59937:211338:5:1:0;JUNCTION_QUAL=716;ANN=<DEL>|chromosome_number_variation|HIGH|||chromosome|NC_023646.1|||n.28802516_31901882del||||||,<DEL>|feature_ablation|HIGH|LOC103231593|GeneID:103231593|gene_variant|GeneID:…
NC_023646.1	31692475	MantaDEL:0:31527:212745:0:0:0	C	<DEL>	999	Ploidy	END=32120273;SVTYPE=DEL;SVLEN=-427798;CIPOS=0,15;CIEND=0,15;HOMLEN=15;HOMSEQ=GCACATGGGGGAGAA;ANN=<DEL>|feature_ablation|HIGH|LOC103232047&LOC103232064&LOC103232069&LOC103232078&LOC103232083&LOC103232091&LOC103232098&LOC103233516&LOC103233517&LOC103233518&LOC103233519|GeneID:103232047&GeneID:103232064&GeneID:103232069&GeneID:103232078&GeneID:103232083&GeneID:103232091&GeneID:103232098&GeneID:10323…
NC_023646.1	41571429	MantaDUP:TANDEM:0:159247:215945:0:0:0	A	<DUP:TANDEM>	218	PASS	END=41599958;SVTYPE=DUP;SVLEN=28529;IMPRECISE;CIPOS=-362,362;CIEND=-301,301;ANN=<DUP:TANDEM>|frameshift_variant|HIGH|LOC103233528|GeneID:103233528|transcript|XM_007994472.1|protein_coding|9/19|c.593+771_1561-10618dup|p.Met521fs||1562/2358|521/785||,<DUP:TANDEM>|duplication|HIGH|LOC103233528|GeneID:103233528|transcript|XM_007994472.1|protein_coding|9/19|c.593+771_1561-10618dup|p.Met521_Ter786delin…
NC_023646.1	41572379	MantaDEL:0:31408:215945:5:0:0	T	<DEL>	158	PASS	END=41643273;SVTYPE=DEL;SVLEN=-70894;IMPRECISE;CIPOS=-387,387;CIEND=-290,291;ANN=<DEL>|exon_loss_variant|HIGH|LOC103233528|GeneID:103233528|transcript|XM_007994472.1|protein_coding|12/19|c.-34545_1561-11568del||||||,<DEL>|exon_loss_variant|HIGH|LOC103233528|GeneID:103233528|transcript|XM_007994472.1|protein_coding|11/19|c.-34545_1561-11568del||||||,<DEL>|exon_loss_variant|HIGH|LOC103233528|GeneID…
NC_023646.1	42542697	MantaDEL:0:42:98412:6:0:0	C	<DEL>	525	PASS	END=42547777;SVTYPE=DEL;SVLEN=-5080;IMPRECISE;CIPOS=-398,399;CIEND=-427,427;ANN=<DEL>|transcript_ablation|HIGH|LOC103233031|GeneID:103233031|transcript|XM_007993357.1|protein_coding|2/3|c.-1452_*2505del|p.0?|||||,<DEL>|upstream_gene_variant|MODIFIER|LOC103233031|GeneID:103233031|transcript|XM_007993357.1|protein_coding|2/3|c.-1452_*2505del|||||1337|,<DEL>|downstream_gene_variant|MODIFIER|LOC10323…
NC_023646.1	42545974	MantaDEL:0:6192:98412:7:3:0	T	<DEL>	999	PASS	END=42556469;SVTYPE=DEL;SVLEN=-10495;ANN=<DEL>|transcript_ablation|HIGH|LOC103233043|GeneID:103233043|transcript|XM_007993380.1|protein_coding|3/3|c.-8643_*716del|p.0?|||||,<DEL>|upstream_gene_variant|MODIFIER|LOC103233043|GeneID:103233043|transcript|XM_007993380.1|protein_coding|3/3|c.-8643_*716del|||||8556|,<DEL>|upstream_gene_variant|MODIFIER|LOC103233042|GeneID:103233042|transcript|XM_0079933…
NC_023646.1	52642691	MantaDUP:TANDEM:0:29881:208726:4:0:0	T	<DUP:TANDEM>	657	PASS	END=52666441;SVTYPE=DUP;SVLEN=23750;CIPOS=0,2;CIEND=0,2;HOMLEN=2;HOMSEQ=CC;SVINSLEN=7;SVINSSEQ=TCTCATA;ANN=<DUP:TANDEM>|gene_fusion|HIGH|LOC103233135&LOC103233136|GeneID:103233135&GeneID:103233136|gene_variant|GeneID:103233136|||n.52642692_52666441dup||||||,<DUP:TANDEM>|frameshift_variant|HIGH|LOC103233135|GeneID:103233135|transcript|XM_007993618.1|protein_coding|4/12|c.-9441_1078+41dup|p.Gly360f…
NC_023646.1	53077589	MantaDUP:TANDEM:0:94873:219073:2:0:0	C	<DUP:TANDEM>	837	Ploidy	END=53081816;SVTYPE=DUP;SVLEN=4227;CIPOS=0,15;CIEND=0,15;HOMLEN=15;HOMSEQ=TCTCTCTTCTCTCTC;ANN=<DUP:TANDEM>|frameshift_variant|HIGH|RFWD3|GeneID:103233146|transcript|XM_007993641.1|protein_coding|10/13|c.1427-890_1754+1506dup|p.Cys586fs||1755/2325|585/774||,<DUP:TANDEM>|duplication|HIGH|RFWD3|GeneID:103233146|transcript|XM_007993641.1|protein_coding|10/13|c.1427-890_1754+1506dup|p.Cys586_Ter775del…
NC_023646.1	69478892	MantaDUP:TANDEM:0:154211:154211:9:0:0	C	<DUP:TANDEM>	17	MinQUAL	END=69479051;SVTYPE=DUP;SVLEN=159;CIPOS=0,1;CIEND=0,1;HOMLEN=1;HOMSEQ=G;ANN=<DUP:TANDEM>|frameshift_variant&splice_donor_variant&splice_region_variant&intron_variant|HIGH|MBTPS1|GeneID:103233385|transcript|XM_007994208.1|protein_coding|15/23|c.2071_2077+152dup|p.Gly693fs||2078/3165|693/1054||,<DUP:TANDEM>|frameshift_variant&splice_donor_variant&splice_region_variant&intron_variant|HIGH|MBTPS1|Gen…
NC_023647.1	581402	MantaDEL:0:229942:229963:1:0:0	G	<DEL>	519	PASS	END=583291;SVTYPE=DEL;SVLEN=-1889;IMPRECISE;CIPOS=-332,332;CIEND=-303,303;ANN=<DEL>|exon_loss_variant|HIGH|AZU1|GeneID:103233574|transcript|XM_007994533.1|protein_coding|3/4|c.216-230_*395del||||||,<DEL>|exon_loss_variant|HIGH|AZU1|GeneID:103233574|transcript|XM_007994533.1|protein_coding|4/4|c.216-230_*395del||||||,<DEL>|exon_loss_variant|HIGH|AZU1|GeneID:103233574|transcript|XM_007994534.1|prot…
NC_023647.1	8414170	MantaDEL:0:12571:68456:1:0:0	C	<DEL>	371	PASS	END=8424854;SVTYPE=DEL;SVLEN=-10684;IMPRECISE;CIPOS=-361,362;CIEND=-351,351;ANN=<DEL>|transcript_ablation|HIGH|LOC103234353|GeneID:103234353|transcript|XM_007996071.1|protein_coding|2/2|c.-1333_*6229del|p.0?|||||,<DEL>|upstream_gene_variant|MODIFIER|LOC103234353|GeneID:103234353|transcript|XM_007996071.1|protein_coding|2/2|c.-1333_*6229del|||||1333|,<DEL>|downstream_gene_variant|MODIFIER|LOC10323…
NC_023647.1	24883691	MantaDEL:0:61970:234025:1:0:0	C	<DEL>	567	Ploidy	END=24891645;SVTYPE=DEL;SVLEN=-7954;IMPRECISE;CIPOS=-278,278;CIEND=-260,260;ANN=<DEL>|exon_loss_variant|HIGH|CCNE1|GeneID:103235482|transcript|XM_007998476.1|protein_coding|5/10|c.181-1521_*3210del||||||,<DEL>|exon_loss_variant|HIGH|CCNE1|GeneID:103235482|transcript|XM_007998476.1|protein_coding|6/10|c.181-1521_*3210del||||||,<DEL>|exon_loss_variant|HIGH|CCNE1|GeneID:103235482|transcript|XM_00799…
NC_023647.1	33877129	MantaDEL:0:7658:196432:0:3:0	T	<DEL>	999	PASS	END=33886720;SVTYPE=DEL;SVLEN=-9591;CIPOS=0,1;CIEND=0,1;HOMLEN=1;HOMSEQ=A;SVINSLEN=1;SVINSSEQ=C;ANN=<DEL>|transcript_ablation|HIGH|LOC103234661|GeneID:103234661|transcript|XM_007996758.1|protein_coding|3/5|c.-2012_*6238del|p.0?|||||,<DEL>|upstream_gene_variant|MODIFIER|LOC103234661|GeneID:103234661|transcript|XM_007996758.1|protein_coding|3/5|c.-2012_*6238del|||||1390|,<DEL>|downstream_gene_varia…
NC_023647.1	42223741	MantaDEL:0:1439:122316:2:0:0	A	<DEL>	412	PASS	END=42231992;SVTYPE=DEL;SVLEN=-8251;IMPRECISE;CIPOS=-397,398;CIEND=-476,476;ANN=<DEL>|exon_loss_variant|HIGH|GYS1|GeneID:103235009|transcript|XM_007997484.1|protein_coding|2/16|c.-4707_300+1692del||||||,<DEL>|exon_loss_variant|HIGH|GYS1|GeneID:103235009|transcript|XM_007997484.1|protein_coding|1/16|c.-4707_300+1692del||||||,<DEL>|exon_loss_variant&splice_region_variant|HIGH|RUVBL2|GeneID:10323500…
NC_023647.1	50233706	MantaDEL:0:13662:254280:2:3:0	T	<DEL>	242	PASS	END=50237095;SVTYPE=DEL;SVLEN=-3389;CIPOS=0,2;CIEND=0,2;HOMLEN=2;HOMSEQ=TC;ANN=<DEL>|frameshift_variant&splice_donor_variant&splice_region_variant&intron_variant|HIGH|LOC103235424|GeneID:103235424|transcript|XM_007998369.1|protein_coding|4/5|c.903_1066-83del|p.Cys302fs||903/1643|301/546||WARNING_TRANSCRIPT_INCOMPLETE;LOF=(LOC103235424|GeneID:103235424|1|1.00)
NW_006735360.1	22681	MantaDEL:0:4651:255475:0:0:0	A	<DEL>	456	PASS	END=40636;SVTYPE=DEL;SVLEN=-17955;IMPRECISE;CIPOS=-478,479;CIEND=-470,471;ANN=<DEL>|feature_ablation|HIGH|LOC103247071&LOC103247072&LOC103247073&LOC103247075|GeneID:103247071&GeneID:103247072&GeneID:103247073&GeneID:103247075|gene_variant|GeneID:103247073|||n.22682_40636del||||||,<DEL>|start_lost&conservative_inframe_deletion|HIGH|LOC103247071|GeneID:103247071|transcript|XM_008019113.1|protein_co…
NC_023648.1	259562	MantaDEL:0:255932:255933:0:1:0	T	<DEL>	388	PASS	END=260902;SVTYPE=DEL;SVLEN=-1340;CIPOS=0,63;CIEND=0,63;HOMLEN=63;HOMSEQ=ATATAAGAATGCTTGTGATTTTTGCACATTGATTTTGTATCCTGAGACTTTGCTGAAGTTGCT;ANN=<DEL>|frameshift_variant&stop_lost|HIGH|LOC103236415|GeneID:103236415|transcript|XM_008000045.1|protein_coding|3/3|c.1143_*127del|p.Val381fs|1355/2760|1143/2355|381/784||WARNING_TRANSCRIPT_MULTIPLE_STOP_CODONS,<DEL>|frameshift_variant&stop_lost|HIGH|LOC10323…
NC_023648.1	6560713	MantaDEL:0:8169:257444:2:0:0	A	<DEL>	999	PASS	END=80365487;SVTYPE=DEL;SVLEN=-73804774;SVINSLEN=5;SVINSSEQ=AGACG;ANN=<DEL>|chromosome_number_variation|HIGH|||chromosome|NC_023648.1|||n.6560714_80365487del||||||,<DEL>|feature_ablation|HIGH|LOC103235624|GeneID:103235624|gene_variant|GeneID:103235624|||n.6560714_80365487del||||||,<DEL>|feature_ablation|HIGH|LPHN3|GeneID:103235625|gene_variant|GeneID:103235625|||n.80365487_6560714del||||||,<DEL>|…
NC_023648.1	12199711	MantaDEL:0:47444:226685:2:1:0	T	<DEL>	999	PASS	END=12207540;SVTYPE=DEL;SVLEN=-7829;SVINSLEN=25;SVINSSEQ=TTTTTTTTTTTTTTTTTTTTTTAAG;ANN=<DEL>|exon_loss_variant&splice_region_variant|HIGH|PPAT|GeneID:103235648|transcript|XM_007998624.1|protein_coding|1/11|c.-3017_128+4684del||||||,<DEL>|gene_fusion|HIGH|LOC103235649&LOC103235650|GeneID:103235649&GeneID:103235650|gene_variant|GeneID:103235650|||n.12207540_12199712del||||||,<DEL>|bidirectional_gen…
NC_023648.1	13192350	MantaDEL:0:11720:11723:0:0:0	T	<DEL>	145	PASS	END=13217353;SVTYPE=DEL;SVLEN=-25003;IMPRECISE;CIPOS=-271,271;CIEND=-268,268;ANN=<DEL>|exon_loss_variant&splice_acceptor_variant&splice_donor_variant&splice_region_variant&intron_variant|HIGH|SPOCK3|GeneID:103236501|transcript|XM_008000218.1|protein_coding|6/12|c.360-12009_484-11153del||||||WARNING_TRANSCRIPT_MULTIPLE_STOP_CODONS,<DEL>|exon_loss_variant|HIGH|SRD5A3|GeneID:103235668|transcript|XM_…
NC_023648.1	15136158	MantaDEL:0:38719:38719:87:0:0	CAGGTCAATTCCTTCAACTTTACCTAGTACTTCAAATGTCATTTGAAATACTAGTTAAAGTTGAAGGAATTGACCTTGAAGCGCGTGCAAAAGTCTCTGTAGAAGGTATCGTTTCAGTTGAAG	C	513	PASS	END=15136280;SVTYPE=DEL;SVLEN=-122;CIGAR=1M122D;CIPOS=0,20;HOMLEN=20;HOMSEQ=AGGTCAATTCCTTCAACTTT;ANN=C|frameshift_variant&stop_lost&splice_acceptor_variant&splice_region_variant&intron_variant|HIGH|PALLD|GeneID:103236504|transcript|XM_008000224.1|protein_coding|11/20|c.2766-76_2811del|p.Lys923fs||2766/4281|922/1426||WARNING_TRANSCRIPT_MULTIPLE_STOP_CODONS,C|frameshift_variant&stop_lost&splice_acc…
NC_023648.1	15224867	MantaDEL:0:260666:260667:0:0:0	A	<DEL>	433	PASS	END=15226607;SVTYPE=DEL;SVLEN=-1740;IMPRECISE;CIPOS=-340,341;CIEND=-365,365;ANN=<DEL>|frameshift_variant&stop_lost&splice_region_variant|HIGH|CBR4|GeneID:103236512|transcript|XM_008000232.1|protein_coding|5/5|c.536-71_*1490del|p.???179fs|2477/3552|536/714|179/237||WARNING_TRANSCRIPT_MULTIPLE_STOP_CODONS,<DEL>|splice_acceptor_variant&splice_region_variant&3_prime_UTR_variant&intron_variant|HIGH|CB…
NC_023648.1	15226519	MantaDEL:0:260667:260669:0:0:0	T	<DEL>	312	PASS	END=15233452;SVTYPE=DEL;SVLEN=-6933;IMPRECISE;CIPOS=-300,300;CIEND=-243,244;ANN=<DEL>|frameshift_variant&splice_acceptor_variant&splice_region_variant&intron_variant|HIGH|CBR4|GeneID:103236512|transcript|XM_008000232.1|protein_coding|5/5|c.535+4820_552del|p.???179fs|825/3552|536/714|179/237||WARNING_TRANSCRIPT_MULTIPLE_STOP_CODONS,<DEL>|intron_variant|MODIFIER|SCFD2|GeneID:103235689|transcript|XM…
NC_023648.1	47406495	MantaDUP:TANDEM:0:127028:177590:1:3:0	T	<DUP:TANDEM>	126	PASS	END=47440052;SVTYPE=DUP;SVLEN=33557;SVINSLEN=1;SVINSSEQ=C;ANN=<DUP:TANDEM>|frameshift_variant&stop_gained|HIGH|LOC103236013|GeneID:103236013|transcript|XM_007999341.1|protein_coding|7/9|c.829-53_*29770dup|p.Ter376fs||1129/1128|377/375||,<DUP:TANDEM>|frameshift_variant&stop_gained|HIGH|LOC103236013|GeneID:103236013|transcript|XM_007999342.1|protein_coding|7/9|c.829-53_*29770dup|p.Ter376fs||1129/11…
NC_023648.1	47468154	MantaDEL:0:127028:268853:2:0:0	T	<DEL>	999	PASS	END=47488015;SVTYPE=DEL;SVLEN=-19861;SVINSLEN=65;SVINSSEQ=TTTATTTTTAATTACCTACGCTACCTATTCCACAAGACCAAGGAAAATGGTTGCCCCATAACATT;ANN=<DEL>|exon_loss_variant|HIGH|LOC103236013|GeneID:103236013|transcript|XM_007999341.1|protein_coding|6/9|c.18+7673_828+2119del||||||,<DEL>|exon_loss_variant|HIGH|LOC103236013|GeneID:103236013|transcript|XM_007999341.1|protein_coding|5/9|c.18+7673_828+2119del||||||,<DEL>|e…
NC_023648.1	61271885	MantaDEL:0:22438:208321:0:0:0	T	<DEL>	999	PASS	END=61675342;SVTYPE=DEL;SVLEN=-403457;CIPOS=0,2;CIEND=0,2;HOMLEN=2;HOMSEQ=TG;ANN=<DEL>|exon_loss_variant|HIGH|CAMK2D|GeneID:103236144|transcript|XM_007999617.1|protein_coding|16/21|c.-123639_1135+14549del||||||,<DEL>|exon_loss_variant|HIGH|CAMK2D|GeneID:103236144|transcript|XM_007999617.1|protein_coding|15/21|c.-123639_1135+14549del||||||,<DEL>|exon_loss_variant|HIGH|CAMK2D|GeneID:103236144|trans…
NC_023649.1	365374	MantaDEL:0:65525:290624:0:0:0	T	<DEL>	78	PASS	END=401772;SVTYPE=DEL;SVLEN=-36398;SVINSLEN=2;SVINSSEQ=AG;ANN=<DEL>|exon_loss_variant&splice_acceptor_variant&splice_donor_variant&splice_region_variant&intron_variant|HIGH|ZFPM2|GeneID:103237272|transcript|XM_008001331.1|protein_coding|4/8|c.302-18440_420+17839del||||||WARNING_TRANSCRIPT_MULTIPLE_STOP_CODONS,<DEL>|exon_loss_variant&splice_acceptor_variant&splice_donor_variant&splice_region_varia…
NC_023649.1	6988802	MantaDEL:0:80181:292202:0:0:0	C	<DEL>	285	PASS	END=6994057;SVTYPE=DEL;SVLEN=-5255;IMPRECISE;CIPOS=-366,366;CIEND=-443,443;ANN=<DEL>|exon_loss_variant&splice_acceptor_variant&splice_donor_variant&splice_region_variant&intron_variant|HIGH|CSMD3|GeneID:103237314|transcript|XM_008001388.1|protein_coding|53/71|c.8266+343_8440+2678del||||||WARNING_TRANSCRIPT_MULTIPLE_STOP_CODONS,<DEL>|exon_loss_variant|HIGH|LOC103215314|GeneID:103215314|transcript|…
NC_023649.1	6990149	MantaDEL:0:146851:292202:0:0:0	A	<DEL>	999	PASS	END=6993990;SVTYPE=DEL;SVLEN=-3841;CIPOS=0,1;CIEND=0,1;HOMLEN=1;HOMSEQ=T;ANN=<DEL>|exon_loss_variant&splice_acceptor_variant&splice_donor_variant&splice_region_variant&intron_variant|HIGH|CSMD3|GeneID:103237314|transcript|XM_008001388.1|protein_coding|53/71|c.8266+410_8440+1331del||||||WARNING_TRANSCRIPT_MULTIPLE_STOP_CODONS,<DEL>|exon_loss_variant|HIGH|LOC103215314|GeneID:103215314|transcript|XM…
NC_023649.1	9923120	MantaINS:0:292433:292433:30:2:0	A	AGGCAGACGTGGTCAGCCTGAAGTCGATTTCTAAAGTCTAAGTAATCTGCGGAG	27	PASS	END=9923120;SVTYPE=INS;SVLEN=53;CIGAR=1M53I;CIPOS=0,3;HOMLEN=3;HOMSEQ=GGC;ANN=AGGCAGACGTGGTCAGCCTGAAGTCGATTTCTAAAGTCTAAGTAATCTGCGGAG|frameshift_variant&stop_gained|HIGH|PPP1R3B|GeneID:103215355|transcript|XM_007961677.1|protein_coding|2/2|c.389_390insAGACGTGGTCAGCCTGAAGTCGATTTCTAAAGTCTAAGTAATCTGCGGAGGGC|p.His132fs|518/1904|390/858|130/285||INFO_REALIGN_3_PRIME,AGGCAGACGTGGTCAGCCTGAAGTCGATTTCTAAAG…
NC_023649.1	10639853	MantaDEL:0:7075:199741:2:0:0	C	<DEL>	362	PASS	END=10642528;SVTYPE=DEL;SVLEN=-2675;IMPRECISE;CIPOS=-263,264;CIEND=-236,237;ANN=<DEL>|exon_loss_variant&splice_region_variant|HIGH|LOC103215364|GeneID:103215364|transcript|XM_007961691.1|protein_coding|1/5|c.-1866_330+479del||||||,<DEL>|splice_donor_variant&5_prime_UTR_truncation&exon_loss_variant&splice_region_variant&intron_variant|HIGH|LOC103215364|GeneID:103215364|transcript|XM_007961691.1|pr…
NC_023649.1	20141137	MantaDUP:TANDEM:0:119547:119547:258:0:0	T	<DUP:TANDEM>	14	MinGQ;MinQUAL	END=20141417;SVTYPE=DUP;SVLEN=280;ANN=<DUP:TANDEM>|frameshift_variant&splice_acceptor_variant&splice_donor_variant&splice_region_variant&intron_variant|HIGH|DMTN|GeneID:103215434|transcript|XM_007961827.1|protein_coding|6/16|c.295-25_394+155dup|p.Glu132fs||395/1218|132/405||,<DUP:TANDEM>|frameshift_variant&splice_acceptor_variant&splice_donor_variant&splice_region_variant&intron_variant|HIGH|DMTN…
NC_023649.1	26460686	MantaDEL:0:295794:295797:0:0:0	T	<DEL>	999	PASS	END=26479373;SVTYPE=DEL;SVLEN=-18687;CIPOS=0,1;CIEND=0,1;HOMLEN=1;HOMSEQ=A;SVINSLEN=1;SVINSSEQ=C;ANN=<DEL>|exon_loss_variant|HIGH|OC90|GeneID:103237454|transcript|XM_008001557.1|protein_coding|13/13|c.680-281_*8565del||||||WARNING_TRANSCRIPT_MULTIPLE_STOP_CODONS,<DEL>|exon_loss_variant|HIGH|OC90|GeneID:103237454|transcript|XM_008001557.1|protein_coding|12/13|c.680-281_*8565del||||||WARNING_TRANSC…
NC_023649.1	26479349	MantaDEL:0:295794:295794:128:0:0	G	<DEL>	712	PASS	END=26483206;SVTYPE=DEL;SVLEN=-3857;SVINSLEN=29;SVINSSEQ=GCAGAGGTTGCAGTGAGCTGAGATCATAC;ANN=<DEL>|exon_loss_variant|HIGH|ZNF395|GeneID:103215543|transcript|XM_007962030.1|protein_coding|3/10|c.280-2082_770+220del||||||,<DEL>|exon_loss_variant|HIGH|ZNF395|GeneID:103215543|transcript|XM_007962030.1|protein_coding|2/10|c.280-2082_770+220del||||||,<DEL>|exon_loss_variant&splice_acceptor_variant&splice…
NC_023649.1	27133835	MantaDEL:0:11899:99259:0:0:0	T	<DEL>	999	PASS	END=27135007;SVTYPE=DEL;SVLEN=-1172;CIPOS=0,17;CIEND=0,17;HOMLEN=17;HOMSEQ=CTCCCTTCGTAAATCTT;ANN=<DEL>|transcript_ablation|HIGH|LOC103215555|GeneID:103215555|transcript|XM_007962062.1|protein_coding|1/1|c.-160_*457del|p.0?|||||,<DEL>|upstream_gene_variant|MODIFIER|LOC103215555|GeneID:103215555|transcript|XM_007962062.1|protein_coding|1/1|c.-160_*457del|||||0|,<DEL>|downstream_gene_variant|MODIFIE…
NC_023649.1	28260947	MantaDUP:TANDEM:0:47982:201129:0:0:0	A	<DUP:TANDEM>	634	Ploidy	END=28267365;SVTYPE=DUP;SVLEN=6418;IMPRECISE;CIPOS=-443,444;CIEND=-359,360;ANN=<DUP:TANDEM>|frameshift_variant&splice_acceptor_variant&splice_donor_variant&splice_region_variant&intron_variant|HIGH|DCTN6|GeneID:103215570|transcript|XM_007962081.1|protein_coding|2/7|c.24-809_88+5544dup|p.Gly30fs||89/573|30/190||,<DUP:TANDEM>|frameshift_variant&splice_acceptor_variant&splice_donor_variant&splice_re…
NC_023649.1	31579639	MantaDEL:0:4327:46600:2:4:0	C	<DEL>	756	PASS	END=31583529;SVTYPE=DEL;SVLEN=-3890;CIPOS=0,7;CIEND=0,7;HOMLEN=7;HOMSEQ=AAAAAAA;ANN=<DEL>|exon_loss_variant|HIGH|MAK16|GeneID:103215720|transcript|XM_007962376.1|protein_coding|2/7|c.16-838_556-344del||||||,<DEL>|exon_loss_variant|HIGH|MAK16|GeneID:103215720|transcript|XM_007962376.1|protein_coding|3/7|c.16-838_556-344del||||||,<DEL>|exon_loss_variant|HIGH|MAK16|GeneID:103215720|transcript|XM_007…
NC_023649.1	36245172	MantaDEL:0:107109:297100:0:1:0	T	<DEL>	978	PASS	END=36251399;SVTYPE=DEL;SVLEN=-6227;SVINSLEN=37;SVINSSEQ=GCTGGGATTACAGGCTTGAGCCACCGCGCCCGGCCAA;ANN=<DEL>|exon_loss_variant|HIGH|LOC103215640|GeneID:103215640|transcript|XM_007962189.1|protein_coding|1/15|c.-1953_428+172del||||||,<DEL>|exon_loss_variant|HIGH|LOC103215640|GeneID:103215640|transcript|XM_007962189.1|protein_coding|2/15|c.-1953_428+172del||||||,<DEL>|exon_loss_variant|HIGH|LOC10321564…
NC_023649.1	36245189	MantaDUP:TANDEM:0:174407:297100:0:3:0	A	<DUP:TANDEM>	711	PASS	END=36257670;SVTYPE=DUP;SVLEN=12481;CIPOS=0,4;CIEND=0,4;HOMLEN=4;HOMSEQ=AAAT;ANN=<DUP:TANDEM>|frameshift_variant|HIGH|LOC103215640|GeneID:103215640|transcript|XM_007962190.1|protein_coding|3/15|c.-1936_429-2727dup|p.Asp144fs||430/1716|144/571||,<DUP:TANDEM>|stop_gained&duplication|HIGH|LOC103215640|GeneID:103215640|transcript|XM_007962189.1|protein_coding|1/15|c.-1936_429-2727dup|p.Val143_Asp144i…
NC_023649.1	36776019	MantaDUP:TANDEM:0:29075:262099:0:0:0	N	<DUP:TANDEM>	386	PASS	END=36783913;SVTYPE=DUP;SVLEN=7894;SVINSLEN=8;SVINSSEQ=TTTTTTTT;ANN=<DUP:TANDEM>|frameshift_variant&stop_gained|HIGH|BAI1|GeneID:103237529|transcript|XM_008001675.1|protein_coding|29/30|c.3571-949_4715dup|p.Leu1572fs||4716/4773|1572/1590||WARNING_TRANSCRIPT_MULTIPLE_STOP_CODONS,<DUP:TANDEM>|stop_gained&duplication|HIGH|BAI1|GeneID:103237529|transcript|XM_008001675.1|protein_coding|29/30|c.3571-94…
NC_023649.1	37464198	MantaDEL:0:163939:297492:3:0:0	G	<DEL>	999	PASS	END=37472031;SVTYPE=DEL;SVLEN=-7833;CIPOS=0,1;CIEND=0,1;HOMLEN=1;HOMSEQ=A;SVINSLEN=2;SVINSSEQ=GA;ANN=<DEL>|exon_loss_variant&splice_region_variant|HIGH|LOC103237560|GeneID:103237560|transcript|XM_008001735.1|protein_coding|1/3|c.-3796_344+3693del||||||WARNING_TRANSCRIPT_MULTIPLE_STOP_CODONS,<DEL>|splice_donor_variant&5_prime_UTR_truncation&exon_loss_variant&splice_region_variant&intron_variant|HI…
NC_023649.1	38057426	MantaDEL:0:298255:298255:2:0:0	TAAAAATGTACCCTACAACTTGAAGTTTAATAATAATAAATAAATTTAAATAAAATAAAATAAAATAAAATAATCAATTTAAAAAAAAAA	T	954	PASS	END=38057515;SVTYPE=DEL;SVLEN=-89;CIGAR=1M89D;CIPOS=0,4;HOMLEN=4;HOMSEQ=AAAA;ANN=T|frameshift_variant&stop_lost|HIGH|NRBP2|GeneID:103237586|transcript|XM_008001821.1|protein_coding|3/16|c.259_347delTTTTTTTTTTAAATTGATTATTTTATTTTATTTTATTTTATTTAAATTTATTTATTATTATTAAACTTCAAGTTGTAGGGTACATTTTT|p.Phe87fs|629/3777|259/1785|87/594||WARNING_TRANSCRIPT_MULTIPLE_STOP_CODONS,T|frameshift_variant&stop_lost&spli…
NC_023649.1	38297251	MantaDEL:9656:0:0:0:0:0	TCTTATCCCTCTTATGGGATTGCTGTTATGTTGGTTTCTTATCCCTGTTATGTTGGTTT	TAGC	949	PASS	END=38297309;SVTYPE=DEL;SVLEN=-58;CIGAR=1M3I58D;ANN=AGC|frameshift_variant&splice_donor_variant&missense_variant&splice_region_variant&intron_variant|HIGH|GPAA1|GeneID:103237604|transcript|XM_008001880.1|protein_coding|5/12|c.604_616+45delCTTATCCCTCTTATGGGATTGCTGTTATGTTGGTTTCTTATCCCTGTTATGTTGGTTTinsAGC|p.Leu202fs|755/2123|604/1881|202/626||WARNING_TRANSCRIPT_MULTIPLE_STOP_CODONS,AGC|frameshift_va…
NC_023649.1	38607783	MantaINS:0:40506:40506:65:0:0	T	TCACTTCAACATGTAGCTCTTATTTTGTTTCTACTATCTAGTACCACCCTATAATAGCTATGCAATACAGTTTAGGAACTAAAGTCCAGATGTATGCCGC	194	PASS	END=38607783;SVTYPE=INS;SVLEN=99;CIGAR=1M99I;CIPOS=0,14;HOMLEN=14;HOMSEQ=CACTTCAACATGTA;ANN=TCACTTCAACATGTAGCTCTTATTTTGTTTCTACTATCTAGTACCACCCTATAATAGCTATGCAATACAGTTTAGGAACTAAAGTCCAGATGTATGCCGC|stop_gained&conservative_inframe_insertion|HIGH|CPSF1|GeneID:103237623|transcript|XM_008001920.1|protein_coding|19/38|c.1872_1873insGCGGCATACATCTGGACTTTAGTTCCTAAACTGTATTGCATAGCTATTATAGGGTGGTACTAGATAGTAGAAAC…
NC_023649.1	38680776	MantaDEL:0:297865:297865:59:0:0	CAAAAAAAAAAAATGTCTAATAGGCATTTAAATATATATATATATATATATATATATATATATATATAT	C	44	MaxMQ0Frac;MinGQ	END=38680844;SVTYPE=DEL;SVLEN=-68;CIGAR=1M68D;CIPOS=0,12;HOMLEN=12;HOMSEQ=AAAAAAAAAAAA;ANN=C|frameshift_variant&splice_donor_variant&splice_region_variant&intron_variant|HIGH|KIFC2|GeneID:103237638|transcript|XM_008001971.1|protein_coding|11/17|c.1218_1223-48delAAAAAAAAAAAATGTCTAATAGGCATTTAAATATATATATATATATATATATATATATATATATATAT|p.Lys407fs|1391/3358|1218/2528|406/841||WARNING_TRANSCRIPT_MULTIPLE_…
NC_023649.1	61466550	MantaDEL:0:25414:25414:74:0:0	TCTGATACAGAAAATATTAACAGTTATTACAAAATCAACTTTACCCCTTATTCTAATTACCATGGTTATTCTCAGGGTAAACTTTCCTCTTACATGACTACAGGCCCAATTGCTGAGCAGCGTCAATACAGAAAGGAGTAAGCAGAGAGTACAAGTAAGAACTCAGAAGCCGATCTGCTGAAATTCTAGGAGTAAATGAGCAACCTTTCTCTGTGTAATAATGACTAAAGCAAGTGTCTAGCCACTGCAGGCCACTGGATAGCCATGGAACCTCCCATCTATGAGATGGGAACCCAAATGAGCCCAAGGCATATTTGTTTCCCCCATCACAAAGCTAGTGAAGAGAGTAGCAAGATACAAGGATTTTCACCCTATTTACTTGCTCAGTGGATACACCTT…	T	999	PASS	END=61467265;SVTYPE=DEL;SVLEN=-715;CIGAR=1M715D;CIPOS=0,2;HOMLEN=2;HOMSEQ=CT;ANN=T|splice_acceptor_variant&splice_donor_variant&splice_region_variant&intron_variant|HIGH|ARMC1|GeneID:103236896|transcript|XM_008000763.1|protein_coding|6/6|c.657+1_658-1del||||||,T|splice_acceptor_variant&splice_donor_variant&splice_region_variant&intron_variant|HIGH|ARMC1|GeneID:103236896|transcript|XM_008000764.1|…
NC_023649.1	61467540	MantaDEL:0:25414:105687:6:0:0	A	<DEL>	490	PASS	END=61475315;SVTYPE=DEL;SVLEN=-7775;CIPOS=0,1;CIEND=0,1;HOMLEN=1;HOMSEQ=C;ANN=<DEL>|splice_acceptor_variant&splice_donor_variant&splice_region_variant&intron_variant|HIGH|ARMC1|GeneID:103236896|transcript|XM_008000763.1|protein_coding|4/6|c.465+1_466-1del||||||,<DEL>|splice_acceptor_variant&splice_region_variant&intron_variant|HIGH|ARMC1|GeneID:103236896|transcript|XM_008000764.1|protein_coding|2…
NC_023649.1	62542813	MantaDUP:TANDEM:0:43518:43518:46:0:0	T	<DUP:TANDEM>	21	PASS	END=62543393;SVTYPE=DUP;SVLEN=580;ANN=<DUP:TANDEM>|frameshift_variant&start_lost&splice_donor_variant&splice_region_variant&intron_variant|HIGH|VCPIP1|GeneID:103236911|transcript|XM_008000780.1|protein_coding|1/3|c.2560_2707+432dup|p.Met1fs||2/3666|1/1221||,<DUP:TANDEM>|start_lost&duplication|HIGH|VCPIP1|GeneID:103236911|transcript|XM_008000780.1|protein_coding|1/3|c.2560_2707+432dup|p.Met1_Ter12…
NC_023650.1	24785440	MantaDEL:0:4511:29016:6:2:0	C	<DEL>	999	PASS	END=24796631;SVTYPE=DEL;SVLEN=-11191;SVINSLEN=4;SVINSSEQ=GCAA;ANN=<DEL>|exon_loss_variant|HIGH|DPYSL4|GeneID:103216730|transcript|XM_007964455.1|protein_coding|5/14|c.478+407_*1739del||||||WARNING_TRANSCRIPT_MULTIPLE_STOP_CODONS,<DEL>|exon_loss_variant|HIGH|DPYSL4|GeneID:103216730|transcript|XM_007964455.1|protein_coding|6/14|c.478+407_*1739del||||||WARNING_TRANSCRIPT_MULTIPLE_STOP_CODONS,<DEL>|e…
NC_023650.1	41376330	MantaDEL:0:54964:326206:0:0:0	T	<DEL>	281	PASS	END=41438352;SVTYPE=DEL;SVLEN=-62022;IMPRECISE;CIPOS=-365,365;CIEND=-313,314;ANN=<DEL>|exon_loss_variant|HIGH|LOC103215806|GeneID:103215806|transcript|XM_007962520.1|protein_coding|2/8|c.-788_*40571del||588/3927||||WARNING_TRANSCRIPT_MULTIPLE_STOP_CODONS,<DEL>|exon_loss_variant|HIGH|LOC103215806|GeneID:103215806|transcript|XM_007962520.1|protein_coding|3/8|c.-788_*40571del||588/3927||||WARNING_TR…
NC_023650.1	56518462	MantaDEL:0:1569:42649:0:0:0	N	<DEL>	171	Ploidy	END=56526736;SVTYPE=DEL;SVLEN=-8274;IMPRECISE;CIPOS=-233,234;CIEND=-184,184;ANN=<DEL>|exon_loss_variant&splice_region_variant|HIGH|KAT6B|GeneID:103215972|transcript|XM_007962947.1|protein_coding|1/16|c.-1186_621+6467del||||||,<DEL>|exon_loss_variant&splice_acceptor_variant&splice_donor_variant&3_prime_UTR_truncation&exon_loss_variant&splice_region_variant&intron_variant|HIGH|LOC103215970|GeneID:1…
NC_023650.1	56522172	MantaDEL:0:169919:328557:3:0:0	C	<DEL>	395	PASS	END=56542524;SVTYPE=DEL;SVLEN=-20352;IMPRECISE;CIPOS=-373,373;CIEND=-419,419;ANN=<DEL>|exon_loss_variant&splice_region_variant|HIGH|KAT6B|GeneID:103215972|transcript|XM_007962947.1|protein_coding|1/16|c.-16974_621+2757del||||||,<DEL>|exon_loss_variant|HIGH|LOC103215970|GeneID:103215970|transcript|XM_007962943.1|protein_coding|3/7|c.-6340_*816+2757del||||||,<DEL>|exon_loss_variant|HIGH|LOC10321597…
NC_023650.1	56524385	MantaDEL:0:169919:328559:2:0:0	G	<DEL>	633	Ploidy	END=56535791;SVTYPE=DEL;SVLEN=-11406;CIPOS=0,91;CIEND=0,91;HOMLEN=91;HOMSEQ=TGGTGGCATGTGCCTGTAATCCCAGCTACTCAGGAGGCTGAGGCAGGAGAATCGCTTGAACCCAGGAGGCAGAGGTTGCAGTGAGCCGAGA;ANN=<DEL>|exon_loss_variant&splice_region_variant|HIGH|KAT6B|GeneID:103215972|transcript|XM_007962947.1|protein_coding|1/16|c.-10241_621+544del||||||,<DEL>|exon_loss_variant|HIGH|LOC103215970|GeneID:103215970|transcript|XM_00796294…
NC_023650.1	78435682	MantaDEL:0:23094:332504:1:1:0	A	<DEL>	421	PASS	END=79391902;SVTYPE=DEL;SVLEN=-956220;SVINSLEN=1;SVINSSEQ=T;ANN=<DEL>|feature_ablation|HIGH|DKK1&LOC103216184&LOC103216185&LOC103216186&LOC103216188&PRKG1|GeneID:103216187&GeneID:103216184&GeneID:103216185&GeneID:103216186&GeneID:103216188&GeneID:103216192|gene_variant|GeneID:103216192|||n.79391902_78435683del||||||,<DEL>|transcript_ablation|HIGH|DKK1|GeneID:103216187|transcript|XM_007963444.1|pr…
NC_023650.1	79449615	MantaDEL:0:23389:196521:0:0:0	G	<DEL>	122	PASS	END=79626207;SVTYPE=DEL;SVLEN=-176592;IMPRECISE;CIPOS=-373,374;CIEND=-310,311;ANN=<DEL>|transcript_ablation|HIGH|CSTF2T|GeneID:103216191|transcript|XM_007963447.1|protein_coding|1/1|c.-10777_*163952del|p.0?|||||,<DEL>|upstream_gene_variant|MODIFIER|CSTF2T|GeneID:103216191|transcript|XM_007963447.1|protein_coding|1/1|c.-10777_*163952del|||||10777|,<DEL>|downstream_gene_variant|MODIFIER|CSTF2T|Gene…
NC_023650.1	95736231	MantaDEL:0:12610:211963:0:0:0	C	<DEL>	999	PASS	END=95741079;SVTYPE=DEL;SVLEN=-4848;SVINSLEN=15;SVINSSEQ=TTTTTTTTTTTTTTT;ANN=<DEL>|exon_loss_variant&splice_donor_variant&splice_region_variant&intron_variant|HIGH|LOC103216810|GeneID:103216810|transcript|XM_007964527.1|protein_coding|1/5|c.-3294_207+1347del||||||WARNING_TRANSCRIPT_NO_START_CODON,<DEL>|upstream_gene_variant|MODIFIER|LOC103216810|GeneID:103216810|transcript|XM_007964527.1|protein_…
NC_023651.1	827886	MantaDEL:0:10855:53844:0:0:0	C	<DEL>	999	PASS	END=832736;SVTYPE=DEL;SVLEN=-4850;CIPOS=0,2;CIEND=0,2;HOMLEN=2;HOMSEQ=CT;ANN=<DEL>|exon_loss_variant|HIGH|ABCA12|GeneID:103217792|transcript|XM_007966168.1|protein_coding|22/53|c.2650_3179+1326del||||||WARNING_TRANSCRIPT_MULTIPLE_STOP_CODONS,<DEL>|exon_loss_variant|HIGH|ABCA12|GeneID:103217792|transcript|XM_007966168.1|protein_coding|21/53|c.2650_3179+1326del||||||WARNING_TRANSCRIPT_MULTIPLE_STOP…
NC_023651.1	1784686	MantaDEL:0:19111:341539:0:0:0	A	<DEL>	999	Ploidy	END=1794669;SVTYPE=DEL;SVLEN=-9983;SVINSLEN=3;SVINSSEQ=AAA;ANN=<DEL>|exon_loss_variant|HIGH|MREG|GeneID:103217807|transcript|XM_007966190.1|protein_coding|5/5|c.256-204_*7528del||||||WARNING_TRANSCRIPT_MULTIPLE_STOP_CODONS,<DEL>|exon_loss_variant|HIGH|MREG|GeneID:103217807|transcript|XM_007966190.1|protein_coding|4/5|c.256-204_*7528del||||||WARNING_TRANSCRIPT_MULTIPLE_STOP_CODONS,<DEL>|exon_loss_…
NC_023651.1	26522578	MantaDEL:9916:0:1:0:0:0	A	<DEL>	999	PASS	END=26852120;SVTYPE=DEL;SVLEN=-329542;CIPOS=0,3;CIEND=0,3;HOMLEN=3;HOMSEQ=TGT;ANN=<DEL>|feature_ablation|HIGH|ANKMY1&AQP12B&CAPN10&DUSP28&GPR35&KIF1A&LOC103218219&LOC103218220&LOC103218221&LOC103218223&LRP1B&RNPEPL1|GeneID:103218212&GeneID:103218218&GeneID:103218216&GeneID:103218214&GeneID:103218217&GeneID:103218224&GeneID:103218219&GeneID:103218220&GeneID:103218221&GeneID:103218223_circ&GeneID:1…
NC_023651.1	50286643	MantaDEL:0:3385:238037:2:0:0	T	<DEL>	999	PASS	END=50290229;SVTYPE=DEL;SVLEN=-3586;CIPOS=0,67;CIEND=0,67;HOMLEN=67;HOMSEQ=CAACCTCTGCCCCCTGGGTTCAAGCTATTCTCCTGCCTCAGCCTCCCAAATAGCTGGAATTACAGGC;ANN=<DEL>|exon_loss_variant&splice_region_variant|HIGH|COBLL1|GeneID:103217212|transcript|XM_007965199.1|protein_coding|1/15|c.-2617_14+955del||||||,<DEL>|splice_donor_variant&5_prime_UTR_truncation&exon_loss_variant&splice_region_variant&intron_variant|HI…
NC_023651.1	55033973	MantaDUP:TANDEM:0:11533:35374:2:0:0	G	<DUP:TANDEM>	999	PASS	END=55038340;SVTYPE=DUP;SVLEN=4367;CIPOS=0,54;CIEND=0,54;HOMLEN=54;HOMSEQ=AGTTCGAGACCAGCCTGGCCAACATAGTGAAACCCTGTCTCTTCTAAAAATACA;ANN=<DUP:TANDEM>|frameshift_variant&splice_acceptor_variant&splice_donor_variant&splice_region_variant&intron_variant|HIGH|KLHL41|GeneID:103218295|transcript|XM_007967046.1|protein_coding|5/6|c.1563+337_1898+1493dup|p.Lys633fs||1899/2010|633/669||,<DUP:TANDEM>|duplicati…
NC_023652.1	11089072	MantaDEL:0:356219:356898:2:0:0	C	<DEL>	339	MinGQ	END=11100106;SVTYPE=DEL;SVLEN=-11034;IMPRECISE;CIPOS=-262,262;CIEND=-288,288;ANN=<DEL>|feature_ablation|HIGH|LOC103218620&LOC103218874|GeneID:103218620&GeneID:103218874|||||||||||,<DEL>|transcript_ablation|HIGH|LOC103218874|GeneID:103218874|transcript|XM_007968153.1|protein_coding|1/2|c.-4259_*5274del|p.0?|||||,<DEL>|transcript_ablation|HIGH|LOC103218620|GeneID:103218620|transcript|XM_007967670.1…
NC_023652.1	64330943	MantaDEL:0:94322:103317:1:0:0	G	<DEL>	394	Ploidy	END=64338498;SVTYPE=DEL;SVLEN=-7555;IMPRECISE;CIPOS=-287,288;CIEND=-254,254;ANN=<DEL>|transcript_ablation|HIGH|LOC103238682|GeneID:103238682|transcript|XM_008003963.1|protein_coding|3/3|c.-2403_*1350del|p.0?|||||WARNING_TRANSCRIPT_MULTIPLE_STOP_CODONS,<DEL>|upstream_gene_variant|MODIFIER|LOC103238682|GeneID:103238682|transcript|XM_008003963.1|protein_coding|3/3|c.-2403_*1350del|||||2242|WARNING_T…
NC_023652.1	64332097	MantaDUP:TANDEM:0:94322:103317:5:1:0	A	<DUP:TANDEM>	999	Ploidy	END=64341671;SVTYPE=DUP;SVLEN=9574;CIPOS=0,52;CIEND=0,52;HOMLEN=52;HOMSEQ=CAAGACCAGATGCCTTTTTGGGGTTTAACTTCTTTATATTTTCTGATTTTTA;ANN=<DUP:TANDEM>|frameshift_variant&splice_acceptor_variant&splice_donor_variant&splice_region_variant&intron_variant|HIGH|NUP107|GeneID:103238683|transcript|XM_008003965.1|protein_coding|8/28|c.680+1735_730-697dup|p.Pro244fs||730/2778|244/925||,<DUP:TANDEM>|duplication|H…
NC_023653.1	9449988	MantaDUP:TANDEM:0:123998:255750:2:0:0	N	<DUP:TANDEM>	387	PASS	END=9453572;SVTYPE=DUP;SVLEN=3584;IMPRECISE;CIPOS=-404,405;CIEND=-357,357;ANN=<DUP:TANDEM>|frameshift_variant&start_lost|HIGH|SET|GeneID:103239793|transcript|XM_008006035.1|protein_coding|3/5|c.85_460-2422dup|p.Met1fs||1/801|1/266||,<DUP:TANDEM>|start_lost&duplication|HIGH|SET|GeneID:103239793|transcript|XM_008006035.1|protein_coding|3/5|c.85_460-2422dup|p.Met1_Ter267delinsCysLeuHisCysLeuGlyArgLy…
NC_023653.1	64200386	MantaDEL:0:2303:101550:0:1:0	A	<DEL>	999	PASS	END=68675603;SVTYPE=DEL;SVLEN=-4475217;CIPOS=0,29;CIEND=0,29;HOMLEN=29;HOMSEQ=ACAGGCATCAAATTTTAAGGTGACTTGTT;EVENT=MantaDEL:0:2303:101550:0:1:0;JUNCTION_QUAL=999;ANN=<DEL>|chromosome_number_variation|HIGH|||chromosome|NC_023653.1|||n.64200387_68675603del||||||,<DEL>|feature_ablation|HIGH|LOC103219884|GeneID:103219884|gene_variant|GeneID:103219884|||n.64200387_68675603del||||||,<DEL>|feature_ablati…
NC_023654.1	916427	MantaDEL:0:120394:285465:0:0:0	A	<DEL>	104	PASS	END=14864730;SVTYPE=DEL;SVLEN=-13948303;IMPRECISE;CIPOS=-378,378;CIEND=-228,229;ANN=<DEL>|chromosome_number_variation|HIGH|||chromosome|NC_023654.1|||n.916428_14864730del||||||,<DEL>|feature_ablation|HIGH|LOC103240214|GeneID:103240214|gene_variant|GeneID:103240214|||n.916428_14864730del||||||,<DEL>|feature_ablation|HIGH|LOC103239948|GeneID:103239948|gene_variant|GeneID:103239948|||n.916428_148647…
NC_023654.1	4763193	MantaDEL:0:275772:275772:40:4:0	ACCTGCTTGTCAGTTGTCAACACCCTATGGNNNNNNNNNNAAATATATATATTTCCTAGTTTTAGAACTCCAGTTGTAAAGAATGACTTTCCG	A	705	PASS	END=4763285;SVTYPE=DEL;SVLEN=-92;CIGAR=1M92D;CIPOS=0,29;HOMLEN=29;HOMSEQ=CCTGCTTGTCAGTTGTCAACACCCTATGG;ANN=A|frameshift_variant&splice_acceptor_variant&splice_region_variant&intron_variant|HIGH|TTK|GeneID:103239980|transcript|XM_008006431.1|protein_coding|13/22|c.1395-58_1428delCCTGCTTGTCAGTTGTCAACACCCTATGGNNNNNNNNNNAAATATATATATTTCCTAGTTTTAGAACTCCAGTTGTAAAGAATGACTTTCCG|p.Phe466fs||1395/2574|465/8…
NC_023654.1	21706723	MantaDEL:0:262838:262838:12:0:0	TACCCTGGGGAAGAAACTAAATGTCACAAAGGCCTGGAAAGCACAGAACCCAGTACTGAGAGAAGTGGTGGACACGTA	TC	478	PASS	END=21706800;SVTYPE=DEL;SVLEN=-77;CIGAR=1M1I77D;ANN=C|frameshift_variant&splice_donor_variant&missense_variant&splice_region_variant&intron_variant|HIGH|RAET1G|GeneID:103240146|transcript|XM_008006665.1|protein_coding|2/5|c.226_291+11delACCCTGGGGAAGAAACTAAATGTCACAAAGGCCTGGAAAGCACAGAACCCAGTACTGAGAGAAGTGGTGGACACGTAinsC|p.Thr76fs|361/1366|226/774|76/257||,C|frameshift_variant&splice_donor_variant&mi…
NC_023654.1	90240244	MantaDEL:0:58578:283115:0:0:0	A	<DEL>	873	PASS	END=90257180;SVTYPE=DEL;SVLEN=-16936;IMPRECISE;CIPOS=-379,380;CIEND=-386,386;ANN=<DEL>|exon_loss_variant&splice_region_variant|HIGH|PARK2|GeneID:103240862|transcript|XM_008007762.1|protein_coding|1/13|c.-7813_10+9113del||||||,<DEL>|exon_loss_variant&splice_region_variant|HIGH|PARK2|GeneID:103240862|transcript|XM_008007764.1|protein_coding|1/13|c.-7813_10+9113del||||||,<DEL>|splice_donor_variant&5…
NC_023655.1	16650478	MantaDEL:0:13672:239862:3:0:0	A	<DEL>	171	PASS	END=16873846;SVTYPE=DEL;SVLEN=-223368;IMPRECISE;CIPOS=-414,415;CIEND=-223,223;ANN=<DEL>|feature_ablation|HIGH|LOC103241305&LOC103241306&LOC103241307&LOC103241308&LOC103241339&LOC103241340&LOC103241341&LOC103241342|GeneID:103241305&GeneID:103241306&GeneID:103241307&GeneID:103241308&GeneID:103241339&GeneID:103241340&GeneID:103241341&GeneID:103241342|||||||||||,<DEL>|transcript_ablation|HIGH|LOC1032…
NC_023655.1	16766316	MantaDEL:0:5393:33313:2:0:0	A	<DEL>	746	PASS	END=16815858;SVTYPE=DEL;SVLEN=-49542;IMPRECISE;CIPOS=-537,538;CIEND=-426,427;ANN=<DEL>|feature_ablation|HIGH|LOC103241339&LOC103241340|GeneID:103241339&GeneID:103241340|||||||||||,<DEL>|transcript_ablation|HIGH|LOC103241340|GeneID:103241340|transcript|GeneID:103241340|protein_coding|2/2|c.-6619_*42106del|p.0?|||||,<DEL>|transcript_ablation|HIGH|LOC103241339|GeneID:103241339|transcript|GeneID:1032…
NC_023655.1	16891744	MantaDEL:0:47627:51994:2:0:0	T	<DEL>	739	PASS	END=16902162;SVTYPE=DEL;SVLEN=-10418;CIPOS=0,15;CIEND=0,15;HOMLEN=15;HOMSEQ=AAATTCAAGATTCTT;ANN=<DEL>|feature_ablation|HIGH|LOC103241337&LOC103241338|GeneID:103241337&GeneID:103241338|||||||||||,<DEL>|transcript_ablation|HIGH|LOC103241338|GeneID:103241338|transcript|XM_008008462.1|protein_coding|2/2|c.-1053_*7639del|p.0?|||||,<DEL>|upstream_gene_variant|MODIFIER|LOC103241338|GeneID:103241338|tran…
NC_023655.1	16909024	MantaDEL:0:47627:82222:7:0:0	C	<DEL>	999	PASS	END=17052945;SVTYPE=DEL;SVLEN=-143921;CIPOS=0,57;CIEND=0,57;HOMLEN=57;HOMSEQ=ATTTGCATATTGTCCTCTAGGGAGGACCTTCCCTTGTGAGTCTGAGATAAAAGCTCA;ANN=<DEL>|feature_ablation|HIGH|LOC103241313&LOC103241334&LOC103241335&LOC103241336&LOC103241377&LOC103241378|GeneID:103241313&GeneID:103241334&GeneID:103241335&GeneID:103241336&GeneID:103241377&GeneID:103241378|gene_variant|GeneID:103241313|||n.16909025_17052945d…
NC_023655.1	17220839	MantaDEL:0:93212:268303:1:1:0	G	<DEL>	999	PASS	END=17435723;SVTYPE=DEL;SVLEN=-214884;CIPOS=0,32;CIEND=0,32;HOMLEN=32;HOMSEQ=CAGTCTCCAGCCACCCTGTCTTTGTCTCCAGG;ANN=<DEL>|feature_ablation|HIGH|LOC103241313&LOC103241320&LOC103241321&LOC103241322&LOC103241323&LOC103241324&LOC103241325&LOC103241327|GeneID:103241313&GeneID:103241320&GeneID:103241321&GeneID:103241322&GeneID:103241323&GeneID:103241324&GeneID:103241325&GeneID:103241327|gene_variant|Gene…
NC_023655.1	17223662	MantaDEL:0:9801:268303:0:0:0	A	<DEL>	737	PASS	END=17228279;SVTYPE=DEL;SVLEN=-4617;IMPRECISE;CIPOS=-325,326;CIEND=-399,400;ANN=<DEL>|transcript_ablation|HIGH|LOC103241325|GeneID:103241325|transcript|GeneID:103241325|protein_coding|2/2|c.-2469_*1635del|p.0?|||||,<DEL>|upstream_gene_variant|MODIFIER|LOC103241325|GeneID:103241325|transcript|GeneID:103241325|protein_coding|2/2|c.-2469_*1635del|||||2469|,<DEL>|downstream_gene_variant|MODIFIER|LOC1…
NC_023655.1	36826513	MantaDEL:0:37296:357836:2:0:0	A	<DEL>	868	PASS	END=36827950;SVTYPE=DEL;SVLEN=-1437;IMPRECISE;CIPOS=-345,345;CIEND=-300,300;ANN=<DEL>|exon_loss_variant&splice_region_variant|HIGH|SNRPG|GeneID:103220095|transcript|XM_007970321.1|protein_coding|1/4|c.-351_32+1054del||||||,<DEL>|exon_loss_variant&splice_region_variant|HIGH|SNRPG|GeneID:103220095|transcript|XM_007970326.1|protein_coding|1/4|c.-351_32+1054del||||||,<DEL>|exon_loss_variant&splice_re…
NC_023658.1	43133888	MantaDEL:17357:0:3:0:0:0	C	<DEL>	975	PASS	END=43222558;SVTYPE=DEL;SVLEN=-88670;CIPOS=0,1;CIEND=0,1;HOMLEN=1;HOMSEQ=T;SVINSLEN=21;SVINSSEQ=GTGTAGTTGTGAGGTTTTGAG;ANN=<DEL>|feature_ablation|HIGH|LOC103221885&LOC103221886&LOC103221887&LOC103221888|GeneID:103221885&GeneID:103221886&GeneID:103221887&GeneID:103221888|||||||||||,<DEL>|transcript_ablation|HIGH|LOC103221885|GeneID:103221885|transcript|XM_007973312.1|protein_coding|1/1|c.-75013_*12…
NC_023658.1	45765927	MantaDUP:TANDEM:0:163032:266308:5:0:0	G	<DUP:TANDEM>	999	PASS	END=45809321;SVTYPE=DUP;SVLEN=43394;SVINSLEN=1;SVINSSEQ=T;ANN=<DUP:TANDEM>|gene_fusion|HIGH|LOC103221983&LOC103221986|GeneID:103221983&GeneID:103221986|gene_variant|GeneID:103221986|||n.45809321_45765928dup||||||,<DUP:TANDEM>|gene_fusion|HIGH|LOC103221983&LOC103222332|GeneID:103221983&GeneID:103222332|gene_variant|GeneID:103222332|||n.45809321_45765928dup||||||,<DUP:TANDEM>|stop_gained&duplicatio…
NC_023658.1	50499264	MantaDEL:0:257993:361092:0:0:0	T	<DEL>	999	PASS	END=50848434;SVTYPE=DEL;SVLEN=-349170;ANN=<DEL>|feature_ablation|HIGH|LOC103222077&LOC103222079&LOC103222080&SOX4|GeneID:103222077&GeneID:103222079&GeneID:103222080&GeneID:103222078|||||||||||,<DEL>|transcript_ablation|HIGH|SOX4|GeneID:103222078|transcript|XM_007973573.1|protein_coding|1/1|c.-237654_*110088del|p.0?|||||,<DEL>|upstream_gene_variant|MODIFIER|SOX4|GeneID:103222078|transcript|XM_0079…
NC_023671.1	69559659	MantaDEL:0:10233:10233:9:0:0	ACTAGGGGCAGAGAGGAGGGTAGGGAGGACTTAGAAACCCGTACCTCAGCCTCCACTGCCCTCCCACCACATCCTATGCTCCTCTCCCAGCCACCCCCGGCTGCACTGTGGCCTCAC	A	251	MaxMQ0Frac	END=69559775;SVTYPE=DEL;SVLEN=-116;CIGAR=1M116D;CIPOS=0,1;HOMLEN=1;HOMSEQ=C;ANN=A|splice_acceptor_variant&splice_donor_variant&splice_region_variant&intron_variant|HIGH|LOC103232258|GeneID:103232258|transcript|XM_007992159.1|protein_coding|1/1|c.574+1_575-1del||||||;LOF=(LOC103232258|GeneID:103232258|1|1.00)
