# Supplementary material for: Haplotype-resolved de novo assembly of the Vero cell line genome
Source: NPJ Vaccines. 2021 Aug 20;6:106. doi: 10.1038/s41541-021-00358-9 (PMC8379168; doi:10.1038/s41541-021-00358-9)
Supplement: Supplementary file 5 — Supplementary Data 4 [file 41541_2021_358_MOESM5_ESM.xlsx]

## Sheet: manta1.ann
Scaffold	Position	ID	Reference	Alteration	Quality	Filter	Functional annotations(Format:ANN='Allele | Annotation | Annotation_Impact | Gene_Name | Gene_ID | Feature_Type | Feature_ID | Transcript_BioType | Rank | HGVS.c | HGVS.p | cDNA.pos / cDNA.length | CDS.pos / CDS.length | AA.pos / AA.length | Distance | ERRORS / WARNINGS / INFO' "> ; LOF='Gene_Name | Gene_ID | Number_of_transcripts_in_gene | Percent_of_transcripts_affected'">)	Format	SAMPLEvero
NC_023642.1	610399	MantaDEL:0:705:872:1:0:0	A	<DEL>	999	PASS	END=613228;SVTYPE=DEL;SVLEN=-2829;CIPOS=0,1;CIEND=0,1;HOMLEN=1;HOMSEQ=G;ANN=<DEL>|upstream_gene_variant|MODIFIER|PIDD1|GeneID:103233828|transcript|XM_007995146.1|protein_coding||c.-5335_-2507del|||||1742|,<DEL>|upstream_gene_variant|MODIFIER|RPLP2|GeneID:103233927|transcript|XM_007995349.1|protein_coding||c.-7113_-4285del|||||7001|,<DEL>|upstream_gene_variant|MODIFIER|PIDD1|GeneID:103233828|trans…	GT:FT:GQ:PL:PR:SR	0/1:PASS:999:999,0,999:8,20:47,37
NC_023642.1	1487558	MantaDEL:0:101460:101460:52:3:0	CTGGCTCAGACACCCCGTCCACAGGGTGCTGAGTTACACTGAGAAGGCTGCNNNNNNNNNN	C	999	PASS	END=1487618;SVTYPE=DEL;SVLEN=-60;CIGAR=1M60D;CIPOS=0,50;HOMLEN=50;HOMSEQ=TGGCTCAGACACCCCGTCCACAGGGTGCTGAGTTACACTGAGAAGGCTGC;ANN=C|5_prime_UTR_variant|MODIFIER|ZC3H12C|GeneID:103248422|transcript|XM_008020775.1|protein_coding|1/6|c.-2947_-2888delTGGCTCAGACACCCCGTCCACAGGGTGCTGAGTTACACTGAGAAGGCTGCNNNNNNNNNN|||||2888|WARNING_TRANSCRIPT_MULTIPLE_STOP_CODONS,C|intron_variant|MODIFIER|ZC3H12C|GeneID:103…	GT:FT:GQ:PL:PR:SR	1/1:PASS:53:999,56,0:0,0:0,34
NC_023642.1	1496524	MantaINV:0:101460:101460:172:0:0	G	<INV>	255	PASS	END=1496600;SVTYPE=INV;SVLEN=76;CIPOS=0,8;CIEND=-8,0;HOMLEN=8;HOMSEQ=CCTCAGGT;INV5;ANN=<INV>|intragenic_variant|MODIFIER|EXPH5|GeneID:103248407|gene_variant|GeneID:103248407|||n.1496600_1496525inv||||||,<INV>|exon_region|MODIFIER|ZC3H12C|GeneID:103248422|transcript|XM_008020774.1|protein_coding|2/6|c.||||||WARNING_TRANSCRIPT_MULTIPLE_STOP_CODONS&INFO_REALIGN_3_PRIME,<INV>|exon_region|MODIFIER|ZC3…	GT:FT:GQ:PL:PR:SR	0/1:PASS:255:305,0,999:86,15:90,10
NC_023642.1	2272188	MantaDEL:0:2088:2088:11:1:0	AACCAAAACAGCATGGTACTGGTACAAAAACAGACACATAGACCAATGGAACAGAATAGAGAGGGCTACAGTC	A	712	PASS	END=2272260;SVTYPE=DEL;SVLEN=-72;CIGAR=1M72D;CIPOS=0,61;HOMLEN=61;HOMSEQ=ACCAAAACAGCATGGTACTGGTACAAAAACAGACACATAGACCAATGGAACAGAATAGAGA;ANN=A|intron_variant|MODIFIER|LOC103248430|GeneID:103248430|transcript|XM_008020787.1|protein_coding|2/2|c.410+7604_410+7675delACCAAAACAGCATGGTACTGGTACAAAAACAGACACATAGACCAATGGAACAGAATAGAGAGGGCTACAGTC||||||WARNING_TRANSCRIPT_MULTIPLE_STOP_CODONS,A|intron_variant|MO…	GT:FT:GQ:PL:PR:SR	1/1:PASS:28:765,31,0:0,0:0,21
NC_023642.1	2273388	MantaDEL:0:2070:2088:0:0:0	C	<DEL>	999	PASS	END=2275303;SVTYPE=DEL;SVLEN=-1915;CIPOS=0,95;CIEND=0,95;HOMLEN=95;HOMSEQ=GTGGTGAAACCCCGTCTCTACTAAAAAAAATACAAAAAAATTAGCTGGGTGTGGTGGCGGGCACCTGTAGTCCCAGCTACTTGGGAGGCTGAGGC;ANN=<DEL>|upstream_gene_variant|MODIFIER|KCNQ1|GeneID:103241079|transcript|XM_008008036.1|protein_coding||c.-5798_-3884del|||||4015|,<DEL>|upstream_gene_variant|MODIFIER|KCNQ1|GeneID:103241079|transcript|XM_008008209.1|protein_co…	GT:FT:GQ:PL:PR:SR	1/1:PASS:170:999,173,0:0,56:0,2
NC_023642.1	2427324	MantaBND:0:275:2182:10:0:0:0	C	C]NW_006735287.1:5241]	999	PASS	SVTYPE=BND;MATEID=MantaBND:0:275:2182:10:0:0:1;CIPOS=0,95;HOMLEN=95;HOMSEQ=TGAGTACAGCTTTTTCTCCCATCATGGAAGGGTATTGAATCACCCAAATGCTTTTCTGTGCCTTTTATTCTATCGTTAATTGCTATAGATGGAAT;BND_DEPTH=107;MATE_BND_DEPTH=97	GT:FT:GQ:PL:PR:SR	1/1:PASS:262:999,265,0:0,89:0,0
NC_023642.1	2427459	MantaBND:0:275:2182:15:0:0:0	T	[NW_006735287.1:96[T	999	PASS	SVTYPE=BND;MATEID=MantaBND:0:275:2182:15:0:0:1;CIPOS=0,95;HOMLEN=95;HOMSEQ=TCATAGATCTTGTCCATGCCAAACCTATTGAGAAGCCTGTGGGCCAGCAGCAGGCTAGTACAATATGCTGCAGCATAATTTGTCAGGCCAACCTT;BND_DEPTH=84;MATE_BND_DEPTH=62	GT:FT:GQ:PL:PR:SR	1/1:PASS:256:999,259,0:0,87:0,0
NC_023642.1	4399939	MantaDEL:0:3409:3409:4:0:0	CACTGATAGGCCCTGAAGCCCCCGCTTGGTCTGATAGAGCCCCTGGTTGTGGGACAGACAGTGGAGCAAGTCCATGGGCCGTGANNNNNNNNNN	CG	882	PASS	END=4400032;SVTYPE=DEL;SVLEN=-93;CIGAR=1M1I93D;ANN=G|intron_variant|MODIFIER|NCAM1|GeneID:103248479|transcript|XM_008020886.1|protein_coding|1/22|c.52+66960_52+67052delACTGATAGGCCCTGAAGCCCCCGCTTGGTCTGATAGAGCCCCTGGTTGTGGGACAGACAGTGGAGCAAGTCCATGGGCCGTGANNNNNNNNNNinsG||||||WARNING_TRANSCRIPT_MULTIPLE_STOP_CODONS,G|intron_variant|MODIFIER|ANO1|GeneID:103245918|transcript|XM_008017193.1|protein_coding…	GT:FT:GQ:PL:PR:SR	1/1:PASS:58:935,61,0:0,0:0,26
NC_023642.1	4400114	MantaDEL:0:3409:3409:1:0:1	ANNNNNNNNNNTGAGACCAGAACCACTGATAGGCCCTGAAGCCCCCGCTTGGTCTGATAGAGCCCCTGGTTGTGGGACAGACAGTGGAGCAAGTCCATGGGCCGTGAC	AT	999	PASS	END=4400221;SVTYPE=DEL;SVLEN=-107;CIGAR=1M1I107D;ANN=T|intron_variant|MODIFIER|NCAM1|GeneID:103248479|transcript|XM_008020886.1|protein_coding|1/22|c.52+67135_52+67241delNNNNNNNNNNTGAGACCAGAACCACTGATAGGCCCTGAAGCCCCCGCTTGGTCTGATAGAGCCCCTGGTTGTGGGACAGACAGTGGAGCAAGTCCATGGGCCGTGACinsT||||||WARNING_TRANSCRIPT_MULTIPLE_STOP_CODONS,T|intron_variant|MODIFIER|ANO1|GeneID:103245918|transcript|XM_008017193.…	GT:FT:GQ:PL:PR:SR	1/1:PASS:69:999,72,0:0,0:0,28
NC_023642.1	4448675	MantaDEL:0:3444:3444:3:0:0	GGCNNNNNNNNNNCTGGGTGCGGTGACTCATGCTTGTAATTCTAGCACTTTGGGAGGCTGAGGCGGGTGGATCACTTTAGACCAGGAGGTCAAAGACAGCCTGGCCAACATA	G	999	PASS	END=4448786;SVTYPE=DEL;SVLEN=-111;CIGAR=1M111D;CIPOS=0,2;HOMLEN=2;HOMSEQ=GC;ANN=G|intron_variant|MODIFIER|NCAM1|GeneID:103248479|transcript|XM_008020886.1|protein_coding|1/22|c.52+115696_52+115806del||||||WARNING_TRANSCRIPT_MULTIPLE_STOP_CODONS,G|intron_variant|MODIFIER|ANO1|GeneID:103245918|transcript|XM_008017193.1|protein_coding|10/27|c.1086+1044_1086+1154del||||||,G|intron_variant|MODIFIER|NC…	GT:FT:GQ:PL:PR:SR	1/1:PASS:69:999,72,0:0,0:0,30
NC_023642.1	4464441	MantaDEL:0:3445:3445:126:0:0	GCTGCCTAAGGGCCGTGGGGTCCTTGGTCCCCCGGGGCTTGGGGGTCCGCAACATACTTCCGCATCAGACACATGTCACATCCATCGGCCTTCCTGTCACCCTGAGACCACCCAGCTGCCCGGGGTGCTGACGCAACAAGAAGCAAAACGGCGCCGAGTCCTCCTGAGCCAGANNNNNNNNNNTTTTGCCAAGACTTCCCATCCCTTCCTTTAAGTCTCAGAATTGTGGAAAGGAGAGGTGGATGGGACTTCAGTCTGGAAGCCCTGGTCTGACCCCCAAGCCCCGGGGGACCAAGGACCCCACTGCCCTTAGGCAGTTCTGGCGCCGAGTCCTCCTGAGCCAGAA	G	999	PASS	END=4464786;SVTYPE=DEL;SVLEN=-345;CIGAR=1M345D;CIPOS=0,12;HOMLEN=12;HOMSEQ=CTGCCTAAGGGC;ANN=G|intron_variant|MODIFIER|NCAM1|GeneID:103248479|transcript|XM_008020886.1|protein_coding|1/22|c.53-111183_53-110839del||||||WARNING_TRANSCRIPT_MULTIPLE_STOP_CODONS,G|intron_variant|MODIFIER|ANO1|GeneID:103245918|transcript|XM_008017193.1|protein_coding|3/27|c.565-1458_565-1114del||||||,G|intron_variant|MO…	GT:FT:GQ:PL:PR:SR	1/1:PASS:107:999,110,0:0,35:0,26
NC_023642.1	5643597	MantaDEL:0:81865:81865:38:1:0	GGGCACTGAAGAAGCGAGNNNNNNNNNNTAACACACAGAGCTGTAAACATCCACCCCAAGTCACTGCCACGAGGTCGGAGCCCCACAGCCTGCCTGTCTGTATGCTTCCTCAGAGGTTTGAGCAGCGGG	GA	267	PASS	END=5643725;SVTYPE=DEL;SVLEN=-128;CIGAR=1M1I128D;ANN=A|3_prime_UTR_variant|MODIFIER|ZBTB16|GeneID:103248510|transcript|XM_008020947.1|protein_coding|7/7|c.*274_*401delGGCACTGAAGAAGCGAGNNNNNNNNNNTAACACACAGAGCTGTAAACATCCACCCCAAGTCACTGCCACGAGGTCGGAGCCCCACAGCCTGCCTGTCTGTATGCTTCCTCAGAGGTTTGAGCAGCGGGinsA|||||274|WARNING_TRANSCRIPT_MULTIPLE_STOP_CODONS,A|intron_variant|MODIFIER|IGHMBP2|GeneID:103248349|…	GT:FT:GQ:PL:PR:SR	0/1:PASS:267:317,0,708:2,0:17,15
NC_023642.1	7047993	MantaBND:0:1432:5365:0:0:0:0	N	]NC_023653.1:54213666]N	248	PASS	SVTYPE=BND;MATEID=MantaBND:0:1432:5365:0:0:0:1;IMPRECISE;CIPOS=-379,379;BND_DEPTH=53;MATE_BND_DEPTH=0;ANN=]NC_023653.1:54213666]N|transcript_ablation|HIGH|EXPH5|GeneID:103248407|transcript|XM_008020759.1|protein_coding||t(NC_023642.1%3BNC_023653.1)(%3B)(c.-7031085)|t(NC_023642.1%3BNC_023653.1)(XM_008020759.1:Leu1%3B)|||||,]NC_023653.1:54213666]N|transcript_ablation|HIGH|KDM2A|GeneID:103219229|tra…	GT:FT:GQ:PL:PR	1/1:PASS:36:301,39,0:0,13
NC_023642.1	7051577	MantaBND:0:1432:5365:2:0:0:1	T	T[NC_023653.1:54213196[	128	PASS	SVTYPE=BND;MATEID=MantaBND:0:1432:5365:2:0:0:0;IMPRECISE;CIPOS=-423,423;BND_DEPTH=78;MATE_BND_DEPTH=1;ANN=T[NC_023653.1:54213196[|transcript_ablation|HIGH|EXPH5|GeneID:103248407|transcript|XM_008020759.1|protein_coding||t(NC_023642.1%3BNC_023653.1)(%3B)(c.-7034669)|t(NC_023642.1%3BNC_023653.1)(XM_008020759.1:Leu1_Ter2034%3B)|||||,T[NC_023653.1:54213196[|transcript_ablation|HIGH|KDM2A|GeneID:10321…	GT:FT:GQ:PL:PR	1/1:PASS:21:181,24,0:0,8
NC_023642.1	7737419	MantaBND:0:3195:6019:6:0:0:1	T	]NC_023648.1:7016960]T	210	PASS	SVTYPE=BND;MATEID=MantaBND:0:3195:6019:6:0:0:0;IMPRECISE;CIPOS=-340,341;BND_DEPTH=79;MATE_BND_DEPTH=54;ANN=]NC_023648.1:7016960]T|gene_fusion&frameshift_variant|HIGH|EXPH5&LPHN3|GeneID:103248407&GeneID:103235625|transcript|XM_008020759.1|protein_coding||t(NC_023642.1%3BNC_023648.1)(%3B)(c.-7720511)|t(NC_023642.1%3BNC_023648.1)(XM_008020759.1:Leu1%3BXM_007998600.1:Gly457_Ter1534)|||||,]NC_023648.1…	GT:FT:GQ:PL:PR	0/1:PASS:210:260,0,320:17,17
NC_023642.1	7737481	MantaBND:0:3195:6019:4:0:0:1	N	N[NC_023648.1:7016326[	999	PASS	SVTYPE=BND;MATEID=MantaBND:0:3195:6019:4:0:0:0;IMPRECISE;CIPOS=-356,356;BND_DEPTH=42;MATE_BND_DEPTH=62;ANN=N[NC_023648.1:7016326[|gene_fusion&frameshift_variant|HIGH|EXPH5&LPHN3|GeneID:103248407&GeneID:103235625|transcript|XM_008020759.1|protein_coding||t(NC_023642.1%3BNC_023648.1)(%3B)(c.-7720573)|t(NC_023642.1%3BNC_023648.1)(XM_008020759.1:Leu1_Ter2034%3BXM_007998600.1:Met1_Gly457)|||||,N[NC_02…	GT:FT:GQ:PL:PR	1/1:PASS:230:999,233,0:0,78
NC_023642.1	12552750	MantaINV:0:10768:10768:339:1:0	A	<INV>	116	PASS	END=12552808;SVTYPE=INV;SVLEN=58;CIPOS=0,6;CIEND=-6,0;HOMLEN=6;HOMSEQ=ACCCAG;INV3;ANN=<INV>|intron_variant|MODIFIER|TECTA|GeneID:103248666|transcript|XM_008021232.1|protein_coding|9/24|c.1850-583_1850-526inv||||||WARNING_TRANSCRIPT_MULTIPLE_STOP_CODONS,<INV>|intron_variant|MODIFIER|VWCE|GeneID:103234498|transcript|XM_007996326.1|protein_coding|4/19|c.928+1459_928+1516inv||||||,<INV>|intron_varian…	GT:FT:GQ:PL:PR:SR	0/1:PASS:116:166,0,999:48,6:31,6
NC_023642.1	12591758	MantaDEL:0:10873:10921:0:0:0	N	<DEL>	509	Ploidy	END=12600307;SVTYPE=DEL;SVLEN=-8549;IMPRECISE;CIPOS=-366,367;CIEND=-319,320;ANN=<DEL>|exon_loss_variant|HIGH|TECTA|GeneID:103248666|transcript|XM_008021232.1|protein_coding|18/25|c.5333-392_6059+2847del||||||WARNING_TRANSCRIPT_MULTIPLE_STOP_CODONS,<DEL>|exon_loss_variant|HIGH|TECTA|GeneID:103248666|transcript|XM_008021232.1|protein_coding|19/25|c.5333-392_6059+2847del||||||WARNING_TRANSCRIPT_MULT…	GT:FT:GQ:PL:PR	1/1:PASS:69:562,72,0:0,24
NC_023642.1	12596550	MantaDEL:0:10924:10931:2:0:0	N	<DEL>	281	Ploidy	END=12613269;SVTYPE=DEL;SVLEN=-16719;IMPRECISE;CIPOS=-336,337;CIEND=-336,337;ANN=<DEL>|exon_loss_variant|HIGH|TECTA|GeneID:103248666|transcript|XM_008021232.1|protein_coding|20/25|c.5647-39_*2218del||||||WARNING_TRANSCRIPT_MULTIPLE_STOP_CODONS,<DEL>|exon_loss_variant|HIGH|TECTA|GeneID:103248666|transcript|XM_008021232.1|protein_coding|21/25|c.5647-39_*2218del||||||WARNING_TRANSCRIPT_MULTIPLE_STOP…	GT:FT:GQ:PL:PR	0/1:PASS:122:331,0,119:8,18
NC_023642.1	12610715	MantaDUP:TANDEM:0:10931:10931:12:0:0	C	<DUP:TANDEM>	418	PASS	END=12613217;SVTYPE=DUP;SVLEN=2502;IMPRECISE;CIPOS=-569,570;CIEND=-500,500;ANN=<DUP:TANDEM>|bidirectional_gene_fusion|HIGH|EXPH5&TECTA|GeneID:103248407&GeneID:103248666|gene_variant|GeneID:103248666|||n.12610716_12613217dup||||||,<DUP:TANDEM>|bidirectional_gene_fusion|HIGH|LOC103234533&TECTA|GeneID:103234533&GeneID:103248666|gene_variant|GeneID:103248666|||n.12610716_12613217dup||||||,<DUP:TANDEM…	GT:FT:GQ:PL:PR	0/1:PASS:418:468,0,999:51,36
NC_023642.1	12620967	MantaDEL:0:10926:10926:7:4:0	ACATCTCTTGTTCTTAGCTGGGAGCAGTTTTGCCCCCAGGGGAGTGTCTGGAGANNNNNNNNNNCTTGTTCTTAGCTGGGAGCAGTTTTGCCCCCAGGGGAGTGTCTGGAGANATTTTGGATTGATTGGGTGGGGGTAGTGGATGCTACTGGCATCTAANNNNNNNNNNGTGACAGTGTCGGCTCTTAAGGACTTGATGGTGGAC	AG	689	PASS	END=12621171;SVTYPE=DEL;SVLEN=-204;CIGAR=1M1I204D;ANN=G|upstream_gene_variant|MODIFIER|LOC103234533|GeneID:103234533|transcript|XM_007996408.1|protein_coding||c.-2600_-2397delGTCCACCATCAAGTCCTTAAGAGCCGACACTGTCACNNNNNNNNNNTTAGATGCCAGTAGCATCCACTACCCCCACCCAATCAATCCAAAATNTCTCCAGACACTCCCCTGGGGGCAAAACTGCTCCCAGCTAAGAACAAGNNNNNNNNNNTCTCCAGACACTCCCCTGGGGGCAAAACTGCTCCCAGCTAAGAACAAGAGATGinsC|||||2397|,G|ups…	GT:FT:GQ:PL:PR:SR	0/1:PASS:689:739,0,737:8,3:43,51
NC_023642.1	12623024	MantaDEL:0:10926:10941:0:1:0	C	<DEL>	513	PASS	END=12648803;SVTYPE=DEL;SVLEN=-25779;CIPOS=0,92;CIEND=0,92;HOMLEN=92;HOMSEQ=AGAACACTGTGACCTCTGGAGGGGGAGGTGGGAGGAGGCCCCTCTCCACCCAACTTACGCGCTCAGGTAGACAGAGAAGAGGTCCTGAGAAA;ANN=<DEL>|feature_ablation|HIGH|EXPH5&LOC103234513&LOC103234519&LOC103248667|GeneID:103248407&GeneID:103234513&GeneID:103234519&GeneID:103248667_circ|gene_variant|GeneID:103248407|||n.12648803_12623025del||||||,<DEL>|transcript_ab…	GT:FT:GQ:PL:PR:SR	0/1:PASS:241:563,0,238:14,26:0,5
NC_023642.1	13596458	MantaDUP:TANDEM:0:362509:362509:42:0:0	G	<DUP:TANDEM>	62	PASS	END=13596672;SVTYPE=DUP;SVLEN=214;CIPOS=0,2;CIEND=0,2;HOMLEN=2;HOMSEQ=AG;ANN=<DUP:TANDEM>|intragenic_variant|MODIFIER|EXPH5|GeneID:103248407|gene_variant|GeneID:103248407|||n.13596672_13596459dup||||||,<DUP:TANDEM>|intragenic_variant|MODIFIER|LOC103248682|GeneID:103248682_circ|gene_variant|GeneID:103248682_circ|||n.13596459_13596672dup||||||	GT:FT:GQ:PL:PR:SR	0/1:PASS:62:112,0,999:38,4:44,8
NC_023642.1	13801542	MantaBND:0:11479:11723:1:0:0:1	G	]NC_023648.1:13217867]G	497	PASS	SVTYPE=BND;MATEID=MantaBND:0:11479:11723:1:0:0:0;IMPRECISE;CIPOS=-421,422;BND_DEPTH=72;MATE_BND_DEPTH=46;ANN=]NC_023648.1:13217867]G|gene_fusion&frameshift_variant|HIGH|EXPH5&SPOCK3|GeneID:103248407&GeneID:103236501|transcript|XM_008020759.1|protein_coding||t(NC_023642.1%3BNC_023648.1)(%3B)(c.-13784634)|t(NC_023642.1%3BNC_023648.1)(XM_008020759.1:Leu1%3BXM_008000219.1:Val117_Ile434)|||||,]NC_0236…	GT:FT:GQ:PL:PR	0/1:PASS:497:547,0,526:28,35
NC_023642.1	14102895	MantaDEL:0:12029:12029:3:2:0	TACAGATGGGGTTTCACCATGTTGGCCTCAGCCTCCTGAGTAGCTGGGACTACAGGCGCACACCACCATGCCCAGTTAATTTTTGTATTTTTAGTANNNNNNNNNNCTCAGCCTCCTGAGTAGCTGGGACTACAGGCGCACACCACCATGCCCAGTTAATTTTTGTATTTTTAGA	T	457	PASS	END=14103069;SVTYPE=DEL;SVLEN=-174;CIGAR=1M174D;CIPOS=0,26;HOMLEN=26;HOMSEQ=ACAGATGGGGTTTCACCATGTTGGCC;ANN=T|downstream_gene_variant|MODIFIER|LOC103234907|GeneID:103234907|transcript|XM_007997296.1|protein_coding||c.*128_*301del|||||217|,T|intron_variant|MODIFIER|UBASH3B|GeneID:103248683|transcript|XM_008021243.1|protein_coding|1/13|c.161+48176_161+48349del||||||WARNING_TRANSCRIPT_MULTIPLE_STOP_C…	GT:FT:GQ:PL:PR:SR	0/1:PASS:79:507,0,76:0,0:0,17
NC_023642.1	14102896	MantaDEL:0:12029:12029:5:0:0	ACAGATGGGGTTTCACCATGTTGGCCTCAGCCTCCTGAGTAGCTGGGACTACAGGCGCACACCACCATGCCCAGTTAATTTTTGTATTTTTAGTANNNNNNNNNNCTCAGCCTCCTGAGTAGCTGGGACTACAGGCGCACACCACCATGCCCAGTTAATTTTTGTATTTTTAGAAC	AG	999	PASS	END=14103071;SVTYPE=DEL;SVLEN=-175;CIGAR=1M1I175D;ANN=G|downstream_gene_variant|MODIFIER|LOC103234907|GeneID:103234907|transcript|XM_007997296.1|protein_coding||c.*126_*300delGTTCTAAAAATACAAAAATTAACTGGGCATGGTGGTGTGCGCCTGTAGTCCCAGCTACTCAGGAGGCTGAGNNNNNNNNNNTACTAAAAATACAAAAATTAACTGGGCATGGTGGTGTGCGCCTGTAGTCCCAGCTACTCAGGAGGCTGAGGCCAACATGGTGAAACCCCATCTGinsC|||||216|,G|intron_variant|MODIFIER|UBASH3B|G…	GT:FT:GQ:PL:PR:SR	0/1:PASS:114:999,0,111:2,0:1,33
NC_023642.1	14426280	MantaDEL:0:6184:12229:4:1:0	T	<DEL>	517	PASS	END=14470782;SVTYPE=DEL;SVLEN=-44502;CIPOS=0,50;CIEND=0,50;HOMLEN=50;HOMSEQ=AAGCCCCAGAACCTATGAAGGTCACCTGTGCTTGAAGCTGTGCTTGCTTA;ANN=<DEL>|feature_ablation|HIGH|CLMP&EXPH5&HSPA8&LOC103235045&LOC103248692|GeneID:103248696&GeneID:103248407&GeneID:103248693&GeneID:103235045&GeneID:103248692_circ|gene_variant|GeneID:103248407|||n.14470782_14426281del||||||,<DEL>|transcript_ablation|HIGH|LOC103235045|Ge…	GT:FT:GQ:PL:PR:SR	0/1:PASS:517:567,0,999:57,17:34,13
NC_023642.1	14426745	MantaDEL:0:12229:12229:17:0:0	AGCTACGTGCCCTAAAAGACCTTAAGAAGCACCTCCACACTACACCCCAGGCACTTTGAGCAGGAGCTCCNNNNNNNNNNCCACACTACACCCCAGGCACTTTGAGCAGGAGCTCCCCTACTCCATCCCTTGATCAGTGAATAGNNNNNNNNNNCTAC	AACTAT	999	PASS	END=14426902;SVTYPE=DEL;SVLEN=-157;CIGAR=1M5I157D;ANN=ACTAT|intragenic_variant|MODIFIER|EXPH5|GeneID:103248407|gene_variant|GeneID:103248407|||n.14426902_14426746delGTAGNNNNNNNNNNCTATTCACTGATCAAGGGATGGAGTAGGGGAGCTCCTGCTCAAAGTGCCTGGGGTGTAGTGTGGNNNNNNNNNNGGAGCTCCTGCTCAAAGTGCCTGGGGTGTAGTGTGGAGGTGCTTCTTAAGGTCTTTTAGGGCACGTAGCinsATAGT||||||	GT:FT:GQ:PL:PR:SR	1/1:PASS:121:999,124,0:0,0:0,60
NC_023642.1	14427226	MantaDEL:0:12229:12229:15:0:0	CTGAGGTCCTTCTGCCTATTGCTTTTGTCAGCCATCCCCCTAAAAGAACTCCCGGGCCGCCCCNNNNNNNNNNCACTGGCGGCTGCCCAGCTCCCCATCCAAAACCTCCTTGACTTTGGGT	C	540	PASS	END=14427346;SVTYPE=DEL;SVLEN=-120;CIGAR=1M120D;CIPOS=0,42;HOMLEN=42;HOMSEQ=TGAGGTCCTTCTGCCTATTGCTTTTGTCAGCCATCCCCCTAA;ANN=C|intragenic_variant|MODIFIER|EXPH5|GeneID:103248407|gene_variant|GeneID:103248407|||n.14427346_14427227del||||||	GT:FT:GQ:PL:PR:SR	0/1:PASS:115:590,0,112:3,0:2,28
NC_023642.1	14606243	MantaDEL:0:109231:109231:4:0:0	TCCTTGGACTTTATTTTTAATTCAATATGAAAAACATATGTTTTAATAAAAAAAAATTACCCCATTCATTTGTATCCTTGGACTTTATTTTTAATTCAATATGAAAAACATATGTTTTAATAA	TAAT	999	PASS	END=14606365;SVTYPE=DEL;SVLEN=-122;CIGAR=1M3I122D;ANN=AAT|downstream_gene_variant|MODIFIER|LOC103235086|GeneID:103235086|transcript|XM_007997668.1|protein_coding||c.*2422_*2543delTTATTAAAACATATGTTTTTCATATTGAATTAAAAATAAAGTCCAAGGATACAAATGAATGGGGTAATTTTTTTTTATTAAAACATATGTTTTTCATATTGAATTAAAAATAAAGTCCAAGGinsATT|||||2475|,AAT|downstream_gene_variant|MODIFIER|LOC103235086|GeneID:103235086|transcript|XM_…	GT:FT:GQ:PL:PR:SR	1/1:PASS:111:999,114,0:0,0:0,42
NC_023642.1	14607771	MantaDEL:0:109231:109231:34:0:0	GCGCTTCAATCATGATGAGGATGTGAGANNNNNNNNNNTCTGCAATCCTCACCTTAGTGGTCACTTCTCCCCGGAATGCCCCTGACCCGTTATGATAGCAGTGCTGCAAACACCAAAGAATGAACTTATAACTAGACTCACAGGCAACACCTTGCCCTGTGCCA	G	999	PASS	END=14607934;SVTYPE=DEL;SVLEN=-163;CIGAR=1M163D;CIPOS=0,27;HOMLEN=27;HOMSEQ=CGCTTCAATCATGATGAGGATGTGAGA;ANN=G|downstream_gene_variant|MODIFIER|LOC103235086|GeneID:103235086|transcript|XM_007997668.1|protein_coding||c.*853_*1015del|||||947|,G|downstream_gene_variant|MODIFIER|LOC103235086|GeneID:103235086|transcript|XM_007997677.1|protein_coding||c.*853_*1015del|||||947|,G|downstream_gene_variant|M…	GT:FT:GQ:PL:PR:SR	1/1:PASS:101:999,104,0:0,0:0,47
NC_023642.1	14608552	MantaDEL:0:109231:109231:45:0:0	TGAAGAAAGCTATTCTGTGGTGTCTGCTTTAATATTAAGCGACGGCTTGCTAGAGATNNNNNNNNNNTCATTGTCTAAAATGGAACTAGATTCTGTGGACAGCAAATCCATTGGTGCCACTCACAGGAGGCCTCAAAGAAACCTAACTGCCNNNNNNNNNN	TA	863	PASS	END=14608712;SVTYPE=DEL;SVLEN=-160;CIGAR=1M1I160D;ANN=A|downstream_gene_variant|MODIFIER|LOC103235086|GeneID:103235086|transcript|XM_007997668.1|protein_coding||c.*75_*234delNNNNNNNNNNGGCAGTTAGGTTTCTTTGAGGCCTCCTGTGAGTGGCACCAATGGATTTGCTGTCCACAGAATCTAGTTCCATTTTAGACAATGANNNNNNNNNNATCTCTAGCAAGCCGTCGCTTAATATTAAAGCAGACACCACAGAATAGCTTTCTTCinsT|||||166|,A|downstream_gene_variant|MODIFIER|LOC103235086|Gen…	GT:FT:GQ:PL:PR:SR	1/1:PASS:41:916,44,0:1,0:0,27
NC_023642.1	14609700	MantaDEL:0:109231:109231:63:0:0	TAATTAATAGCTCAGTGCTTAGTAGTTCTCAGACCTGAGTTTACACCATGGAGTCCTTGTCACACCACAGATTGCTCTACTTCTCCCAGCTCCCAGAGTTTCTATGAATTTACATTTCTAATGAGCTCTCAGGTGATGCTAATGCTGTTAGTTGAAAACTCAATTTGAGNNNNNNNNNNAT	TGAG	999	PASS	END=14609880;SVTYPE=DEL;SVLEN=-180;CIGAR=1M3I180D;ANN=GAG|intron_variant|MODIFIER|LOC103235086|GeneID:103235086|transcript|XM_007997668.1|protein_coding|7/8|c.805+211_806-67delATNNNNNNNNNNCTCAAATTGAGTTTTCAACTAACAGCATTAGCATCACCTGAGAGCTCATTAGAAATGTAAATTCATAGAAACTCTGGGAGCTGGGAGAAGTAGAGCAATCTGTGGTGTGACAAGGACTCCATGGTGTAAACTCAGGTCTGAGAACTACTAAGCACTGAGCTATTAATTinsCTC||||||,GAG|intron_variant|MODIFIER|LO…	GT:FT:GQ:PL:PR:SR	1/1:PASS:148:999,151,0:0,0:0,63
NC_023642.1	14610520	MantaDEL:0:109231:109231:73:0:0	TGCNNNNNNNNNNCAAGTATTGGTGATAAACCTCCTTATCACATACAGAACAAAGACAAGACAAAATCACTCTCCAGCAGGCCTTAAGATGCCTCACCTTTCTCCCTACCC	T	999	PASS	END=14610630;SVTYPE=DEL;SVLEN=-110;CIGAR=1M110D;CIPOS=0,2;HOMLEN=2;HOMSEQ=GC;ANN=T|intron_variant|MODIFIER|LOC103235086|GeneID:103235086|transcript|XM_007997668.1|protein_coding|6/8|c.679-413_679-304del||||||,T|intron_variant|MODIFIER|LOC103235086|GeneID:103235086|transcript|XM_007997677.1|protein_coding|3/5|c.187-413_187-304del||||||,T|intron_variant|MODIFIER|LOC103235086|GeneID:103235086|transc…	GT:FT:GQ:PL:PR:SR	1/1:PASS:266:999,269,0:0,0:0,93
NC_023642.1	14610964	MantaDEL:0:109231:109231:83:0:0	AGGAGACATTGCCTTTTCCCAAGGCTACAGGATATCAGCCTATTCAAAGAGTGACACTGGCTTTACACCAAGAAGTCCACNNNNNNNNNNGA	ATGG	999	PASS	END=14611055;SVTYPE=DEL;SVLEN=-91;CIGAR=1M3I91D;ANN=TGG|intron_variant|MODIFIER|LOC103235086|GeneID:103235086|transcript|XM_007997668.1|protein_coding|6/8|c.679-838_679-748delTCNNNNNNNNNNGTGGACTTCTTGGTGTAAAGCCAGTGTCACTCTTTGAATAGGCTGATATCCTGTAGCCTTGGGAAAAGGCAATGTCTCCinsCCA||||||,TGG|intron_variant|MODIFIER|LOC103235086|GeneID:103235086|transcript|XM_007997677.1|protein_coding|3/5|c.187-838_187-748…	GT:FT:GQ:PL:PR:SR	1/1:PASS:168:999,171,0:0,0:0,63
NC_023642.1	14612393	MantaDEL:0:109231:109231:90:0:0	TGAACAGCGTAGCAATGAACATACTAGTGCGTGTGTCATGTTGGTAGGATGATTCATTTTCTTTTGGGTATTTACCCAGTAAAGGCATTGCTGNNNNNNNNNN	T	458	PASS	END=14612495;SVTYPE=DEL;SVLEN=-102;CIGAR=1M102D;CIPOS=0,92;HOMLEN=92;HOMSEQ=GAACAGCGTAGCAATGAACATACTAGTGCGTGTGTCATGTTGGTAGGATGATTCATTTTCTTTTGGGTATTTACCCAGTAAAGGCATTGCTG;ANN=T|intron_variant|MODIFIER|LOC103235086|GeneID:103235086|transcript|XM_007997668.1|protein_coding|6/8|c.679-2278_679-2177del||||||,T|intron_variant|MODIFIER|LOC103235086|GeneID:103235086|transcript|XM_007997677.1|protein_coding…	GT:FT:GQ:PL:PR:SR	1/1:PASS:27:511,30,0:0,0:0,17
NC_023642.1	14612841	MantaDEL:0:109231:109231:97:2:0	ANNNNNNNNNNTGGAGGAAAAGGGGCTGAGTTAGAAAACTGCCTATTGGGTACTATGCTCAATACCAGGGTGANNNNNNNNNNACAATAGCACTGTGGACTACTAGAGGGTGGAGGAAAAGGGGCTGAGTTAGAAAACTGCCTATTGGGTACTATGCTCAATACCAGGGTGAT	AA	999	PASS	END=14613013;SVTYPE=DEL;SVLEN=-172;CIGAR=1M1I172D;ANN=A|intron_variant|MODIFIER|LOC103235086|GeneID:103235086|transcript|XM_007997668.1|protein_coding|6/8|c.679-2796_679-2625delATCACCCTGGTATTGAGCATAGTACCCAATAGGCAGTTTTCTAACTCAGCCCCTTTTCCTCCACCCTCTAGTAGTCCACAGTGCTATTGTNNNNNNNNNNTCACCCTGGTATTGAGCATAGTACCCAATAGGCAGTTTTCTAACTCAGCCCCTTTTCCTCCANNNNNNNNNNinsT||||||,A|intron_variant|MODIFIER|LOC103235086|…	GT:FT:GQ:PL:PR:SR	1/1:PASS:189:999,192,0:0,0:0,64
NC_023642.1	14911021	MantaINV:0:12640:12640:14:0:0	T	<INV>	23	PASS	END=14911129;SVTYPE=INV;SVLEN=108;CIPOS=0,7;CIEND=-7,0;HOMLEN=7;HOMSEQ=ACCATCT;INV5;ANN=<INV>|downstream_gene_variant|MODIFIER|LOC103235157|GeneID:103235157|transcript|XM_007997836.1|protein_coding||c.*2252_*2359inv|||||2252|,<INV>|intron_variant|MODIFIER|GRAMD1B|GeneID:103248703|transcript|XM_008021268.1|protein_coding|2/21|c.452+36703_452+36810inv||||||WARNING_TRANSCRIPT_MULTIPLE_STOP_CODONS,<I…	GT:FT:GQ:PL:PR:SR	0/1:PASS:23:73,0,999:33,5:41,4
NC_023642.1	14915140	MantaDEL:0:12640:12640:62:0:0	TCTTNNNNNNNNNNGATAAGGTAAGAGAAAGAAATAAAAGACACTGAAATAGGTAAAACTGTCTCTGTTCATGAAAGATGTCATATTATATGCAGAAAATCTTNNNNNNNNNNTCCTAGCCAGAACGATAAGGTAAGAGAAAGAAATAAAAGACACTGAAATAGGTAAAACTGTCTCTGTTCATGAAAGATGTCATATTATATGCAGAAAAA	T	999	PASS	END=14915351;SVTYPE=DEL;SVLEN=-211;CIGAR=1M211D;CIPOS=0,3;HOMLEN=3;HOMSEQ=CTT;ANN=T|intron_variant|MODIFIER|GRAMD1B|GeneID:103248703|transcript|XM_008021268.1|protein_coding|2/21|c.452+40822_452+41032del||||||WARNING_TRANSCRIPT_MULTIPLE_STOP_CODONS,T|intron_variant|MODIFIER|GRAMD1B|GeneID:103248703|transcript|XM_008021269.1|protein_coding|3/22|c.452+40822_452+41032del||||||WARNING_TRANSCRIPT_MULT…	GT:FT:GQ:PL:PR:SR	1/1:PASS:151:999,154,0:0,6:0,49
NC_023642.1	15099418	MantaDEL:0:129666:129666:7:1:1	ATCTCTGGGTGTTTAGAAAGACCTCTGAGCAATGCTATTTTAAGGAGCCTTGAGCTTGGTGTTGCTTTCCAGAGAAACAAGGAGGTTCTGATCTCTGGGTGTTTAGAAAGACCTCTGAGCAATGCTATTTTAAGGAGCCTTGAGCTTGGTGTTGCTTTCCAGAGAAACAAGGAGGTTCTGAT	AG	609	PASS	END=15099599;SVTYPE=DEL;SVLEN=-181;CIGAR=1M1I181D;ANN=G|intron_variant|MODIFIER|LOC103248709|GeneID:103248709|transcript|XM_008021293.1|pseudogene|2/6|n.187-13123_187-12943delTCTCTGGGTGTTTAGAAAGACCTCTGAGCAATGCTATTTTAAGGAGCCTTGAGCTTGGTGTTGCTTTCCAGAGAAACAAGGAGGTTCTGATCTCTGGGTGTTTAGAAAGACCTCTGAGCAATGCTATTTTAAGGAGCCTTGAGCTTGGTGTTGCTTTCCAGAGAAACAAGGAGGTTCTGATinsG||||||,G|intragenic_variant|MODIFIER|EX…	GT:FT:GQ:PL:PR:SR	0/1:PASS:609:659,0,681:2,0:20,24
NC_023642.1	15100007	MantaINS:0:129666:129666:8:3:0	C	CTCTGTCTAAGAAAAGAAAAGAACTGAGCAAAATAAATTTCCTTTTGTTTTTGTTTTGCTCAGTTCTTTTCTTTTCTTAGACAGAGCCTTGCTCTGTCA	322	PASS	END=15100007;SVTYPE=INS;SVLEN=98;CIGAR=1M98I;ANN=CTCTGTCTAAGAAAAGAAAAGAACTGAGCAAAATAAATTTCCTTTTGTTTTTGTTTTGCTCAGTTCTTTTCTTTTCTTAGACAGAGCCTTGCTCTGTCA|intron_variant|MODIFIER|LOC103248709|GeneID:103248709|transcript|XM_008021293.1|pseudogene|2/6|n.187-12535_187-12534insTCTGTCTAAGAAAAGAAAAGAACTGAGCAAAATAAATTTCCTTTTGTTTTTGTTTTGCTCAGTTCTTTTCTTTTCTTAGACAGAGCCTTGCTCTGTCA||||||,CTCTGTCTAAGAAAAGAAAAGAACTG…	GT:FT:GQ:PL:PR:SR	0/1:PASS:23:372,0,20:0,0:0,18
NC_023642.1	15100304	MantaDEL:0:129666:129666:12:0:0	CTCTTTTTTTAAAAAAAAANNNNNNNNNNATACTTTAAGTTCTAGGGTACATGTGCACAATGTGCAGGTTTGTTACACAGGTGTATATGTGCCATGTTGATTTGCTGCANNNNNNNNNNA	C	515	PASS	END=15100423;SVTYPE=DEL;SVLEN=-119;CIGAR=1M119D;CIPOS=0,1;HOMLEN=1;HOMSEQ=T;ANN=C|intron_variant|MODIFIER|LOC103248709|GeneID:103248709|transcript|XM_008021293.1|pseudogene|2/6|n.187-12237_187-12119del||||||,C|intragenic_variant|MODIFIER|EXPH5|GeneID:103248407|gene_variant|GeneID:103248407|||n.15100423_15100305del||||||	GT:FT:GQ:PL:PR:SR	0/1:PASS:28:565,0,25:3,0:0,24
NC_023642.1	15114311	MantaDEL:0:12793:12793:127:0:0	TACGTTCTTTTCAACTATTTTCAGAAAACCTCATGGTTTTTGAAGAAGAGATGAGTGGAAATAGCTNNNNNNNNNNAAAAAGAAAAAGACACAATGTTCTTTTCAACTATTTTCAGAAAACCTCATGGTTTTTGAAGAAGAGATGAGGGGAAATAGCTA	TG	999	PASS	END=15114469;SVTYPE=DEL;SVLEN=-158;CIGAR=1M1I158D;ANN=G|downstream_gene_variant|MODIFIER|LOC103235201|GeneID:103235201|transcript|XM_007997924.1|protein_coding||c.*3509_*3666delTAGCTATTTCCCCTCATCTCTTCTTCAAAAACCATGAGGTTTTCTGAAAATAGTTGAAAAGAACATTGTGTCTTTTTCTTTTTNNNNNNNNNNAGCTATTTCCACTCATCTCTTCTTCAAAAACCATGAGGTTTTCTGAAAATAGTTGAAAAGAACGTinsC|||||3666|,G|intron_variant|MODIFIER|LOC103248709|GeneID:103…	GT:FT:GQ:PL:PR:SR	1/1:PASS:119:999,122,0:0,0:0,57
NC_023642.1	15299834	MantaDEL:0:13263:13263:27:0:0	CCGCTCTTTCTCACNNNNNNNNNNCCATGAGTTTGATCTCTCGCTCTCCCTCCC	CT	999	PASS	END=15299887;SVTYPE=DEL;SVLEN=-53;CIGAR=1M1I53D;ANN=T|intragenic_variant|MODIFIER|EXPH5|GeneID:103248407|gene_variant|GeneID:103248407|||n.15299887_15299835delGGGAGGGAGAGCGAGAGATCAAACTCATGGNNNNNNNNNNGTGAGAAAGAGCGinsA||||||	GT:FT:GQ:PL:PR:SR	1/1:PASS:93:999,96,0:0,0:0,37
NC_023642.1	16363474	MantaDEL:0:13805:13805:82:0:0	ANNNNNNNNNNTAAAATGCATTTAATAACAGAAAAGCCTTCATGCTATTGAGAGGTTTATTAATTTTTTTCTTGAAG	AA	999	PASS	END=16363550;SVTYPE=DEL;SVLEN=-76;CIGAR=1M1I76D;ANN=A|upstream_gene_variant|MODIFIER|LOC103242014|GeneID:103242014|transcript|XM_008009689.1|protein_coding||c.-568_-493delCTTCAAGAAAAAAATTAATAAACCTCTCAATAGCATGAAGGCTTTTCTGTTATTAAATGCATTTTANNNNNNNNNNinsT|||||255|,A|downstream_gene_variant|MODIFIER|LOC103235573|GeneID:103235573|transcript|XM_007998551.1|protein_coding||c.*3280_*3355delNNNNNNNNNNTAAAA…	GT:FT:GQ:PL:PR:SR	1/1:PASS:98:999,101,0:0,0:0,35
NC_023642.1	16365356	MantaDEL:0:13805:13805:110:0:0	TCAGGTGCAGAAAACCACCACGGCACCTGTATTCCTAGGTAAGACAAATCTGCACGTTCTGCACATGTATCTCAGAACTTAAAGTAAAATAAAGAAAAAAAGNNNNNNNNNNAGGTGCAGAAAACCACCACGGCACATGTATTCCTAGGTAAGACAAATCTGCANNNNNNNNNNCTAATGCATGCAGGGCTTAAAACCTAGATGAT	TGAC	999	PASS	END=16365561;SVTYPE=DEL;SVLEN=-205;CIGAR=1M3I205D;ANN=GAC|upstream_gene_variant|MODIFIER|LOC103242014|GeneID:103242014|transcript|XM_008009689.1|protein_coding||c.-2579_-2375delATCATCTAGGTTTTAAGCCCTGCATGCATTAGNNNNNNNNNNTGCAGATTTGTCTTACCTAGGAATACATGTGCCGTGGTGGTTTTCTGCACCTNNNNNNNNNNCTTTTTTTCTTTATTTTACTTTAAGTTCTGAGATACATGTGCAGAACGTGCAGATTTGTCTTACCTAGGAATACAGGTGCCGTGGTGGTTTTCTGCACCTGinsGTC|||||2137|,…	GT:FT:GQ:PL:PR:SR	1/1:PASS:108:999,111,0:0,0:0,59
NC_023642.1	16367685	MantaDEL:0:351840:351840:3:0:0	GCAGGCTGCAAGGAGCAACAGAGATGGAATATATTACCCCTGGATGATGGCTACAGTTTCTCATCTTCCCGGCTATGCCCTATCTCAATTCACATGCTTGAACTGNNNNNNNNNN	G	298	MinGQ	END=16367799;SVTYPE=DEL;SVLEN=-114;CIGAR=1M114D;CIPOS=0,83;HOMLEN=83;HOMSEQ=CAGGCTGCAAGGAGCAACAGAGATGGAATATATTACCCCTGGATGATGGCTACAGTTTCTCATCTTCCCGGCTATGCCCTATC;ANN=G|upstream_gene_variant|MODIFIER|LOC103242014|GeneID:103242014|transcript|XM_008009689.1|protein_coding||c.-4817_-4704del|||||4466|,G|intron_variant|MODIFIER|PKNOX2|GeneID:103248764|transcript|XM_008021384.1|pseudogene|1/12|n.109+34747…	GT:FT:GQ:PL:PR:SR	1/1:MinGQ:13:351,16,0:2,0:0,17
NC_023642.1	16730171	MantaDEL:0:14077:14077:33:3:0	CGCCCACGATGTGCACCAAGAATATTGCGGGACTTTTTCCTTAGTTCAGCTAACANNNNNNNNNN	CCCCCAG	999	PASS	END=16730235;SVTYPE=DEL;SVLEN=-64;CIGAR=1M6I64D;ANN=CCCCAG|upstream_gene_variant|MODIFIER|STT3A|GeneID:103248767|transcript|XM_008021390.1|protein_coding||c.-4311_-4248delGCCCACGATGTGCACCAAGAATATTGCGGGACTTTTTCCTTAGTTCAGCTAACANNNNNNNNNNinsCCCCAG|||||4201|WARNING_TRANSCRIPT_MULTIPLE_STOP_CODONS,CCCCAG|downstream_gene_variant|MODIFIER|EI24|GeneID:103248768|transcript|XM_008021391.1|protein_coding||c…	GT:FT:GQ:PL:PR:SR	1/1:PASS:116:999,120,0:0,0:0,48
NC_023642.1	16739191	MantaDEL:0:14077:14077:167:2:0	TCTCCCTCTTCCCAACCTTCACCTCACAAGGGCTGTAGTGTATACCATTTCCCTTTATGTCTCCAGGTNNNNNNNNNNTGTACAGATTTTTTCATCACTCAGGCATTAACCTGTTAGTTGTTTTTCCTGCTCCTCTCCCTCTTCCCAACCNNNNNNNNNNTACCATTTCCCTTTATGTCTCCAGGTGTTCTCATCATTTAGTTCCCAGTTANNNNNNNNNN	T	319	PASS	END=16739411;SVTYPE=DEL;SVLEN=-220;CIGAR=1M220D;CIPOS=0,67;HOMLEN=67;HOMSEQ=CTCCCTCTTCCCAACCTTCACCTCACAAGGGCTGTAGTGTATACCATTTCCCTTTATGTCTCCAGGT;ANN=T|downstream_gene_variant|MODIFIER|LOC103235742|GeneID:103235742|transcript|XM_007998790.1|protein_coding||c.*4990_*5209del|||||4880|,T|intron_variant|MODIFIER|STT3A|GeneID:103248767|transcript|XM_008021390.1|protein_coding|3/17|c.149+498_149+717del||…	GT:FT:GQ:PL:PR:SR	0/1:PASS:56:369,0,53:0,17:0,20
NC_023642.1	16739895	MantaDEL:0:14077:14077:183:0:0	CATAAACTTCCTTTTTCTCCATAACNNNNNNNNNNATAAACTTCCTTTTTCTCCATAACCTTGCCAGTATCTGTTATTTTCTTTACTTGTAAANNNNNNNNNNTCTGTCTTCCACAGTGGCTGAACTAATTTATGCTCCCACCAATGGTGT	C	538	PASS	END=16740045;SVTYPE=DEL;SVLEN=-150;CIGAR=1M150D;CIPOS=0,24;HOMLEN=24;HOMSEQ=ATAAACTTCCTTTTTCTCCATAAC;ANN=C|downstream_gene_variant|MODIFIER|LOC103235742|GeneID:103235742|transcript|XM_007998790.1|protein_coding||c.*4356_*4505del|||||4176|,C|intron_variant|MODIFIER|STT3A|GeneID:103248767|transcript|XM_008021390.1|protein_coding|3/17|c.149+1202_149+1351del||||||WARNING_TRANSCRIPT_MULTIPLE_STOP_CODO…	GT:FT:GQ:PL:PR:SR	0/1:PASS:75:588,0,72:7,0:11,16
NC_023642.1	16741358	MantaDEL:0:14077:14077:200:0:0	TTGTAAAGGTTTATTCTAAACCTAGGAAGTTACTTCCTGGTCTTTCCATAAAAAGGCTTGTTGTATTAAGTTNNNNNNNNNNACTTTCTGCACTCGCTCCAGAAACACCCCTTGCATCCCTTGTAAAGGTTTATTCTAAACCTAGGAAGTTACTTCCTGGTCTTTCCATAAAAAGGCTTGTTGTATTAAGTTA	TG	999	PASS	END=16741550;SVTYPE=DEL;SVLEN=-192;CIGAR=1M1I192D;ANN=G|downstream_gene_variant|MODIFIER|LOC103235742|GeneID:103235742|transcript|XM_007998790.1|protein_coding||c.*2851_*3042delTAACTTAATACAACAAGCCTTTTTATGGAAAGACCAGGAAGTAACTTCCTAGGTTTAGAATAAACCTTTACAAGGGATGCAAGGGGTGTTTCTGGAGCGAGTGCAGAAAGTNNNNNNNNNNAACTTAATACAACAAGCCTTTTTATGGAAAGACCAGGAAGTAACTTCCTAGGTTTAGAATAAACCTTTACAinsC|||||2713|,G|intron_varian…	GT:FT:GQ:PL:PR:SR	1/1:PASS:102:999,105,0:1,0:0,45
NC_023642.1	16968338	MantaBND:0:13904:14249:0:0:0:1	T	TA[NC_023662.1:76291891[	999	PASS	SVTYPE=BND;MATEID=MantaBND:0:13904:14249:0:0:0:0;SVINSLEN=1;SVINSSEQ=A;BND_DEPTH=53;MATE_BND_DEPTH=103;ANN=TA[NC_023662.1:76291891[|gene_fusion&frameshift_variant|HIGH|COG5&EXPH5|GeneID:103226716&GeneID:103248407|transcript|XM_008020759.1|protein_coding||t(NC_023642.1%3BNC_023662.1)(%3B)(c.-16951430)|t(NC_023642.1%3BNC_023662.1)(XM_008020759.1:Leu1_Ter2034%3BXM_007982535.1:Met1_Gln223)|||||,TA[NC…	GT:FT:GQ:PL:PR:SR	0/1:PASS:999:999,0,999:51,5:52,33
NC_023642.1	17385951	MantaDEL:46:0:0:0:0:1	TGCTGGGATTACAGGCTATTTATTTATTTNNNNNNNNNNATTTTTTCTATAGGTGCAATCACAGCTCACTGCAGCCTCGACCTCCTGGGCTCAAGTGATCCTCCTGCCTCAGCTTCCCAAAANNNNNNNNNNCACTGCAGCCTCGACCCCCTGGGCTCAAGTGATCCTCCTGCCTCAGCTTCCCAAAAC	T	26	PASS	END=17386139;SVTYPE=DEL;SVLEN=-188;CIGAR=1M188D;CIPOS=0,28;HOMLEN=28;HOMSEQ=GCTGGGATTACAGGCTATTTATTTATTT;ANN=T|downstream_gene_variant|MODIFIER|SRPR|GeneID:103248787|transcript|XM_008021435.1|protein_coding||c.*3156_*3343del|||||2369|WARNING_TRANSCRIPT_MULTIPLE_STOP_CODONS,T|downstream_gene_variant|MODIFIER|SRPR|GeneID:103248787|transcript|XM_008021437.1|protein_coding||c.*3156_*3343del|||||2369|…	GT:FT:GQ:PL:PR:SR	0/1:PASS:26:76,0,44:2,0:3,6
NC_023642.1	17387993	MantaDEL:0:14421:14421:24:0:0	CTTTTTTTTTTTTTTTTTTTTTTTTTTTTTTTTTGCTTTACGGCCAAGGGGGAATTACGGTAAAGAAAAATTTTT	C	30	PASS	END=17388067;SVTYPE=DEL;SVLEN=-74;CIGAR=1M74D;CIPOS=0,24;HOMLEN=24;HOMSEQ=TTTTTTTTTTTTTTTTTTTTTTTT;ANN=C|bidirectional_gene_fusion|HIGH|EXPH5&FAM118B|GeneID:103248407&GeneID:103248786|gene_variant|GeneID:103248786|||n.17387994_17388067delTTTTTTTTTTTTTTTTTTTTTTTTTTTTTTTTTGCTTTACGGCCAAGGGGGAATTACGGTAAAGAAAAATTTTT||||||,C|splice_region_variant|LOW|FAM118B|GeneID:103248786|transcript|XM_008021431.1|p…	GT:FT:GQ:PL:PR:SR	0/1:PASS:29:80,0,31:2,0:0,7
NC_023642.1	17388991	MantaDEL:0:14421:14421:42:0:0	TAGCTTGAGCCCAGGAGTGTGAAACCAACCTGGGCAACATGATGAANNNNNNNNNN	TC	959	PASS	END=17389046;SVTYPE=DEL;SVLEN=-55;CIGAR=1M1I55D;ANN=C|3_prime_UTR_variant|MODIFIER|SRPR|GeneID:103248787|transcript|XM_008021435.1|protein_coding|14/14|c.*249_*303delNNNNNNNNNNTTCATCATGTTGCCCAGGTTGGTTTCACACTCCTGGGCTCAAGCTinsG|||||249|WARNING_TRANSCRIPT_MULTIPLE_STOP_CODONS,C|3_prime_UTR_variant|MODIFIER|SRPR|GeneID:103248787|transcript|XM_008021437.1|protein_coding|13/13|c.*249_*303delNNNNNNNNNNT…	GT:FT:GQ:PL:PR:SR	0/1:PASS:46:999,0,43:0,0:3,34
NC_023642.1	18353070	MantaBND:0:15610:15647:0:0:0:0	C	[NC_023649.1:14202195[C	270	NoPairSupport	SVTYPE=BND;MATEID=MantaBND:0:15610:15647:0:0:0:1;CIPOS=0,9;HOMLEN=9;HOMSEQ=TAATTTTTT;BND_DEPTH=67;MATE_BND_DEPTH=85;ANN=[NC_023649.1:14202195[C|bidirectional_gene_fusion|HIGH|ENPP2&EXPH5|GeneID:103237345&GeneID:103248407|transcript|XM_008020759.1|protein_coding||t(NC_023642.1%3BNC_023649.1)(%3B)(c.-18336162)|t(NC_023642.1%3BNC_023649.1)(XM_008020759.1:Leu1%3BXM_008001436.1:Ser1)|||||,[NC_023649.1…	GT:FT:GQ:PL:PR:SR	0/1:PASS:270:320,0,701:26,0:23,16
NC_023642.1	18637477	MantaBND:0:5047:15942:2:0:0:0	T	T]NW_006735289.1:1942]	80	PASS	SVTYPE=BND;MATEID=MantaBND:0:5047:15942:2:0:0:1;IMPRECISE;CIPOS=-311,311;BND_DEPTH=64;MATE_BND_DEPTH=22;ANN=T]NW_006735289.1:1942]|transcript_ablation|HIGH|EXPH5|GeneID:103248407|transcript|XM_008020759.1|protein_coding||t(NC_023642.1%3BNW_006735289.1)(%3B)(c.-18620569)|t(NC_023642.1%3BNW_006735289.1)(XM_008020759.1:Leu1_Ter2034%3B)|||||,T]NW_006735289.1:1942]|transcript_ablation|HIGH|ARHGAP1|Gen…	GT:FT:GQ:PL:PR	0/1:PASS:80:130,0,861:42,13
NC_023642.1	20953530	MantaDEL:0:17457:17490:4:0:0	T	<DEL>	662	PASS	END=20954828;SVTYPE=DEL;SVLEN=-1298;IMPRECISE;CIPOS=-362,362;CIEND=-394,395;ANN=<DEL>|exon_loss_variant|HIGH|NFRKB|GeneID:103248826|transcript|XM_008021506.1|protein_coding|10/25|c.977-342_1393+62del||||||WARNING_TRANSCRIPT_MULTIPLE_STOP_CODONS,<DEL>|exon_loss_variant|HIGH|NFRKB|GeneID:103248826|transcript|XM_008021506.1|protein_coding|9/25|c.977-342_1393+62del||||||WARNING_TRANSCRIPT_MULTIPLE_ST…	GT:FT:GQ:PL:PR	0/1:PASS:283:712,0,280:18,40
NC_023642.1	20963619	MantaDEL:0:17508:17510:0:0:0	T	<DEL>	729	PASS	END=20966553;SVTYPE=DEL;SVLEN=-2934;IMPRECISE;CIPOS=-336,336;CIEND=-342,342;ANN=<DEL>|exon_loss_variant&splice_region_variant|HIGH|NFRKB|GeneID:103248826|transcript|XM_008021506.1|protein_coding|1/25|c.-1202_174+1558del||||||WARNING_TRANSCRIPT_MULTIPLE_STOP_CODONS,<DEL>|exon_loss_variant&splice_region_variant|HIGH|NFRKB|GeneID:103248826|transcript|XM_008021507.1|protein_coding|2/26|c.-22+243_135+…	GT:FT:GQ:PL:PR	0/1:PASS:717:779,0,714:38,43
NC_023642.1	22409319	MantaDEL:29:0:0:21:1:0	GATTTTGGGAGGCTGAGGCNNNNNNNNNNGCATGGTGACTCACGCCTGTTATCCCAGCATTTTGGGAGGCTGAGGCAGGCAGATCANNNNNNNNNNCTCACGCCTGTTATCCCAGC	G	999	PASS	END=22409434;SVTYPE=DEL;SVLEN=-115;CIGAR=1M115D;CIPOS=0,18;HOMLEN=18;HOMSEQ=ATTTTGGGAGGCTGAGGC;ANN=G|intron_variant|MODIFIER|NTM|GeneID:103248859|transcript|XM_008021538.1|protein_coding|1/9|c.82+3462_82+3576del||||||WARNING_TRANSCRIPT_MULTIPLE_STOP_CODONS,G|intron_variant|MODIFIER|NTM|GeneID:103248859|transcript|XM_008021547.1|protein_coding|1/7|c.82+3462_82+3576del||||||WARNING_TRANSCRIPT_MULTI…	GT:FT:GQ:PL:PR:SR	1/1:PASS:65:999,68,0:0,0:0,26
NC_023642.1	22409848	MantaDEL:29:0:0:22:0:0	AATTTGATAGGAGATGGGCATAATGCGTGGATTTTTATTTGTCTTATTGATTTATTTTTTTTTTTTCTTATTGATTTATTTTTTTTTTTTCTTTGAGACAGAGTTTCACTCTTGTCACCCAGGCTGGAGTGCAATGGCGCGANNNNNNNNNN	A	216	MinGQ	END=22409999;SVTYPE=DEL;SVLEN=-151;CIGAR=1M151D;CIPOS=0,51;HOMLEN=51;HOMSEQ=ATTTGATAGGAGATGGGCATAATGCGTGGATTTTTATTTGTCTTATTGATT;ANN=A|intron_variant|MODIFIER|NTM|GeneID:103248859|transcript|XM_008021538.1|protein_coding|1/9|c.82+3991_82+4141del||||||WARNING_TRANSCRIPT_MULTIPLE_STOP_CODONS,A|intron_variant|MODIFIER|NTM|GeneID:103248859|transcript|XM_008021547.1|protein_coding|1/7|c.82+3991_82+4141…	GT:FT:GQ:PL:PR:SR	1/1:MinGQ:8:268,11,0:0,0:0,7
NC_023642.1	22497166	MantaDEL:0:13049:13049:44:0:0	CTTCCTTCCTTCCTTCCTTCCTTCCTTCCTTCCTTCCTTCCTTTTCTTCTCTTTTTCTTTTCCTTCCTTCCTTCCTTCCTTCCTTCCT	CCTCCCTCCC	251	PASS	END=22497253;SVTYPE=DEL;SVLEN=-87;CIGAR=1M9I87D;ANN=CTCCCTCCC|intron_variant|MODIFIER|NTM|GeneID:103248859|transcript|XM_008021538.1|protein_coding|1/9|c.82+91309_82+91395delTTCCTTCCTTCCTTCCTTCCTTCCTTCCTTCCTTCCTTCCTTTTCTTCTCTTTTTCTTTTCCTTCCTTCCTTCCTTCCTTCCTTCCTinsCTCCCTCCC||||||WARNING_TRANSCRIPT_MULTIPLE_STOP_CODONS,CTCCCTCCC|intron_variant|MODIFIER|NTM|GeneID:103248859|transcript|XM_008021547.1…	GT:FT:GQ:PL:PR:SR	0/1:PASS:251:301,0,363:3,0:15,16
NC_023642.1	22952690	MantaDEL:0:17341:17341:75:0:1	CCGTTTTTTTTTTTTTTTTTTTTTTTTTTTTTTTTTTTTTTTTTTTTTTTTTTTTCTTTTTTTTTTGAGACGGAGCCCT	CTC	308	MaxMQ0Frac;MinGQ	END=22952768;SVTYPE=DEL;SVLEN=-78;CIGAR=1M2I78D;ANN=TC|intron_variant|MODIFIER|NTM|GeneID:103248859|transcript|XM_008021538.1|protein_coding|2/9|c.167+12096_167+12173delCGTTTTTTTTTTTTTTTTTTTTTTTTTTTTTTTTTTTTTTTTTTTTTTTTTTTTCTTTTTTTTTTGAGACGGAGCCCTinsTC||||||WARNING_TRANSCRIPT_MULTIPLE_STOP_CODONS,TC|intron_variant|MODIFIER|NTM|GeneID:103248859|transcript|XM_008021547.1|protein_coding|2/7|c.167+12…	GT:FT:GQ:PL:PR:SR	1/1:MinGQ:11:360,14,0:0,0:0,13
NC_023642.1	22980780	MantaDEL:0:18159:18159:147:0:0	GAAGAATTTGTAAATATGGAATCAATGCTCACAGTGCTTCAGTGGAGAATTTGTAAATATGGAATCAATGAATCCTGAGGGCCAGCTATAATGGTAGATACTTTACCCTGTTAGCCATATTTAGAAGGCCCTGNNNNNNNNNNAAAATTCAGAGAGCAGA	GG	919	PASS	END=22980939;SVTYPE=DEL;SVLEN=-159;CIGAR=1M1I159D;ANN=G|intron_variant|MODIFIER|NTM|GeneID:103248859|transcript|XM_008021538.1|protein_coding|2/9|c.167+40186_167+40344delAAGAATTTGTAAATATGGAATCAATGCTCACAGTGCTTCAGTGGAGAATTTGTAAATATGGAATCAATGAATCCTGAGGGCCAGCTATAATGGTAGATACTTTACCCTGTTAGCCATATTTAGAAGGCCCTGNNNNNNNNNNAAAATTCAGAGAGCAGAinsG||||||WARNING_TRANSCRIPT_MULTIPLE_STOP_CODONS,G|intron_variant|MOD…	GT:FT:GQ:PL:PR:SR	0/1:PASS:192:969,0,189:0,0:6,40
NC_023642.1	23007781	MantaBND:0:18243:18250:1:0:0:1	T	T[NC_023651.1:117908900[	854	PASS	SVTYPE=BND;MATEID=MantaBND:0:18243:18250:1:0:0:0;IMPRECISE;CIPOS=-402,402;BND_DEPTH=80;MATE_BND_DEPTH=88;ANN=T[NC_023651.1:117908900[|transcript_ablation|HIGH|EXPH5|GeneID:103248407|transcript|XM_008020759.1|protein_coding||t(NC_023642.1%3BNC_023651.1)(%3B)(c.-22990873)|t(NC_023642.1%3BNC_023651.1)(XM_008020759.1:Leu1_Ter2034%3B)|||||,T[NC_023651.1:117908900[|transcript_ablation|HIGH|NTM|GeneID:1…	GT:FT:GQ:PL:PR	0/1:PASS:854:904,0,999:53,52
NC_023642.1	23119948	MantaDEL:0:18340:18340:0:0:0	AAAAAAAAAAAAAAGTCGGGTGAAGTGATATCCAGTTGTTTTACATTTTGTGCTCTTAAATTGTAGTTTCCAAAATTTATATGATAAT	A	106	MinGQ	END=23120035;SVTYPE=DEL;SVLEN=-87;CIGAR=1M87D;CIPOS=0,13;HOMLEN=13;HOMSEQ=AAAAAAAAAAAAA;ANN=A|intron_variant|MODIFIER|NTM|GeneID:103248859|transcript|XM_008021538.1|protein_coding|2/9|c.168-62727_168-62641delAAAAAAAAAAAAAGTCGGGTGAAGTGATATCCAGTTGTTTTACATTTTGTGCTCTTAAATTGTAGTTTCCAAAATTTATATGATAAT||||||WARNING_TRANSCRIPT_MULTIPLE_STOP_CODONS,A|intron_variant|MODIFIER|NTM|GeneID:103248859|transcript|…	GT:FT:GQ:PL:PR:SR	0/1:MinGQ:5:155,0,0:0,0:0,7
NC_023642.1	23407703	MantaDEL:0:25155:25155:14:0:0	TTCTTAGGTTTTATTCTCTTTGAAGCAATTGTGAATGAAAGTTCATTCATGATTTGGCTCTCTGTTTGTCTNNNNNNNNNN	TC	862	PASS	END=23407783;SVTYPE=DEL;SVLEN=-80;CIGAR=1M1I80D;ANN=C|intragenic_variant|MODIFIER|EXPH5|GeneID:103248407|gene_variant|GeneID:103248407|||n.23407783_23407704delNNNNNNNNNNAGACAAACAGAGAGCCAAATCATGAATGAACTTTCATTCACAATTGCTTCAAAGAGAATAAAACCTAAGAinsG||||||	GT:FT:GQ:PL:PR:SR	0/1:PASS:759:912,0,756:0,0:38,26
NC_023642.1	23408347	MantaDEL:0:25155:25155:24:0:0	TCAACAACTCTTCTCGCTTCATTTCATTCATTTGACCTTCAATCACTGATACCCTTTCTTCCAGGTGATCGAGTTGGTTACTGANNNNNNNNNN	TA	997	PASS	END=23408440;SVTYPE=DEL;SVLEN=-93;CIGAR=1M1I93D;ANN=A|intragenic_variant|MODIFIER|EXPH5|GeneID:103248407|gene_variant|GeneID:103248407|||n.23408440_23408348delNNNNNNNNNNTCAGTAACCAACTCGATCACCTGGAAGAAAGGGTATCAGTGATTGAAGGTCAAATGAATGAAATGAAGCGAGAAGAGTTGTTGinsT||||||	GT:FT:GQ:PL:PR:SR	1/1:PASS:77:999,80,0:0,0:0,33
NC_023642.1	23581097	MantaDEL:55:0:0:0:0:1	AACTGAGTATGGTGGCCTACGCCTGTAGTCCCAGCTACTGGGGNNNNNNNNNNCTAGCTAACATGGCGAAACCCCGTCTCTACTAAAAGTACAAAAAGGAATTAANNNNNNNNNNTCAGGAGATGGAGACCATTCTAGCTAACATGGCGAAACCCCGTCTCTACTAAAAGTACAAAAAGGAATTAAGT	AGCC	999	PASS	END=23581284;SVTYPE=DEL;SVLEN=-187;CIGAR=1M3I187D;ANN=GCC|intron_variant|MODIFIER|OPCML|GeneID:103248879|transcript|XM_008021553.1|protein_coding|2/7|c.401-18351_401-18165delACTTAATTCCTTTTTGTACTTTTAGTAGAGACGGGGTTTCGCCATGTTAGCTAGAATGGTCTCCATCTCCTGANNNNNNNNNNTTAATTCCTTTTTGTACTTTTAGTAGAGACGGGGTTTCGCCATGTTAGCTAGNNNNNNNNNNCCCCAGTAGCTGGGACTACAGGCGTAGGCCACCATACTCAGTinsGGC||||||WARNING_TRANSCRIPT_MULTIPL…	GT:FT:GQ:PL:PR:SR	1/1:PASS:72:999,75,0:2,0:0,39
NC_023642.1	23662676	MantaDEL:0:18530:18530:54:0:0	TGTGAAAGTGCCTTTTTAACTGAAGGGGGATTATATGGTTTGNNNNNNNNNNTTAAGGTGGGATAATTATAAATGACCATGTGGCAAAATTTGTGAAAGTGCCTTTTTAACTGAAGGGGGATTATATGGTTTGNNNNNNNNNNCTTAAGGTGGGATAATTATAAATGACCATGTGGCAAAATTG	T	982	PASS	END=23662859;SVTYPE=DEL;SVLEN=-183;CIGAR=1M183D;CIPOS=0,41;HOMLEN=41;HOMSEQ=GTGAAAGTGCCTTTTTAACTGAAGGGGGATTATATGGTTTG;ANN=T|intron_variant|MODIFIER|OPCML|GeneID:103248879|transcript|XM_008021553.1|protein_coding|2/7|c.400+35089_400+35271del||||||WARNING_TRANSCRIPT_MULTIPLE_STOP_CODONS,T|intron_variant|MODIFIER|OPCML|GeneID:103248879|transcript|XM_008021556.1|protein_coding|2/6|c.400+35089_400+352…	GT:FT:GQ:PL:PR:SR	1/1:PASS:43:999,46,0:0,0:1,27
NC_023642.1	23667837	MantaDEL:0:18530:18530:119:0:0	TCTCAAAACTCAGATNNNNNNNNNNGGCCCCCTTCTCACTTTTTAAAACAATTTTAATCAGGGACTATTTAGCCACCTTTAAATAA	T	615	PASS	END=23667922;SVTYPE=DEL;SVLEN=-85;CIGAR=1M85D;ANN=T|intron_variant|MODIFIER|OPCML|GeneID:103248879|transcript|XM_008021553.1|protein_coding|2/7|c.400+30026_400+30110delTTATTTAAAGGTGGCTAAATAGTCCCTGATTAAAATTGTTTTAAAAAGTGAGAAGGGGGCCNNNNNNNNNNATCTGAGTTTTGAG||||||WARNING_TRANSCRIPT_MULTIPLE_STOP_CODONS,T|intron_variant|MODIFIER|OPCML|GeneID:103248879|transcript|XM_008021556.1|protein_coding|2/6|c.400+…	GT:FT:GQ:PL:PR:SR	0/1:PASS:615:665,0,642:4,0:12,18
NC_023642.1	23751147	MantaBND:0:18574:18612:2:7:0:1	C	[NC_023654.1:8915835[C	999	PASS	SVTYPE=BND;MATEID=MantaBND:0:18574:18612:2:7:0:0;CIPOS=0,46;HOMLEN=46;HOMSEQ=TAATTTTTGTATTTTTAGTAGAGATGGGGTTTCCCCCACATTGGCC;BND_DEPTH=61;MATE_BND_DEPTH=81;ANN=[NC_023654.1:8915835[C|transcript_ablation|HIGH|EXPH5|GeneID:103248407|transcript|XM_008020759.1|protein_coding||t(NC_023642.1%3BNC_023654.1)(%3B)(c.-23734239)|t(NC_023642.1%3BNC_023654.1)(XM_008020759.1:Leu1%3B)|||||,[NC_023654.1:8915835[C…	GT:FT:GQ:PL:PR:SR	0/1:PASS:287:999,0,284:18,15:0,36
NC_023642.1	24276397	MantaDEL:0:18713:18919:16:0:0	C	<DEL>	999	PASS	END=24278037;SVTYPE=DEL;SVLEN=-1640;CIPOS=0,19;CIEND=0,19;HOMLEN=19;HOMSEQ=GCCTCCTGGGTTCACGCCA;ANN=<DEL>|intron_variant|MODIFIER|OPCML|GeneID:103248879|transcript|XM_008021558.1|protein_coding|1/7|c.62-281454_62-279815del||||||WARNING_TRANSCRIPT_MULTIPLE_STOP_CODONS,<DEL>|intron_variant|MODIFIER|OPCML|GeneID:103248879|transcript|XM_008021560.1|protein_coding|1/7|c.-134+337705_-134+339344del||||||…	GT:FT:GQ:PL:PR:SR	1/1:PASS:84:999,87,0:0,19:0,21
NC_023642.1	24281156	MantaDEL:0:18919:18919:45:0:0	ATTATGGTTATTTCGACTACAAAACTAGGCATTGTTTATTGGGTACCCCTCCAGGTTATTTGCTTCTATTGTGNNNNNNNNNNTACAAAACTAGGCATTGTTTATTGGGTACCCCTCCAGGTTATTTGCTTCTATTGTGNNNNNNNNNN	A	211	PASS	END=24281304;SVTYPE=DEL;SVLEN=-148;CIGAR=1M148D;CIPOS=0,72;HOMLEN=72;HOMSEQ=TTATGGTTATTTCGACTACAAAACTAGGCATTGTTTATTGGGTACCCCTCCAGGTTATTTGCTTCTATTGTG;ANN=A|intron_variant|MODIFIER|OPCML|GeneID:103248879|transcript|XM_008021558.1|protein_coding|1/7|c.62-284721_62-284574del||||||WARNING_TRANSCRIPT_MULTIPLE_STOP_CODONS,A|intron_variant|MODIFIER|OPCML|GeneID:103248879|transcript|XM_008021560.1|protein…	GT:FT:GQ:PL:PR:SR	1/1:PASS:20:264,23,0:0,0:0,9
NC_023642.1	24282005	MantaDEL:0:18919:18919:61:3:0	AGCTACTACAAAAGACCCTATGGGTTTCTTAAAATGAAGTAACGGTTCAAGGACATCTGGAACTGAGAGAAAGGAAGAAAGTAGATGTAAATAATGATCAGAATTTCTGTNNNNNNNNNNTTATTGAATCTTCTTGTATCACCAGAAATAGTTACAGAAAG	AC	999	PASS	END=24282165;SVTYPE=DEL;SVLEN=-160;CIGAR=1M1I160D;ANN=C|intron_variant|MODIFIER|OPCML|GeneID:103248879|transcript|XM_008021558.1|protein_coding|1/7|c.62-285582_62-285423delCTTTCTGTAACTATTTCTGGTGATACAAGAAGATTCAATAANNNNNNNNNNACAGAAATTCTGATCATTATTTACATCTACTTTCTTCCTTTCTCTCAGTTCCAGATGTCCTTGAACCGTTACTTCATTTTAAGAAACCCATAGGGTCTTTTGTAGTAGCinsG||||||WARNING_TRANSCRIPT_MULTIPLE_STOP_CODONS,C|intron_variant|…	GT:FT:GQ:PL:PR:SR	1/1:PASS:141:999,144,0:0,0:1,52
NC_023642.1	24292934	MantaDEL:0:18919:18919:215:0:0	TAGCGGTGAAAGTTCTAGATGGCATCTTTTTCCAGTGTAAGGCTGCCTCCTTGACGCGAAACGTCTGTTGTTTAGTGTAGCCACCTTTATCAATNNNNNNNNNNGTGAAAGTTCTAGATGGCATCTTTTTCCAGTGTAAGGCTGCCTCCTTGACGCGAAACGTCTGTTGTTTAGTGTAGCCACCTTTATCAATNNNNNNNNNN	T	346	PASS	END=24293136;SVTYPE=DEL;SVLEN=-202;CIGAR=1M202D;CIPOS=0,3;HOMLEN=3;HOMSEQ=AGC;ANN=T|intron_variant|MODIFIER|OPCML|GeneID:103248879|transcript|XM_008021558.1|protein_coding|1/7|c.62-296553_62-296352del||||||WARNING_TRANSCRIPT_MULTIPLE_STOP_CODONS,T|intron_variant|MODIFIER|OPCML|GeneID:103248879|transcript|XM_008021560.1|protein_coding|1/7|c.-134+322606_-134+322807del||||||WARNING_TRANSCRIPT_MULTIP…	GT:FT:GQ:PL:PR:SR	0/1:PASS:346:396,0,579:1,0:15,14
NC_023642.1	24294331	MantaDEL:0:18919:18919:238:0:0	TTGCTGTGGTGTGAATGTGAGCATTTTGACTTACTGCTATATGATTCCTTCTCAGTTACCTCAATGATGTCTGTAGATAAAGGAATGTGTCATGGAAGATGACTATGAGAATTAAGTGAATTAATATTTATAAAGGATTTAGAACCATCCCTGGAACATTTTAGTAACTTTATTATTTTGACAGTAAACACAAGGTTAGCCNNNNNNNNNNTTTAGAACCATCCCTGGAACATTTTAGTAACTTTATTATTTTGACAGTAAACACAAGGTTAGCCNNNNNNNNNN	T	951	PASS	END=24294615;SVTYPE=DEL;SVLEN=-284;CIGAR=1M284D;CIPOS=0,49;HOMLEN=49;HOMSEQ=TGCTGTGGTGTGAATGTGAGCATTTTGACTTACTGCTATATGATTCCTT;ANN=T|intron_variant|MODIFIER|OPCML|GeneID:103248879|transcript|XM_008021558.1|protein_coding|1/7|c.62-298032_62-297749del||||||WARNING_TRANSCRIPT_MULTIPLE_STOP_CODONS,T|intron_variant|MODIFIER|OPCML|GeneID:103248879|transcript|XM_008021560.1|protein_coding|1/7|c.-134+3211…	GT:FT:GQ:PL:PR:SR	1/1:PASS:48:999,51,0:0,12:0,28
NC_023642.1	24294838	MantaDEL:0:18919:18919:239:1:0	TGTGAACACCAAGATTCCATGGCAAGATTTGTGTTAAAAAATGAGCATGCTTTTATCAGTCCTGAAAGTGATTCTTCTTGATTTGAGCTGCATTGCTATTCTTTTATCAGGATGTAAAAAAATTTACATTTAATTCATATGCCTGTTCTTGCCCACTGGCTAATATTATATCANNNNNNNNNN	T	648	PASS	END=24295020;SVTYPE=DEL;SVLEN=-182;CIGAR=1M182D;CIPOS=0,66;HOMLEN=66;HOMSEQ=GTGAACACCAAGATTCCATGGCAAGATTTGTGTTAAAAAATGAGCATGCTTTTATCAGTCCTGAAA;ANN=T|intron_variant|MODIFIER|OPCML|GeneID:103248879|transcript|XM_008021558.1|protein_coding|1/7|c.62-298437_62-298256del||||||WARNING_TRANSCRIPT_MULTIPLE_STOP_CODONS,T|intron_variant|MODIFIER|OPCML|GeneID:103248879|transcript|XM_008021560.1|protein_codin…	GT:FT:GQ:PL:PR:SR	1/1:PASS:40:701,43,0:0,0:0,31
NC_023642.1	24381845	MantaDEL:0:18966:18966:8:0:0	GCATAGACATAAACCACACAAATAAGCCAAGTGAAATATAACCCCCTATAAATTAACATTCTTACAAAAGAGATAACGTAAAATCTTGCGTTAAAT	G	412	PASS	END=24381940;SVTYPE=DEL;SVLEN=-95;CIGAR=1M95D;CIPOS=0,3;HOMLEN=3;HOMSEQ=CAT;ANN=G|intron_variant|MODIFIER|OPCML|GeneID:103248879|transcript|XM_008021558.1|protein_coding|1/7|c.61+233802_61+233896delATTTAACGCAAGATTTTACGTTATCTCTTTTGTAAGAATGTTAATTTATAGGGGGTTATATTTCACTTGGCTTATTTGTGTGGTTTATGTCTATG||||||WARNING_TRANSCRIPT_MULTIPLE_STOP_CODONS,G|intron_variant|MODIFIER|OPCML|GeneID:103248879|transcript|…	GT:FT:GQ:PL:PR:SR	0/1:PASS:412:462,0,999:13,0:42,14
NC_023642.1	24666992	MantaDEL:0:18977:19106:2:3:0	T	<DEL>	999	PASS	END=24669831;SVTYPE=DEL;SVLEN=-2839;CIPOS=0,115;CIEND=0,115;HOMLEN=115;HOMSEQ=GTAGTCCCAGCTACTGAGGAGGCTGAGGCAGGAGAATGGCGTGAACCCGGGAGGTGGAGCTTGCAGTGAGCTGAGATCCCGCCACTGCATTCCAGTCTGGGAGATAGAGAGAGAC;ANN=<DEL>|intragenic_variant|MODIFIER|EXPH5|GeneID:103248407|gene_variant|GeneID:103248407|||n.24669831_24666993del||||||	GT:FT:GQ:PL:PR:SR	1/1:PASS:149:999,152,0:0,52:0,0
NC_023642.1	24683994	MantaDEL:0:19274:19274:160:0:1	GGATGTTTTGATTTATAATAGAGAGATGAAAAGGATAGCTGAAAGAAGCTTTCTGAGAAACTGCTCNNNNNNNNNNGATGTTTTGATTTATAATAGAGAGATGAAAAGGATAGCTGAAAGAAGAGATAAAAAAGAAAGATGTGANNNNNNNNNN	G	293	PASS	END=24684147;SVTYPE=DEL;SVLEN=-153;CIGAR=1M153D;CIPOS=0,47;HOMLEN=47;HOMSEQ=GATGTTTTGATTTATAATAGAGAGATGAAAAGGATAGCTGAAAGAAG;ANN=G|intragenic_variant|MODIFIER|EXPH5|GeneID:103248407|gene_variant|GeneID:103248407|||n.24684147_24683995del||||||	GT:FT:GQ:PL:PR:SR	1/1:PASS:22:346,25,0:0,0:0,15
NC_023642.1	24891415	MantaDEL:0:19422:19422:60:0:0	GCAGATACCAAGGGTCTCCATGCCTATTTGAACTGCCAACCATTCTCTGTGCCTGTCATTACAAATGGCAGCAGGCACCGAATNNNNNNNNNNATTAAATTAGGGTTTAAGTGCTGGCCTTGAATGACAGATACCAAGGGTCTCCATGCCTATTTGAACTGCCAACCATTCTCTGTGCCTGTCATTACAAATGGCAGCAGGCACCGAATA	G	999	PASS	END=24891624;SVTYPE=DEL;SVLEN=-209;CIGAR=1M209D;CIPOS=0,2;HOMLEN=2;HOMSEQ=CA;ANN=G|intragenic_variant|MODIFIER|EXPH5|GeneID:103248407|gene_variant|GeneID:103248407|||n.24891624_24891416del||||||	GT:FT:GQ:PL:PR:SR	1/1:PASS:111:999,114,0:1,17:1,41
NC_023642.1	24893056	MantaINV:0:19422:19422:65:0:0	T	<INV>	44	PASS	END=24893227;SVTYPE=INV;SVLEN=171;CIPOS=0,2;CIEND=-2,0;HOMLEN=2;HOMSEQ=AC;INV3;ANN=<INV>|intragenic_variant|MODIFIER|EXPH5|GeneID:103248407|gene_variant|GeneID:103248407|||n.24893227_24893057inv||||||	GT:FT:GQ:PL:PR:SR	0/1:PASS:44:94,0,999:36,9:33,5
NC_023642.1	24895817	MantaDEL:0:19422:19422:121:0:0	GGCAGGAGAATCACTTAAACCCAGGAGGGGGAGGTTGCTGTGAGCCGAGATNNNNNNNNNN	G	878	PASS	END=24895877;SVTYPE=DEL;SVLEN=-60;CIGAR=1M60D;CIPOS=0,37;HOMLEN=37;HOMSEQ=GCAGGAGAATCACTTAAACCCAGGAGGGGGAGGTTGC;ANN=G|intragenic_variant|MODIFIER|EXPH5|GeneID:103248407|gene_variant|GeneID:103248407|||n.24895877_24895818delNNNNNNNNNNATCTCGGCTCACAGCAACCTCCCCCTCCTGGGTTTAAGTGATTCTCCTGC||||||	GT:FT:GQ:PL:PR:SR	1/1:PASS:54:931,57,0:0,0:0,32
NC_023642.1	24902294	MantaDEL:0:19422:19422:209:0:0	TTTTAGTCATTTTATCTTTTAATGCTCCAGATGTCTAACAACAATAAAATTCGAAAAACGTATATTCAAATAATATAAANNNNNNNNNNAACGTTTTATCTTTTAATGCTCCAGATGTCTAACAACAATAAAATTCGAAAAACGTATATTCAAATAATATAAAC	T	999	PASS	END=24902457;SVTYPE=DEL;SVLEN=-163;CIGAR=1M163D;CIPOS=0,8;HOMLEN=8;HOMSEQ=TTTAGTCA;ANN=T|intragenic_variant|MODIFIER|EXPH5|GeneID:103248407|gene_variant|GeneID:103248407|||n.24902457_24902295del||||||	GT:FT:GQ:PL:PR:SR	1/1:PASS:101:999,104,0:0,0:0,41
NC_023642.1	25168565	MantaINV:0:19568:19641:1:0:0	G	<INV>	112	PASS	END=25170025;SVTYPE=INV;SVLEN=1460;CIPOS=0,4;CIEND=-4,0;HOMLEN=4;HOMSEQ=CCTC;INV3;ANN=<INV>|intron_variant|MODIFIER|JAM3|GeneID:103248889|transcript|XM_008021574.1|protein_coding|1/8|c.211+31413_212-30349inv||||||WARNING_TRANSCRIPT_MULTIPLE_STOP_CODONS,<INV>|intron_variant|MODIFIER|LRRC4C|GeneID:103237315|transcript|XM_008001415.1|pseudogene|1/1|n.721-41546_721-40087inv||||||,<INV>|intron_variant…	GT:FT:GQ:PL:PR:SR	0/1:PASS:112:162,0,999:7,7:33,2
NC_023642.1	25388306	MantaDEL:0:19755:19755:5:0:0	ANNNNNNNNNNCCTCCAAACAACTTTTACAAAGCCAGCATCCTGATACCAAAGCCAAACAGGAGTTACAATAAAGGAAAATTATAGGCCAA	AC	999	PASS	END=25388396;SVTYPE=DEL;SVLEN=-90;CIGAR=1M1I90D;ANN=C|intron_variant|MODIFIER|GLB1L3|GeneID:103248897|transcript|XM_008021585.1|protein_coding|10/19|c.1039+884_1039+973delNNNNNNNNNNCCTCCAAACAACTTTTACAAAGCCAGCATCCTGATACCAAAGCCAAACAGGAGTTACAATAAAGGAAAATTATAGGCCAAinsC||||||WARNING_TRANSCRIPT_MULTIPLE_STOP_CODONS,C|intron_variant|MODIFIER|GLB1L3|GeneID:103248897|transcript|XM_008021586.1|protein_codi…	GT:FT:GQ:PL:PR:SR	1/1:PASS:140:999,143,0:0,0:0,59
NC_023642.1	25390329	MantaDEL:0:19755:19755:28:0:0	CAAAGAATGACATNNNNNNNNNNCAAGAATGTACAGTAGGGAAAGAGTACTGTCTTCAATGAATGGTGTTGGGAATACTGGATATCCACATGCCAAAGAATGACATTAGACCCTTACTCATATCNNNNNNNNNNACAAAGGTACCAAGAATGTACAGTAGGGAAAGAGGACTGTCTTCAATGAATGGTGTTGGGAATACTGGATATCCACATGCA	C	999	PASS	END=25390543;SVTYPE=DEL;SVLEN=-214;CIGAR=1M214D;CIPOS=0,12;HOMLEN=12;HOMSEQ=AAAGAATGACAT;ANN=C|frameshift_variant&splice_acceptor_variant&splice_region_variant&intron_variant|HIGH|GLB1L3|GeneID:103248897|transcript|XM_008021585.1|protein_coding|12/20|c.1178-134_1257del|p.Ser393fs||1178/2058|393/685||WARNING_TRANSCRIPT_MULTIPLE_STOP_CODONS,C|frameshift_variant&splice_acceptor_variant&splice_region…	GT:FT:GQ:PL:PR:SR	1/1:PASS:55:999,58,0:0,2:0,35
NC_023642.1	25394916	MantaDEL:0:19755:19755:95:0:0	GTCTCTATCAGANNNNNNNNNNATCCATGGGCTGAAGAATGGATGTTGTGTTAGCAGCCATGGAAACAGCATTAATCTCTTTGTTCNNNNNNNNNNACTTAAATAATATTTAAAAGTAAAAATGACTCCCATCCATGGGCTGAATAATGGATGTTGTGTTAGCAGCCATGGAAACAGCATTAATCTCTTTGTTCA	G	999	Ploidy	END=25395110;SVTYPE=DEL;SVLEN=-194;CIGAR=1M194D;CIPOS=0,11;HOMLEN=11;HOMSEQ=TCTCTATCAGA;ANN=G|intron_variant|MODIFIER|GLB1L3|GeneID:103248897|transcript|XM_008021585.1|protein_coding|18/19|c.1857+358_1857+551del||||||WARNING_TRANSCRIPT_MULTIPLE_STOP_CODONS,G|intron_variant|MODIFIER|GLB1L3|GeneID:103248897|transcript|XM_008021586.1|protein_coding|18/19|c.1779+358_1779+551del||||||WARNING_TRANSCRIP…	GT:FT:GQ:PL:PR:SR	1/1:PASS:109:999,112,0:0,0:1,42
NC_023642.1	25395001	MantaDEL:0:19755:19755:97:0:0	CNNNNNNNNNNACTTAAATAATATTTAAAAGTAAAAATGACTCCCATCCATGGGCTGAATAATGGATGTTGTGTTAGCAGCCATGGAAACAGCATTAATCTCTTTGTTCA	CG	999	Ploidy	END=25395110;SVTYPE=DEL;SVLEN=-109;CIGAR=1M1I109D;ANN=G|intron_variant|MODIFIER|GLB1L3|GeneID:103248897|transcript|XM_008021585.1|protein_coding|18/19|c.1857+443_1857+551delNNNNNNNNNNACTTAAATAATATTTAAAAGTAAAAATGACTCCCATCCATGGGCTGAATAATGGATGTTGTGTTAGCAGCCATGGAAACAGCATTAATCTCTTTGTTCAinsG||||||WARNING_TRANSCRIPT_MULTIPLE_STOP_CODONS,G|intron_variant|MODIFIER|GLB1L3|GeneID:103248897|transcript|XM_008…	GT:FT:GQ:PL:PR:SR	1/1:PASS:91:999,94,0:0,0:1,38
NC_023642.1	25397393	MantaINS:0:19755:19755:126:0:0	GNNNNNNNNNN	GACAATTCTCCTTTTCTGGTTTCCCTAGCAGCTGGGATTATAGTTGTGAGTCACTAC	999	PASS	END=25397403;SVTYPE=INS;SVLEN=56;CIGAR=1M56I10D;ANN=ACAATTCTCCTTTTCTGGTTTCCCTAGCAGCTGGGATTATAGTTGTGAGTCACTAC|intron_variant|MODIFIER|GLB1L3|GeneID:103248897|transcript|XM_008021585.1|protein_coding|18/19|c.1858-2378_1858-2369delNNNNNNNNNNinsACAATTCTCCTTTTCTGGTTTCCCTAGCAGCTGGGATTATAGTTGTGAGTCACTAC||||||WARNING_TRANSCRIPT_MULTIPLE_STOP_CODONS,ACAATTCTCCTTTTCTGGTTTCCCTAGCAGCTGGGATTATAGTTGTGAGTCACTAC…	GT:FT:GQ:PL:PR:SR	1/1:PASS:85:999,88,0:0,0:0,37
NC_023642.1	25608179	MantaDEL:0:19963:19963:157:0:1	GACTGGAGAGGCTGAAACACAGGGGACCAAGTCCCTAGGCTGCATACAGCACAGGGACCCTNNNNNNNNNN	GG	999	PASS	END=25608249;SVTYPE=DEL;SVLEN=-70;CIGAR=1M1I70D;ANN=G|intragenic_variant|MODIFIER|EXPH5|GeneID:103248407|gene_variant|GeneID:103248407|||n.25608249_25608180delNNNNNNNNNNAGGGTCCCTGTGCTGTATGCAGCCTAGGGACTTGGTCCCCTGTGTTTCAGCCTCTCCAGTinsC||||||	GT:FT:GQ:PL:PR:SR	1/1:PASS:63:999,66,0:0,0:0,25
NC_023642.1	26014293	MantaDEL:0:38595:38595:48:0:0	GAAAAAAAAAAAAAAAATTTTTTCTGTTTAAAACTTTTTTCAATTAGATTTTTAATTAGAAAGGAAAGAATGTTGTCGCCAGAAATTTGAA	G	724	PASS	END=26014383;SVTYPE=DEL;SVLEN=-90;CIGAR=1M90D;CIPOS=0,13;HOMLEN=13;HOMSEQ=AAAAAAAAAAAAA;ANN=G|intragenic_variant|MODIFIER|EXPH5|GeneID:103248407|gene_variant|GeneID:103248407|||n.26014383_26014294delTTCAAATTTCTGGCGACAACATTCTTTCCTTTCTAATTAAAAATCTAATTGAAAAAAGTTTTAAACAGAAAAAATTTTTTTTTTTTTTTT||||||	GT:FT:GQ:PL:PR:SR	1/1:PASS:19:776,22,0:4,0:1,26
NC_023642.1	26015278	MantaDEL:0:38595:38595:68:0:0	ACTGTCAGAATTTGAACTAGTAGTATCTTTTTAAATTTGATACTCAGGCCATTACTTAGTATATT	A	811	PASS	END=26015342;SVTYPE=DEL;SVLEN=-64;CIGAR=1M64D;CIPOS=0,2;HOMLEN=2;HOMSEQ=CT;ANN=A|intragenic_variant|MODIFIER|EXPH5|GeneID:103248407|gene_variant|GeneID:103248407|||n.26015342_26015279delAATATACTAAGTAATGGCCTGAGTATCAAATTTAAAAAGATACTACTAGTTCAAATTCTGACAG||||||	GT:FT:GQ:PL:PR:SR	1/1:PASS:62:864,65,0:0,0:0,28
NC_023642.1	26017109	MantaDEL:0:38595:38595:93:0:1	TAGGTCTTGACTCTTTATCCANNNNNNNNNNCTTTGCATGTGAGATGTGTCTCCTGAATAAAGAACACAGATA	TG	999	PASS	END=26017181;SVTYPE=DEL;SVLEN=-72;CIGAR=1M1I72D;ANN=G|intragenic_variant|MODIFIER|EXPH5|GeneID:103248407|gene_variant|GeneID:103248407|||n.26017181_26017110delTATCTGTGTTCTTTATTCAGGAGACACATCTCACATGCAAAGNNNNNNNNNNTGGATAAAGAGTCAAGACCTinsC||||||	GT:FT:GQ:PL:PR:SR	1/1:PASS:142:999,145,0:0,0:1,67
NC_023642.1	26019680	MantaDEL:0:40836:40836:1:0:0	AGAGACACAGCAAAAAAAGAAAACTTCAGGCCAATATCCCTGATGAATATCTATGCGAAAATCCTCAAAATACTGGCCAATCAAATCCAGCCAAAACCTGGCAGAGACACAG	AAAGAAACAT	684	MaxMQ0Frac	END=26019791;SVTYPE=DEL;SVLEN=-111;CIGAR=1M9I111D;ANN=AAGAAACAT|intragenic_variant|MODIFIER|EXPH5|GeneID:103248407|gene_variant|GeneID:103248407|||n.26019791_26019681delCTGTGTCTCTGCCAGGTTTTGGCTGGATTTGATTGGCCAGTATTTTGAGGATTTTCGCATAGATATTCATCAGGGATATTGGCCTGAAGTTTTCTTTTTTTGCTGTGTCTCinsATGTTTCTT||||||	GT:FT:GQ:PL:PR:SR	0/1:PASS:68:734,0,65:0,0:5,20
NC_023642.1	27460305	MantaBND:0:3703:21269:0:0:0:0	G	]NC_023644.1:33639326]G	47	NoPairSupport	SVTYPE=BND;MATEID=MantaBND:0:3703:21269:0:0:0:1;CIPOS=0,6;HOMLEN=6;HOMSEQ=CATTTT;BND_DEPTH=67;MATE_BND_DEPTH=37;ANN=]NC_023644.1:33639326]G|transcript_ablation|HIGH|EXPH5|GeneID:103248407|transcript|XM_008020759.1|protein_coding||t(NC_023642.1%3BNC_023644.1)(%3B)(c.-27443397)|t(NC_023642.1%3BNC_023644.1)(XM_008020759.1:Leu1%3B)|||||,]NC_023644.1:33639326]G|transcript_ablation|HIGH|EXPH5|GeneID:10…	GT:FT:GQ:PL:PR:SR	0/1:PASS:47:97,0,999:62,0:21,9
NC_023642.1	27550010	MantaDEL:0:21300:21300:16:1:0	CACTTTCTGATTTTTCCACAAACTCAAGTAGTGATCAACAACAAAATTACTGGCTTATGTTTGTATCTAAAAAGAGACAACCTGGTATTGTGGAAAAATACTGAATCCAAGGCTTTGGTNNNNNNNNNNAGCTTATGTTTGTATCTAAAAAGAGACAACCTGGTATTGTGGAAAAATACTGAATCCAAGGCTTTGGTT	C	398	PASS	END=27550207;SVTYPE=DEL;SVLEN=-197;CIGAR=1M197D;CIPOS=0,50;HOMLEN=50;HOMSEQ=ACTTTCTGATTTTTCCACAAACTCAAGTAGTGATCAACAACAAAATTACT;ANN=C|intragenic_variant|MODIFIER|EXPH5|GeneID:103248407|gene_variant|GeneID:103248407|||n.27550207_27550011del||||||	GT:FT:GQ:PL:PR:SR	1/1:PASS:15:451,18,0:3,0:3,16
NC_023642.1	28258742	MantaDEL:0:21702:21806:0:0:0	T	<DEL>	412	PASS	END=28260439;SVTYPE=DEL;SVLEN=-1697;IMPRECISE;CIPOS=-259,259;CIEND=-217,217;ANN=<DEL>|intragenic_variant|MODIFIER|EXPH5|GeneID:103248407|gene_variant|GeneID:103248407|||n.28260439_28258743del||||||	GT:FT:GQ:PL:PR	0/1:PASS:25:462,0,22:4,22
NC_023642.1	28568055	MantaBND:0:21935:21988:0:0:0:0	T	T]NC_023658.1:49105029]	169	PASS	SVTYPE=BND;MATEID=MantaBND:0:21935:21988:0:0:0:1;IMPRECISE;CIPOS=-405,406;BND_DEPTH=99;MATE_BND_DEPTH=48;ANN=T]NC_023658.1:49105029]|transcript_ablation|HIGH|EXPH5|GeneID:103248407|transcript|XM_008020759.1|protein_coding||t(NC_023642.1%3BNC_023658.1)(%3B)(c.-28551147)|t(NC_023642.1%3BNC_023658.1)(XM_008020759.1:Leu1_Ter2034%3B)|||||,T]NC_023658.1:49105029]|transcript_ablation|HIGH|C1H11orf74|Gen…	GT:FT:GQ:PL:PR	0/1:PASS:169:219,0,897:44,18
NC_023642.1	29230734	MantaDEL:72:0:0:0:0:0	CACTTTTGTTACTGGNNNNNNNNNNGAACAGGAACTCACACACGGCACATCTGAAGAGCAATTTGGCAACTCCTAGTGAAGCTCACACNNNNNNNNNNTGGGGAGGAACAGGAACTCACACACGGCACATCTGAAGAGCAATTTGGCAACTCCTAGTGAAGCTCACACA	CC	999	PASS	END=29230902;SVTYPE=DEL;SVLEN=-168;CIGAR=1M1I168D;ANN=C|intron_variant|MODIFIER|LDLRAD3|GeneID:103237611|transcript|XM_008001892.1|protein_coding|1/5|c.47-9413_47-9246delTGTGTGAGCTTCACTAGGAGTTGCCAAATTGCTCTTCAGATGTGCCGTGTGTGAGTTCCTGTTCCTCCCCANNNNNNNNNNGTGTGAGCTTCACTAGGAGTTGCCAAATTGCTCTTCAGATGTGCCGTGTGTGAGTTCCTGTTCNNNNNNNNNNCCAGTAACAAAAGTinsG||||||,C|intron_variant|MODIFIER|LDLRAD3|GeneID:103237611…	GT:FT:GQ:PL:PR:SR	1/1:PASS:98:999,101,0:0,0:0,43
NC_023642.1	29597979	MantaDEL:0:344929:344929:4:0:0	GCCAGCGTTGTTTGAACCAGAGCAACTCCATCTTGAATAGGGGCTAGGTAAAANNNNNNNNNNCAGCGTTGTTTGAACCAGAGCAACTCCATCTTGAATAGGGGCTAGGTAAAATGAGGCTGAGACCTACTGNNNNNNNNNNATGAATGAAGAAAAAAGGGTATGATCTAATGCTAATGC	GA	663	PASS	END=29598158;SVTYPE=DEL;SVLEN=-179;CIGAR=1M1I179D;ANN=A|intragenic_variant|MODIFIER|EXPH5|GeneID:103248407|gene_variant|GeneID:103248407|||n.29598158_29597980delGCATTAGCATTAGATCATACCCTTTTTTCTTCATTCATNNNNNNNNNNCAGTAGGTCTCAGCCTCATTTTACCTAGCCCCTATTCAAGATGGAGTTGCTCTGGTTCAAACAACGCTGNNNNNNNNNNTTTTACCTAGCCCCTATTCAAGATGGAGTTGCTCTGGTTCAAACAACGCTGGinsT||||||	GT:FT:GQ:PL:PR:SR	0/1:PASS:663:713,0,878:4,0:26,26
NC_023642.1	30884798	MantaDEL:49:0:0:0:0:1	AAAATATGTTGACANNNNNNNNNNTAAAATGAGCCACACAAATTTGTTGGCTTCCCAGTGCATATG	A	756	PASS	END=30884863;SVTYPE=DEL;SVLEN=-65;CIGAR=1M65D;CIPOS=0,13;HOMLEN=13;HOMSEQ=AAATATGTTGACA;ANN=A|intragenic_variant|MODIFIER|EXPH5|GeneID:103248407|gene_variant|GeneID:103248407|||n.30884863_30884799delCATATGCACTGGGAAGCCAACAAATTTGTGTGGCTCATTTTANNNNNNNNNNTGTCAACATATTT||||||	GT:FT:GQ:PL:PR:SR	0/1:PASS:201:806,0,198:0,0:6,22
NC_023642.1	31241907	MantaDEL:0:18066:23785:4:0:0	C	<DEL>	464	PASS	END=31245594;SVTYPE=DEL;SVLEN=-3687;IMPRECISE;CIPOS=-402,403;CIEND=-342,342;ANN=<DEL>|intragenic_variant|MODIFIER|EXPH5|GeneID:103248407|gene_variant|GeneID:103248407|||n.31245594_31241908del||||||	GT:FT:GQ:PL:PR	0/1:PASS:464:514,0,653:35,31
NC_023642.1	31249021	MantaDEL:0:23785:23785:55:1:0	TCCCCCAAAATACACATATCTTTATAAGTTTGCTTTGCATAGTCCTTCAGAAGCTATTTATTTCTTCCTACANNNNNNNNNNCCCCCAAAATACACATATCTTTATAAGTTTGCTTTGCATAGTCCTTCAGAAGCTATTTATTTCTTCCTACANNNNNNNNNN	T	208	PASS	END=31249183;SVTYPE=DEL;SVLEN=-162;CIGAR=1M162D;CIPOS=0,71;HOMLEN=71;HOMSEQ=CCCCCAAAATACACATATCTTTATAAGTTTGCTTTGCATAGTCCTTCAGAAGCTATTTATTTCTTCCTACA;ANN=T|intragenic_variant|MODIFIER|EXPH5|GeneID:103248407|gene_variant|GeneID:103248407|||n.31249183_31249022del||||||	GT:FT:GQ:PL:PR:SR	0/1:PASS:23:257,0,20:0,0:0,16
NC_023642.1	31249092	MantaDEL:0:23785:23785:51:0:0	ANNNNNNNNNNCCCCCAAAATACACATATCTTTATAAGTTTGCTTTGCATAGTCCTTCAGAAGCTATTTATTTCTTCCTACANNNNNNNNNNCCCCCAAAATACACATATCTTTATAAGTTTGCTTTGCATAGTCCTTCAGAAGCTATTTATTTCTTCCTACACGCTA	ATGCTT	27	PASS	END=31249259;SVTYPE=DEL;SVLEN=-167;CIGAR=1M5I167D;ANN=TGCTT|intragenic_variant|MODIFIER|EXPH5|GeneID:103248407|gene_variant|GeneID:103248407|||n.31249259_31249093delTAGCGTGTAGGAAGAAATAAATAGCTTCTGAAGGACTATGCAAAGCAAACTTATAAAGATATGTGTATTTTGGGGGNNNNNNNNNNTGTAGGAAGAAATAAATAGCTTCTGAAGGACTATGCAAAGCAAACTTATAAAGATATGTGTATTTTGGGGGNNNNNNNNNNinsAAGCA||||||	GT:FT:GQ:PL:PR:SR	0/1:PASS:27:77,0,999:5,0:48,6
NC_023642.1	31252581	MantaDEL:0:5756:23766:0:0:0	C	<DEL>	992	PASS	END=31256626;SVTYPE=DEL;SVLEN=-4045;SVINSLEN=16;SVINSSEQ=ATGCCACCATGCCCAG;ANN=<DEL>|intragenic_variant|MODIFIER|EXPH5|GeneID:103248407|gene_variant|GeneID:103248407|||n.31256626_31252582del||||||	GT:FT:GQ:PL:PR:SR	0/1:PASS:189:999,0,186:15,43:0,5
NC_023642.1	34555574	MantaDUP:TANDEM:0:25254:25254:24:2:0	A	<DUP:TANDEM>	17	MinQUAL	END=34555885;SVTYPE=DUP;SVLEN=311;SVINSLEN=12;SVINSSEQ=ACCAATCACTTG;ANN=<DUP:TANDEM>|intragenic_variant|MODIFIER|EXPH5|GeneID:103248407|gene_variant|GeneID:103248407|||n.34555885_34555575dup||||||	GT:FT:GQ:PL:PR:SR	0/1:PASS:17:67,0,999:52,2:56,8
NC_023642.1	34860900	MantaBND:0:12539:25464:0:0:0:0	A	A[NC_023654.1:89632033[	111	PASS	SVTYPE=BND;MATEID=MantaBND:0:12539:25464:0:0:0:1;IMPRECISE;CIPOS=-213,213;BND_DEPTH=76;MATE_BND_DEPTH=27;ANN=A[NC_023654.1:89632033[|gene_fusion&frameshift_variant|HIGH|EXPH5&PARK2|GeneID:103248407&GeneID:103240862|transcript|XM_008020759.1|protein_coding||t(NC_023642.1%3BNC_023654.1)(%3B)(c.-34843992)|t(NC_023642.1%3BNC_023654.1)(XM_008020759.1:Leu1_Ter2034%3BXM_008007765.1:Met1_Gln99)|||||,A[NC…	GT:FT:GQ:PL:PR	0/1:PASS:111:161,0,378:20,14
NC_023642.1	38217198	MantaINV:0:27848:27848:21:1:0	G	<INV>	95	PASS	END=38217288;SVTYPE=INV;SVLEN=90;CIPOS=0,13;CIEND=-13,0;HOMLEN=13;HOMSEQ=AAATAAACATTGC;INV5;ANN=<INV>|intragenic_variant|MODIFIER|EXPH5|GeneID:103248407|gene_variant|GeneID:103248407|||n.38217288_38217199inv||||||	GT:FT:GQ:PL:PR:SR	0/1:PASS:95:145,0,999:81,8:99,9
NC_023642.1	38218316	MantaDEL:0:5219:27848:0:0:0	A	<DEL>	139	PASS	END=38221101;SVTYPE=DEL;SVLEN=-2785;IMPRECISE;CIPOS=-341,342;CIEND=-473,473;ANN=<DEL>|intragenic_variant|MODIFIER|EXPH5|GeneID:103248407|gene_variant|GeneID:103248407|||n.38221101_38218317del||||||,<DEL>|intragenic_variant|MODIFIER|LOC103238624|GeneID:103238624|gene_variant|GeneID:103238624|||n.38218317_38221101del||||||	GT:FT:GQ:PL:PR	0/1:PASS:139:189,0,999:60,20
NC_023642.1	38218466	MantaDUP:TANDEM:0:5219:27848:8:0:0	G	<DUP:TANDEM>	508	PASS	END=38228394;SVTYPE=DUP;SVLEN=9928;IMPRECISE;CIPOS=-349,350;CIEND=-334,334;ANN=<DUP:TANDEM>|intragenic_variant|MODIFIER|EXPH5|GeneID:103248407|gene_variant|GeneID:103248407|||n.38228394_38218467dup||||||,<DUP:TANDEM>|intragenic_variant|MODIFIER|LOC103238624|GeneID:103238624|gene_variant|GeneID:103238624|||n.38218467_38228394dup||||||	GT:FT:GQ:PL:PR	1/1:PASS:74:561,77,0:0,26
NC_023642.1	39146429	MantaBND:0:28337:28392:1:0:0:0	C	C[NC_023658.1:52884601[	195	PASS	SVTYPE=BND;MATEID=MantaBND:0:28337:28392:1:0:0:1;CIPOS=0,1;HOMLEN=1;HOMSEQ=C;BND_DEPTH=225;MATE_BND_DEPTH=37;ANN=C[NC_023658.1:52884601[|transcript_ablation|HIGH|EXPH5|GeneID:103248407|transcript|XM_008020759.1|protein_coding||t(NC_023642.1%3BNC_023658.1)(%3B)(c.-39129521)|t(NC_023642.1%3BNC_023658.1)(XM_008020759.1:Leu1_Ter2034%3B)|||||,C[NC_023658.1:52884601[|transcript_ablation|HIGH|EXPH5|Gene…	GT:FT:GQ:PL:PR:SR	0/1:PASS:195:245,0,999:28,4:18,6
NC_023642.1	39183410	MantaBND:0:28362:28420:1:0:0:1	T	T[NW_006736453.1:1[	415	PASS	SVTYPE=BND;MATEID=MantaBND:0:28362:28420:1:0:0:0;CIPOS=0,13;HOMLEN=13;HOMSEQ=AAATTGGGTTTTG;BND_DEPTH=73;MATE_BND_DEPTH=66	GT:FT:GQ:PL:PR:SR	0/1:PASS:154:465,0,151:10,24:0,0
NC_023642.1	39183653	MantaBND:0:28362:28420:2:0:0:1	T	]NW_006736453.1:484]T	999	PASS	SVTYPE=BND;MATEID=MantaBND:0:28362:28420:2:0:0:0;CIPOS=0,14;HOMLEN=14;HOMSEQ=ATATATATATATAC;BND_DEPTH=74;MATE_BND_DEPTH=85	GT:FT:GQ:PL:PR:SR	1/1:PASS:152:999,155,0:0,52:0,0
NC_023642.1	41629267	MantaDUP:TANDEM:0:29884:29884:56:0:0	G	<DUP:TANDEM>	54	PASS	END=41629598;SVTYPE=DUP;SVLEN=331;SVINSLEN=1;SVINSSEQ=A;ANN=<DUP:TANDEM>|intragenic_variant|MODIFIER|EXPH5|GeneID:103248407|gene_variant|GeneID:103248407|||n.41629598_41629268dup||||||	GT:FT:GQ:PL:PR:SR	0/1:PASS:54:104,0,999:68,6:73,12
NC_023642.1	41630415	MantaDEL:0:11691:29884:0:0:0	A	<DEL>	999	PASS	END=41633186;SVTYPE=DEL;SVLEN=-2771;IMPRECISE;CIPOS=-397,398;CIEND=-359,359;ANN=<DEL>|intragenic_variant|MODIFIER|EXPH5|GeneID:103248407|gene_variant|GeneID:103248407|||n.41633186_41630416del||||||	GT:FT:GQ:PL:PR	1/1:PASS:133:999,136,0:2,61
NC_023642.1	42730383	MantaDEL:0:21094:30487:8:8:0	A	<DEL>	999	PASS	END=42731689;SVTYPE=DEL;SVLEN=-1306;CIPOS=0,34;CIEND=0,34;HOMLEN=34;HOMSEQ=TGTGTGTGTGTGTGTGTGTGTGTGTGTGTGTGTG;ANN=<DEL>|intron_variant|MODIFIER|ANO5|GeneID:103238810|transcript|XM_008004174.1|protein_coding|20/21|c.2978+591_2979-768del||||||,<DEL>|intron_variant|MODIFIER|ANO5|GeneID:103238810|transcript|XM_008004181.1|protein_coding|20/22|c.2978+591_2979-768del||||||,<DEL>|intron_variant|MODIFIER…	GT:FT:GQ:PL:PR:SR	1/1:PASS:30:999,33,0:4,46:2,11
NC_023642.1	43156441	MantaDEL:0:7308:30740:0:0:0	T	<DEL>	999	PASS	END=43158392;SVTYPE=DEL;SVLEN=-1951;SVINSLEN=3;SVINSSEQ=TCC;ANN=<DEL>|intragenic_variant|MODIFIER|EXPH5|GeneID:103248407|gene_variant|GeneID:103248407|||n.43158392_43156442del||||||	GT:FT:GQ:PL:PR:SR	1/1:PASS:73:999,76,0:0,14:0,28
NC_023642.1	44591692	MantaDEL:0:29440:29440:113:0:0	ATCAACCTCATTTTATTTTTATTTTTATTTTTTTTGAGACGGAGTCTCGCTCTGTCACCCAGGCTGGAGTGCAGTGGCCGATCTCAGCTCACTGCAAGCTCCGCCTCCCGGGTTCCCGCCATTCTCCTGCCTCAGCCTCCCGAGTAGTTGGGACTACAGGCGCCCGCCACCTCGCCCGGCTAGTTTTTTGTATTTTTTTTTTTTTTAGTAGAGACGGGGTTTCACCGTGTCAGCCAGGATGGTCTCGATCTCCTGACCTTGTGATCCGCCCGCCTCGGCCTCCCAAAGTGCTGGGATTACAGGCGTGAGCCACCGCGCCCGGCC	A	999	PASS	END=44592015;SVTYPE=DEL;SVLEN=-323;CIGAR=1M323D;CIPOS=0,15;HOMLEN=15;HOMSEQ=TCAACCTCATTTTAT;ANN=A|intron_variant|MODIFIER|PRMT3|GeneID:103238880|transcript|XM_008004263.1|protein_coding|9/15|c.893+5492_893+5814del||||||,A|intron_variant|MODIFIER|PRMT3|GeneID:103238880|transcript|XM_008004272.1|protein_coding|8/14|c.794+5492_794+5814del||||||,A|intragenic_variant|MODIFIER|EXPH5|GeneID:103248407|ge…	GT:FT:GQ:PL:PR:SR	1/1:PASS:142:999,146,0:0,52:0,50
NC_023642.1	46050868	MantaINV:0:31683:31727:1:0:0	A	<INV>	84	PASS	END=46777302;SVTYPE=INV;SVLEN=726434;IMPRECISE;CIPOS=-365,365;CIEND=-474,475;INV5;ANN=<INV>|gene_fusion|HIGH|EXPH5&LOC103239055|GeneID:103248407&GeneID:103239055|gene_variant|GeneID:103239055|||n.46050869_46777302inv||||||,<INV>|gene_fusion|HIGH|LOC103239055&LOC103242191|GeneID:103239055&GeneID:103242191|gene_variant|GeneID:103239055|||n.46050869_46777302inv||||||,<INV>|bidirectional_gene_fusion|…	GT:FT:GQ:PL:PR	0/1:PASS:84:134,0,999:119,26
NC_023642.1	46770400	MantaDEL:0:26252:31742:0:0:0	T	<DEL>	220	PASS	END=46821973;SVTYPE=DEL;SVLEN=-51573;IMPRECISE;CIPOS=-310,311;CIEND=-299,300;ANN=<DEL>|feature_ablation|HIGH|EXPH5&LOC103239284&LOC103242191&LOC103242197&LOC103242202|GeneID:103248407&GeneID:103239284&GeneID:103242191&GeneID:103242197&GeneID:103242202|gene_variant|GeneID:103248407|||n.46821973_46770401del||||||,<DEL>|transcript_ablation|HIGH|LOC103242191|GeneID:103242191|transcript|XM_008009929.1…	GT:FT:GQ:PL:PR	0/1:PASS:220:270,0,999:69,28
NC_023642.1	46770498	MantaDUP:TANDEM:0:31727:31742:1:0:0	C	<DUP:TANDEM>	751	PASS	END=46779791;SVTYPE=DUP;SVLEN=9293;IMPRECISE;CIPOS=-498,498;CIEND=-404,404;ANN=<DUP:TANDEM>|duplication|MODERATE|EXPH5&LOC103242191|GeneID:103248407&GeneID:103242191|gene_variant|GeneID:103248407|||n.46779791_46770499dup||||||,<DUP:TANDEM>|duplication|MODERATE|LOC103242191|GeneID:103242191|transcript|XM_008009929.1|protein_coding|1/1|c.-1672_*6688dup||||||WARNING_TRANSCRIPT_NO_STOP_CODON,<DUP:TAN…	GT:FT:GQ:PL:PR	0/1:PASS:412:801,0,409:25,43
NC_023642.1	46776328	MantaDUP:TANDEM:0:31727:31727:0:0:0	G	<DUP:TANDEM>	999	PASS	END=46778851;SVTYPE=DUP;SVLEN=2523;CIPOS=0,65;CIEND=0,65;HOMLEN=65;HOMSEQ=TCATCAGAATTCTATTTGTGGACAGCTCTATCTGTGTTGAGAAGAATTATTGATGTGTGCCCAAA;ANN=<DUP:TANDEM>|duplication|MODERATE|EXPH5&LOC103242191|GeneID:103248407&GeneID:103242191|gene_variant|GeneID:103248407|||n.46778851_46776329dup||||||,<DUP:TANDEM>|duplication|MODERATE|LOC103242191|GeneID:103242191|transcript|XM_008009929.1|protein_coding|1/…	GT:FT:GQ:PL:PR:SR	1/1:PASS:202:999,205,0:2,71:0,21
NC_023642.1	47887912	MantaDEL:0:33227:33231:0:0:0	A	<DEL>	999	PASS	END=47890491;SVTYPE=DEL;SVLEN=-2579;CIPOS=0,50;CIEND=0,50;HOMLEN=50;HOMSEQ=GTTTCGCTCTTGTTGCCCAGGCTGGAGTCCAGTGGCGCAATCTCGTCTCA;ANN=<DEL>|downstream_gene_variant|MODIFIER|RPS13|GeneID:103239601|transcript|XM_008005561.1|protein_coding||c.*1588_*4166del|||||1544|,<DEL>|intragenic_variant|MODIFIER|EXPH5|GeneID:103248407|gene_variant|GeneID:103248407|||n.47890491_47887913del||||||	GT:FT:GQ:PL:PR:SR	1/1:PASS:195:999,198,0:0,60:0,14
NC_023642.1	55190831	MantaBND:0:9216:37869:2:0:0:0	C	[NC_023662.1:94025520[CCACGCCTGC	276	PASS	SVTYPE=BND;MATEID=MantaBND:0:9216:37869:2:0:0:1;CIPOS=0,3;HOMLEN=3;HOMSEQ=CAG;SVINSLEN=9;SVINSSEQ=CCACGCCTG;BND_DEPTH=52;MATE_BND_DEPTH=57;ANN=[NC_023662.1:94025520[CCACGCCTGC|transcript_ablation|HIGH|EXPH5|GeneID:103248407|transcript|XM_008020759.1|protein_coding||t(NC_023642.1%3BNC_023662.1)(%3B)(c.-55173923)|t(NC_023642.1%3BNC_023662.1)(XM_008020759.1:Leu1%3B)|||||,[NC_023662.1:94025520[CCACGC…	GT:FT:GQ:PL:PR:SR	0/1:PASS:276:326,0,999:28,5:26,9
NC_023642.1	55522530	MantaDEL:0:38224:38224:28:0:0	ATTTTTTTTTTTTTTTTTTTTANNNNNNNNNNTTTTTTTTTTTTTTTAATGGCACACAGTCTTGCTCTGTCACTCAGGCTGGAGTGCAGTGGCGGGATATTAGCTTACCTCTGTCTTCCAGGTTCAACCAATTCTCCTGCCTTAGCCTCCCAAGTAGCTGGGATTACAGGCACGTGCCACCATTCACATT	A	200	PASS	END=55522719;SVTYPE=DEL;SVLEN=-189;CIGAR=1M189D;CIPOS=0,19;HOMLEN=19;HOMSEQ=TTTTTTTTTTTTTTTTTTT;ANN=A|downstream_gene_variant|MODIFIER|TMEM41B|GeneID:103240519|transcript|XM_008007268.1|protein_coding||c.*4822_*5010del|||||4106|,A|downstream_gene_variant|MODIFIER|TMEM41B|GeneID:103240519|transcript|XM_008007286.1|protein_coding||c.*4822_*5010del|||||4106|,A|downstream_gene_variant|MODIFIER|TMEM41…	GT:FT:GQ:PL:PR:SR	1/1:PASS:16:253,19,0:0,0:0,7
NC_023642.1	56999552	MantaINS:0:16431:16431:1:0:0	T	TTTTTTTTTAATTTATTTATTATTATTAAACTTCAAGTTGTAGGGTACATGTGCACAACGTGCAGGTTTGCTACATATGTATACTTGTGCCATGTTGGTGTGCTGCACCCATCAACTCGTCATTTACATCAGGTATAACTCCCAATGCAATCCCTCCCCCCTCCCCCCTCCCCATGATAGGCCCCGGTGTGTGATGTTCC	790	PASS	END=56999552;SVTYPE=INS;SVLEN=199;CIGAR=1M199I;ANN=TTTTTTTTTAATTTATTTATTATTATTAAACTTCAAGTTGTAGGGTACATGTGCACAACGTGCAGGTTTGCTACATATGTATACTTGTGCCATGTTGGTGTGCTGCACCCATCAACTCGTCATTTACATCAGGTATAACTCCCAATGCAATCCCTCCCCCCTCCCCCCTCCCCATGATAGGCCCCGGTGTGTGATGTTCC|intron_variant|MODIFIER|LOC103240967|GeneID:103240967|transcript|XM_008007881.1|pseudogene|1/2|n.654+25584_654+25585insTTTTTTTTAATTTATTTATTATTATTAA…	GT:FT:GQ:PL:PR:SR	1/1:PASS:60:843,63,0:0,11:0,12
NC_023642.1	58027360	MantaBND:0:306:39111:1:0:0:0	A	A]NC_023654.1:75971587]	135	PASS	SVTYPE=BND;MATEID=MantaBND:0:306:39111:1:0:0:1;IMPRECISE;CIPOS=-316,316;BND_DEPTH=98;MATE_BND_DEPTH=31;ANN=A]NC_023654.1:75971587]|bidirectional_gene_fusion|HIGH|EXPH5&LOC103240698|GeneID:103248407&GeneID:103240698|transcript|XM_008020759.1|protein_coding||t(NC_023642.1%3BNC_023654.1)(%3B)(c.-58010452)|t(NC_023642.1%3BNC_023654.1)(XM_008020759.1:Leu1_Ter2034%3BXM_008007531.1:Trp73_Ter157)|||||,A]…	GT:FT:GQ:PL:PR	0/1:PASS:135:185,0,989:47,18
NC_023642.1	61586662	MantaINV:0:24313:41253:5:0:0	A	<INV>	999	PASS	END=61598689;SVTYPE=INV;SVLEN=12027;CIPOS=0,2;CIEND=-2,0;HOMLEN=2;HOMSEQ=AA;SVINSLEN=5;SVINSSEQ=TATAT;INV5;EVENT=MantaINV:0:24313:41253:4:0:0;JUNCTION_QUAL=999;ANN=<INV>|inversion|MODERATE|EXPH5&LOC103247910|GeneID:103248407&GeneID:103247910|gene_variant|GeneID:103248407|||n.61598689_61586663inv||||||	GT:FT:GQ:PL:PR:SR	1/1:PASS:264:999,267,0:0,35:0,45
NC_023642.1	61586676	MantaINV:0:24313:41253:4:0:0	T	<INV>	999	PASS	END=61598561;SVTYPE=INV;SVLEN=11885;IMPRECISE;CIPOS=-355,356;CIEND=-356,357;INV3;EVENT=MantaINV:0:24313:41253:4:0:0;JUNCTION_QUAL=999;ANN=<INV>|inversion|MODERATE|EXPH5&LOC103247910|GeneID:103248407&GeneID:103247910|gene_variant|GeneID:103248407|||n.61598561_61586677inv||||||	GT:FT:GQ:PL:PR	1/1:PASS:264:999,267,0:0,48
NC_023642.1	61600600	MantaINS:0:41253:41253:32:0:0	AC	ATAGCATAAAGTCCTACTGGGTAAGGGTTCAGACCCCTAAGTGGTGGCAATCTTATGGGACTGAACCCTTACCCAGTAGGACTTTATGCTATCTCCATGTGGAT	96	PASS	END=61600601;SVTYPE=INS;SVLEN=103;CIGAR=1M103I1D;ANN=TAGCATAAAGTCCTACTGGGTAAGGGTTCAGACCCCTAAGTGGTGGCAATCTTATGGGACTGAACCCTTACCCAGTAGGACTTTATGCTATCTCCATGTGGAT|intragenic_variant|MODIFIER|EXPH5|GeneID:103248407|gene_variant|GeneID:103248407|||n.61600601delGinsATCCACATGGAGATAGCATAAAGTCCTACTGGGTAAGGGTTCAGTCCCATAAGATTGCCACCACTTAGGGGTCTGAACCCTTACCCAGTAGGACTTTATGCTA||||||	GT:FT:GQ:PL:PR:SR	0/1:PASS:96:146,0,319:2,0:32,8
NC_023642.1	61823421	MantaBND:0:29117:41429:0:2:0:0	A	AGA[NC_023662.1:88799679[	999	PASS	SVTYPE=BND;MATEID=MantaBND:0:29117:41429:0:2:0:1;SVINSLEN=2;SVINSSEQ=GA;EVENT=MantaBND:0:29117:41429:0:2:0:0;JUNCTION_QUAL=944;BND_DEPTH=201;MATE_BND_DEPTH=91;ANN=AGA[NC_023662.1:88799679[|transcript_ablation|HIGH|EXPH5|GeneID:103248407|transcript|XM_008020759.1|protein_coding||t(NC_023642.1%3BNC_023662.1)(%3B)(c.-61806513)|t(NC_023642.1%3BNC_023662.1)(XM_008020759.1:Leu1_Ter2034%3B)|||||,AGA[NC_…	GT:FT:GQ:PL:PR:SR	0/1:PASS:999:999,0,999:40,2:14,25
NC_023642.1	61823455	MantaBND:0:29117:41429:1:0:0:0	A	]NC_023662.1:88799777]A	999	PASS	SVTYPE=BND;MATEID=MantaBND:0:29117:41429:1:0:0:1;CIPOS=0,2;HOMLEN=2;HOMSEQ=AG;EVENT=MantaBND:0:29117:41429:0:2:0:0;JUNCTION_QUAL=120;BND_DEPTH=201;MATE_BND_DEPTH=99;ANN=]NC_023662.1:88799777]A|transcript_ablation|HIGH|EXPH5|GeneID:103248407|transcript|XM_008020759.1|protein_coding||t(NC_023642.1%3BNC_023662.1)(%3B)(c.-61806547)|t(NC_023642.1%3BNC_023662.1)(XM_008020759.1:Leu1%3B)|||||,]NC_023662.…	GT:FT:GQ:PL:PR:SR	0/1:PASS:999:999,0,999:58,6:52,11
NC_023642.1	68684958	MantaDEL:0:40423:41535:0:0:0	AAAAAAAAAAAAAAAAAAAAAAAAAGAATACGTTCCCTGTGCCTCGTCCCCTCCTTGACCAGCAGCACATATTCACTTCTAGGTCCAAAACGAAGGTGCCAGAGCTTGCAGTGAGCCGAGATCTCGCCACTGCACTCCAGCCTGGGCCACAGAGCTAGACGCTGTC	A	147	MinGQ	END=68685123;SVTYPE=DEL;SVLEN=-165;CIGAR=1M165D;CIPOS=0,23;HOMLEN=23;HOMSEQ=AAAAAAAAAAAAAAAAAAAAAAA;ANN=A|intragenic_variant|MODIFIER|EXPH5|GeneID:103248407|gene_variant|GeneID:103248407|||n.68685123_68684959del||||||	GT:FT:GQ:PL:PR:SR	0/1:MinGQ:14:196,0,11:4,0:0,10
NC_023642.1	70043593	MantaDEL:0:46665:46667:1:1:0	C	<DEL>	803	PASS	END=70048010;SVTYPE=DEL;SVLEN=-4417;CIPOS=0,1;CIEND=0,1;HOMLEN=1;HOMSEQ=A;ANN=<DEL>|intron_variant|MODIFIER|TENM4|GeneID:103248112|transcript|XM_008020280.1|protein_coding|11/32|c.2212+15233_2212+19649del||||||,<DEL>|intron_variant|MODIFIER|TENM4|GeneID:103248112|transcript|XM_008020298.1|protein_coding|10/31|c.1891+15233_1891+19649del||||||,<DEL>|intron_variant|MODIFIER|TENM4|GeneID:103248112|tr…	GT:FT:GQ:PL:PR:SR	1/1:PASS:87:856,90,0:0,34:0,7
NC_023642.1	71986825	MantaBND:0:31017:47789:0:0:0:0	A	A]NC_023649.1:37960794]	538	NoPairSupport	SVTYPE=BND;MATEID=MantaBND:0:31017:47789:0:0:0:1;CIPOS=0,6;HOMLEN=6;HOMSEQ=CTGTTT;BND_DEPTH=86;MATE_BND_DEPTH=91;ANN=A]NC_023649.1:37960794]|gene_fusion&frameshift_variant|HIGH|EXPH5&LOC103237583|GeneID:103248407&GeneID:103237583|transcript|XM_008020759.1|protein_coding||t(NC_023642.1%3BNC_023649.1)(%3B)(c.-71969917)|t(NC_023642.1%3BNC_023649.1)(XM_008020759.1:Leu1_Ter2034%3BXM_008001815.1:null)|…	GT:FT:GQ:PL:PR:SR	0/1:PASS:538:588,0,999:40,0:36,20
NC_023642.1	74907048	MantaDEL:0:1039:49628:6:3:0	C	<DEL>	921	PASS	END=74908305;SVTYPE=DEL;SVLEN=-1257;SVINSLEN=2;SVINSSEQ=TG;ANN=<DEL>|intron_variant|MODIFIER|DLG2|GeneID:103248148|transcript|XM_008020340.1|protein_coding|17/27|c.1936+71458_1936+72714del||||||,<DEL>|intron_variant|MODIFIER|DLG2|GeneID:103248148|transcript|XM_008020377.1|pseudogene|10/19|n.3228+71458_3228+72714del||||||,<DEL>|intron_variant|MODIFIER|DLG2|GeneID:103248148|transcript|XM_008020357.…	GT:FT:GQ:PL:PR:SR	1/1:PASS:71:974,74,0:0,16:0,19
NC_023642.1	75820071	MantaINV:0:50140:50140:175:0:0	A	<INV>	37	PASS	END=75820169;SVTYPE=INV;SVLEN=98;INV5;ANN=<INV>|intron_variant|MODIFIER|DLG2|GeneID:103248148|transcript|XM_008020340.1|protein_coding|5/27|c.469-76204_469-76107inv||||||,<INV>|intron_variant|MODIFIER|DLG2|GeneID:103248148|transcript|XM_008020365.1|pseudogene|1/22|n.2776-76204_2776-76107inv||||||,<INV>|intron_variant|MODIFIER|DLG2|GeneID:103248148|transcript|XM_008020354.1|pseudogene|5/25|n.2196-…	GT:FT:GQ:PL:PR:SR	0/1:PASS:37:87,0,999:40,11:35,3
NC_023642.1	75879693	MantaINS:0:51778:51778:0:0:0	T	TAAACAGACTATCTTAATTTTAATAGCACTAATATTAAAATTAAGATAGTCTGTTTATTCATCTGTTAAGAACAAGAATCC	42	PASS	END=75879693;SVTYPE=INS;SVLEN=80;CIGAR=1M80I;CIPOS=0,24;HOMLEN=24;HOMSEQ=AAACAGACTATCTTAATTTTAATA;ANN=TAAACAGACTATCTTAATTTTAATAGCACTAATATTAAAATTAAGATAGTCTGTTTATTCATCTGTTAAGAACAAGAATCC|intron_variant|MODIFIER|DLG2|GeneID:103248148|transcript|XM_008020340.1|protein_coding|5/27|c.469-135729_469-135728insGGATTCTTGTTCTTAACAGATGAATAAACAGACTATCTTAATTTTAATATTAGTGCTATTAAAATTAAGATAGTCTGTTT||||||,TAAACAGACT…	GT:FT:GQ:PL:PR:SR	0/1:PASS:42:92,0,803:0,0:16,3
NC_023642.1	75887258	MantaINV:0:51778:51778:105:0:0	T	<INV>	86	PASS	END=75887324;SVTYPE=INV;SVLEN=66;CIPOS=0,12;CIEND=-12,0;HOMLEN=12;HOMSEQ=TACCACACAAAA;INV5;ANN=<INV>|intron_variant|MODIFIER|DLG2|GeneID:103248148|transcript|XM_008020340.1|protein_coding|5/27|c.469-143359_469-143294inv||||||,<INV>|intron_variant|MODIFIER|DLG2|GeneID:103248148|transcript|XM_008020365.1|pseudogene|1/22|n.2776-143359_2776-143294inv||||||,<INV>|intron_variant|MODIFIER|DLG2|GeneID:10…	GT:FT:GQ:PL:PR:SR	0/1:PASS:86:136,0,999:29,3:33,8
NC_023642.1	75888195	MantaDEL:0:21804:51778:0:0:0	N	<DEL>	255	PASS	END=75889902;SVTYPE=DEL;SVLEN=-1707;IMPRECISE;CIPOS=-231,232;CIEND=-333,334;ANN=<DEL>|intron_variant|MODIFIER|DLG2|GeneID:103248148|transcript|XM_008020340.1|protein_coding|5/27|c.469-145937_469-144231del||||||,<DEL>|intron_variant|MODIFIER|DLG2|GeneID:103248148|transcript|XM_008020365.1|pseudogene|1/22|n.2776-145937_2776-144231del||||||,<DEL>|intron_variant|MODIFIER|DLG2|GeneID:103248148|transcr…	GT:FT:GQ:PL:PR	0/1:PASS:23:305,0,20:3,15
NC_023642.1	75907740	MantaDEL:0:21804:51790:1:0:0	N	<DEL>	246	PASS	END=75912593;SVTYPE=DEL;SVLEN=-4853;IMPRECISE;CIPOS=-309,309;CIEND=-351,352;ANN=<DEL>|intron_variant|MODIFIER|DLG2|GeneID:103248148|transcript|XM_008020340.1|protein_coding|5/27|c.469-168628_469-163776del||||||,<DEL>|intron_variant|MODIFIER|DLG2|GeneID:103248148|transcript|XM_008020365.1|pseudogene|1/22|n.2776-168628_2776-163776del||||||,<DEL>|intron_variant|MODIFIER|DLG2|GeneID:103248148|transcr…	GT:FT:GQ:PL:PR	0/1:PASS:168:296,0,165:10,18
NC_023642.1	76150761	MantaINS:0:33691:33691:178:1:0	T	TACTTGCATATAACTGCTATGAGCAGTTATATGCAAGTACATTGGAAAATCTAGAGGAAATGC	144	PASS	END=76150761;SVTYPE=INS;SVLEN=62;CIGAR=1M62I;CIPOS=0,17;HOMLEN=17;HOMSEQ=ACTTGCATATAACTGCT;ANN=TACTTGCATATAACTGCTATGAGCAGTTATATGCAAGTACATTGGAAAATCTAGAGGAAATGC|intron_variant|MODIFIER|DLG2|GeneID:103248148|transcript|XM_008020340.1|protein_coding|5/27|c.468+164687_468+164688insGCATTTCCTCTAGATTTTCCAATGTACTTGCATATAACTGCTCATAGCAGTTATATGCAAGT||||||,TACTTGCATATAACTGCTATGAGCAGTTATATGCAAGTACATTGGAAAATCTA…	GT:FT:GQ:PL:PR:SR	0/1:PASS:144:194,0,999:0,0:48,13
NC_023642.1	78505106	MantaDEL:0:51905:51905:3:0:0	TACAAAAAAAAATTAAAATTAAAAATACAAAAATTAGCTGGGCTTGATGGCACATGCCTGTAATCCCAGCTACTTGGGANGAGACTCCGTCTCC	TCCA	32	PASS	END=78505199;SVTYPE=DEL;SVLEN=-93;CIGAR=1M3I93D;ANN=CCA|intron_variant|MODIFIER|TMEM135|GeneID:103248183|transcript|XM_008020448.1|protein_coding|6/14|c.510-7931_510-7839delACAAAAAAAAATTAAAATTAAAAATACAAAAATTAGCTGGGCTTGATGGCACATGCCTGTAATCCCAGCTACTTGGGANGAGACTCCGTCTCCinsCCA||||||,CCA|intron_variant|MODIFIER|TMEM135|GeneID:103248183|transcript|XM_008020450.1|protein_coding|5/13|c.417-7931_417-7839de…	GT:FT:GQ:PL:PR:SR	0/1:PASS:26:82,0,24:1,0:4,2
NC_023642.1	79051153	MantaDEL:190:0:0:0:0:0	TGTTGCACTGTAGGGAGACTCTTTATCCATTGTCTTTACCCAACCAAATGAGGAAGTTAAGAATTGAACTTAGGAAGTTCGTCTCCAAACTCNNNNNNNNNN	TA	999	PASS	END=79051254;SVTYPE=DEL;SVLEN=-101;CIGAR=1M1I101D;ANN=A|intragenic_variant|MODIFIER|EXPH5|GeneID:103248407|gene_variant|GeneID:103248407|||n.79051254_79051154delNNNNNNNNNNGAGTTTGGAGACGAACTTCCTAAGTTCAATTCTTAACTTCCTCATTTGGTTGGGTAAAGACAATGGATAAAGAGTCTCCCTACAGTGCAACinsT||||||	GT:FT:GQ:PL:PR:SR	1/1:PASS:82:999,85,0:0,0:0,36
NC_023642.1	80430066	MantaDEL:0:52262:52262:110:0:1	TTTTTATATGGCTTTATTTTGTGGCTCAAACTCTTCCAGTTTTAGCCTTTAGGAATGATTTCAGTTGACTCCTCTTGGNNNNNNNNNN	TATT	999	PASS	END=80430153;SVTYPE=DEL;SVLEN=-87;CIGAR=1M3I87D;ANN=ATT|intron_variant|MODIFIER|TYR|GeneID:103248194|transcript|XM_008020465.1|protein_coding|3/4|c.1185-5016_1185-4930delTTTTATATGGCTTTATTTTGTGGCTCAAACTCTTCCAGTTTTAGCCTTTAGGAATGATTTCAGTTGACTCCTCTTGGNNNNNNNNNNinsATT||||||,ATT|intragenic_variant|MODIFIER|EXPH5|GeneID:103248407|gene_variant|GeneID:103248407|||n.80430153_80430067delNNNNNNNNNNCCAAGAGGAG…	GT:FT:GQ:PL:PR:SR	0/1:PASS:307:999,0,304:0,0:10,49
NC_023642.1	81427208	MantaDEL:0:52915:52915:1:0:0	TGATTATTTCTTGTCTTNNNNNNNNNNTATCTCCTTCAGTTCTGCTCTGATCCTG	TA	864	PASS	END=81427262;SVTYPE=DEL;SVLEN=-54;CIGAR=1M1I54D;ANN=A|intragenic_variant|MODIFIER|EXPH5|GeneID:103248407|gene_variant|GeneID:103248407|||n.81427262_81427209delCAGGATCAGAGCAGAACTGAAGGAGATANNNNNNNNNNAAGACAAGAAATAATCinsT||||||	GT:FT:GQ:PL:PR:SR	0/1:PASS:22:914,0,19:0,0:2,40
NC_023642.1	81428560	MantaDEL:0:52915:52915:22:0:1	GNNNNNNNNNNATTTTGCTTATGAAGCTTAGTTTGGCTGGATATGGAATTCTGGGTTGAAATTTCTTTTCTTTAAGAATGT	GC	999	PASS	END=81428640;SVTYPE=DEL;SVLEN=-80;CIGAR=1M1I80D;ANN=C|intragenic_variant|MODIFIER|EXPH5|GeneID:103248407|gene_variant|GeneID:103248407|||n.81428640_81428561delACATTCTTAAAGAAAAGAAATTTCAACCCAGAATTCCATATCCAGCCAAACTAAGCTTCATAAGCAAAATNNNNNNNNNNinsG||||||	GT:FT:GQ:PL:PR:SR	0/1:PASS:206:999,0,203:0,0:0,29
NC_023642.1	81429905	MantaDEL:0:52915:52915:38:0:0	AGCGGTGCCCACAGCCACCCCTTCCCCCAGGTGCCCTGTCCCAGGGAGATTGGGGTTTTATCCATATGTCNNNNNNNNNN	A	294	PASS	END=81429984;SVTYPE=DEL;SVLEN=-79;CIGAR=1M79D;CIPOS=0,33;HOMLEN=33;HOMSEQ=GCGGTGCCCACAGCCACCCCTTCCCCCAGGTGC;ANN=A|intragenic_variant|MODIFIER|EXPH5|GeneID:103248407|gene_variant|GeneID:103248407|||n.81429984_81429906delNNNNNNNNNNGACATATGGATAAAACCCCAATCTCCCTGGGACAGGGCACCTGGGGGAAGGGGTGGCTGTGGGCACCGC||||||	GT:FT:GQ:PL:PR:SR	0/1:PASS:130:344,0,127:1,0:2,29
NC_023642.1	81432981	MantaDEL:0:52915:52915:87:3:0	GTTTTTTATTTTTATTTTNNNNNNNNNNGACTCCACTTACTTAAAATCACTCATAGACTTTTGTTCCAGAACCTATTAAGCAATGAATGAGTGAATTATAGAAGGTAGGCAAGTAGGTNNNNNNNNNN	G	999	PASS	END=81433108;SVTYPE=DEL;SVLEN=-127;CIGAR=1M127D;CIPOS=0,17;HOMLEN=17;HOMSEQ=TTTTTTATTTTTATTTT;ANN=G|intragenic_variant|MODIFIER|EXPH5|GeneID:103248407|gene_variant|GeneID:103248407|||n.81433108_81432982del||||||	GT:FT:GQ:PL:PR:SR	1/1:PASS:78:999,81,0:0,0:0,34
NC_023642.1	81444743	MantaDEL:0:52927:52927:122:0:0	TNNNNNNNNNNCCATGACCCGGAGGTTGGAGACCCCTGGTTTAGTTAATGGTAGTTTAAGGTTTTTATATTCTTTTAATAATTATACTTTA	TG	713	PASS	END=81444833;SVTYPE=DEL;SVLEN=-90;CIGAR=1M1I90D;ANN=G|intragenic_variant|MODIFIER|EXPH5|GeneID:103248407|gene_variant|GeneID:103248407|||n.81444833_81444744delTAAAGTATAATTATTAAAAGAATATAAAAACCTTAAACTACCATTAACTAAACCAGGGGTCTCCAACCTCCGGGTCATGGNNNNNNNNNNinsC||||||	GT:FT:GQ:PL:PR:SR	1/1:PASS:55:766,58,0:0,0:0,24
NC_023642.1	81447402	MantaDEL:0:52927:52927:170:0:0	TTGACTTAACTGGAAATAACATTCAGAATGCACACAATTCAACCATTGAAGCTACATACTTAATAACTTCTAATGTTTGTGTATGTNNNNNNNNNNATGATATGTATGTCTTCCTTT	TG	999	PASS	END=81447518;SVTYPE=DEL;SVLEN=-116;CIGAR=1M1I116D;ANN=G|intragenic_variant|MODIFIER|EXPH5|GeneID:103248407|gene_variant|GeneID:103248407|||n.81447518_81447403delAAAGGAAGACATACATATCATNNNNNNNNNNACATACACAAACATTAGAAGTTATTAAGTATGTAGCTTCAATGGTTGAATTGTGTGCATTCTGAATGTTATTTCCAGTTAAGTCAinsC||||||	GT:FT:GQ:PL:PR:SR	0/1:PASS:438:999,0,435:7,0:9,32
NC_023642.1	81451097	MantaDEL:0:52918:52927:2:0:0	G	<DEL>	441	PASS	END=81456288;SVTYPE=DEL;SVLEN=-5191;IMPRECISE;CIPOS=-341,341;CIEND=-310,310;ANN=<DEL>|intragenic_variant|MODIFIER|EXPH5|GeneID:103248407|gene_variant|GeneID:103248407|||n.81456288_81451098del||||||	GT:FT:GQ:PL:PR	0/1:PASS:107:491,0,104:8,25
NC_023642.1	81454173	MantaDEL:0:52918:52918:14:0:0	GTTAATATTGTTATGTGTGATTTTGATCCTGCCATTATAATGCTAGCTGATTATTTTGCCCATTAGTTGATGCCTTTTCCTCGTAGCATCAATGGTCTTTACAATNNNNNNNNNN	G	643	PASS	END=81454287;SVTYPE=DEL;SVLEN=-114;CIGAR=1M114D;CIPOS=0,48;HOMLEN=48;HOMSEQ=TTAATATTGTTATGTGTGATTTTGATCCTGCCATTATAATGCTAGCTG;ANN=G|intragenic_variant|MODIFIER|EXPH5|GeneID:103248407|gene_variant|GeneID:103248407|||n.81454287_81454174del||||||	GT:FT:GQ:PL:PR:SR	1/1:PASS:59:696,62,0:0,0:0,20
NC_023642.1	81455731	MantaDEL:0:52918:52918:42:0:0	GNNNNNNNNNNCCAGATGCCAGCCTGAGCTCTGCTGTATGGGGTGTCTGTCAGTGCCTACTGGGNNNNNNNNNNCTTTGTCCCAGAAGGGCACCCTCCAGATGCCAGCCTGAGCTCTGCTGTATGGGGTGTCTGTCAGTGCCTACTGGGG	GA	999	PASS	END=81455880;SVTYPE=DEL;SVLEN=-149;CIGAR=1M1I149D;ANN=A|intragenic_variant|MODIFIER|EXPH5|GeneID:103248407|gene_variant|GeneID:103248407|||n.81455880_81455732delCCCCAGTAGGCACTGACAGACACCCCATACAGCAGAGCTCAGGCTGGCATCTGGAGGGTGCCCTTCTGGGACAAAGNNNNNNNNNNCCCAGTAGGCACTGACAGACACCCCATACAGCAGAGCTCAGGCTGGCATCTGGNNNNNNNNNNinsT||||||	GT:FT:GQ:PL:PR:SR	1/1:PASS:101:999,104,0:0,0:0,35
NC_023642.1	81458161	MantaDEL:0:52918:52918:72:0:1	TATTTTTTTTAAAAAATTATTTTTAGTAGAGATGGGGTTTCACCATGTTGACCAGGCTGGTCTCG	T	577	PASS	END=81458225;SVTYPE=DEL;SVLEN=-64;CIGAR=1M64D;CIPOS=0,8;HOMLEN=8;HOMSEQ=ATTTTTTT;ANN=T|intragenic_variant|MODIFIER|EXPH5|GeneID:103248407|gene_variant|GeneID:103248407|||n.81458225_81458162delCGAGACCAGCCTGGTCAACATGGTGAAACCCCATCTCTACTAAAAATAATTTTTTAAAAAAAAT||||||	GT:FT:GQ:PL:PR:SR	0/1:PASS:40:627,0,37:3,0:14,25
NC_023642.1	81528903	MantaBND:0:10483:52987:0:1:0:0	A	A]NC_023662.1:74104729]	442	NoPairSupport	SVTYPE=BND;MATEID=MantaBND:0:10483:52987:0:1:0:1;CIPOS=0,15;HOMLEN=15;HOMSEQ=TCTCCTGCTTCAGCC;BND_DEPTH=88;MATE_BND_DEPTH=39;ANN=A]NC_023662.1:74104729]|bidirectional_gene_fusion|HIGH|EXPH5&SRPK2|GeneID:103248407&GeneID:103226695|transcript|XM_008020759.1|protein_coding||t(NC_023642.1%3BNC_023662.1)(%3B)(c.-81511995)|t(NC_023642.1%3BNC_023662.1)(XM_008020759.1:Leu1_Ter2034%3BXM_007982500.1:Gly113_…	GT:FT:GQ:PL:PR:SR	0/1:PASS:442:492,0,999:74,0:9,42
NC_023642.1	81667983	MantaDEL:0:53042:53042:97:0:0	GGATAAATAAGATATATGCATTGTTTTAGAGAAGTTAAAAATGTAATATAACTGTTATGATTGTTCTAAACAGCATTTCTGTTATACAATNNNNNNNNNNAAGTTAAAAATGTAATATAACTGTTATGATTGTTCTAAACAGCATTTCTGTTATA	G	642	PASS	END=81668137;SVTYPE=DEL;SVLEN=-154;CIGAR=1M154D;CIPOS=0,29;HOMLEN=29;HOMSEQ=GATAAATAAGATATATGCATTGTTTTAGA;ANN=G|intragenic_variant|MODIFIER|EXPH5|GeneID:103248407|gene_variant|GeneID:103248407|||n.81668137_81667984del||||||	GT:FT:GQ:PL:PR:SR	1/1:PASS:44:695,47,0:0,0:1,23
NC_023642.1	81668548	MantaDEL:0:53042:53042:110:2:0	TCAAATTCAAATGATGGCATTTTATTCATTGGTGTTTCAGGTAAAAAGAATTAAAAATAATGTAGTTGATAGTATTTCACTGTGTTCCCACCAAAATCTTATCTNNNNNNNNNNCATTCAAATTCAAATGATGGCATTTTATTCATTGGTGTTTCAGGTAAAAAGAATTAAAAATAATGTAGTTGATAGTATTTCNNNNNNNNNN	T	525	PASS	END=81668752;SVTYPE=DEL;SVLEN=-204;CIGAR=1M204D;CIPOS=0,49;HOMLEN=49;HOMSEQ=CAAATTCAAATGATGGCATTTTATTCATTGGTGTTTCAGGTAAAAAGAA;ANN=T|intragenic_variant|MODIFIER|EXPH5|GeneID:103248407|gene_variant|GeneID:103248407|||n.81668752_81668549del||||||	GT:FT:GQ:PL:PR:SR	0/1:PASS:525:575,0,579:5,0:13,15
NC_023642.1	81670772	MantaDEL:0:53042:53042:139:0:0	ATAAGAATATTTTGAATATTATTAAGATTTNNNNNNNNNNGTAGACTGCATATTGATACTAAACTTAGACAATAATAGAGCCACTGGTTCAGTGAG	A	424	PASS	END=81670867;SVTYPE=DEL;SVLEN=-95;CIGAR=1M95D;CIPOS=0,29;HOMLEN=29;HOMSEQ=TAAGAATATTTTGAATATTATTAAGATTT;ANN=A|intragenic_variant|MODIFIER|EXPH5|GeneID:103248407|gene_variant|GeneID:103248407|||n.81670867_81670773delCTCACTGAACCAGTGGCTCTATTATTGTCTAAGTTTAGTATCAATATGCAGTCTACNNNNNNNNNNAAATCTTAATAATATTCAAAATATTCTTA||||||	GT:FT:GQ:PL:PR:SR	0/1:PASS:424:474,0,633:4,0:15,14
NC_023642.1	81675768	MantaDEL:0:53042:53042:205:0:0	CAGGAGAGAATGGAGTAATATACTAAAAGTACTGAAAGAAAAAATTGCCACACAAAAATAGTATACCCAACAAAGTTATTTTCATAAATTAGGAANNNNNNNNNNTTCTCAGCAGAAACCTTATAGACCA	CG	900	PASS	END=81675897;SVTYPE=DEL;SVLEN=-129;CIGAR=1M1I129D;ANN=G|intragenic_variant|MODIFIER|EXPH5|GeneID:103248407|gene_variant|GeneID:103248407|||n.81675897_81675769delTGGTCTATAAGGTTTCTGCTGAGAANNNNNNNNNNTTCCTAATTTATGAAAATAACTTTGTTGGGTATACTATTTTTGTGTGGCAATTTTTTCTTTCAGTACTTTTAGTATATTACTCCATTCTCTCCTinsC||||||	GT:FT:GQ:PL:PR:SR	1/1:PASS:68:953,71,0:1,0:0,34
NC_023642.1	81691806	MantaDEL:0:37577:37577:14:0:0	TCCTGTCCTATGCGGAGCAGGCTACTAGGGACTGCAGTGGCACTCATGTCGTGGCTCATAATGATAGACCCCACTCTTCATCTTTGTTCCTANNNNNNNNNNCTGTCCTATGCGGAGCAGGCTACTAGGGACTGCAGTGGCACTCATGTCGTGGCTNNNNNNNNNNTGGGGTCACAAGCTGCTC	TA	564	PASS	END=81691989;SVTYPE=DEL;SVLEN=-183;CIGAR=1M1I183D;ANN=A|intragenic_variant|MODIFIER|EXPH5|GeneID:103248407|gene_variant|GeneID:103248407|||n.81691989_81691807delGAGCAGCTTGTGACCCCANNNNNNNNNNAGCCACGACATGAGTGCCACTGCAGTCCCTAGTAGCCTGCTCCGCATAGGACAGNNNNNNNNNNTAGGAACAAAGATGAAGAGTGGGGTCTATCATTATGAGCCACGACATGAGTGCCACTGCAGTCCCTAGTAGCCTGCTCCGCATAGGACAGGinsT||||||	GT:FT:GQ:PL:PR:SR	0/1:PASS:497:614,0,494:2,0:14,22
NC_023642.1	81697094	MantaDEL:0:37577:37577:79:0:0	TNNNNNNNNNNTGAATTTACCTCAACACTGCCTTGACTGTGTCCCATGGATTCTGGTATGGTGTATCTTTTTTCTCATTATTTTCAAANNNNNNNNNNAATTTCTTGATTTCTGCCTTAACTTCATTATTTATCCAAAAGTCATTCAGGAGCATGTTGTTTAATTTCCATGCAATTNNNNNNNNNNTCTTGCTTCTCTAATTCTTTTAGTTGTATGTTAGGTTGTTAATTTGAGATTGTTATAACTATTTGAAGTG	TC	999	PASS	END=81697349;SVTYPE=DEL;SVLEN=-255;CIGAR=1M1I255D;ANN=C|intragenic_variant|MODIFIER|EXPH5|GeneID:103248407|gene_variant|GeneID:103248407|||n.81697349_81697095delCACTTCAAATAGTTATAACAATCTCAAATTAACAACCTAACATACAACTAAAAGAATTAGAGAAGCAAGANNNNNNNNNNAATTGCATGGAAATTAAACAACATGCTCCTGAATGACTTTTGGATAAATAATGAAGTTAAGGCAGAAATCAAGAAATTNNNNNNNNNNTTTGAAAATAATGAGAAAAAAGATACACCATACCAGAATCCATGGGACACAGTCAAGGCAGTGTTGAGGT…	GT:FT:GQ:PL:PR:SR	0/1:PASS:739:999,0,736:12,13:33,36
NC_023642.1	81697672	MantaDEL:0:37577:37577:86:0:0	CAATGAGAAGAATNNNNNNNNNNGCATTTGTTGAGAATTTTTTTATGTCCAGTTAGGTGGTTGATTTTAGAGTATGTGCCACGTGGCA	CG	663	PASS	END=81697759;SVTYPE=DEL;SVLEN=-87;CIGAR=1M1I87D;ANN=G|intragenic_variant|MODIFIER|EXPH5|GeneID:103248407|gene_variant|GeneID:103248407|||n.81697759_81697673delTGCCACGTGGCACATACTCTAAAATCAACCACCTAACTGGACATAAAAAAATTCTCAACAAATGCNNNNNNNNNNATTCTTCTCATTinsC||||||	GT:FT:GQ:PL:PR:SR	0/1:PASS:224:713,0,221:0,0:25,26
NC_023642.1	81698162	MantaDEL:0:37577:37577:95:0:0	TGGCAGAAAAGAAATGCTTTAGAAATAGCATTTTGTCTTAATGAAAAGCTTTAACANNNNNNNNNNCAGAAAAGAAATGCTTTAGAAATAGCATTTTGTCTTAATGAAAAGCTTTAACATNNNNNNNNNN	T	426	PASS	END=81698291;SVTYPE=DEL;SVLEN=-129;CIGAR=1M129D;CIPOS=0,55;HOMLEN=55;HOMSEQ=GGCAGAAAAGAAATGCTTTAGAAATAGCATTTTGTCTTAATGAAAAGCTTTAACA;ANN=T|intragenic_variant|MODIFIER|EXPH5|GeneID:103248407|gene_variant|GeneID:103248407|||n.81698291_81698163del||||||	GT:FT:GQ:PL:PR:SR	0/1:PASS:61:476,0,58:0,0:0,24
NC_023642.1	81698630	MantaDEL:0:37577:37577:104:2:0	ATAATGTTCATGTTATTTTTAAATGTTAATTGTACCTAGTAGATAAATCACTTCCTTGTGATTTATTATAAATGCTTATGATTATTAAAGGANNNNNNNNNNAATGTTCATGTTATTTTTAAATGTTAATTGTACCTAGTAGATAAATCACTTCCTTGTGTTATTAATCATGTTCAGGCTTTGTTAATATATCCTACTAAT	AC	304	PASS	END=81698830;SVTYPE=DEL;SVLEN=-200;CIGAR=1M1I200D;ANN=C|intragenic_variant|MODIFIER|EXPH5|GeneID:103248407|gene_variant|GeneID:103248407|||n.81698830_81698631delATTAGTAGGATATATTAACAAAGCCTGAACATGATTAATAACACAAGGAAGTGATTTATCTACTAGGTACAATTAACATTTAAAAATAACATGAACATTNNNNNNNNNNTCCTTTAATAATCATAAGCATTTATAATAAATCACAAGGAAGTGATTTATCTACTAGGTACAATTAACATTTAAAAATAACATGAACATTAinsG||||||	GT:FT:GQ:PL:PR:SR	0/1:PASS:304:354,0,999:4,0:27,15
NC_023642.1	81707304	MantaDEL:0:232689:232689:8:0:0	TACAAAGGGAGGGGTTGTAATGAGGTATGTCTGACCTCCCTTCACATCATGAACTGAACTCATTTCAGGCTGTCTTTGGGATCCTCTTGGCCAATAGGTTGAGGGTCCATTCAGTCAACTGGNNNNNNNNNNTTCATGTGTCTGCTTTGTCAGTGTTATGATTTCTAGTTTAATTTTAGTGGTGGTCGGTTGTGCCTAAACTNNNNNNNNNNAACTA	TC	894	PASS	END=81707520;SVTYPE=DEL;SVLEN=-216;CIGAR=1M1I216D;ANN=C|intragenic_variant|MODIFIER|EXPH5|GeneID:103248407|gene_variant|GeneID:103248407|||n.81707520_81707305delTAGTTNNNNNNNNNNAGTTTAGGCACAACCGACCACCACTAAAATTAAACTAGAAATCATAACACTGACAAAGCAGACACATGAANNNNNNNNNNCCAGTTGACTGAATGGACCCTCAACCTATTGGCCAAGAGGATCCCAAAGACAGCCTGAAATGAGTTCAGTTCATGATGTGAAGGGAGGTCAGACATACCTCATTACAACCCCTCCCTTTGTinsG||||||	GT:FT:GQ:PL:PR:SR	0/1:PASS:567:944,0,564:3,4:16,26
NC_023642.1	81708004	MantaDEL:0:232689:232689:25:1:0	CAAAAACGTTGTTCTTCTGAAAAATTCAAATGAGATTAATTAATACTTCTTTGAAGATAATTTAATTGAATATTCCTTGATNNNNNNNNNNCAAAGGATTACTGGTGCTGGCCAAGCATAATATAGACTCAGTCGGCTCTGAAAACTTTTTCAAACAGCCTTGCCAACATAGAGACTCAGCCACTGGAGCTTCTCCCTTCCCCCAGCCGTACCACAAGCATTGACCTTCAGAAACGAAGACTAAATAGAAGTTTGGTGCATAAGAGTACACAAGATGAAGTCAACAAAAACATATCCANNNNNNNNNN	C	905	PASS	END=81708311;SVTYPE=DEL;SVLEN=-307;CIGAR=1M307D;CIPOS=0,13;HOMLEN=13;HOMSEQ=AAAAACGTTGTTC;ANN=C|intragenic_variant|MODIFIER|EXPH5|GeneID:103248407|gene_variant|GeneID:103248407|||n.81708311_81708005del||||||	GT:FT:GQ:PL:PR:SR	1/1:PASS:28:958,31,0:9,8:3,26
NC_023642.1	81826033	MantaDEL:212:0:0:0:0:0	CNNNNNNNNNNCATATATATTATGTAATCACGAATTTTATAAGGAACTTAGGTTCACAACACAGATCCTGCTGCTACCACCT	CC	999	PASS	END=81826114;SVTYPE=DEL;SVLEN=-81;CIGAR=1M1I81D;ANN=C|intragenic_variant|MODIFIER|EXPH5|GeneID:103248407|gene_variant|GeneID:103248407|||n.81826114_81826034delAGGTGGTAGCAGCAGGATCTGTGTTGTGAACCTAAGTTCCTTATAAAATTCGTGATTACATAATATATATGNNNNNNNNNNinsG||||||	GT:FT:GQ:PL:PR:SR	1/1:PASS:119:999,122,0:0,0:0,44
NC_023642.1	81831520	MantaDEL:0:53150:53150:13:0:0	CTTCCAAAGTGATTTTACCATTCTGCATTGCCACTAGTAATGAACAAGTGTTTCTACTACTCTGCATCCT	C	999	PASS	END=81831589;SVTYPE=DEL;SVLEN=-69;CIGAR=1M69D;CIPOS=0,1;HOMLEN=1;HOMSEQ=T;ANN=C|intragenic_variant|MODIFIER|EXPH5|GeneID:103248407|gene_variant|GeneID:103248407|||n.81831589_81831521delAGGATGCAGAGTAGTAGAAACACTTGTTCATTACTAGTGGCAATGCAGAATGGTAAAATCACTTTGGAA||||||	GT:FT:GQ:PL:PR:SR	1/1:PASS:118:999,121,0:0,0:0,46
NC_023642.1	81835127	MantaINV:0:53159:53159:3:1:0	C	<INV>	56	PASS	END=81835310;SVTYPE=INV;SVLEN=183;CIPOS=0,7;CIEND=-7,0;HOMLEN=7;HOMSEQ=AGGTATG;INV5;ANN=<INV>|intragenic_variant|MODIFIER|EXPH5|GeneID:103248407|gene_variant|GeneID:103248407|||n.81835310_81835128inv||||||	GT:FT:GQ:PL:PR:SR	0/1:PASS:56:106,0,999:18,6:40,5
NC_023642.1	82423456	MantaDEL:0:17609:53561:4:0:0	A	<DEL>	569	PASS	END=82425976;SVTYPE=DEL;SVLEN=-2520;IMPRECISE;CIPOS=-345,345;CIEND=-424,425;ANN=<DEL>|intragenic_variant|MODIFIER|EXPH5|GeneID:103248407|gene_variant|GeneID:103248407|||n.82425976_82423457del||||||	GT:FT:GQ:PL:PR	0/1:PASS:390:619,0,387:23,36
NC_023642.1	82622449	MantaDEL:0:53744:53744:124:0:0	ATCTGCATATTTTGGTACNNNNNNNNNNATTTACATTTCATTATGTAAATAATTAAGATATGATTTAAAGTATAAGGCAGGAAGTGCACAGGTTACATCCAAATACAACANNNNNNNNNN	A	999	PASS	END=82622568;SVTYPE=DEL;SVLEN=-119;CIGAR=1M119D;CIPOS=0,17;HOMLEN=17;HOMSEQ=TCTGCATATTTTGGTAC;ANN=A|intragenic_variant|MODIFIER|EXPH5|GeneID:103248407|gene_variant|GeneID:103248407|||n.82622568_82622450del||||||	GT:FT:GQ:PL:PR:SR	1/1:PASS:76:999,79,0:0,0:0,34
NC_023642.1	82625485	MantaDEL:214:0:0:44:0:0	ATACTAATAATTTCATAGGCTGCTTTTTGTTAAAGGGGAAGCTCTGCTAAGTAATCTTNNNNNNNNNNTAATAATTTCATAGGCTGCTTTTTGTTAAAGGGGAAGCTCTGCTAAGTACTCTTTTACCCTCACTATCTGTCTAAATAATTACTTTCTAGTTCCTGTATCACCATGTCACCTNNNNNNNNNNT	AA	999	PASS	END=82625675;SVTYPE=DEL;SVLEN=-190;CIGAR=1M1I190D;ANN=A|intragenic_variant|MODIFIER|EXPH5|GeneID:103248407|gene_variant|GeneID:103248407|||n.82625675_82625486delANNNNNNNNNNAGGTGACATGGTGATACAGGAACTAGAAAGTAATTATTTAGACAGATAGTGAGGGTAAAAGAGTACTTAGCAGAGCTTCCCCTTTAACAAAAAGCAGCCTATGAAATTATTANNNNNNNNNNAAGATTACTTAGCAGAGCTTCCCCTTTAACAAAAAGCAGCCTATGAAATTATTAGTAinsT||||||	GT:FT:GQ:PL:PR:SR	1/1:PASS:75:999,78,0:0,0:0,28
NC_023642.1	82674854	MantaDEL:0:206560:206560:4:2:0	CTTCTTGATTCCCTCTTAACACTACATTAGCTGCATCCCAGTGATTCTGGTAAGTTCTCAATTTGTTCTCATAATTTGAAAGAACTTCTTGATTTCCTCTTAACACTACATTAGCTGCATCCCAGTGATTCTGGTAAGTTCTCAATTTGTTCTCATAATTTGAAAGAACT	CG	386	PASS	END=82675023;SVTYPE=DEL;SVLEN=-169;CIGAR=1M1I169D;ANN=G|intragenic_variant|MODIFIER|EXPH5|GeneID:103248407|gene_variant|GeneID:103248407|||n.82675023_82674855delAGTTCTTTCAAATTATGAGAACAAATTGAGAACTTACCAGAATCACTGGGATGCAGCTAATGTAGTGTTAAGAGGAAATCAAGAAGTTCTTTCAAATTATGAGAACAAATTGAGAACTTACCAGAATCACTGGGATGCAGCTAATGTAGTGTTAAGAGGGAATCAAGAAinsC||||||	GT:FT:GQ:PL:PR:SR	0/1:PASS:386:436,0,690:10,0:35,17
NC_023642.1	82841257	MantaDEL:0:38959:53892:1:1:0	G	<DEL>	999	PASS	END=82842514;SVTYPE=DEL;SVLEN=-1257;CIPOS=0,3;CIEND=0,3;HOMLEN=3;HOMSEQ=AAA;ANN=<DEL>|intragenic_variant|MODIFIER|EXPH5|GeneID:103248407|gene_variant|GeneID:103248407|||n.82842514_82841258del||||||	GT:FT:GQ:PL:PR:SR	1/1:PASS:75:999,78,0:0,17:1,25
NC_023642.1	82845112	MantaINV:0:38959:38959:33:1:0	G	<INV>	173	PASS	END=82845180;SVTYPE=INV;SVLEN=68;CIPOS=0,1;CIEND=-1,0;HOMLEN=1;HOMSEQ=G;INV3;ANN=<INV>|intragenic_variant|MODIFIER|EXPH5|GeneID:103248407|gene_variant|GeneID:103248407|||n.82845180_82845113inv||||||	GT:FT:GQ:PL:PR:SR	0/1:PASS:173:223,0,999:38,2:56,9
NC_023642.1	82874139	MantaDEL:0:53936:53936:83:0:0	CATTGGGGCCGGGCGCGGTGGCTCAAGCCTGTAATCCCAGCACTTTGGGAGGCTGAGATGGGCGGATCACGAGGTCAGGAGATCGAGACCATCCTGGCTAACACGGTGAAACCCCGTCTCTACTAAAAACACACAAAAAAACTAGCCGGGCGAAGTGGCGGGCGCCTGTAGTCCCCGCTACTCGGGAGGCTGAGGCAGGAGAATGGCGTAAACCCGGGAGGCGGAGCTTGCAGTGAGCTGAGATCCGGCCACTGCACTCCAGCCTGGGCGACAGAGCAAGACTCCGTCTCAAAAAAAAAAAAAAAAAAAAAAAAAAAAAAAAAAAAAAGACAACATGCA	CG	855	MaxMQ0Frac	END=82874477;SVTYPE=DEL;SVLEN=-338;CIGAR=1M1I338D;ANN=G|intragenic_variant|MODIFIER|EXPH5|GeneID:103248407|gene_variant|GeneID:103248407|||n.82874477_82874140delTGCATGTTGTCTTTTTTTTTTTTTTTTTTTTTTTTTTTTTTTTTTTTTTGAGACGGAGTCTTGCTCTGTCGCCCAGGCTGGAGTGCAGTGGCCGGATCTCAGCTCACTGCAAGCTCCGCCTCCCGGGTTTACGCCATTCTCCTGCCTCAGCCTCCCGAGTAGCGGGGACTACAGGCGCCCGCCACTTCGCCCGGCTAGTTTTTTTGTGTGTTTTTAGTAGAGACGGGGTTTCACCGTG…	GT:FT:GQ:PL:PR:SR	0/1:PASS:855:905,0,999:46,13:37,23
NC_023642.1	83304780	MantaDEL:0:54077:54083:0:0:0	G	<DEL>	999	MaxDepth	END=83306733;SVTYPE=DEL;SVLEN=-1953;CIPOS=0,2;CIEND=0,2;HOMLEN=2;HOMSEQ=AG;SVINSLEN=2;SVINSSEQ=GA;ANN=<DEL>|intragenic_variant|MODIFIER|EXPH5|GeneID:103248407|gene_variant|GeneID:103248407|||n.83306733_83304781del||||||	GT:FT:GQ:PL:PR:SR	1/1:PASS:172:999,175,0:0,50:0,27
NC_023642.1	85267741	MantaDEL:0:58445:58445:21:2:0	AGGAAAGTTAACTCTTTTGTCTCTTTGAGCTGTATCACTTATACCTTTTTTTTTCTTCTGTGCAAAAAGGAGGGAATATGTCCTAANNNNNNNNNNGAAAGTTAACTCTTTTGTCTCTTTGAGCTGTATCACTTATACCTTTTTTTTTCTTCTGTGCAAAAAGGAGGGCAG	AC	999	PASS	END=85267911;SVTYPE=DEL;SVLEN=-170;CIGAR=1M1I170D;ANN=C|upstream_gene_variant|MODIFIER|HEPHL1|GeneID:103248251|transcript|XM_008020555.1|protein_coding||c.-1855_-1686delGGAAAGTTAACTCTTTTGTCTCTTTGAGCTGTATCACTTATACCTTTTTTTTTCTTCTGTGCAAAAAGGAGGGAATATGTCCTAANNNNNNNNNNGAAAGTTAACTCTTTTGTCTCTTTGAGCTGTATCACTTATACCTTTTTTTTTCTTCTGTGCAAAAAGGAGGGCAGinsC|||||1049|,C|upstream_gene_variant|MODIFIER|HEPHL1|GeneI…	GT:FT:GQ:PL:PR:SR	1/1:PASS:93:999,96,0:0,0:0,33
NC_023642.1	85728106	MantaBND:0:5234:55938:0:0:0:1	A	]NC_023648.1:3412915]A	256	PASS	SVTYPE=BND;MATEID=MantaBND:0:5234:55938:0:0:0:0;CIPOS=0,2;HOMLEN=2;HOMSEQ=AG;BND_DEPTH=90;MATE_BND_DEPTH=24;ANN=]NC_023648.1:3412915]A|gene_fusion&frameshift_variant|HIGH|EXPH5&PDGFC|GeneID:103248407&GeneID:103236438|transcript|XM_008020759.1|protein_codi	GT:FT:GQ:PL:PR:SR	0/1:PASS:256:306,0,999:46,1:36,12
NC_023642.1	86714140	MantaDEL:232:0:0:2:2:0	CAGTCTCTCCATACGGCTCACCCATTTTGGACTTTTCATGAGCAAATAGTAAACTTTTATCATGTGAGTCAGTATNNNNNNNNNNGAAGGTAATAAAGCCAGAAGATGAGAGATAACCTGAGTTTCTCA	CG	999	PASS	END=86714268;SVTYPE=DEL;SVLEN=-128;CIGAR=1M1I128D;ANN=G|intragenic_variant|MODIFIER|EXPH5|GeneID:103248407|gene_variant|GeneID:103248407|||n.86714268_86714141delTGAGAAACTCAGGTTATCTCTCATCTTCTGGCTTTATTACCTTCNNNNNNNNNNATACTGACTCACATGATAAAAGTTTACTATTTGCTCATGAAAAGTCCAAAATGGGTGAGCCGTATGGAGAGACTinsC||||||	GT:FT:GQ:PL:PR:SR	1/1:PASS:151:999,154,0:0,0:0,55
NC_023642.1	87009364	MantaDEL:0:58423:58423:60:0:0	ATTTTTTTTTTTTTTTTTTTTTTTTTGAGATGAGTCTTGCTCTTTCACCCAGGCTGGAGTGCAGTGGCATGATCTCAGCTCACTGCAACCCCCGCCTCCCAGGTTCAAGCGATTCTCCTGNNNNNNNNNNTTACTTCCTTTTAATTTTTTTAAATTTAATTTTTTTT	A	701	MinGQ	END=87009530;SVTYPE=DEL;SVLEN=-166;CIGAR=1M166D;CIPOS=0,17;HOMLEN=17;HOMSEQ=TTTTTTTTTTTTTTTTT;ANN=A|intragenic_variant|MODIFIER|EXPH5|GeneID:103248407|gene_variant|GeneID:103248407|||n.87009530_87009365del||||||	GT:FT:GQ:PL:PR:SR	1/1:MinGQ:8:753,10,0:4,0:0,28
NC_023642.1	87699085	MantaDEL:0:87905:87905:48:0:0	AATGAAATTTATGGCAAATTATAAGAACTGTATGATGAAATTTACCAAAAGT	A	919	PASS	END=87699136;SVTYPE=DEL;SVLEN=-51;CIGAR=1M51D;CIPOS=0,1;HOMLEN=1;HOMSEQ=A;ANN=A|intragenic_variant|MODIFIER|EXPH5|GeneID:103248407|gene_variant|GeneID:103248407|||n.87699136_87699086delACTTTTGGTAAATTTCATCATACAGTTCTTATAATTTGCCATAAATTTCAT||||||	GT:FT:GQ:PL:PR:SR	1/1:PASS:45:972,48,0:0,0:0,24
NC_023642.1	87708351	MantaINS:0:87905:87905:151:0:0	T	TAAAATAATGGAATTCTGAATCCAAATGAGAGGTTGTTTGGAAGACTTGAATTTTTTTTTTTTTTTTTTTTTTTTTTTTTTTTGA	683	PASS	END=87708351;SVTYPE=INS;SVLEN=84;CIGAR=1M84I;ANN=TAAAATAATGGAATTCTGAATCCAAATGAGAGGTTGTTTGGAAGACTTGAATTTTTTTTTTTTTTTTTTTTTTTTTTTTTTTTGA|intragenic_variant|MODIFIER|EXPH5|GeneID:103248407|gene_variant|GeneID:103248407|||n.87708352_87708351insTCAAAAAAAAAAAAAAAAAAAAAAAAAAAAAAAATTCAAGTCTTCCAAACAACCTCTCATTTGGATTCAGAATTCCATTATTTT||||||	GT:FT:GQ:PL:PR:SR	1/1:PASS:31:736,34,0:0,0:0,19
NC_023642.1	87737175	MantaDEL:0:58404:58404:13:0:0	CGAGATCTAANNNNNNNNNNGCTCTGTCTATAGAGTAGCCATTCTTTTATTCCTTTACTTTCCTAATAAACTTNNNNNNNNNNTTTTCACTTTATGGACTCACACTGAACTCTCTCTTGCAT	C	946	PASS	END=87737296;SVTYPE=DEL;SVLEN=-121;CIGAR=1M121D;CIPOS=0,9;HOMLEN=9;HOMSEQ=GAGATCTAA;ANN=C|intragenic_variant|MODIFIER|EXPH5|GeneID:103248407|gene_variant|GeneID:103248407|||n.87737296_87737176del||||||	GT:FT:GQ:PL:PR:SR	1/1:PASS:59:999,62,0:0,0:0,22
NC_023642.1	87742453	MantaDEL:0:58405:58405:15:0:0	GNNNNNNNNNNAATACTTAGAAATGGTAAATTCTTGATTTGATGGATGCCCCAATATCCTAACTTGATCATTGTACAGTCTTTGCATGTAATAAAATATCACAAGTGT	GC	999	PASS	END=87742560;SVTYPE=DEL;SVLEN=-107;CIGAR=1M1I107D;ANN=C|intragenic_variant|MODIFIER|EXPH5|GeneID:103248407|gene_variant|GeneID:103248407|||n.87742560_87742454delACACTTGTGATATTTTATTACATGCAAAGACTGTACAATGATCAAGTTAGGATATTGGGGCATCCATCAAATCAAGAATTTACCATTTCTAAGTATTNNNNNNNNNNinsG||||||	GT:FT:GQ:PL:PR:SR	1/1:PASS:102:999,105,0:0,0:0,36
NC_023642.1	87761875	MantaDEL:225:0:0:0:0:0	ANNNNNNNNNNCATGGCTGGAGCACAAAGAAGAGAGAGATGGGGAAGGTGCTACACACTTTAAAACAACCAGGTGTCAGAAG	AC	999	PASS	END=87761956;SVTYPE=DEL;SVLEN=-81;CIGAR=1M1I81D;ANN=C|intragenic_variant|MODIFIER|EXPH5|GeneID:103248407|gene_variant|GeneID:103248407|||n.87761956_87761876delCTTCTGACACCTGGTTGTTTTAAAGTGTGTAGCACCTTCCCCATCTCTCTCTTCTTTGTGCTCCAGCCATGNNNNNNNNNNinsG||||||	GT:FT:GQ:PL:PR:SR	1/1:PASS:64:999,67,0:1,0:1,28
NC_023642.1	87766215	MantaDEL:0:57530:57530:58:0:0	CNNNNNNNNNNCACACAAAGGAGGACCTCCTCTCCTTCTTGGGTCTTATGTGATACTTCCAGCTGTAGATTCCCAACTTGAGCTTGCTGGCCAAGCCNNNNNNNNNNCTTGGGTCTTATGTGATACTTCCAGCTGTAGATTCCCAACTTGAGCTTGCTGGCCAAGCCG	CA	999	PASS	END=87766382;SVTYPE=DEL;SVLEN=-167;CIGAR=1M1I167D;ANN=A|intragenic_variant|MODIFIER|EXPH5|GeneID:103248407|gene_variant|GeneID:103248407|||n.87766382_87766216delCGGCTTGGCCAGCAAGCTCAAGTTGGGAATCTACAGCTGGAAGTATCACATAAGACCCAAGNNNNNNNNNNGGCTTGGCCAGCAAGCTCAAGTTGGGAATCTACAGCTGGAAGTATCACATAAGACCCAAGAAGGAGAGGAGGTCCTCCTTTGTGTGNNNNNNNNNNinsT||||||	GT:FT:GQ:PL:PR:SR	1/1:PASS:71:999,74,0:0,0:0,35
NC_023642.1	87821732	MantaDEL:0:58391:58391:2:0:0	GAATTCGGGATACTTTCCATTGATTAGGATTTCCCCAAGATGTGGGGTAAGTTGCTTGTCCACTTTAATCTCACTTTTTGCAGGATGGAAACTGTAAGTTGGGACANNNNNNNNNN	G	83	PASS	END=87821847;SVTYPE=DEL;SVLEN=-115;CIGAR=1M115D;CIPOS=0,57;HOMLEN=57;HOMSEQ=AATTCGGGATACTTTCCATTGATTAGGATTTCCCCAAGATGTGGGGTAAGTTGCTTG;ANN=G|intragenic_variant|MODIFIER|EXPH5|GeneID:103248407|gene_variant|GeneID:103248407|||n.87821847_87821733del||||||	GT:FT:GQ:PL:PR:SR	0/1:PASS:29:133,0,26:2,0:4,3
NC_023642.1	87824212	MantaDEL:0:58391:58391:41:0:0	TACAGCAGTCAGAGATCAACCTGTGAGGCTGCAGCCTGGCTGGGGGAGGGGNNNNNNNNNNACCAGCAGACCAGGAGATTCTCTCCCATGCATGGCTCAGTGGGGCCCACACCCATGAAGCCTTGCTTACTACTAGTA	TG	999	PASS	END=87824349;SVTYPE=DEL;SVLEN=-137;CIGAR=1M1I137D;ANN=G|intragenic_variant|MODIFIER|EXPH5|GeneID:103248407|gene_variant|GeneID:103248407|||n.87824349_87824213delTACTAGTAGTAAGCAAGGCTTCATGGGTGTGGGCCCCACTGAGCCATGCATGGGAGAGAATCTCCTGGTCTGCTGGTNNNNNNNNNNCCCCTCCCCCAGCCAGGCTGCAGCCTCACAGGTTGATCTCTGACTGCTGTinsC||||||	GT:FT:GQ:PL:PR:SR	1/1:PASS:93:999,96,0:0,0:1,42
NC_023642.1	87856512	MantaDEL:247:0:0:31:0:0	TACTGAGAAATCAAAAGTATATAAGTGTAAGGGAAAATTATACGGTGGAATAGGGCAGGAGAAATAAAAATAAGAGCAAATAAGGCCTTTTANNNNNNNNNNTCAAAAGTATATAAGTGTAAGGGAAAATTATACGGTGGAATAGGGCAGGAGAAATAAAAATAAGAGCAAATAAGNNNNNNNNNN	T	870	PASS	END=87856697;SVTYPE=DEL;SVLEN=-185;CIGAR=1M185D;CIPOS=0,8;HOMLEN=8;HOMSEQ=ACTGAGAA;ANN=T|intragenic_variant|MODIFIER|EXPH5|GeneID:103248407|gene_variant|GeneID:103248407|||n.87856697_87856513del||||||	GT:FT:GQ:PL:PR:SR	1/1:PASS:73:923,76,0:1,0:0,29
NC_023642.1	87870193	MantaDEL:0:58395:58395:152:0:0	TNNNNNNNNNNAGATGGTTTAAAAAGCCTTTAGTAGAATAAAAAGGTTTGGATAAAAGATTATTCTTTCTTATTGAGGAGCTACTATNNNNNNNNNNAGAGATGGTTTAAAAAGCCTTTAGTAGAATAAAAAGGTTTGGATAAAAGATTATTCTTTCTTATTGAGGAGCTACTATG	TA	872	PASS	END=87870368;SVTYPE=DEL;SVLEN=-175;CIGAR=1M1I175D;ANN=A|intragenic_variant|MODIFIER|EXPH5|GeneID:103248407|gene_variant|GeneID:103248407|||n.87870368_87870194delCATAGTAGCTCCTCAATAAGAAAGAATAATCTTTTATCCAAACCTTTTTATTCTACTAAAGGCTTTTTAAACCATCTCTNNNNNNNNNNATAGTAGCTCCTCAATAAGAAAGAATAATCTTTTATCCAAACCTTTTTATTCTACTAAAGGCTTTTTAAACCATCTNNNNNNNNNNinsT||||||	GT:FT:GQ:PL:PR:SR	1/1:PASS:65:925,68,0:0,0:0,27
NC_023642.1	87894374	MantaDEL:246:0:0:66:0:0	CTTACTTAGTTATAACTGGATTGAAGTTAAGAAAGTGTTTTTTAATAGGTATGATCACTTACATTGATTATGCTTTAGTTTTACTCCATTATAATGAACTGTATTAGGTGGTGGCATGAGTTTTCTCTTCTTCTNNNNNNNNNNAAATTCCTGGGTCCCCAACTTAGTTCATCTTAATAGTAAGCTTTAGTTTTACTCCATTATAATGAACTGTATTAGGTGGTAGCATGAGTTTTCTCTTCTTCTA	C	583	PASS	END=87894620;SVTYPE=DEL;SVLEN=-246;CIGAR=1M246D;CIPOS=0,69;HOMLEN=69;HOMSEQ=TTACTTAGTTATAACTGGATTGAAGTTAAGAAAGTGTTTTTTAATAGGTATGATCACTTACATTGATTA;ANN=C|intragenic_variant|MODIFIER|EXPH5|GeneID:103248407|gene_variant|GeneID:103248407|||n.87894620_87894375del||||||	GT:FT:GQ:PL:PR:SR	1/1:PASS:24:636,27,0:0,13:0,17
NC_023642.1	87898703	MantaDEL:249:1:1:17:0:0	TNNNNNNNNNNGGAAAGTATAAGTGCACTTAACAATTGCTTGGCAGTATTTAGGGATAATATATTGTAGCAGATTGCAATA	TG	999	PASS	END=87898783;SVTYPE=DEL;SVLEN=-80;CIGAR=1M1I80D;ANN=G|intragenic_variant|MODIFIER|EXPH5|GeneID:103248407|gene_variant|GeneID:103248407|||n.87898783_87898704delTATTGCAATCTGCTACAATATATTATCCCTAAATACTGCCAAGCAATTGTTAAGTGCACTTATACTTTCCNNNNNNNNNNinsC||||||	GT:FT:GQ:PL:PR:SR	1/1:PASS:80:999,83,0:0,0:0,32
NC_023642.1	87907254	MantaDEL:0:318101:318101:49:0:0	TTCTCCTATCGCCAAGCAGTGAGACCATCACCTATCGCCAAGCGGTGAGACTATTG	TCT	610	PASS	END=87907309;SVTYPE=DEL;SVLEN=-55;CIGAR=1M2I55D;ANN=CT|intragenic_variant|MODIFIER|EXPH5|GeneID:103248407|gene_variant|GeneID:103248407|||n.87907309_87907255delCAATAGTCTCACCGCTTGGCGATAGGTGATGGTCTCACTGCTTGGCGATAGGAGAinsAG||||||	GT:FT:GQ:PL:PR:SR	1/1:PASS:42:663,45,0:0,0:0,17
NC_023642.1	87927595	MantaDEL:0:58459:58459:24:0:0	CCCCTTTAGGCCCCAGAACTGAAATCACAATTCACTGTTCCCTTGGGTTCTCAGNNNNNNNNNN	C	402	MinGQ	END=87927658;SVTYPE=DEL;SVLEN=-63;CIGAR=1M63D;CIPOS=0,53;HOMLEN=53;HOMSEQ=CCCTTTAGGCCCCAGAACTGAAATCACAATTCACTGTTCCCTTGGGTTCTCAG;ANN=C|intragenic_variant|MODIFIER|EXPH5|GeneID:103248407|gene_variant|GeneID:103248407|||n.87927658_87927596delNNNNNNNNNNCTGAGAACCCAAGGGAACAGTGAATTGTGATTTCAGTTCTGGGGCCTAAAGGG||||||	GT:FT:GQ:PL:PR:SR	1/1:MinGQ:13:455,15,0:0,0:0,12
NC_023642.1	87928692	MantaDEL:0:58459:58459:36:2:0	GATTTAGCAACTAAGGGTAGAATTATATTATTCAACAGCCACATGAAGTTACTGTGAGCCATTTATTGTACACAATTGCCTANNNNNNNNNNTGACAATGAATTACGCATTTACTACCTAACTTTTAGTGA	GG	724	PASS	END=87928822;SVTYPE=DEL;SVLEN=-130;CIGAR=1M1I130D;ANN=G|intragenic_variant|MODIFIER|EXPH5|GeneID:103248407|gene_variant|GeneID:103248407|||n.87928822_87928693delTCACTAAAAGTTAGGTAGTAAATGCGTAATTCATTGTCANNNNNNNNNNTAGGCAATTGTGTACAATAAATGGCTCACAGTAACTTCATGTGGCTGTTGAATAATATAATTCTACCCTTAGTTGCTAAATinsC||||||	GT:FT:GQ:PL:PR:SR	1/1:PASS:26:777,29,0:0,0:0,21
NC_023642.1	87929250	MantaDEL:0:58459:58459:39:0:0	GATTTTGAGGATGATATCCTTTTTCCANNNNNNNNNNCAGTTATTTTGAGGACTGTCTTTTCCAGGGTGTTGACTAACACTTGTTTCTGAGTCTGATTTTGAGGATGATATCCTTTTTCCATTGAGGCAATTGCAGACTTGGGGGTGGGCAAGTCTTTCTTTCCCATTTACAATNNNNNNNNNN	G	722	PASS	END=87929433;SVTYPE=DEL;SVLEN=-183;CIGAR=1M183D;CIPOS=0,26;HOMLEN=26;HOMSEQ=ATTTTGAGGATGATATCCTTTTTCCA;ANN=G|intragenic_variant|MODIFIER|EXPH5|GeneID:103248407|gene_variant|GeneID:103248407|||n.87929433_87929251del||||||	GT:FT:GQ:PL:PR:SR	1/1:PASS:50:775,53,0:2,0:0,19
NC_023642.1	87929423	MantaDEL:0:58459:58459:47:0:0	TNNNNNNNNNNATTTTGAGGATGATATCCTTTTTCCATTGAGGCAATTGCAGACTTGGGGGTGGGCAAGTCTTTCTTTCCCATTTACAATA	TC	706	PASS	END=87929513;SVTYPE=DEL;SVLEN=-90;CIGAR=1M1I90D;ANN=C|intragenic_variant|MODIFIER|EXPH5|GeneID:103248407|gene_variant|GeneID:103248407|||n.87929513_87929424delTATTGTAAATGGGAAAGAAAGACTTGCCCACCCCCAAGTCTGCAATTGCCTCAATGGAAAAAGGATATCATCCTCAAAATNNNNNNNNNNinsG||||||	GT:FT:GQ:PL:PR:SR	1/1:PASS:62:759,65,0:0,0:0,24
NC_023642.1	87929653	MantaDEL:0:58459:58459:47:0:1	AATCCTTCACCCAGCCTTTTATGGAGGAAATATTAAAGGAATTAATATCTTGTGGCATTAAATAGTTGAAGTTACAGAAAACATAATCCTTCACCCAGCCTTTCATGGAGGAAATATTAAAGGAATTAATATCTTCACAAAATGTATCTTCTCCTGATTGACCTCCAATTCTTTCTTTCTATTCTCNNNNNNNNNN	A	594	PASS	END=87929848;SVTYPE=DEL;SVLEN=-195;CIGAR=1M195D;CIPOS=0,50;HOMLEN=50;HOMSEQ=ATCCTTCACCCAGCCTTTTATGGAGGAAATATTAAAGGAATTAATATCTT;ANN=A|intragenic_variant|MODIFIER|EXPH5|GeneID:103248407|gene_variant|GeneID:103248407|||n.87929848_87929654del||||||	GT:FT:GQ:PL:PR:SR	1/1:PASS:36:647,39,0:2,0:0,13
NC_023642.1	87929672	MantaDEL:0:58459:58459:39:0:1	TATGGAGGAAATATTAAAGGAATTAATATCTTGTGGCATTAAATAGTTGAAGTTACAGAAAACATAATCCTTCACCCAGCCTTTC	T	384	PASS	END=87929756;SVTYPE=DEL;SVLEN=-84;CIGAR=1M84D;CIPOS=0,31;HOMLEN=31;HOMSEQ=ATGGAGGAAATATTAAAGGAATTAATATCTT;ANN=T|intragenic_variant|MODIFIER|EXPH5|GeneID:103248407|gene_variant|GeneID:103248407|||n.87929756_87929673delGAAAGGCTGGGTGAAGGATTATGTTTTCTGTAACTTCAACTATTTAATGCCACAAGATATTAATTCCTTTAATATTTCCTCCAT||||||	GT:FT:GQ:PL:PR:SR	1/1:PASS:21:437,24,0:2,0:0,13
NC_023642.1	87934626	MantaDEL:0:57138:57138:6:2:0	CATGTGAAAGAAAGAATAATTGCATTCCAAGTAGGCCCATAATATAGAAATTTTACAGAACAAAGTGCAAAAACTGCCAATTCCATCCAGTTTATTCTNNNNNNNNNNCAATTATTCTTTCTTTCAAATTTCTGGTGCAGTA	C	270	PASS	END=87934767;SVTYPE=DEL;SVLEN=-141;CIGAR=1M141D;CIPOS=0,50;HOMLEN=50;HOMSEQ=ATGTGAAAGAAAGAATAATTGCATTCCAAGTAGGCCCATAATATAGAAAT;ANN=C|intragenic_variant|MODIFIER|EXPH5|GeneID:103248407|gene_variant|GeneID:103248407|||n.87934767_87934627del||||||	GT:FT:GQ:PL:PR:SR	1/1:PASS:18:323,21,0:0,0:0,7
NC_023642.1	87935287	MantaDEL:0:57138:57138:22:0:0	ACATTGGGAGTTATACCTGATGTAAATGACGAGTTGATGGGTGCTGACGAGTTGATGGGTGCAGCACAGCAACATGGCACAAGTATATATATGTAACAAACCTGCACGTTATGCACATGTACCCTAGAACTTAAAGTATAATAATAATAAAAAATAAATAAAAAAATAAAA	ATTTTAAACCATGTT	999	MaxMQ0Frac	END=87935457;SVTYPE=DEL;SVLEN=-170;CIGAR=1M14I170D;ANN=TTTTAAACCATGTT|intragenic_variant|MODIFIER|EXPH5|GeneID:103248407|gene_variant|GeneID:103248407|||n.87935457_87935288delTTTTATTTTTTTATTTATTTTTTATTATTATTATACTTTAAGTTCTAGGGTACATGTGCATAACGTGCAGGTTTGTTACATATATATACTTGTGCCATGTTGCTGTGCTGCACCCATCAACTCGTCAGCACCCATCAACTCGTCATTTACATCAGGTATAACTCCCAATGinsAACATGGTTTAAAA||||||	GT:FT:GQ:PL:PR:SR	1/1:PASS:65:999,68,0:0,0:0,33
NC_023642.1	87941768	MantaDEL:0:57145:57145:25:1:0	TCTGGGGAGAAGGATATGGCAGGGTAATGAGATAGAGAATTGTATGNNNNNNNNNN	T	495	PASS	END=87941823;SVTYPE=DEL;SVLEN=-55;CIGAR=1M55D;CIPOS=0,45;HOMLEN=45;HOMSEQ=CTGGGGAGAAGGATATGGCAGGGTAATGAGATAGAGAATTGTATG;ANN=T|intragenic_variant|MODIFIER|EXPH5|GeneID:103248407|gene_variant|GeneID:103248407|||n.87941823_87941769delNNNNNNNNNNCATACAATTCTCTATCTCATTACCCTGCCATATCCTTCTCCCCAG||||||	GT:FT:GQ:PL:PR:SR	1/1:PASS:35:548,38,0:0,0:0,13
NC_023642.1	87946188	MantaDEL:0:57147:57147:2:0:0	GTGGAACAGATAGAGAACTCCTGAAATAAACCCAAATATTTTNNNNNNNNNN	G	732	PASS	END=87946239;SVTYPE=DEL;SVLEN=-51;CIGAR=1M51D;CIPOS=0,41;HOMLEN=41;HOMSEQ=TGGAACAGATAGAGAACTCCTGAAATAAACCCAAATATTTT;ANN=G|intragenic_variant|MODIFIER|EXPH5|GeneID:103248407|gene_variant|GeneID:103248407|||n.87946239_87946189delNNNNNNNNNNAAAATATTTGGGTTTATTTCAGGAGTTCTCTATCTGTTCCA||||||	GT:FT:GQ:PL:PR:SR	1/1:PASS:40:785,43,0:0,0:0,18
NC_023642.1	87961072	MantaDEL:0:57381:57381:15:0:0	GGTTGGCCGAGGCCGGAGCCGGCTCCCTCTGCTTGTGGGGAGGTGTGGAGGGATAGGCACGGTTGGAAACCGGGGCTGTGCAGGGTGTTCACAGGCCAGTGCCAGTTCCGGGTGGGCGCA	G	654	PASS	END=87961191;SVTYPE=DEL;SVLEN=-119;CIGAR=1M119D;CIPOS=0,1;HOMLEN=1;HOMSEQ=G;ANN=G|intragenic_variant|MODIFIER|EXPH5|GeneID:103248407|gene_variant|GeneID:103248407|||n.87961191_87961073del||||||	GT:FT:GQ:PL:PR:SR	1/1:PASS:40:707,43,0:0,0:0,26
NC_023642.1	87967483	MantaINV:0:57381:57381:85:1:0	T	<INV>	29	PASS	END=87967541;SVTYPE=INV;SVLEN=58;CIPOS=0,1;CIEND=-1,0;HOMLEN=1;HOMSEQ=T;INV5;ANN=<INV>|intragenic_variant|MODIFIER|EXPH5|GeneID:103248407|gene_variant|GeneID:103248407|||n.87967541_87967484inv||||||	GT:FT:GQ:PL:PR:SR	0/1:PASS:29:79,0,999:41,7:44,5
NC_023642.1	87976485	MantaBND:0:38781:57156:0:0:0:0	G	G]NC_023656.1:14604065]	139	PASS	SVTYPE=BND;MATEID=MantaBND:0:38781:57156:0:0:0:1;IMPRECISE;CIPOS=-338,339;BND_DEPTH=56;MATE_BND_DEPTH=38;ANN=G]NC_023656.1:14604065]|bidirectional_gene_fusion|HIGH|EXPH5&NAALADL2|GeneID:103248407&GeneID:103221229|transcript|XM_008020759.1|protein_coding||t(NC_023642.1%3BNC_023656.1)(%3B)(c.-87959577)|t(NC_023642.1%3BNC_023656.1)(XM_008020759.1:Leu1_Ter2034%3BXM_007972070.1:Met1_Ter770)|||||,G]NC_…	GT:FT:GQ:PL:PR	0/1:PASS:139:189,0,999:52,20
NC_023642.1	87976738	MantaBND:0:38781:57156:3:0:0:0	T	[NC_023656.1:14603559[T	63	PASS	SVTYPE=BND;MATEID=MantaBND:0:38781:57156:3:0:0:1;IMPRECISE;CIPOS=-390,390;BND_DEPTH=74;MATE_BND_DEPTH=57;ANN=[NC_023656.1:14603559[T|bidirectional_gene_fusion|HIGH|EXPH5&NAALADL2|GeneID:103248407&GeneID:103221229|transcript|XM_008020759.1|protein_coding||t(NC_023642.1%3BNC_023656.1)(%3B)(c.-87959830)|t(NC_023642.1%3BNC_023656.1)(XM_008020759.1:Leu1%3BXM_007972070.1:Met1)|||||,[NC_023656.1:1460355…	GT:FT:GQ:PL:PR	0/1:PASS:63:113,0,999:80,20
NC_023642.1	88310494	MantaDEL:0:57373:57373:0:0:0	CTATAACAGTAGGCCGGGCGCGGTGGCTCAAGCCTGCACTCCAGCCTGGGCGACAGAGCAAGACTCCGTCTCAAAAAAAAAAAAAAAAAAAAAAAAAT	C	918	PASS	END=88310591;SVTYPE=DEL;SVLEN=-97;CIGAR=1M97D;CIPOS=0,10;HOMLEN=10;HOMSEQ=TATAACAGTA;ANN=C|intragenic_variant|MODIFIER|EXPH5|GeneID:103248407|gene_variant|GeneID:103248407|||n.88310591_88310495delATTTTTTTTTTTTTTTTTTTTTTTTTGAGACGGAGTCTTGCTCTGTCGCCCAGGCTGGAGTGCAGGCTTGAGCCACCGCGCCCGGCCTACTGTTATA||||||	GT:FT:GQ:PL:PR:SR	1/1:PASS:34:971,37,0:0,0:0,30
NC_023642.1	88325770	MantaDEL:0:57379:57379:98:1:0	TGTTCTTTTGATGGTGGCTTCCCATCATGGCAGAAGGCATTGGAGAAGCCAGTGTATCATGTGATGAGAGCGGGAGCAAGAAAGATAAAGGGANNNNNNNNNNTTGATGGTGGCTTCCCATCATGGCAGAAGGCATTGGAGAAGCCAGTGTATCATGTGATGAGAGCGGGANNNNNNNNNN	T	378	PASS	END=88325950;SVTYPE=DEL;SVLEN=-180;CIGAR=1M180D;CIPOS=0,74;HOMLEN=74;HOMSEQ=GTTCTTTTGATGGTGGCTTCCCATCATGGCAGAAGGCATTGGAGAAGCCAGTGTATCATGTGATGAGAGCGGGA;ANN=T|intragenic_variant|MODIFIER|EXPH5|GeneID:103248407|gene_variant|GeneID:103248407|||n.88325950_88325771del||||||	GT:FT:GQ:PL:PR:SR	0/1:PASS:19:427,0,16:0,0:2,19
NC_023642.1	88366635	MantaDEL:0:246372:246372:1:0:0	TGCCATTTTTTTTTGCATTTCTAAAGGCCAAAAGTCCAAGATCAAGGTATCAGCAGGTTTGGCTTCTTCTGAGGGCTCTCTTGTCGGTTTGCCTTCTCACTGTTTTCTTACGTGGTCATTTCTGTATCTGCATGTGCACCGCTGATATCTCTTCGTGTGTCCAAATGGCCTCTCATAGAAGGACACCATTATATATATATATATATATATATATATATATATATATATATATATATATATTTTTTTTTTTTTTTTTAAAAAAAAAACATTTGGAATTAAAAAATTCAAGAAGAAAAACTACGTATCCTGGAGGTG	TA	999	PASS	END=88366949;SVTYPE=DEL;SVLEN=-314;CIGAR=1M1I314D;ANN=A|intragenic_variant|MODIFIER|EXPH5|GeneID:103248407|gene_variant|GeneID:103248407|||n.88366949_88366636delCACCTCCAGGATACGTAGTTTTTCTTCTTGAATTTTTTAATTCCAAATGTTTTTTTTTTAAAAAAAAAAAAAAAAATATATATATATATATATATATATATATATATATATATATATATATATATAATGGTGTCCTTCTATGAGAGGCCATTTGGACACACGAAGAGATATCAGCGGTGCACATGCAGATACAGAAATGACCACGTAAGAAAACAGTGAGAAGGCAAACCGACAAGAG…	GT:FT:GQ:PL:PR:SR	1/1:PASS:72:999,75,0:0,18:0,22
NC_023642.1	88442014	MantaDEL:0:57482:57482:212:0:0	TGGATTTCAGAGACATACTCTNNNNNNNNNNTATGAAGGCTGATTTCAAGAAACATTAATATCTAGAGGAAACATTAAGTAGATAATTATGANNNNNNNNNNGCAAGAAAGAATTTGATATGCATAAAAAAGGTTACATAAGTGCTATGGGATTTCAGAGACATACTCTATCGTTAGAAAATTTGGCCAGGTAAAGAATATTGTGAAATANNNNNNNNNNCACAATTATGAAGGCTGATTTCAAGAAACATTAATATCTAGAGGAAACATTAAGTAGATAATTATGACGCAAGAAAGAATTTGATATGCATAAAAAAGGTTACATAAGTGCTATG	T	999	PASS	END=88442348;SVTYPE=DEL;SVLEN=-334;CIGAR=1M334D;CIPOS=0,20;HOMLEN=20;HOMSEQ=GGATTTCAGAGACATACTCT;ANN=T|intragenic_variant|MODIFIER|EXPH5|GeneID:103248407|gene_variant|GeneID:103248407|||n.88442348_88442015del||||||	GT:FT:GQ:PL:PR:SR	1/1:PASS:156:999,159,0:0,27:0,45
NC_023642.1	88443912	MantaDEL:0:57482:57482:236:0:0	ANNNNNNNNNNCTTTATCACTGATTATTAGAGAAATGCAAACACAATCCCACTGTTGGTGGGAGTGTAAATTAGTTCAG	AA	999	PASS	END=88443990;SVTYPE=DEL;SVLEN=-78;CIGAR=1M1I78D;ANN=A|intragenic_variant|MODIFIER|EXPH5|GeneID:103248407|gene_variant|GeneID:103248407|||n.88443990_88443913delCTGAACTAATTTACACTCCCACCAACAGTGGGATTGTGTTTGCATTTCTCTAATAATCAGTGATAAAGNNNNNNNNNNinsT||||||	GT:FT:GQ:PL:PR:SR	1/1:PASS:154:999,157,0:0,0:0,54
NC_023642.1	88893415	MantaDEL:0:20278:20278:1:0:0	TAGAGTACTGACAAACATTGAGCTAGTCACAGAGTAGTGATTGGTGCATTTACAATCCTTTAGCTAGACACAGAGTAGTGATTGGTGCATTTACAATCCTTTAGCTAGACACAGAGTTCTGATTGGTGTATTTACAATCCCTTAGCTAGACATANNNNNNNNNNACAATCCTTTAGCTAGACACAGAGTACTGATTGGTGTATTTACAATCCCTTAGCTAGACATAAGGGTTCTCCAAATCCGCACTAGACTCAGGNNNNNNNNNNCAGAGTAGTGACAATCCTTTAGCTAGAC	T	999	PASS	END=88893708;SVTYPE=DEL;SVLEN=-293;CIGAR=1M293D;CIPOS=0,1;HOMLEN=1;HOMSEQ=A;ANN=T|intragenic_variant|MODIFIER|EXPH5|GeneID:103248407|gene_variant|GeneID:103248407|||n.88893708_88893416del||||||	GT:FT:GQ:PL:PR:SR	1/1:PASS:75:999,78,0:0,4:0,30
NC_023642.1	88894208	MantaDEL:0:20278:20278:16:0:0	GGCAGCACTGGCCCGCTGCTCAGAGTGTGGGGCCNNNNNNNNNNGGTACTAAGCCCCTCACTGCCCTGGGCCGGCAGCACTGGCCCGCTGCTCAGAGTGTGGGGCCCAGGGAGCCCACGCTCACGCCCACAAGAACTCACCCTGGCCTCTTAGGGTCGCGCACAGCCCTGGTTCCTGCCCGCGCCTCTCCCTCCACACCTNNNNNNNNNNTGTGCCCACTGCAGCTGCTGGCCCCGGTACTAAGCCCCTCACTGCCCTGGGCCA	G	649	PASS	END=88894471;SVTYPE=DEL;SVLEN=-263;CIGAR=1M263D;CIPOS=0,33;HOMLEN=33;HOMSEQ=GCAGCACTGGCCCGCTGCTCAGAGTGTGGGGCC;ANN=G|intragenic_variant|MODIFIER|EXPH5|GeneID:103248407|gene_variant|GeneID:103248407|||n.88894471_88894209del||||||	GT:FT:GQ:PL:PR:SR	0/1:PASS:17:699,0,14:4,33:2,23
NC_023642.1	88894780	MantaDEL:0:20278:20278:18:0:1	AAAGAATAAAATGAAATGTTTTTAATATCAGCAGCAGATTGATGATTACATTTTCATTTTAAATGACTTAGGAATCCTTGTTACTTTATCATTGTTCTTTCCCATTAAAAAGACATAANNNNNNNNNNGCAGATTGATGATTACATTTTCATTTTAAATGACTTAGGAATCCTTGTTACTTTATCATTGTTCTTNNNNNNNNNN	ATAAAATG	999	PASS	END=88894983;SVTYPE=DEL;SVLEN=-203;CIGAR=1M7I203D;ANN=TAAAATG|intragenic_variant|MODIFIER|EXPH5|GeneID:103248407|gene_variant|GeneID:103248407|||n.88894983_88894781delNNNNNNNNNNAAGAACAATGATAAAGTAACAAGGATTCCTAAGTCATTTAAAATGAAAATGTAATCATCAATCTGCNNNNNNNNNNTTATGTCTTTTTAATGGGAAAGAACAATGATAAAGTAACAAGGATTCCTAAGTCATTTAAAATGAAAATGTAATCATCAATCTGCTGCTGATATTAAAAACATTTCATTTTATTCTTinsCATTTTA||||||	GT:FT:GQ:PL:PR:SR	1/1:PASS:146:999,149,0:1,0:0,60
NC_023642.1	88897163	MantaDEL:0:20278:20278:50:1:1	AAATTCAATTTGTTTAAATAAGGTAATACAAAGACNNNNNNNNNNAATACAAAGACAAAGATATAAACCTGTTGGCTATCAATTTTAAAAATAATTAAATATGTAGTGGCTTATTTACTTACATATTCAAA	AG	999	PASS	END=88897293;SVTYPE=DEL;SVLEN=-130;CIGAR=1M1I130D;ANN=G|intragenic_variant|MODIFIER|EXPH5|GeneID:103248407|gene_variant|GeneID:103248407|||n.88897293_88897164delTTTGAATATGTAAGTAAATAAGCCACTACATATTTAATTATTTTTAAAATTGATAGCCAACAGGTTTATATCTTTGTCTTTGTATTNNNNNNNNNNGTCTTTGTATTACCTTATTTAAACAAATTGAATTinsC||||||	GT:FT:GQ:PL:PR:SR	1/1:PASS:97:999,100,0:0,0:0,47
NC_023642.1	88950944	MantaBND:0:50761:80439:0:0:0:0	G	G[NC_023651.1:117361409[	122	PASS	SVTYPE=BND;MATEID=MantaBND:0:50761:80439:0:0:0:1;IMPRECISE;CIPOS=-241,241;BND_DEPTH=1;MATE_BND_DEPTH=78;ANN=G[NC_023651.1:117361409[|transcript_ablation|HIGH|EXPH5|GeneID:103248407|transcript|XM_008020759.1|protein_coding||t(NC_023642.1%3BNC_023651.1)(%3B)(c.-88934036)|t(NC_023642.1%3BNC_023651.1)(XM_008020759.1:Leu1_Ter2034%3B)|||||,G[NC_023651.1:117361409[|transcript_ablation|HIGH|EXPH5|GeneID:…	GT:FT:GQ:PL:PR	0/1:PASS:122:172,0,315:16,13
NC_023642.1	89066154	MantaBND:0:57839:57899:0:3:0:0	A	A[NC_023644.1:18501896[	862	PASS	SVTYPE=BND;MATEID=MantaBND:0:57839:57899:0:3:0:1;BND_DEPTH=39;MATE_BND_DEPTH=70	GT:FT:GQ:PL:PR:SR	0/1:PASS:862:912,0,999:44,2:31,26
NC_023642.1	89184644	MantaDEL:0:264975:264975:9:0:0	TCTATGGAAGAAGGTGGTAATTTCATAGTTGAAGGGCCTATAAGATATTTGTGGTATATTTGGGAATTATTTAATGAATAAAAAGAAAGCCCAAAAGGTNNNNNNNNNNTATGGTAGAAGGTGGTAATTTCATAGTTGAAGGGCCTATAAGATATTTGTGGTACAGAGAAAAGAGAAATCATGAGGGATC	TA	999	PASS	END=89184833;SVTYPE=DEL;SVLEN=-189;CIGAR=1M1I189D;ANN=A|intragenic_variant|MODIFIER|EXPH5|GeneID:103248407|gene_variant|GeneID:103248407|||n.89184833_89184645delGATCCCTCATGATTTCTCTTTTCTCTGTACCACAAATATCTTATAGGCCCTTCAACTATGAAATTACCACCTTCTACCATANNNNNNNNNNACCTTTTGGGCTTTCTTTTTATTCATTAAATAATTCCCAAATATACCACAAATATCTTATAGGCCCTTCAACTATGAAATTACCACCTTCTTCCATAGinsT||||||	GT:FT:GQ:PL:PR:SR	1/1:PASS:68:999,71,0:0,0:0,30
NC_023642.1	89206303	MantaDEL:0:77133:77133:113:0:0	ATATGGGTATTTATGGCAGCTTTATTTATAATTNNNNNNNNNNTGCTGCTGATGGGAGTGCCAAATGGTACAGCCACATTAGATAATAGTTTGGCAGGTTTTTTTCANNNNNNNNNNTATTGCTAAATTAGCAGAGTGAGGAGAAACACGAACACTTATTTGCTGCTGATGGGAGTGCCAAATGGTACAGCCACATTAGATAATAGTTTGGCAGGTTTTTTTCACGCACACTCATACTATATGATCCAGAAATCGCCTTCTTTGGTATTTGTCTAAATAAATTGAAAACTTATTCTCACACAAAAACCTACANNNNNNNNNNAAAACTTATTCTCACACAAAAACCTACAT	AG	999	PASS	END=89206653;SVTYPE=DEL;SVLEN=-350;CIGAR=1M1I350D;ANN=G|intragenic_variant|MODIFIER|EXPH5|GeneID:103248407|gene_variant|GeneID:103248407|||n.89206653_89206304delATGTAGGTTTTTGTGTGAGAATAAGTTTTNNNNNNNNNNTGTAGGTTTTTGTGTGAGAATAAGTTTTCAATTTATTTAGACAAATACCAAAGAAGGCGATTTCTGGATCATATAGTATGAGTGTGCGTGAAAAAAACCTGCCAAACTATTATCTAATGTGGCTGTACCATTTGGCACTCCCATCAGCAGCAAATAAGTGTTCGTGTTTCTCCTCACTCTGCTAATTTAGCAATANNNN…	GT:FT:GQ:PL:PR:SR	1/1:PASS:153:999,156,0:0,39:0,51
NC_023642.1	89328007	MantaDEL:0:9871:58077:0:0:0	A	<DEL>	879	PASS	END=89333231;SVTYPE=DEL;SVLEN=-5224;CIPOS=0,5;CIEND=0,5;HOMLEN=5;HOMSEQ=AAAAA;ANN=<DEL>|intragenic_variant|MODIFIER|EXPH5|GeneID:103248407|gene_variant|GeneID:103248407|||n.89333231_89328008del||||||	GT:FT:GQ:PL:PR:SR	0/1:PASS:123:929,0,120:10,40:1,14
NC_023642.1	89639410	MantaDEL:279:0:0:0:0:0	GACTCCCAAACTGCTAGGAATATGGGCATGAGCCACCGCACCCAGCCTAGTCGTTGTTTATAATCATTTTAATGTAGTGNNNNNNNNNNAGGTTTCACCATGTTGGCCAGGCTGGTTTCGAACCTCTGACCTCAAGTGATCCACCTACCTTGGCCTCCCAAACTGCTAGGAATATGGGCATGAGCCACCGCACCCAGCCTAGTCGTGGTTTATAATCATTTTAANNNNNNNNNN	GC	648	PASS	END=89639643;SVTYPE=DEL;SVLEN=-233;CIGAR=1M1I233D;ANN=C|intragenic_variant|MODIFIER|EXPH5|GeneID:103248407|gene_variant|GeneID:103248407|||n.89639643_89639411delNNNNNNNNNNTTAAAATGATTATAAACCACGACTAGGCTGGGTGCGGTGGCTCATGCCCATATTCCTAGCAGTTTGGGAGGCCAAGGTAGGTGGATCACTTGAGGTCAGAGGTTCGAAACCAGCCTGGCCAACATGGTGAAACCTNNNNNNNNNNCACTACATTAAAATGATTATAAACAACGACTAGGCTGGGTGCGGTGGCTCATGCCCATATTCCTAGCAGTTTGGGAGTinsG|…	GT:FT:GQ:PL:PR:SR	1/1:PASS:49:701,53,0:2,19:0,23
NC_023642.1	89862873	MantaDEL:0:194584:194584:24:0:0	AAAACAGGAGATTTGCAGCAACCTGTTGAAAAGGGCCCAGTTTAATTGATCCAGCATGNNNNNNNNNNCCTGGCCAATCAAACAACTTTAAAAGAAGCCAAGTTTTTCCTAGAAACAGGAGATTTGCAGCAACCTGTTGAAAAGGGCCCAGTTTAATTGATCNNNNNNNNNNAACTTTAAAAGAAGCCAAGTTTTTCCTAG	A	359	PASS	END=89863073;SVTYPE=DEL;SVLEN=-200;CIGAR=1M200D;CIPOS=0,57;HOMLEN=57;HOMSEQ=AAACAGGAGATTTGCAGCAACCTGTTGAAAAGGGCCCAGTTTAATTGATCCAGCATG;ANN=A|intragenic_variant|MODIFIER|EXPH5|GeneID:103248407|gene_variant|GeneID:103248407|||n.89863073_89862874del||||||	GT:FT:GQ:PL:PR:SR	0/1:PASS:40:409,0,37:1,1:4,13
NC_023642.1	89863260	MantaDEL:0:194584:194584:31:1:0	TTAACAGAGCACCTATTCTATTTTATAAAATGAGATGCTGCCCAACTCATGAATCATAAACAAAAAAGTCAATGTCTTAAAATTTGTTAAAATTTTATATTTTANNNNNNNNNNTCATGAATCATAAACAAAAAAGTCAATGTCTTAAAATTTGTTAAAATTTTATATTTTNNNNNNNNNN	T	33	MinGQ	END=89863440;SVTYPE=DEL;SVLEN=-180;CIGAR=1M180D;CIPOS=0,103;HOMLEN=103;HOMSEQ=TAACAGAGCACCTATTCTATTTTATAAAATGAGATGCTGCCCAACTCATGAATCATAAACAAAAAAGTCAATGTCTTAAAATTTGTTAAAATTTTATATTTTA;ANN=T|intragenic_variant|MODIFIER|EXPH5|GeneID:103248407|gene_variant|GeneID:103248407|||n.89863440_89863261del||||||	GT:FT:GQ:PL:PR:SR	0/1:MinGQ:12:83,0,9:1,0:0,4
NC_023642.1	89865416	MantaDEL:0:194584:194584:57:0:0	ACTGAATATAAATGGCCAAAACAGAACTCTTTTCTTTGTCAAACTTAATAANNNNNNNNNNTGAATATAAATGGCCAAAACAGAACTCTTTTCTTTGTCAAACTTAATAAAACAAATTGAGCCTNNNNNNNNNNAAAGTTATCTGTTAAACATATTGAACATTTTTCATAC	AT	683	PASS	END=89865586;SVTYPE=DEL;SVLEN=-170;CIGAR=1M1I170D;ANN=T|intragenic_variant|MODIFIER|EXPH5|GeneID:103248407|gene_variant|GeneID:103248407|||n.89865586_89865417delGTATGAAAAATGTTCAATATGTTTAACAGATAACTTTNNNNNNNNNNAGGCTCAATTTGTTTTATTAAGTTTGACAAAGAAAAGAGTTCTGTTTTGGCCATTTATATTCANNNNNNNNNNTTATTAAGTTTGACAAAGAAAAGAGTTCTGTTTTGGCCATTTATATTCAGinsA||||||	GT:FT:GQ:PL:PR:SR	0/1:PASS:414:733,0,411:0,0:14,26
NC_023642.1	89866880	MantaDEL:0:194584:194584:82:0:0	ACTGGGGAACCTGAACACCTACATTATGGGAGAAGATTCTGACCTTACCTGGAGCNNNNNNNNNNTCTGAAGAAAGCGAATTGCTCCTGCAGGTCTCAGGAGATACACCAAATACTGTGAATGTCCAACGTATGGAGGCAGGAAAGGGAACTCATCCACCCTGGAACAC	A	345	MinGQ	END=89867048;SVTYPE=DEL;SVLEN=-168;CIGAR=1M168D;CIPOS=0,54;HOMLEN=54;HOMSEQ=CTGGGGAACCTGAACACCTACATTATGGGAGAAGATTCTGACCTTACCTGGAGC;ANN=A|intragenic_variant|MODIFIER|EXPH5|GeneID:103248407|gene_variant|GeneID:103248407|||n.89867048_89866881del||||||	GT:FT:GQ:PL:PR:SR	1/1:MinGQ:3:396,4,0:0,0:0,16
NC_023642.1	89867403	MantaDEL:0:194584:194584:94:0:0	ACAGCTGGGNNNNNNNNNNCCACAGGGAGAAAGAAACCTCCAGCTGAACTTTGTTAACTATTTGAACTGGTTGAGAAGGCTCCTGGCCAGAACTCTGGGGAGGGCCTGAATCTGGTATGCAGACTCNNNNNNNNNNCAAGTTCTCAGCCCTGCTCAGCCACTGTCTGGAAACAGACTTACTGCTGTCTTGGGGGACATGGTGNNNNNNNNNNGGAGCTGAGTGAGGCCTGTGACTGCCAGCTTTATCCCACTTCTCTGACAACCTGCATGACACAGCAAAGACAGTCATAATTCTCCTAGGAACATGAGGGCCTGAATCTGGTATGCAGACTCCACAGGCCGGGGAAGAATGAAAGTCCTAAGTGCTTTCG	A	999	PASS	END=89867773;SVTYPE=DEL;SVLEN=-370;CIGAR=1M370D;CIPOS=0,8;HOMLEN=8;HOMSEQ=CAGCTGGG;ANN=A|intragenic_variant|MODIFIER|EXPH5|GeneID:103248407|gene_variant|GeneID:103248407|||n.89867773_89867404del||||||	GT:FT:GQ:PL:PR:SR	0/1:PASS:642:999,0,639:3,28:18,31
NC_023642.1	89868058	MantaDEL:0:194584:194584:102:1:0	CCAAGGTCAGACATGCCTCGCCCTGCCCCTCTTGGTCCTTCCCTATCCACTCTGGTAACTGAAGACAAAGGGCATATATTCTTGGGAGTTCTAGGGCCCTGCCCACCGCCTGGTCTTCCCCATACTGTCANNNNNNNNNN	C	315	PASS	END=89868197;SVTYPE=DEL;SVLEN=-139;CIGAR=1M139D;CIPOS=0,50;HOMLEN=50;HOMSEQ=CAAGGTCAGACATGCCTCGCCCTGCCCCTCTTGGTCCTTCCCTATCCACT;ANN=C|intragenic_variant|MODIFIER|EXPH5|GeneID:103248407|gene_variant|GeneID:103248407|||n.89868197_89868059del||||||	GT:FT:GQ:PL:PR:SR	0/1:PASS:95:365,0,92:14,0:15,10
NC_023642.1	89868128	MantaBND:0:53143:194584:1:1:0:0	G	GA[NW_006736623.1:8[	575	PASS	SVTYPE=BND;MATEID=MantaBND:0:53143:194584:1:1:0:1;SVINSLEN=1;SVINSSEQ=A;EVENT=MantaBND:0:53143:194584:1:1:0:0;JUNCTION_QUAL=471;BND_DEPTH=60;MATE_BND_DEPTH=23	GT:FT:GQ:PL:PR:SR	0/1:PASS:575:625,0,999:16,26:0,0
NC_023642.1	89868169	MantaDEL:0:194584:194584:105:5:0	GGTCTTCCCCATACTGTCANNNNNNNNNNCAAGGTCAGACATGCCTCGCCCTGCCCCTCTTGGTCCTTCCCTATCCACTGTGGTAACTGAAGCCAAAGGACATTTATTCTTGGGAGTCCTAGGGCCCTGCCCACCGCCTA	G	270	PASS	END=89868308;SVTYPE=DEL;SVLEN=-139;CIGAR=1M139D;CIPOS=0,18;HOMLEN=18;HOMSEQ=GTCTTCCCCATACTGTCA;ANN=G|intragenic_variant|MODIFIER|EXPH5|GeneID:103248407|gene_variant|GeneID:103248407|||n.89868308_89868170del||||||	GT:FT:GQ:PL:PR:SR	0/1:PASS:270:320,0,436:3,0:15,10
NC_023642.1	89868476	MantaBND:0:53143:194584:3:0:0:0	G	]NW_006736623.1:647]G	575	PASS	SVTYPE=BND;MATEID=MantaBND:0:53143:194584:3:0:0:1;IMPRECISE;CIPOS=-325,326;EVENT=MantaBND:0:53143:194584:1:1:0:0;JUNCTION_QUAL=54;BND_DEPTH=30;MATE_BND_DEPTH=56	GT:FT:GQ:PL:PR	0/1:PASS:575:625,0,999:41,12
NC_023642.1	89870230	MantaDEL:0:192615:194584:0:0:0	A	<DEL>	999	PASS	END=89872099;SVTYPE=DEL;SVLEN=-1869;CIPOS=0,8;CIEND=0,8;HOMLEN=8;HOMSEQ=TCAAGACA;ANN=<DEL>|intragenic_variant|MODIFIER|EXPH5|GeneID:103248407|gene_variant|GeneID:103248407|||n.89872099_89870231del||||||	GT:FT:GQ:PL:PR:SR	0/1:PASS:999:999,0,999:50,22:38,24
NC_023642.1	90007169	MantaDEL:265:0:0:0:0:0	CAAACCCTGGAACACACGGATGTATAAAGCAAATTTTATTAGAACTAAAGAGAGAGATAGACTCCAGTAAAATAATAGCTGNNNNNNNNNNAGAGCAAGAATAGCTACACTGATAGACAAAAACCCTGAGAAGAGACAAAGAAGGTTGATATATAATGATAAAGGGGCGAGAGGATATCACAATTGTAAATAG	C	341	PASS	END=90007361;SVTYPE=DEL;SVLEN=-192;CIGAR=1M192D;CIPOS=0,62;HOMLEN=62;HOMSEQ=AAACCCTGGAACACACGGATGTATAAAGCAAATTTTATTAGAACTAAAGAGAGAGATAGACT;ANN=C|intragenic_variant|MODIFIER|EXPH5|GeneID:103248407|gene_variant|GeneID:103248407|||n.90007361_90007170del||||||	GT:FT:GQ:PL:PR:SR	0/1:PASS:40:391,0,37:0,0:0,18
NC_023642.1	90012029	MantaDEL:0:56459:56459:66:0:0	TAGAGTCAAAAAAGATCATTTTGGAGCTTTAAGATTTGACTCCCCACTGGATTTTGGACTTGCTTGGGGCCTGTAGCCCCTTGGAGTCAAAAAAGATCATTTTGGAGCTTTAAGATTTGACTCCCCACTGGATTTTGGACTTNNNNNNNNNNCATA	TG	608	PASS	END=90012184;SVTYPE=DEL;SVLEN=-155;CIGAR=1M1I155D;ANN=G|intragenic_variant|MODIFIER|EXPH5|GeneID:103248407|gene_variant|GeneID:103248407|||n.90012184_90012030delTATGNNNNNNNNNNAAGTCCAAAATCCAGTGGGGAGTCAAATCTTAAAGCTCCAAAATGATCTTTTTTGACTCCAAGGGGCTACAGGCCCCAAGCAAGTCCAAAATCCAGTGGGGAGTCAAATCTTAAAGCTCCAAAATGATCTTTTTTGACTCTinsC||||||	GT:FT:GQ:PL:PR:SR	0/1:PASS:369:658,0,366:2,0:12,22
NC_023642.1	90012577	MantaDEL:0:56459:56459:76:0:0	TGGGAAGGACCTGGTGTTAGGTAATTGAATCATGGGGGCAGGTCTTTCCCATGCTGTTCTCNNNNNNNNNNGTTTGGGAGGAGCTGGGGTGGAATGATGTAATTTGGCTTTGTCCTCACCCAAATATCATCTTGAATTCCC	T	288	MinGQ	END=90012717;SVTYPE=DEL;SVLEN=-140;CIGAR=1M140D;CIPOS=0,60;HOMLEN=60;HOMSEQ=GGGAAGGACCTGGTGTTAGGTAATTGAATCATGGGGGCAGGTCTTTCCCATGCTGTTCTC;ANN=T|intragenic_variant|MODIFIER|EXPH5|GeneID:103248407|gene_variant|GeneID:103248407|||n.90012717_90012578del||||||	GT:FT:GQ:PL:PR:SR	0/1:MinGQ:8:337,0,5:0,0:0,16
NC_023642.1	90015247	MantaDEL:0:56459:56459:103:0:0	CATATATGCATATATNNNNNNNNNNCTGGCCAACAAATAATAATTTTATACATTTATAGGGTAAAGTGTGATTTCATATATGCATATATTGTAGAGANNNNNNNNNN	C	448	PASS	END=90015353;SVTYPE=DEL;SVLEN=-106;CIGAR=1M106D;CIPOS=0,14;HOMLEN=14;HOMSEQ=ATATATGCATATAT;ANN=C|intragenic_variant|MODIFIER|EXPH5|GeneID:103248407|gene_variant|GeneID:103248407|||n.90015353_90015248del||||||	GT:FT:GQ:PL:PR:SR	1/1:PASS:15:501,18,0:0,0:0,28
NC_023642.1	90015841	MantaDEL:0:56459:56459:110:0:0	TNNNNNNNNNNCTATTGAATGTCTATACCTAATATTTTAAACTGCTCATCCATTGATGGACATTTTGGGT	TCGGGTGGTTTC	999	PASS	END=90015910;SVTYPE=DEL;SVLEN=-69;CIGAR=1M11I69D;ANN=CGGGTGGTTTC|intragenic_variant|MODIFIER|EXPH5|GeneID:103248407|gene_variant|GeneID:103248407|||n.90015910_90015842delACCCAAAATGTCCATCAATGGATGAGCAGTTTAAAATATTAGGTATAGACATTCAATAGNNNNNNNNNNinsGAAACCACCCG||||||	GT:FT:GQ:PL:PR:SR	1/1:PASS:131:999,134,0:0,0:0,51
NC_023642.1	90017151	MantaDEL:0:56459:56459:132:3:0	CGTATGTTAATTTTGAAAAACTCTAGNNNNNNNNNNTGCAAAGTTTTACTTTGCTTCTTAGAAGATTACGTACTAATTTTCATGGAAAACTTTTCAAAGGCTGTGCTCTGTTCTTGNNNNNNNNNNTGCAAAGTTTTACTTTGCTTCTTAGAAGATTACGTACTAATTTTCATGGAAAACTTTTCAAAGGCTGTGCTCTGTTCTTGT	C	211	PASS	END=90017357;SVTYPE=DEL;SVLEN=-206;CIGAR=1M206D;CIPOS=0,25;HOMLEN=25;HOMSEQ=GTATGTTAATTTTGAAAAACTCTAG;ANN=C|intragenic_variant|MODIFIER|EXPH5|GeneID:103248407|gene_variant|GeneID:103248407|||n.90017357_90017152del||||||	GT:FT:GQ:PL:PR:SR	0/1:PASS:211:261,0,232:3,2:10,12
NC_023642.1	90017773	MantaDEL:0:56459:56459:136:0:0	AATCACTGTTTTAGAATACTGAGATGGTAAATGTTTTTGATTCTAGAAGAATGATGGATTTTTGNNNNNNNNNNGTAAGTAAAAACTAATGTGGAATTTGAGTGATTTAACTACAAAATAAATTGTCAGCCAATTCAAGGTGATCTTAAATTCACTCTCTATTTAAAGACATGAATTCTAA	AT	435	PASS	END=90017953;SVTYPE=DEL;SVLEN=-180;CIGAR=1M1I180D;ANN=T|intragenic_variant|MODIFIER|EXPH5|GeneID:103248407|gene_variant|GeneID:103248407|||n.90017953_90017774delTTAGAATTCATGTCTTTAAATAGAGAGTGAATTTAAGATCACCTTGAATTGGCTGACAATTTATTTTGTAGTTAAATCACTCAAATTCCACATTAGTTTTTACTTACNNNNNNNNNNCAAAAATCCATCATTCTTCTAGAATCAAAAACATTTACCATCTCAGTATTCTAAAACAGTGATinsA||||||	GT:FT:GQ:PL:PR:SR	0/1:PASS:435:485,0,849:8,0:19,17
NC_023642.1	90281674	MantaDEL:0:19582:19582:96:2:0	GTGTAGGGGAGTGTTTAGTGGGAAAAACAAATAACTGAATTGAATATCATGGATCTATCTGATCTGNNNNNNNNNNAAAAATCCATTCTAGAAAGCATAGCTCTGGGCCATCTCTGCTATTCACCTTGTAGGGGAGTGTTTAGTGGGAAAAACAAATAACTGAATTGAATATCATGGATCTATCTGATCTGC	G	999	PASS	END=90281865;SVTYPE=DEL;SVLEN=-191;CIGAR=1M191D;CIPOS=0,1;HOMLEN=1;HOMSEQ=T;ANN=G|intragenic_variant|MODIFIER|EXPH5|GeneID:103248407|gene_variant|GeneID:103248407|||n.90281865_90281675del||||||	GT:FT:GQ:PL:PR:SR	1/1:PASS:41:999,44,0:2,0:3,52
NC_023642.1	90287582	MantaINV:0:58282:58282:36:0:0	T	<INV>	65	PASS	END=90287792;SVTYPE=INV;SVLEN=210;SVINSLEN=19;SVINSSEQ=TTCTTACAAATTAAAATAA;INV5;ANN=<INV>|intragenic_variant|MODIFIER|EXPH5|GeneID:103248407|gene_variant|GeneID:103248407|||n.90287792_90287583inv||||||	GT:FT:GQ:PL:PR:SR	0/1:PASS:65:115,0,999:9,2:40,9
NC_023642.1	90291965	MantaDEL:0:58282:58282:107:0:0	GCTTCTGATCCAGTTGTAATGGCACTTTCCCCAACTCACATTTCATGCTTTATATCCATGAGAGGCAGGAGAGCGCAATGNNNNNNNNNNTTCTGATCCAGTTGTAATGGCACTTTCCCCAACTCACATTTCATGCTTTATATCCATGAGAGGCAGGAGAGCGCAATGGCAAGATGC	GT	489	PASS	END=90292141;SVTYPE=DEL;SVLEN=-176;CIGAR=1M1I176D;ANN=T|intragenic_variant|MODIFIER|EXPH5|GeneID:103248407|gene_variant|GeneID:103248407|||n.90292141_90291966delGCATCTTGCCATTGCGCTCTCCTGCCTCTCATGGATATAAAGCATGAAATGTGAGTTGGGGAAAGTGCCATTACAACTGGATCAGAANNNNNNNNNNCATTGCGCTCTCCTGCCTCTCATGGATATAAAGCATGAAATGTGAGTTGGGGAAAGTGCCATTACAACTGGATCAGAAGinsA||||||	GT:FT:GQ:PL:PR:SR	0/1:PASS:489:539,0,623:1,0:17,20
NC_023642.1	90295395	MantaDEL:0:58282:58282:155:0:0	GATTTNNNNNNNNNNTGGGGAATGGAAGAGGATACAGTTTTATTTGATCTGATTAAAGTTTGCTGTTAGCCAGGCATTGTGATCCTGGATTTAGAACGTGTGA	G	557	PASS	END=90295497;SVTYPE=DEL;SVLEN=-102;CIGAR=1M102D;CIPOS=0,4;HOMLEN=4;HOMSEQ=ATTT;ANN=G|intragenic_variant|MODIFIER|EXPH5|GeneID:103248407|gene_variant|GeneID:103248407|||n.90295497_90295396del||||||	GT:FT:GQ:PL:PR:SR	0/1:PASS:557:607,0,999:7,0:23,17
NC_023642.1	90296336	MantaDEL:0:58282:58282:170:0:0	AATGGTAGCAGAATTTTAAAAATCATATATTCTGNNNNNNNNNNTTCCAGATTTTTATTGCTTGTTTGCATTGCAACCTTAGTTCTCTGATAAATTCAAGAAAAGTTGCTAATTTGAAATTTGTCTAGCTTTCTACTTGTTCTGAGGCTCTTTTCACATCTCTACATCTCTGAGCTGAAAACTAGAATTCAGAATATATGATTTTTAAAATTCTCNNNNNNNNNNCATTGCAACCTTAGTTCTCTGATAAATTCAAGAAAAGTTGCTAATTTGAAATTTGTCTAGATTTCTACTTGTTCTGAGGCTCTTTTCACATCTCTACATCTCTGAGCTGAAAACGGGAATTCAGAATATATGATTTTTAAAATTCTCTTTTAAATCGAATTGAAAGG	A	999	PASS	END=90296727;SVTYPE=DEL;SVLEN=-391;CIGAR=1M391D;CIPOS=0,15;HOMLEN=15;HOMSEQ=ATGGTAGCAGAATTT;ANN=A|intragenic_variant|MODIFIER|EXPH5|GeneID:103248407|gene_variant|GeneID:103248407|||n.90296727_90296337del||||||	GT:FT:GQ:PL:PR:SR	0/1:PASS:999:999,0,999:14,22:32,38
NC_023642.1	90297580	MantaDEL:0:58282:58282:189:1:0	TATGTTAATACCAAAATCCTCAACATCTATCTTCAAAGAAAAAAATTTATCTCTCATNNNNNNNNNNATTTATAGAAATACATCTATTTAAAATCCATATTTCTAGAGAGACTAATCTTGTGTCCACAGTCTTAATTCCTATAACTATATTTAGAATTATATTCATTTCAAAAGTATCTAAAGGAAATAAAAGAGAAAGGAACAAAATTTTCTGTACATGAATCATGTGTTAATACCAAAATCCTCAACGTCTATCTTCAAAGAAAAAAATTTATCTCTCATTCTTCTTGCTCATGACTGTTGNNNNNNNNNNAATCATA	TG	381	PASS	END=90297899;SVTYPE=DEL;SVLEN=-319;CIGAR=1M1I319D;ANN=G|intragenic_variant|MODIFIER|EXPH5|GeneID:103248407|gene_variant|GeneID:103248407|||n.90297899_90297581delTATGATTNNNNNNNNNNCAACAGTCATGAGCAAGAAGAATGAGAGATAAATTTTTTTCTTTGAAGATAGACGTTGAGGATTTTGGTATTAACACATGATTCATGTACAGAAAATTTTGTTCCTTTCTCTTTTATTTCCTTTAGATACTTTTGAAATGAATATAATTCTAAATATAGTTATAGGAATTAAGACTGTGGACACAAGATTAGTCTCTCTAGAAATATGGATTTTAAATAGA…	GT:FT:GQ:PL:PR:SR	0/1:PASS:381:431,0,618:12,27:13,12
NC_023642.1	90299058	MantaDEL:0:58282:58282:203:2:0	TCTATTTGAGAATTGCTTACTTTTTAATGTTTTTGTTTTTCTTTAATTTTCAATTTTAATTTCAAAAACTAAAATTTTTTTATTAACGTGGACTTAAGATATATTGTACAATCAAAATTTATTTTTAAACTTAGAAGTGACTGTTGATTACATAGTTACTNNNNNNNNNN	TG	428	PASS	END=90299227;SVTYPE=DEL;SVLEN=-169;CIGAR=1M1I169D;ANN=G|intragenic_variant|MODIFIER|EXPH5|GeneID:103248407|gene_variant|GeneID:103248407|||n.90299227_90299059delNNNNNNNNNNAGTAACTATGTAATCAACAGTCACTTCTAAGTTTAAAAATAAATTTTGATTGTACAATATATCTTAAGTCCACGTTAATAAAAAAATTTTAGTTTTTGAAATTAAAATTGAAAATTAAAGAAAAACAAAAACATTAAAAAGTAAGCAATTCTCAAATAGinsC||||||	GT:FT:GQ:PL:PR:SR	0/1:PASS:63:478,0,60:5,0:1,15
NC_023642.1	90303644	MantaDEL:0:58481:58481:34:0:0	ANNNNNNNNNNTATCCTCACATGACAAAAGGAAAGTTAGAGAGCTCTCCAAGGTCTCTTTCACANNNNNNNNNNTCTTGGTTGGTTATATCCTCACATGACAAAAGGAAAGTTAGAGAGCTCTCCAAGGTCTCTTTCACAA	AG	442	PASS	END=90303784;SVTYPE=DEL;SVLEN=-140;CIGAR=1M1I140D;ANN=G|intragenic_variant|MODIFIER|EXPH5|GeneID:103248407|gene_variant|GeneID:103248407|||n.90303784_90303645delTTGTGAAAGAGACCTTGGAGAGCTCTCTAACTTTCCTTTTGTCATGTGAGGATATAACCAACCAAGANNNNNNNNNNTGTGAAAGAGACCTTGGAGAGCTCTCTAACTTTCCTTTTGTCATGTGAGGATANNNNNNNNNNinsC||||||	GT:FT:GQ:PL:PR:SR	0/1:PASS:442:492,0,952:1,0:24,19
NC_023642.1	90304490	MantaDEL:0:58481:58481:58:0:0	TCTGCAAGGTTTACAAGGACTTCTTCTTTTTTTGTCNNNNNNNNNNTATGTTGTCAATATCTGAAATACTGTGTATTCACTTCATATTTTAATTTATATTTTCACCCTCACTAGTNNNNNNNNNNTTCATATTTTAATTTATATTTTCACCCTCACTAGTC	TA	486	PASS	END=90304650;SVTYPE=DEL;SVLEN=-160;CIGAR=1M1I160D;ANN=A|intragenic_variant|MODIFIER|EXPH5|GeneID:103248407|gene_variant|GeneID:103248407|||n.90304650_90304491delGACTAGTGAGGGTGAAAATATAAATTAAAATATGAANNNNNNNNNNACTAGTGAGGGTGAAAATATAAATTAAAATATGAAGTGAATACACAGTATTTCAGATATTGACAACATANNNNNNNNNNGACAAAAAAAGAAGAAGTCCTTGTAAACCTTGCAGinsT||||||	GT:FT:GQ:PL:PR:SR	0/1:PASS:486:536,0,661:0,0:17,17
NC_023642.1	90308672	MantaDEL:262:0:0:2:2:0	AAAAAANNNNNNNNNNTCCCTCCCTGCTTTCCTTCCTTCCTTTCTTCCTTCCTTCCTTCCTTCCTTCCTTCCTTCCTTCCTTCCTTCCTTCCTTCTTTCCTCCCTTCTTTCCATCCGTCTGTCCGTCCCATAGGAGTTAAATGTTTCTTGCAAGAATGTCAAATGTAGGCTTGATCCCTCTTCTAGCTAATGTGCAATTAAAAAAAAAATAGTAGATACTTGCATCCTGATTCTTCAAGCGGAAAAGATGAGATAAGTCATCCAAATCTGGAGCAGTGTAATTTGAAATAACAAGTTTAATATTTTAATATAAATTTCTATTTTGAAAAAAAAAA	AT	999	MaxMQ0Frac	END=90309006;SVTYPE=DEL;SVLEN=-334;CIGAR=1M1I334D;ANN=T|intragenic_variant|MODIFIER|EXPH5|GeneID:103248407|gene_variant|GeneID:103248407|||n.90309006_90308673delTTTTTTTTTTCAAAATAGAAATTTATATTAAAATATTAAACTTGTTATTTCAAATTACACTGCTCCAGATTTGGATGACTTATCTCATCTTTTCCGCTTGAAGAATCAGGATGCAAGTATCTACTATTTTTTTTTTAATTGCACATTAGCTAGAAGAGGGATCAAGCCTACATTTGACATTCTTGCAAGAAACATTTAACTCCTATGGGACGGACAGACGGATGGAAAGAAGGGAGGA…	GT:FT:GQ:PL:PR:SR	1/1:PASS:40:999,43,0:12,0:2,36
NC_023642.1	90310753	MantaDEL:262:0:0:31:1:0	CTCGGCTAATTTTTGTATTTTTAGTAGAGACAAGATTTCACCATGTTGGTCAAACTGGTCTCAAACTCCTGACCTCGTGATCCGCGGCTAATTTTTGTATTTTTAGTAGAGACAAGATTTCACCATGTTGGTCAAACTGGTCTCAAACTCCTGACCTCGTGATCCG	CC	288	PASS	END=90310918;SVTYPE=DEL;SVLEN=-165;CIGAR=1M1I165D;ANN=C|intragenic_variant|MODIFIER|EXPH5|GeneID:103248407|gene_variant|GeneID:103248407|||n.90310918_90310754delCGGATCACGAGGTCAGGAGTTTGAGACCAGTTTGACCAACATGGTGAAATCTTGTCTCTACTAAAAATACAAAAATTAGCCGCGGATCACGAGGTCAGGAGTTTGAGACCAGTTTGACCAACATGGTGAAATCTTGTCTCTACTAAAAATACAAAAATTAGCCGAinsG||||||	GT:FT:GQ:PL:PR:SR	0/1:PASS:288:338,0,548:8,0:14,12
NC_023642.1	90593987	MantaDEL:0:55739:58057:2:4:0	G	<DEL>	999	PASS	END=90597050;SVTYPE=DEL;SVLEN=-3063;CIPOS=0,10;CIEND=0,10;HOMLEN=10;HOMSEQ=TTTTTTTTTT;SVINSLEN=3;SVINSSEQ=GTT;ANN=<DEL>|intragenic_variant|MODIFIER|EXPH5|GeneID:103248407|gene_variant|GeneID:103248407|||n.90597050_90593988del||||||,<DEL>|intragenic_variant|MODIFIER|LOC103248302|GeneID:103248302|gene_variant|GeneID:103248302|||n.90593988_90597050del||||||	GT:FT:GQ:PL:PR:SR	1/1:PASS:131:999,134,0:0,49:4,3
NC_023642.1	90929145	MantaDEL:0:58489:58489:70:0:0	TAATTGACTGAAGACTTCTTCTCTTAACTCGTCAAAGTCATTCTCTGTNNNNNNNNNN	TG	999	PASS	END=90929202;SVTYPE=DEL;SVLEN=-57;CIGAR=1M1I57D;ANN=G|intron_variant|MODIFIER|CNTN5|GeneID:103248314|transcript|XM_008020617.1|protein_coding|1/23|c.55+16379_55+16435delAATTGACTGAAGACTTCTTCTCTTAACTCGTCAAAGTCATTCTCTGTNNNNNNNNNNinsG||||||,G|intron_variant|MODIFIER|CNTN5|GeneID:103248314|transcript|XM_008020618.1|protein_coding|1/21|c.55+16379_55+16435delAATTGACTGAAGACTTCTTCTCTTAACTCGTCAAAGTCATTCTCT…	GT:FT:GQ:PL:PR:SR	1/1:PASS:102:999,105,0:0,0:0,44
NC_023642.1	91012165	MantaDEL:0:29130:29130:145:1:0	CTTTCCAGAAGTGTTGGAAAAACATCAACATCACAAAGAAACCTCCAACAAAGTCTATTCAGAAAGCTTCACTGAACTGTTGAAAATGACAAAAAACATTCCTAACCATCTATTTAGAACCTTACTGGAGATCGGCATGTTAAAGGGAGAATA	C	614	PASS	END=91012317;SVTYPE=DEL;SVLEN=-152;CIGAR=1M152D;CIPOS=0,38;HOMLEN=38;HOMSEQ=TTTCCAGAAGTGTTGGAAAAACATCAACATCACAAAGA;ANN=C|intron_variant|MODIFIER|CNTN5|GeneID:103248314|transcript|XM_008020617.1|protein_coding|1/23|c.55+99399_55+99550del||||||,C|intron_variant|MODIFIER|CNTN5|GeneID:103248314|transcript|XM_008020618.1|protein_coding|1/21|c.55+99399_55+99550del||||||,C|intragenic_variant|MODIFIER|EX…	GT:FT:GQ:PL:PR:SR	0/1:PASS:61:664,0,58:0,0:0,30
NC_023642.1	91079007	MantaDEL:0:33526:33526:76:0:0	CCAAAAGCNNNNNNNNNNGAGATGGATTAAAGACTTAAATGTAAAAACCCAAGCTATAAAAACCCTGGAAGACAACCTAGGTAGTACCATCCTGGACATAGGAAGCAACAAAGATTTCATGACAAAGACACCAAAAGCAATCGTAACAAAAGTAAAAATTGACAAGCAGGATCTAGTTAAACTTAAGAGCTTCTGCACAATAGAAGAANNNNNNNNNN	C	508	MinGQ	END=91079224;SVTYPE=DEL;SVLEN=-217;CIGAR=1M217D;CIPOS=0,7;HOMLEN=7;HOMSEQ=CAAAAGC;ANN=C|intron_variant|MODIFIER|CNTN5|GeneID:103248314|transcript|XM_008020617.1|protein_coding|1/23|c.56-116723_56-116507del||||||,C|intron_variant|MODIFIER|CNTN5|GeneID:103248314|transcript|XM_008020618.1|protein_coding|1/21|c.56-142432_56-142216del||||||,C|intragenic_variant|MODIFIER|EXPH5|GeneID:103248407|gene_var…	GT:FT:GQ:PL:PR:SR	1/1:MinGQ:13:561,16,0:28,5:0,15
NC_023642.1	91079174	MantaDEL:299:0:0:5:1:0	AGGATCTAGTTAAACTTAAGAGCTTCTGCACAATAGAAGAANNNNNNNNNNCAAAAGCAATCGTAACAAAAGTAAAAATTGACAAGCG	A	999	PASS	END=91079261;SVTYPE=DEL;SVLEN=-87;CIGAR=1M87D;CIPOS=0,32;HOMLEN=32;HOMSEQ=GGATCTAGTTAAACTTAAGAGCTTCTGCACAA;ANN=A|intron_variant|MODIFIER|CNTN5|GeneID:103248314|transcript|XM_008020617.1|protein_coding|1/23|c.56-116556_56-116470delGGATCTAGTTAAACTTAAGAGCTTCTGCACAATAGAAGAANNNNNNNNNNCAAAAGCAATCGTAACAAAAGTAAAAATTGACAAGCG||||||,A|intron_variant|MODIFIER|CNTN5|GeneID:103248314|transcript|XM_008020618.1|…	GT:FT:GQ:PL:PR:SR	1/1:PASS:81:999,84,0:0,0:0,33
NC_023642.1	91134599	MantaDEL:0:14680:14680:30:0:0	AATGCGCTCCGTTACAGAAACAGGTTAAAAACAGACCACCTTGCCTCCCTTAATGAGAGCTAGGAGTCAGGCATTGTCTCTCCAACTGTCCTTCAAGGGTCTGAGGTCCTCCGTGGGGTCTAAAGACTTGAAAGTAGTGCTTGGGATCATCGTTTTTATCCTGTTGTTTCCTCCAGTTACTTCTTTGCTTTGCTCTGTCCTATAACTTCAAATGTTTTGAAACAGCTTCTTCTCTTAGAATCTATGAATGGGCAATGTTTCAGTTCCNNNNNNNNNN	A	340	PASS	END=91134875;SVTYPE=DEL;SVLEN=-276;CIGAR=1M276D;CIPOS=0,1;HOMLEN=1;HOMSEQ=A;ANN=A|intron_variant|MODIFIER|CNTN5|GeneID:103248314|transcript|XM_008020617.1|protein_coding|1/23|c.56-61131_56-60856del||||||,A|intron_variant|MODIFIER|CNTN5|GeneID:103248314|transcript|XM_008020618.1|protein_coding|1/21|c.56-86840_56-86565del||||||,A|intragenic_variant|MODIFIER|EXPH5|GeneID:103248407|gene_variant|GeneI…	GT:FT:GQ:PL:PR:SR	0/1:PASS:340:390,0,687:6,12:17,18
NC_023642.1	91136189	MantaDEL:0:46663:46663:0:0:0	TACACACACACACACACACACACACGTGTGTGTGTGTGTGTTGTTTACTATAAGTAGTAGTTTTGTATTCTTAAGATAATATGCGGACGGCGACGGTGCTCAACGCCTAGTAACTCCCAGCTACTTTGGGGCATATGCAAAATTATTGGATATATTAGATAATCTCTGTCTCACATGCTCTCTCTATATATAGATTTATTTTTTGCTTATGTATTCAGTTCCGTTAGAAATATGACTCTTTTCTGGCTACCCATAATCTGCTTTCCAAATATGTTCTTTTCTACTACATTAAAGCCATTATACAC	T	250	MaxMQ0Frac	END=91136493;SVTYPE=DEL;SVLEN=-304;CIGAR=1M304D;CIPOS=0,24;HOMLEN=24;HOMSEQ=ACACACACACACACACACACACAC;ANN=T|intron_variant|MODIFIER|CNTN5|GeneID:103248314|transcript|XM_008020617.1|protein_coding|1/23|c.56-59541_56-59238del||||||,T|intron_variant|MODIFIER|CNTN5|GeneID:103248314|transcript|XM_008020618.1|protein_coding|1/21|c.56-85250_56-84947del||||||,T|intragenic_variant|MODIFIER|EXPH5|GeneID:103…	GT:FT:GQ:PL:PR:SR	0/1:PASS:50:300,0,47:7,6:2,13
NC_023642.1	91143627	MantaDEL:0:46663:46663:95:0:0	GGTATATATGTGCCATGGTGGTTTGACTGATGACTTGTACAAAATCCCTTAAAGTCATCAGTCAACCCAGGTTAAGAACTTGTGGGATGCATGTGCAGAACATGCAGGTTTGTTACGTANNNNNNNNNNAGGTTAAGAACTTGTGGGATGCATGTGCAGAACATGCAGGTTTGTTACGTAA	G	999	PASS	END=91143807;SVTYPE=DEL;SVLEN=-180;CIGAR=1M180D;CIPOS=0,24;HOMLEN=24;HOMSEQ=GTATATATGTGCCATGGTGGTTTG;ANN=G|intron_variant|MODIFIER|CNTN5|GeneID:103248314|transcript|XM_008020617.1|protein_coding|1/23|c.56-52103_56-51924del||||||,G|intron_variant|MODIFIER|CNTN5|GeneID:103248314|transcript|XM_008020618.1|protein_coding|1/21|c.56-77812_56-77633del||||||,G|intragenic_variant|MODIFIER|EXPH5|GeneID:103…	GT:FT:GQ:PL:PR:SR	1/1:PASS:86:999,89,0:0,0:0,43
NC_023642.1	91143962	MantaDEL:0:46663:46663:95:0:1	ATGAGTGACAACATGTGGTGTTTGATTTTCTGTTCCTATGTTAATTTGCTGAGAATGATGGTNNNNNNNNNNCACTTAT	AC	999	PASS	END=91144040;SVTYPE=DEL;SVLEN=-78;CIGAR=1M1I78D;ANN=C|intron_variant|MODIFIER|CNTN5|GeneID:103248314|transcript|XM_008020617.1|protein_coding|1/23|c.56-51768_56-51691delTGAGTGACAACATGTGGTGTTTGATTTTCTGTTCCTATGTTAATTTGCTGAGAATGATGGTNNNNNNNNNNCACTTATinsC||||||,C|intron_variant|MODIFIER|CNTN5|GeneID:103248314|transcript|XM_008020618.1|protein_coding|1/21|c.56-77477_56-77400delTGAGTGACAACATGTGGTGTTTGA…	GT:FT:GQ:PL:PR:SR	1/1:PASS:113:999,116,0:0,0:0,49
NC_023642.1	91144829	MantaDEL:0:46663:46663:100:0:0	TGTAAATTTGTTTAAGTTCCTTCCTTCCTTCCTTCCTACCTTCCTTCCTTCTCTCTTTCTTTCTTTTTCTCTCTCTTTCTTTCTTTTTNNNNNNNNNNCTTTGTTGCCCACATAAATGTCTTCTTTTGAGAAATGTCTGTTCATATCCTTCACCCACATTTTGATGGGNNNNNNNNNN	TA	730	PASS	END=91145006;SVTYPE=DEL;SVLEN=-177;CIGAR=1M1I177D;ANN=A|intron_variant|MODIFIER|CNTN5|GeneID:103248314|transcript|XM_008020617.1|protein_coding|1/23|c.56-50901_56-50725delGTAAATTTGTTTAAGTTCCTTCCTTCCTTCCTTCCTACCTTCCTTCCTTCTCTCTTTCTTTCTTTTTCTCTCTCTTTCTTTCTTTTTNNNNNNNNNNCTTTGTTGCCCACATAAATGTCTTCTTTTGAGAAATGTCTGTTCATATCCTTCACCCACATTTTGATGGGNNNNNNNNNNinsA||||||,A|intron_variant|MODIFIER|CNTN5|GeneID:1…	GT:FT:GQ:PL:PR:SR	1/1:PASS:48:783,51,0:0,0:0,17
NC_023642.1	91153886	MantaDEL:0:43676:46790:0:0:0	C	<DEL>	798	NoPairSupport	END=91172852;SVTYPE=DEL;SVLEN=-18966;CIPOS=0,12;CIEND=0,12;HOMLEN=12;HOMSEQ=TGTGTATATATA;ANN=<DEL>|intron_variant|MODIFIER|CNTN5|GeneID:103248314|transcript|XM_008020617.1|protein_coding|1/23|c.56-41844_56-22879del||||||,<DEL>|intron_variant|MODIFIER|CNTN5|GeneID:103248314|transcript|XM_008020618.1|protein_coding|1/21|c.56-67553_56-48588del||||||,<DEL>|intragenic_variant|MODIFIER|EXPH5|GeneID:103…	GT:FT:GQ:PL:PR:SR	0/1:PASS:475:848,0,472:24,0:0,25
NC_023642.1	91173140	MantaDEL:0:46790:46790:3:0:0	TTCCATTTGTTTGTGTCATCTATGATTTNNNNNNNNNNTTGGCACATTCATAGGAATAGCATTGAATCTGTAGCTTGATCTGGTCAGTATGGCCGTTTTAATGATACCGATTTTTCCAATTAATGAGAAG	T	999	PASS	END=91173269;SVTYPE=DEL;SVLEN=-129;CIGAR=1M129D;CIPOS=0,27;HOMLEN=27;HOMSEQ=TCCATTTGTTTGTGTCATCTATGATTT;ANN=T|intron_variant|MODIFIER|CNTN5|GeneID:103248314|transcript|XM_008020617.1|protein_coding|1/23|c.56-22590_56-22462del||||||,T|intron_variant|MODIFIER|CNTN5|GeneID:103248314|transcript|XM_008020618.1|protein_coding|1/21|c.56-48299_56-48171del||||||,T|intragenic_variant|MODIFIER|EXPH5|GeneID:…	GT:FT:GQ:PL:PR:SR	1/1:PASS:17:999,20,0:0,0:0,35
NC_023642.1	91175012	MantaDEL:0:46790:46790:34:0:0	GCTGCAATTCATATGTGTAATACTCTGTAGATGTCAGTTAGGTCCATTTGTTCAACTGTTGTATTTAGGTCTGGAATTTCTTTGTTANNNNNNNNNNATTCATATGTGTAATACTCTGTAGATGTCAGTTAGGTCAATTTGTTCAACTGTTGTATTTAGGTCNNNNNNNNNN	G	999	PASS	END=91175183;SVTYPE=DEL;SVLEN=-171;CIGAR=1M171D;CIPOS=0,4;HOMLEN=4;HOMSEQ=CTGC;ANN=G|intron_variant|MODIFIER|CNTN5|GeneID:103248314|transcript|XM_008020617.1|protein_coding|1/23|c.56-20718_56-20548del||||||,G|intron_variant|MODIFIER|CNTN5|GeneID:103248314|transcript|XM_008020618.1|protein_coding|1/21|c.56-46427_56-46257del||||||,G|intragenic_variant|MODIFIER|EXPH5|GeneID:103248407|gene_variant|Ge…	GT:FT:GQ:PL:PR:SR	1/1:PASS:80:999,83,0:1,0:0,37
NC_023642.1	91180512	MantaINS:0:46790:46790:119:1:0	C	CATGTGAAATATATACACACATATATATACATTATTCATATGAATATGTATAATGTATATATATGTGTGTATATATTTCACATGTAT	22	PASS	END=91180512;SVTYPE=INS;SVLEN=86;CIGAR=1M86I;CIPOS=0,34;HOMLEN=34;HOMSEQ=ATGTGAAATATATACACACATATATATACATTAT;ANN=CATGTGAAATATATACACACATATATATACATTATTCATATGAATATGTATAATGTATATATATGTGTGTATATATTTCACATGTAT|intron_variant|MODIFIER|CNTN5|GeneID:103248314|transcript|XM_008020617.1|protein_coding|1/23|c.56-15219_56-15218insATGTGAAATATATACACACATATATATACATTATTCATATGAATATGTATAATGTATATATATGTGTGTATATATTTCACATGT…	GT:FT:GQ:PL:PR:SR	0/1:PASS:22:72,0,909:0,0:24,4
NC_023642.1	91532201	MantaBND:0:17999:57776:0:0:0:0	A	[NC_023671.1:64919504[A	161	NoPairSupport	SVTYPE=BND;MATEID=MantaBND:0:17999:57776:0:0:0:1;CIPOS=0,7;HOMLEN=7;HOMSEQ=GGAATCG;BND_DEPTH=45;MATE_BND_DEPTH=34;ANN=[NC_023671.1:64919504[A|gene_fusion|HIGH|CNTN5&ZDHHC15|GeneID:103248314&GeneID:103232218|transcript|XM_008020617.1|protein_coding|12/23|t(NC_023642.1%3BNC_023671.1)(%3B)(c.1581-39807)|t(NC_023642.1%3BNC_023671.1)(XM_008020617.1:Arg527_Ter1101%3BXM_007992115.1:null)|||||,[NC_023671…	GT:FT:GQ:PL:PR:SR	0/1:PASS:161:211,0,999:23,0:14,9
NC_023642.1	92497476	MantaDEL:318:0:0:0:0:0	CTCAACAATGTGACTGAATTGCTAAAATCTCAAAAAATTTGAATGCATGAGGGGTTTTGNNNNNNNNNNAAGTAACTGCATATGTGGTAGGAATAGCAAAAGAACTGGAATTAGAAGTGGAGCT	CC	592	PASS	END=92497599;SVTYPE=DEL;SVLEN=-123;CIGAR=1M1I123D;ANN=C|intron_variant|MODIFIER|PGR|GeneID:103248320|transcript|XM_008020624.1|protein_coding|2/7|c.1789+16624_1789+16746delAGCTCCACTTCTAATTCCAGTTCTTTTGCTATTCCTACCACATATGCAGTTACTTNNNNNNNNNNCAAAACCCCTCATGCATTCAAATTTTTTGAGATTTTAGCAATTCAGTCACATTGTTGAinsG||||||,C|intron_variant|MODIFIER|PGR|GeneID:103248320|transcript|XM_008020625.1|protein_coding|2/6|c…	GT:FT:GQ:PL:PR:SR	0/1:PASS:592:642,0,999:1,0:21,17
NC_023642.1	92497757	MantaDEL:318:0:0:0:0:1	AAGATATTATATAAACTTAGTTGATAATGCAGCNNNNNNNNNNGTGAACACTGTTGAAATGACAACAAAACATTTAGGATTTAA	AG	919	PASS	END=92497840;SVTYPE=DEL;SVLEN=-83;CIGAR=1M1I83D;ANN=G|intron_variant|MODIFIER|PGR|GeneID:103248320|transcript|XM_008020624.1|protein_coding|2/7|c.1789+16383_1789+16465delTTAAATCCTAAATGTTTTGTTGTCATTTCAACAGTGTTCACNNNNNNNNNNGCTGCATTATCAACTAAGTTTATATAATATCTinsC||||||,G|intron_variant|MODIFIER|PGR|GeneID:103248320|transcript|XM_008020625.1|protein_coding|2/6|c.1789+16383_1789+16465delTTAAATCCTAAATGTTT…	GT:FT:GQ:PL:PR:SR	0/1:PASS:374:969,0,371:0,0:15,26
NC_023642.1	93474780	MantaBND:0:26901:59765:0:1:0:1	C	CTCC]NC_023649.1:34023561]	231	PASS	SVTYPE=BND;MATEID=MantaBND:0:26901:59765:0:1:0:0;SVINSLEN=3;SVINSSEQ=TCC;BND_DEPTH=68;MATE_BND_DEPTH=47;ANN=CTCC]NC_023649.1:34023561]|bidirectional_gene_fusion|HIGH|EXPH5&TRAPPC9|GeneID:103248407&GeneID:103237503|transcript|XM_008020759.1|protein_coding||t(NC_023642.1%3BNC_023649.1)(%3B)(c.-93457872)|t(NC_023642.1%3BNC_023649.1)(XM_008020759.1:Leu1_Ter2034%3BXM_008001630.1:Cys1_Leu1031)|||||,CTC…	GT:FT:GQ:PL:PR:SR	0/1:PASS:231:281,0,896:41,13:5,4
NC_023642.1	93655769	MantaBND:0:59831:59925:0:0:0:1	G	G[NC_023654.1:9789368[	70	PASS	SVTYPE=BND;MATEID=MantaBND:0:59831:59925:0:0:0:0;IMPRECISE;CIPOS=-302,302;BND_DEPTH=108;MATE_BND_DEPTH=34;ANN=G[NC_023654.1:9789368[|transcript_ablation|HIGH|EXPH5|GeneID:103248407|transcript|XM_008020759.1|protein_coding||t(NC_023642.1%3BNC_023654.1)(%3B)(c.-93638861)|t(NC_023642.1%3BNC_023654.1)(XM_008020759.1:Leu1_Ter2034%3B)|||||,G[NC_023654.1:9789368[|transcript_ablation|HIGH|EXPH5|GeneID:10…	GT:FT:GQ:PL:PR	0/1:PASS:70:120,0,963:45,13
NC_023642.1	94043374	MantaDEL:0:60239:60239:17:1:0	TTTTTAAAGTCCTTTTAATTTATAAGTTAAGTGATTACNNNNNNNNNNGGTGGGAGGAAGAAGAGTTAATGGGGCATCATCTCTGAAAAGTTGAGTGGATTGGACTAGACAAAGAATGGCANNNNNNNNNNAGGAAGAAGAGTTAATGGGGCATCATCTCTGAAAAGTTGAGTGGATTGGACTAGACAAAGAATGGCACATATGTGGCCAATCCCCTTACTCCAGCCTCCTGGGCCTATGGTGCACAGACAGCATGGTGTTATTTCTTGTTGTGTCCAACACAGTCTTTATTCTGGGCAGCCATTGTCAATTCCTCAAAATTGGCATAAAAATTGAAGCCTACTGATTCCTGGCATAGATTGC	T	893	PASS	END=94043736;SVTYPE=DEL;SVLEN=-362;CIGAR=1M362D;CIPOS=0,37;HOMLEN=37;HOMSEQ=TTTTAAAGTCCTTTTAATTTATAAGTTAAGTGATTAC;ANN=T|intragenic_variant|MODIFIER|EXPH5|GeneID:103248407|gene_variant|GeneID:103248407|||n.94043736_94043375del||||||	GT:FT:GQ:PL:PR:SR	0/1:PASS:463:943,0,460:49,43:20,25
NC_023642.1	96515292	MantaBND:0:856:61891:0:0:0:0	C	C]NW_006735797.1:320435]	38	MinGQ	SVTYPE=BND;MATEID=MantaBND:0:856:61891:0:0:0:1;IMPRECISE;CIPOS=-175,176;BND_DEPTH=57;MATE_BND_DEPTH=3;ANN=C]NW_006735797.1:320435]|transcript_ablation|HIGH|EXPH5|GeneID:103248407|transcript|XM_008020759.1|protein_coding||t(NC_023642.1%3BNW_006735797.1)(%3B)(c.-96498384)|t(NC_023642.1%3BNW_006735797.1)(XM_008020759.1:Leu1_Ter2034%3B)|||||,C]NW_006735797.1:320435]|transcript_ablation|HIGH|EXPH5|Gen…	GT:FT:GQ:PL:PR	0/1:MinGQ:12:88,0,9:1,5
NC_023642.1	97006592	MantaDEL:0:62175:62175:71:0:0	CCNNNNNNNNNNATGGAAGGCTTGCTAGTAGTGAGAAAAAGAGGGGAGTAGTGGTGTGGAGGATATATATTTGAGTCNNNNNNNNNNACACATGCTCTTTTACATTGATGAAGGAAATGGAAGGCTTGCTAGTAGGGAGAAAAAGAGGGGAGTAGTGGTGTGGAGGATATATATTTGAGTCC	CG	999	PASS	END=97006773;SVTYPE=DEL;SVLEN=-181;CIGAR=1M1I181D;ANN=G|intron_variant|MODIFIER|GRIA4|GeneID:103248371|transcript|XM_008020701.1|protein_coding|3/16|c.247+555_247+735delCNNNNNNNNNNATGGAAGGCTTGCTAGTAGTGAGAAAAAGAGGGGAGTAGTGGTGTGGAGGATATATATTTGAGTCNNNNNNNNNNACACATGCTCTTTTACATTGATGAAGGAAATGGAAGGCTTGCTAGTAGGGAGAAAAAGAGGGGAGTAGTGGTGTGGAGGATATATATTTGAGTCCinsG||||||,G|intron_variant|MODIFIER|GRIA4|GeneID…	GT:FT:GQ:PL:PR:SR	0/1:PASS:467:999,0,464:0,0:15,36
NC_023642.1	97591992	MantaDEL:0:62506:62506:15:0:0	GTGTGGTCTCTTCTCCTCCATGGACTATCCTAAATTTTTATTTCTCTGAGCACCTGGGGTGTTACCTTTGGNNNNNNNNNNGCAGTAGCTCAGTAGATTAGATCTTGACCTTTCATAGTGGTTGTCTGGGTTCAGTTTGTTGGTTAGGAAATAAGCCCCTTCTGGTTTAGTATCTGTATAAC	G	401	MinGQ	END=97592173;SVTYPE=DEL;SVLEN=-181;CIGAR=1M181D;CIPOS=0,70;HOMLEN=70;HOMSEQ=TGTGGTCTCTTCTCCTCCATGGACTATCCTAAATTTTTATTTCTCTGAGCACCTGGGGTGTTACCTTTGG;ANN=G|intragenic_variant|MODIFIER|EXPH5|GeneID:103248407|gene_variant|GeneID:103248407|||n.97592173_97591993del||||||	GT:FT:GQ:PL:PR:SR	0/1:MinGQ:7:450,0,3:1,0:0,21
NC_023642.1	97592047	MantaDEL:0:62506:62506:22:1:0	GGGGTGTTACCTTTGGNNNNNNNNNNGCAGTAGCTCAGTAGATTAGATCTTGACCTTTCATAGTGGTTGTCTGGGTTCAGTTTGTTGGTTAGGAAATAAGCCCCTTCTGGTTTAGTATCTGTATAACTGTGGTCTCTTCTCCTCCATGGACTATCCTAAATTTTTATTTCTCTGAGCACCTGG	GA	454	PASS	END=97592229;SVTYPE=DEL;SVLEN=-182;CIGAR=1M1I182D;ANN=A|intragenic_variant|MODIFIER|EXPH5|GeneID:103248407|gene_variant|GeneID:103248407|||n.97592229_97592048delCCAGGTGCTCAGAGAAATAAAAATTTAGGATAGTCCATGGAGGAGAAGAGACCACAGTTATACAGATACTAAACCAGAAGGGGCTTATTTCCTAACCAACAAACTGAACCCAGACAACCACTATGAAAGGTCAAGATCTAATCTACTGAGCTACTGCNNNNNNNNNNCCAAAGGTAACACCCinsT||||||	GT:FT:GQ:PL:PR:SR	0/1:PASS:454:504,0,999:5,0:32,19
NC_023642.1	97593972	MantaDEL:0:62506:62506:42:0:0	GAAAGGTTTATAAAAATTATAAGATTCTATGTCTAAAACATATTGGCTAAAGTTAAAATGGCATTGTTCNNNNNNNNNNTTTATAAAAATTATAAGATTCTATGTCTAAAACATATTGGCTAAAGTTAAAATGGCATTGTTCAGNNNNNNNNNNAATTGGACATTGGAATAGAAGCACAACAGTTTTCTTAACTTTGTTCTACTCTGAGGGAAAAAAAATGTAAATTATTATA	G	101	PASS	END=97594204;SVTYPE=DEL;SVLEN=-232;CIGAR=1M232D;CIPOS=0,68;HOMLEN=68;HOMSEQ=AAAGGTTTATAAAAATTATAAGATTCTATGTCTAAAACATATTGGCTAAAGTTAAAATGGCATTGTTC;ANN=G|intragenic_variant|MODIFIER|EXPH5|GeneID:103248407|gene_variant|GeneID:103248407|||n.97594204_97593973del||||||	GT:FT:GQ:PL:PR:SR	0/1:PASS:31:151,0,28:0,11:0,13
NC_023642.1	97595421	MantaDEL:0:62506:62506:61:1:0	CACATGAATAACCTTATACTTTAATAGATAAAAGATGAAGGCCCATTGTAGGTGAGAAACTTTAGTGNNNNNNNNNN	C	158	PASS	END=97595497;SVTYPE=DEL;SVLEN=-76;CIGAR=1M76D;CIPOS=0,66;HOMLEN=66;HOMSEQ=ACATGAATAACCTTATACTTTAATAGATAAAAGATGAAGGCCCATTGTAGGTGAGAAACTTTAGTG;ANN=C|intragenic_variant|MODIFIER|EXPH5|GeneID:103248407|gene_variant|GeneID:103248407|||n.97595497_97595422delNNNNNNNNNNCACTAAAGTTTCTCACCTACAATGGGCCTTCATCTTTTATCTATTAAAGTATAAGGTTATTCATGT||||||	GT:FT:GQ:PL:PR:SR	0/1:PASS:108:208,0,105:0,0:0,25
NC_023642.1	97598525	MantaDEL:0:62506:62506:97:0:0	AATGGCTTTGTTTCCACAGGAATCTCATTGGTACTAATATAGTTTTGCTCTGTGAGTAAATGGTTGGCACACTGATTTTTGTTAAAGNNNNNNNNNNTGGCTTTGTTTCCACAGGAATCTCATTGGTACTAATATAGTTTTGCTCTGTGAGTAAATGGTTGGCACACTGATTTTTGTTAAAGNNNNNNNNNN	AG	999	PASS	END=97598716;SVTYPE=DEL;SVLEN=-191;CIGAR=1M1I191D;ANN=G|intragenic_variant|MODIFIER|EXPH5|GeneID:103248407|gene_variant|GeneID:103248407|||n.97598716_97598526delNNNNNNNNNNCTTTAACAAAAATCAGTGTGCCAACCATTTACTCACAGAGCAAAACTATATTAGTACCAATGAGATTCCTGTGGAAACAAAGCCANNNNNNNNNNCTTTAACAAAAATCAGTGTGCCAACCATTTACTCACAGAGCAAAACTATATTAGTACCAATGAGATTCCTGTGGAAACAAAGCCATinsC||||||	GT:FT:GQ:PL:PR:SR	1/1:PASS:88:999,91,0:0,0:3,48
NC_023642.1	97610324	MantaDEL:0:62514:62514:26:0:0	AGTCTTTCCCTAAAAGCTGGTAAGTGCCCTGGCCTATTAACTCTGTGTTAATGCTATTTTTTCCAAGCTAAACCCACCCAACAGCTCTTTCCCTAAAAGCTGGTAAGTGCCCTGGCCTATTAACTCTGTGTTAATGCTATTTTTTCCAAGCTAAACCCACCCAACAGC	AA	219	PASS	END=97610491;SVTYPE=DEL;SVLEN=-167;CIGAR=1M1I167D;ANN=A|upstream_gene_variant|MODIFIER|LOC103248380|GeneID:103248380|transcript|XM_008020723.1|protein_coding||c.-4651_-4485delGTCTTTCCCTAAAAGCTGGTAAGTGCCCTGGCCTATTAACTCTGTGTTAATGCTATTTTTTCCAAGCTAAACCCACCCAACAGCTCTTTCCCTAAAAGCTGGTAAGTGCCCTGGCCTATTAACTCTGTGTTAATGCTATTTTTTCCAAGCTAAACCCACCCAACAGCinsA|||||4651|,A|intragenic_variant|MODIFIER|EXPH5|GeneID…	GT:FT:GQ:PL:PR:SR	0/1:PASS:219:269,0,309:1,0:8,11
NC_023642.1	97611314	MantaDEL:0:62514:62514:38:1:0	TAACCTCACCAGATACCAGATCTGCTGGTGTCTTGATTTTTGGACTCCCTGGCATCCAGACCTGTG	T	575	PASS	END=97611379;SVTYPE=DEL;SVLEN=-65;CIGAR=1M65D;CIPOS=0,1;HOMLEN=1;HOMSEQ=A;ANN=T|upstream_gene_variant|MODIFIER|LOC103248380|GeneID:103248380|transcript|XM_008020723.1|protein_coding||c.-3661_-3597delAACCTCACCAGATACCAGATCTGCTGGTGTCTTGATTTTTGGACTCCCTGGCATCCAGACCTGTG|||||3661|,T|intragenic_variant|MODIFIER|EXPH5|GeneID:103248407|gene_variant|GeneID:103248407|||n.97611379_97611315delCACAGGTCTGGATGCCA…	GT:FT:GQ:PL:PR:SR	0/1:PASS:575:625,0,779:10,0:24,23
NC_023642.1	97614056	MantaDEL:0:62514:62514:78:2:0	TGTTGGGAGACCCAACGTCTCACCAGGGGATGGATCAGTATTATTAGCTACTACATATTGACACTAACAGCACACTAAGCACTGTTCTGAAGCTTTTGATCTTCAGATCATGTTGGGAGACCCAACGTCTCACCAGGGGATGGATCAGTATTATTAGCTACTACATATTGACACTAACAGCACACTAAGCACTG	TT	866	PASS	END=97614249;SVTYPE=DEL;SVLEN=-193;CIGAR=1M1I193D;ANN=T|upstream_gene_variant|MODIFIER|LOC103248380|GeneID:103248380|transcript|XM_008020723.1|protein_coding||c.-919_-727delGTTGGGAGACCCAACGTCTCACCAGGGGATGGATCAGTATTATTAGCTACTACATATTGACACTAACAGCACACTAAGCACTGTTCTGAAGCTTTTGATCTTCAGATCATGTTGGGAGACCCAACGTCTCACCAGGGGATGGATCAGTATTATTAGCTACTACATATTGACACTAACAGCACACTAAGCACTGinsT|||||919|,T|intragenic_varian…	GT:FT:GQ:PL:PR:SR	0/1:PASS:612:916,0,609:4,0:19,33
NC_023642.1	97615287	MantaBND:0:5776:62514:2:4:0:1	G	]NC_023651.1:117722014]G	369	PASS	SVTYPE=BND;MATEID=MantaBND:0:5776:62514:2:4:0:0;CIPOS=0,51;HOMLEN=51;HOMSEQ=AAGACCGACGAGGATGACTAGACAGCAAAAAAGGAAAAGTTAAACTAAAAA;BND_DEPTH=131;MATE_BND_DEPTH=72	GT:FT:GQ:PL:PR:SR	0/1:PASS:369:419,0,486:19,11:7,13
NC_023642.1	97622753	MantaDUP:TANDEM:0:56571:62529:0:0:0	T	<DUP:TANDEM>	323	PASS	END=97629258;SVTYPE=DUP;SVLEN=6505;IMPRECISE;CIPOS=-329,330;CIEND=-377,378;ANN=<DUP:TANDEM>|intragenic_variant|MODIFIER|EXPH5|GeneID:103248407|gene_variant|GeneID:103248407|||n.97629258_97622754dup||||||	GT:FT:GQ:PL:PR	0/1:PASS:323:373,0,651:33,24
NC_023642.1	97623949	MantaDEL:0:56571:62529:3:0:0	G	<DEL>	648	PASS	END=97629617;SVTYPE=DEL;SVLEN=-5668;IMPRECISE;CIPOS=-355,355;CIEND=-391,391;ANN=<DEL>|intragenic_variant|MODIFIER|EXPH5|GeneID:103248407|gene_variant|GeneID:103248407|||n.97629617_97623950del||||||	GT:FT:GQ:PL:PR	0/1:PASS:69:698,0,66:8,36
NC_023642.1	98296714	MantaDEL:0:64881:64881:56:0:0	AACAACTAATACTTTCACTTCCAATTGGCACATCCCTTTTAAATGTTGGAAGTCCTATAATAACTTTATGTAAATAGGAAGCAATGTTACATATAGGGTNNNNNNNNNNGGCACATCCCTTTTAAATGTTGGAAGTCCTATAATAACTTTATGTAAATANNNNNNNNNN	A	828	PASS	END=98296882;SVTYPE=DEL;SVLEN=-168;CIGAR=1M168D;CIPOS=0,75;HOMLEN=75;HOMSEQ=ACAACTAATACTTTCACTTCCAATTGGCACATCCCTTTTAAATGTTGGAAGTCCTATAATAACTTTATGTAAATA;ANN=A|intron_variant|MODIFIER|GUCY1A2|GeneID:103248387|transcript|XM_008020725.1|protein_coding|4/7|c.1209+61437_1209+61604del||||||,A|intragenic_variant|MODIFIER|EXPH5|GeneID:103248407|gene_variant|GeneID:103248407|||n.98296882_98296715del||||||,…	GT:FT:GQ:PL:PR:SR	1/1:PASS:50:881,53,0:1,0:1,24
NC_023642.1	98297827	MantaDEL:0:64881:64881:71:0:0	TCCTTCCTTCCTTCCTTCCTTCCTTCCTTCCTTCCTTNCCTTCTCTTTTCTCATGTCTTCACATTGTATATATTTTGGCAAAGAAAAATGAATATTGACTCAGTTTGTNNNNNNNNNN	T	611	MaxMQ0Frac	END=98297944;SVTYPE=DEL;SVLEN=-117;CIGAR=1M117D;CIPOS=0,36;HOMLEN=36;HOMSEQ=CCTTCCTTCCTTCCTTCCTTCCTTCCTTCCTTCCTT;ANN=T|intron_variant|MODIFIER|GUCY1A2|GeneID:103248387|transcript|XM_008020725.1|protein_coding|4/7|c.1209+60375_1209+60491del||||||,T|intragenic_variant|MODIFIER|EXPH5|GeneID:103248407|gene_variant|GeneID:103248407|||n.98297944_98297828del||||||	GT:FT:GQ:PL:PR:SR	0/1:PASS:79:661,0,76:0,0:0,35
NC_023642.1	98301226	MantaDEL:0:64881:64881:106:0:0	GAAAATTTACTCCCAAAGATAAGAGGTTAAAAGTACTTTGTATTAATCTGAATGTCCACTGGAGTAGAAATTATAAACTATGTCCTCTTNNNNNNNNNN	G	999	PASS	END=98301324;SVTYPE=DEL;SVLEN=-98;CIGAR=1M98D;CIPOS=0,32;HOMLEN=32;HOMSEQ=AAAATTTACTCCCAAAGATAAGAGGTTAAAAG;ANN=G|intron_variant|MODIFIER|GUCY1A2|GeneID:103248387|transcript|XM_008020725.1|protein_coding|4/7|c.1209+56995_1209+57092delNNNNNNNNNNAAGAGGACATAGTTTATAATTTCTACTCCAGTGGACATTCAGATTAATACAAAGTACTTTTAACCTCTTATCTTTGGGAGTAAATTTT||||||,G|intragenic_variant|MODIFIER|EXPH5|GeneID:103248407|gene_var…	GT:FT:GQ:PL:PR:SR	1/1:PASS:57:999,60,0:0,0:0,30
NC_023642.1	98675093	MantaDEL:0:64906:64906:27:0:0	CATCTACTTTCATATCAAAATTTAGTGTAGTTGAAGACAAACCTTTCTCCAGGATAAAGAAATCACAGTATCTGAACAAAGCAGTCCCTCTCTCCTATTCCTCTTCTTCCTCATTTTCCTGCCAGTGCTTATGAGAATAGCAGCGTAGGCCCTGTGGATTTGTGGT	C	999	PASS	END=98675258;SVTYPE=DEL;SVLEN=-165;CIGAR=1M165D;CIPOS=0,51;HOMLEN=51;HOMSEQ=ATCTACTTTCATATCAAAATTTAGTGTAGTTGAAGACAAACCTTTCTCCAG;ANN=C|intragenic_variant|MODIFIER|EXPH5|GeneID:103248407|gene_variant|GeneID:103248407|||n.98675258_98675094del||||||,C|intragenic_variant|MODIFIER|LOC103248388|GeneID:103248388|gene_variant|GeneID:103248388|||n.98675094_98675258del||||||	GT:FT:GQ:PL:PR:SR	1/1:PASS:66:999,69,0:0,0:0,30
NC_023642.1	98683696	MantaDEL:0:64906:64906:158:0:0	GAGTAAAAGAGGCACTGTCAAACATACTGAATACTGCGTGAGAAACACACTTGTGGAAGATAGCACAATGTAAGACTTCAGAATCAAAATTTACAATTTTAATGAGCACCAATAGTCAGGGTCCATGGTTACAGAGGTGTAATCCCAGCTACTTGGGAAGCTGAGGCAGGAGGATTTCTCAAGGCCAGGAGTTCAAGACCAGCCTAAGCAACATAGTAAGAATTCCCATCTCTGAAAATAAAAATAAAGAGCACCAACTATAAACAAGGCATTGTGCTAAGAGCTTAGTGTTTACAAATGCAGTTAAGATATGATCCCATCTTTCAAGGATGGAATTAATGGACATAAATCACTCCAACACAAGATAGATAGTGGCATCATAACAAACATACAGAGTTT…	G	999	PASS	END=98684495;SVTYPE=DEL;SVLEN=-799;CIGAR=1M799D;CIPOS=0,3;HOMLEN=3;HOMSEQ=AGT;ANN=G|intragenic_variant|MODIFIER|EXPH5|GeneID:103248407|gene_variant|GeneID:103248407|||n.98684495_98683697del||||||,G|intragenic_variant|MODIFIER|LOC103248388|GeneID:103248388|gene_variant|GeneID:103248388|||n.98683697_98684495del||||||	GT:FT:GQ:PL:PR:SR	0/1:PASS:999:999,0,999:32,22:33,25
NC_023642.1	98688400	MantaDEL:0:64906:64906:233:1:1	TGAGTGTACATCAACCCAAACATGCTCTTCTATTCTGCAGCATTTAAAACCAAAGATACTGATATTGTCCNNNNNNNNNNGAGTTGTACAATAGTGAGTTGTACAATAGTG	TA	508	PASS	END=98688510;SVTYPE=DEL;SVLEN=-110;CIGAR=1M1I110D;ANN=A|intragenic_variant|MODIFIER|EXPH5|GeneID:103248407|gene_variant|GeneID:103248407|||n.98688510_98688401delCACTATTGTACAACTCACTATTGTACAACTCNNNNNNNNNNGGACAATATCAGTATCTTTGGTTTTAAATGCTGCAGAATAGAAGAGCATGTTTGGGTTGATGTACACTCinsT||||||,A|intragenic_variant|MODIFIER|LOC103248388|GeneID:103248388|gene_variant|GeneID:103248388|||n.98688401_98688510delGAG…	GT:FT:GQ:PL:PR:SR	0/1:PASS:508:558,0,674:3,0:17,19
NC_023642.1	98689287	MantaDEL:0:64906:64906:245:0:0	ACTTTTANNNNNNNNNNCTTTTACCTTTAGTAACTGAATGCAGCACAGCTGTTGCTTCATACTATAGGTGACCAAGTGGCCATGCACGAATCAAAGGTTCCTTAGAGCTGGATCCAGCTCTAAATTCCACTGGTAG	A	879	PASS	END=98689422;SVTYPE=DEL;SVLEN=-135;CIGAR=1M135D;CIPOS=0,6;HOMLEN=6;HOMSEQ=CTTTTA;ANN=A|intragenic_variant|MODIFIER|EXPH5|GeneID:103248407|gene_variant|GeneID:103248407|||n.98689422_98689288del||||||,A|intragenic_variant|MODIFIER|LOC103248388|GeneID:103248388|gene_variant|GeneID:103248388|||n.98689288_98689422del||||||	GT:FT:GQ:PL:PR:SR	0/1:PASS:88:929,0,85:0,0:4,30
NC_023642.1	98690211	MantaDUP:TANDEM:0:64885:64889:4:0:0	N	<DUP:TANDEM>	999	Ploidy	END=98694233;SVTYPE=DUP;SVLEN=4022;SVINSLEN=39;SVINSSEQ=TACAAGCGTGAGCCACCACATCCGCCCTGGAGAGCAGAG;ANN=<DUP:TANDEM>|intragenic_variant|MODIFIER|EXPH5|GeneID:103248407|gene_variant|GeneID:103248407|||n.98694233_98690212dup||||||,<DUP:TANDEM>|intragenic_variant|MODIFIER|LOC103248388|GeneID:103248388|gene_variant|GeneID:103248388|||n.98690212_98694233dup||||||	GT:FT:GQ:PL:PR:SR	1/1:PASS:155:999,158,0:0,54:0,31
NC_023642.1	98690661	MantaDEL:0:64889:64889:1:0:0	GNNNNNNNNNNGTACTGCTAGCTTTTGAATTTCTTTACCAAAGGTAATCTCCCAAGTGAAATCAAAAAGA	GG	371	PASS	END=98690730;SVTYPE=DEL;SVLEN=-69;CIGAR=1M1I69D;ANN=G|intragenic_variant|MODIFIER|EXPH5|GeneID:103248407|gene_variant|GeneID:103248407|||n.98690730_98690662delTCTTTTTGATTTCACTTGGGAGATTACCTTTGGTAAAGAAATTCAAAAGCTAGCAGTACNNNNNNNNNNinsC||||||,G|intragenic_variant|MODIFIER|LOC103248388|GeneID:103248388|gene_variant|GeneID:103248388|||n.98690662_98690730delNNNNNNNNNNGTACTGCTAGCTTTTGAATTTCTTTACCAAAGGTAA…	GT:FT:GQ:PL:PR:SR	0/1:PASS:371:421,0,553:5,0:24,18
NC_023642.1	98691581	MantaDEL:0:64885:64889:7:1:0	G	<DEL>	999	Ploidy	END=98694243;SVTYPE=DEL;SVLEN=-2662;CIPOS=0,1;CIEND=0,1;HOMLEN=1;HOMSEQ=A;SVINSLEN=1;SVINSSEQ=G;ANN=<DEL>|intragenic_variant|MODIFIER|EXPH5|GeneID:103248407|gene_variant|GeneID:103248407|||n.98694243_98691582del||||||,<DEL>|intragenic_variant|MODIFIER|LOC103248388|GeneID:103248388|gene_variant|GeneID:103248388|||n.98691582_98694243del||||||	GT:FT:GQ:PL:PR:SR	0/1:PASS:999:999,0,999:6,48:25,21
NC_023642.1	98734831	MantaDEL:0:63216:63232:0:0:0	G	<DEL>	20	PASS	END=98739239;SVTYPE=DEL;SVLEN=-4408;IMPRECISE;CIPOS=-312,313;CIEND=-434,434;ANN=<DEL>|intragenic_variant|MODIFIER|EXPH5|GeneID:103248407|gene_variant|GeneID:103248407|||n.98739239_98734832del||||||	GT:FT:GQ:PL:PR	0/1:PASS:20:70,0,400:19,6
NC_023642.1	103535927	MantaDEL:348:0:0:0:0:0	AGGTGGGATTAATTTCAAGAATACAAGGTAGGCTTGTTATTAGTGAATTCATTAATACAATACAAATACACCATTTTAATAAGTTTCAGGAAAAATAATCACANNNNNNNNNNATTAATTTCAAGAATACAAGGTAGGCTTGTTATTAGTGAATTCATTAATACAATACAAATACACCATTTTAATAAGTTNNNNNNNNNN	A	199	MinGQ	END=103536127;SVTYPE=DEL;SVLEN=-200;CIGAR=1M200D;CIPOS=0,102;HOMLEN=102;HOMSEQ=GGTGGGATTAATTTCAAGAATACAAGGTAGGCTTGTTATTAGTGAATTCATTAATACAATACAAATACACCATTTTAATAAGTTTCAGGAAAAATAATCACA;ANN=A|intragenic_variant|MODIFIER|EXPH5|GeneID:103248407_circ|gene_variant|GeneID:103248407_circ|||n.103536127_103535928del||||||ERROR_OUT_OF_CHROMOSOME_RANGE	GT:FT:GQ:PL:PR:SR	1/1:MinGQ:14:252,16,0:2,0:0,6
NC_023642.1	103964110	MantaDEL:0:4942:65649:0:0:0	N	<DEL>	211	PASS	END=103982072;SVTYPE=DEL;SVLEN=-17962;IMPRECISE;CIPOS=-277,278;CIEND=-419,419;ANN=<DEL>|intragenic_variant|MODIFIER|EXPH5|GeneID:103248407_circ|gene_variant|GeneID:103248407_circ|||n.103982072_103964111del||||||ERROR_OUT_OF_CHROMOSOME_RANGE	GT:FT:GQ:PL:PR	0/1:PASS:211:261,0,798:40,20
NC_023642.1	105146201	MantaDEL:0:66344:66344:5:0:0	GACCATTTACACAATGGTAAATATTTGTGTATCTANNNNNNNNNNTACACAAACCTAGATGGTATGTCCTACTATGTACCTAGGTTACATAAAACTATTGCTCCCAGGCTANNNNNNNNNNGGTTACATAAAACTATTGCTCCCAGGCTACAAACCCATACAGCATGTCAGTAT	G	999	PASS	END=105146374;SVTYPE=DEL;SVLEN=-173;CIGAR=1M173D;CIPOS=0,34;HOMLEN=34;HOMSEQ=ACCATTTACACAATGGTAAATATTTGTGTATCTA;ANN=G|intragenic_variant|MODIFIER|EXPH5|GeneID:103248407_circ|gene_variant|GeneID:103248407_circ|||n.105146374_105146202del||||||ERROR_OUT_OF_CHROMOSOME_RANGE	GT:FT:GQ:PL:PR:SR	1/1:PASS:81:999,84,0:0,0:0,38
NC_023642.1	105146601	MantaDEL:0:66344:66344:19:0:0	AGTAAATTTATTTTTAAAAATTTTCTTTCTTCAATAATAAATTNNNNNNNNNN	AC	569	PASS	END=105146653;SVTYPE=DEL;SVLEN=-52;CIGAR=1M1I52D;ANN=C|intragenic_variant|MODIFIER|EXPH5|GeneID:103248407_circ|gene_variant|GeneID:103248407_circ|||n.105146653_105146602delNNNNNNNNNNAATTTATTATTGAAGAAAGAAAATTTTTAAAAATAAATTTACinsG||||||ERROR_OUT_OF_CHROMOSOME_RANGE	GT:FT:GQ:PL:PR:SR	0/1:PASS:79:619,0,76:0,0:1,18
NC_023642.1	105146602	MantaDEL:0:66344:66344:11:0:1	GTAAATTTATTTTTAAAAATTTTCTTTCTTCAATAATAAATTNNNNNNNNNN	G	124	PASS	END=105146653;SVTYPE=DEL;SVLEN=-51;CIGAR=1M51D;CIPOS=0,41;HOMLEN=41;HOMSEQ=TAAATTTATTTTTAAAAATTTTCTTTCTTCAATAATAAATT;ANN=G|intragenic_variant|MODIFIER|EXPH5|GeneID:103248407_circ|gene_variant|GeneID:103248407_circ|||n.105146653_105146603delNNNNNNNNNNAATTTATTATTGAAGAAAGAAAATTTTTAAAAATAAATTTA||||||ERROR_OUT_OF_CHROMOSOME_RANGE	GT:FT:GQ:PL:PR:SR	0/1:PASS:34:174,0,31:0,0:0,14
NC_023642.1	105147941	MantaDEL:0:66344:66344:28:2:0	AGGTNNNNNNNNNNGGAGCTGTTTTTTTCTTATAAACATGTTTAAGTTCCTTGTAAATTCTGGATATTAGACCTTTGTCAGATNNNNNNNNNNCCTTTGCCCACTTTTTGAAGGAGCTGTTTTTTTCTTATAAACATGTTTAAGTTCCTTGTAAATTCTGGATATTAGACCTTTGTCAGATG	A	684	MaxMQ0Frac	END=105148122;SVTYPE=DEL;SVLEN=-181;CIGAR=1M181D;CIPOS=0,3;HOMLEN=3;HOMSEQ=GGT;ANN=A|intragenic_variant|MODIFIER|EXPH5|GeneID:103248407_circ|gene_variant|GeneID:103248407_circ|||n.105148122_105147942del||||||ERROR_OUT_OF_CHROMOSOME_RANGE	GT:FT:GQ:PL:PR:SR	1/1:PASS:43:737,46,0:0,0:4,23
NC_023642.1	105461690	MantaDEL:0:66607:66607:45:0:0	GTGTGTATATATATATATATATATATTTTTTNNNNNNNNNNNNNNNNNNNCTGGGACCACAGGGGTGCACCACCATACCTGGCTAATTTGTGTGTGTGTGTGTGTGTGTGTGTGTGTGTATATATATATATATATATNNNNNNNNNNGTGTGTGTGTGTGTGTGTGTGTGTGTGTGTGTATA	G	324	MaxMQ0Frac	END=105461871;SVTYPE=DEL;SVLEN=-181;CIGAR=1M181D;CIPOS=0,1;HOMLEN=1;HOMSEQ=T;ANN=G|intragenic_variant|MODIFIER|EXPH5|GeneID:103248407_circ|gene_variant|GeneID:103248407_circ|||n.105461871_105461691del||||||ERROR_OUT_OF_CHROMOSOME_RANGE	GT:FT:GQ:PL:PR:SR	0/1:PASS:97:374,0,94:4,0:1,16
NC_023642.1	106193747	MantaDEL:0:67012:67012:103:4:0	GAAATAAATTTCAGGTGGATCAAATACNNNNNNNNNNAATAAACATAGTTGGGACAACTGGGTAGCCATCTGATAAGATATTAAGTTGAGTTTCTAGCTCACTTTATGTGCCNNNNNNNNNNTAATAAACATAGTTGGGACAACTGGGTAGCCATCTGATAAGATATTAAGTTGAGTTTGTAGCTCACTTTATGTGCCA	G	964	PASS	END=106193945;SVTYPE=DEL;SVLEN=-198;CIGAR=1M198D;CIPOS=0,26;HOMLEN=26;HOMSEQ=AAATAAATTTCAGGTGGATCAAATAC;ANN=G|intragenic_variant|MODIFIER|EXPH5|GeneID:103248407_circ|gene_variant|GeneID:103248407_circ|||n.106193945_106193748del||||||ERROR_OUT_OF_CHROMOSOME_RANGE	GT:FT:GQ:PL:PR:SR	1/1:PASS:49:999,52,0:0,0:0,26
NC_023642.1	106851915	MantaDEL:365:0:0:0:0:0	CCTTCCCTCCGAAAGGAAAGGAAGATATCAAGGACATCTCAGAAGGGTCTCTGGGAAGAGTGACATTCAGTCTGCTGCTCAGACAAGGAGAATCANNNNNNNNNNAAGGAAGATATCAAGGACATCTCAGAAGGGTCTCTGGGAAGAGTGACATTCAGTCTGCTGCTCAGACAAGGANNNNNNNNNN	C	878	PASS	END=106852101;SVTYPE=DEL;SVLEN=-186;CIGAR=1M186D;CIPOS=0,15;HOMLEN=15;HOMSEQ=CTTCCCTCCGAAAGG;ANN=C|intragenic_variant|MODIFIER|EXPH5|GeneID:103248407_circ|gene_variant|GeneID:103248407_circ|||n.106852101_106851916del||||||ERROR_OUT_OF_CHROMOSOME_RANGE	GT:FT:GQ:PL:PR:SR	1/1:PASS:62:931,65,0:0,0:0,30
NC_023642.1	107197537	MantaINV:0:67530:67530:83:4:0	G	<INV>	427	PASS	END=107197619;SVTYPE=INV;SVLEN=82;CIPOS=0,12;CIEND=-12,0;HOMLEN=12;HOMSEQ=ATTGGCCAATTG;INV5;ANN=<INV>|intragenic_variant|MODIFIER|EXPH5|GeneID:103248407_circ|gene_variant|GeneID:103248407_circ|||n.107197619_107197538inv||||||ERROR_OUT_OF_CHROMOSOME_RANGE	GT:FT:GQ:PL:PR:SR	0/1:PASS:427:477,0,999:71,8:56,19
NC_023642.1	107198888	MantaDUP:TANDEM:0:67530:67530:104:0:0	G	<DUP:TANDEM>	20	PASS	END=107199180;SVTYPE=DUP;SVLEN=292;CIPOS=0,1;CIEND=0,1;HOMLEN=1;HOMSEQ=C;ANN=<DUP:TANDEM>|intragenic_variant|MODIFIER|EXPH5|GeneID:103248407_circ|gene_variant|GeneID:103248407_circ|||n.107199180_107198889dup||||||ERROR_OUT_OF_CHROMOSOME_RANGE	GT:FT:GQ:PL:PR:SR	0/1:PASS:20:70,0,999:82,6:72,12
NC_023642.1	110339936	MantaDEL:0:8552:69861:3:0:0	T	<DEL>	999	PASS	END=110342561;SVTYPE=DEL;SVLEN=-2625;SVINSLEN=6;SVINSSEQ=TTGAGA;ANN=<DEL>|intragenic_variant|MODIFIER|EXPH5|GeneID:103248407_circ|gene_variant|GeneID:103248407_circ|||n.110342561_110339937del||||||ERROR_OUT_OF_CHROMOSOME_RANGE	GT:FT:GQ:PL:PR:SR	1/1:PASS:188:999,191,0:0,64:0,16
NC_023642.1	110343243	MantaINS:0:69861:69861:23:0:0	G	GCAGTGAGCCATGATCATGCCACTGCACTGTTTTATTTTATTTTTTTTGAGACAGTCTTACTCTGTGACCCATGCTACACTT	89	PASS	END=110343243;SVTYPE=INS;SVLEN=81;CIGAR=1M81I;CIPOS=0,30;HOMLEN=30;HOMSEQ=CAGTGAGCCATGATCATGCCACTGCACTGT;ANN=GCAGTGAGCCATGATCATGCCACTGCACTGTTTTATTTTATTTTTTTTGAGACAGTCTTACTCTGTGACCCATGCTACACTT|intragenic_variant|MODIFIER|EXPH5|GeneID:103248407_circ|gene_variant|GeneID:103248407_circ|||n.110343244_110343243insAAGTGTAGCATGGGTCACAGAGTAAGACTGTCTCAAAAAAAATAAAATAAAACAGTGCAGTGGCATGATCATGGCTCACTG||||||ERR…	GT:FT:GQ:PL:PR:SR	0/1:PASS:89:139,0,999:0,0:32,6
NC_023642.1	112623327	MantaDEL:0:69754:69754:31:0:0	AAAAAAANNNNNNNNNNNNNNNNNNNNNNNNNNNNNNNNNNNNNNNNNNAAAAAAAAAAAAAAAAATA	AT	586	PASS	END=112623394;SVTYPE=DEL;SVLEN=-67;CIGAR=1M1I67D;ANN=T|intragenic_variant|MODIFIER|EXPH5|GeneID:103248407_circ|gene_variant|GeneID:103248407_circ|||n.112623394_112623328delTATTTTTTTTTTTTTTTTTNNNNNNNNNNNNNNNNNNNNNNNNNNNNNNNNNNNNNNNNNNTTTTTTinsA||||||ERROR_OUT_OF_CHROMOSOME_RANGE	GT:FT:GQ:PL:PR:SR	1/1:PASS:32:639,35,0:0,0:0,15
NC_023642.1	112629039	MantaDEL:0:71315:71315:57:0:0	CGTTTTTATTTCTGTATGGTAGTCCATTATAGGAATAACCCACAAATCGTCATCCATCTAATAGGTGTAGCTCTAGTTCATTCGTTTTTATTTCTGTATGGTAGTCCATTATAGGAATAACCCACAAATCGTCATCCATCTAATAGGTGTAGCTCTAGTTCATTCG	CA	999	PASS	END=112629204;SVTYPE=DEL;SVLEN=-165;CIGAR=1M1I165D;ANN=A|intragenic_variant|MODIFIER|EXPH5|GeneID:103248407_circ|gene_variant|GeneID:103248407_circ|||n.112629204_112629040delCGAATGAACTAGAGCTACACCTATTAGATGGATGACGATTTGTGGGTTATTCCTATAATGGACTACCATACAGAAATAAAAACGAATGAACTAGAGCTACACCTATTAGATGGATGACGATTTGTGGGTTATTCCTATAATGGACTACCATACAGAAATAAAAACinsT||||||ERROR_OUT_OF_CHROMOSOME_RANGE	GT:FT:GQ:PL:PR:SR	1/1:PASS:100:999,103,0:0,0:3,48
NC_023642.1	112636414	MantaDEL:0:71315:71315:171:1:0	AGATGGGCTTCAAGCACTTAAAGGAACTGAATTTTCTAGANNNNNNNNNNAATACACACCTTTTTAAGATTCAAAAATGTCTGAAAGCTGAGAATCTTTAAAAGAGACAACAATGTATGAGGGTTTTTGTTGAGTGAGTTCTAAAGTTGTTTGTTGGAAAAGGAAAGGCAAAAATAAAAATGTGAGG	A	18	MinGQ;MinQUAL	END=112636600;SVTYPE=DEL;SVLEN=-186;CIGAR=1M186D;CIPOS=0,39;HOMLEN=39;HOMSEQ=GATGGGCTTCAAGCACTTAAAGGAACTGAATTTTCTAGA;ANN=A|intragenic_variant|MODIFIER|EXPH5|GeneID:103248407_circ|gene_variant|GeneID:103248407_circ|||n.112636600_112636415del||||||ERROR_OUT_OF_CHROMOSOME_RANGE	GT:FT:GQ:PL:PR:SR	1/1:MinGQ:5:70,6,0:0,0:0,2
NC_023642.1	112814919	MantaDEL:0:61879:68848:7:0:0	G	<DEL>	999	Ploidy	END=112821228;SVTYPE=DEL;SVLEN=-6309;CIPOS=0,67;CIEND=0,67;HOMLEN=67;HOMSEQ=AGTAGGATACTTTTAATTAAGTAGTATAGCTAATAGTATTAGCAGTAGTAGTATTAAGTAGGATACT;ANN=<DEL>|intragenic_variant|MODIFIER|EXPH5|GeneID:103248407_circ|gene_variant|GeneID:103248407_circ|||n.112821228_112814920del||||||ERROR_OUT_OF_CHROMOSOME_RANGE	GT:FT:GQ:PL:PR:SR	1/1:PASS:248:999,251,0:0,79:0,17
NC_023642.1	112815191	MantaDUP:TANDEM:0:61879:67252:3:0:0	A	<DUP:TANDEM>	647	PASS	END=112830023;SVTYPE=DUP;SVLEN=14832;IMPRECISE;CIPOS=-524,524;CIEND=-467,467;ANN=<DUP:TANDEM>|intragenic_variant|MODIFIER|EXPH5|GeneID:103248407_circ|gene_variant|GeneID:103248407_circ|||n.112830023_112815192dup||||||ERROR_OUT_OF_CHROMOSOME_RANGE	GT:FT:GQ:PL:PR	0/1:PASS:452:697,0,449:26,43
NC_023642.1	112818232	MantaDEL:0:61879:67252:7:0:0	T	<DEL>	999	Ploidy	END=112830145;SVTYPE=DEL;SVLEN=-11913;CIPOS=0,3;CIEND=0,3;HOMLEN=3;HOMSEQ=TTT;ANN=<DEL>|intragenic_variant|MODIFIER|EXPH5|GeneID:103248407_circ|gene_variant|GeneID:103248407_circ|||n.112830145_112818233del||||||ERROR_OUT_OF_CHROMOSOME_RANGE	GT:FT:GQ:PL:PR:SR	1/1:PASS:203:999,206,0:0,74:3,14
NC_023642.1	112836866	MantaDEL:0:67252:67252:119:1:0	CACTACAGGATGACAAACACTAACTCTCTCCACCTCAAAGCTTTTTGAATAATTGCAACTAGCTTTATATCCACTACCCCTTCCTCCAAGCTNNNNNNNNNNCTACAGGATGACAAACACTAACTCTCTCCACCTCAAAGCTTTTTGAATAATTGCAACTAGCTTTATATCCACTACCCCTTCCTCCAAGCTNNNNNNNNNN	CG	369	PASS	END=112837067;SVTYPE=DEL;SVLEN=-201;CIGAR=1M1I201D;ANN=G|intragenic_variant|MODIFIER|EXPH5|GeneID:103248407_circ|gene_variant|GeneID:103248407_circ|||n.112837067_112836867delNNNNNNNNNNAGCTTGGAGGAAGGGGTAGTGGATATAAAGCTAGTTGCAATTATTCAAAAAGCTTTGAGGTGGAGAGAGTTAGTGTTTGTCATCCTGTAGNNNNNNNNNNAGCTTGGAGGAAGGGGTAGTGGATATAAAGCTAGTTGCAATTATTCAAAAAGCTTTGAGGTGGAGAGAGTTAGTGTTTGTCATCCTGTAGTinsC||||||ERROR_OUT_OF_C…	GT:FT:GQ:PL:PR:SR	0/1:PASS:369:419,0,895:10,0:25,17
NC_023642.1	114391050	MantaBND:0:11105:68752:0:0:0:0	A	ACCCTGC[NC_023651.1:44595887[	999	PASS	SVTYPE=BND;MATEID=MantaBND:0:11105:68752:0:0:0:1;SVINSLEN=6;SVINSSEQ=CCCTGC;EVENT=MantaBND:0:11105:68752:0:0:0:0;JUNCTION_QUAL=461;BND_DEPTH=42;MATE_BND_DEPTH=69;ANN=ACCCTGC[NC_023651.1:44595887[|bidirectional_gene_fusion|HIGH|EXPH5&TANC1|GeneID:103248407	GT:FT:GQ:PL:PR:SR	0/1:PASS:925:999,0,922:15,19:17,23
NC_023642.1	114391078	MantaBND:0:11105:68752:1:1:0:0	A	]NC_023651.1:44596044]AGACTCCATCTCA	999	PASS	SVTYPE=BND;MATEID=MantaBND:0:11105:68752:1:1:0:1;SVINSLEN=12;SVINSSEQ=AGACTCCATCTC;EVENT=MantaBND:0:11105:68752:0:0:0:0;JUNCTION_QUAL=999;BND_DEPTH=56;MATE_BND_DEPTH=42;ANN=]NC_023651.1:44596044]AGACTCCATCTCA|bidirectional_gene_fusion|HIGH|EXPH5&TANC1|Gen	GT:FT:GQ:PL:PR:SR	0/1:PASS:925:999,0,922:16,22:0,23
NC_023642.1	115215559	MantaDEL:0:71774:71774:24:0:0	ANNNNNNNNNNAATTTGCATAACAATCCTTTGAAGTATTTATTATTTTTTACAGACTAAAATATGAAGTTCAGAGAGACTTTATGAGTTAAANNNNNNNNNNAAGTATTTATTATTTTTTACAGACTAAAATATGAAGTTCAGAGAGACTTTATGAGTTAAAG	AA	999	PASS	END=115215721;SVTYPE=DEL;SVLEN=-162;CIGAR=1M1I162D;ANN=A|intragenic_variant|MODIFIER|EXPH5|GeneID:103248407_circ|gene_variant|GeneID:103248407_circ|||n.115215721_115215560delCTTTAACTCATAAAGTCTCTCTGAACTTCATATTTTAGTCTGTAAAAAATAATAAATACTTNNNNNNNNNNTTTAACTCATAAAGTCTCTCTGAACTTCATATTTTAGTCTGTAAAAAATAATAAATACTTCAAAGGATTGTTATGCAAATTNNNNNNNNNNinsT||||||ERROR_OUT_OF_CHROMOSOME_RANGE	GT:FT:GQ:PL:PR:SR	1/1:PASS:82:999,85,0:0,0:0,52
NC_023642.1	115216142	MantaDEL:0:71774:71774:24:0:2	GAATATGTACAGACATTTTTCTTGCAATTTTTCCCCAAAAAATATACTAAAAGAAATATTAACATAGCGNNNNNNNNNNCACATCTGTGGATTCAACCAACTGCAGATGGAAGATTTTTTTTAAATGGGTGGTTATATCTATACCA	G	209	MinGQ	END=115216287;SVTYPE=DEL;SVLEN=-145;CIGAR=1M145D;CIPOS=0,68;HOMLEN=68;HOMSEQ=AATATGTACAGACATTTTTCTTGCAATTTTTCCCCAAAAAATATACTAAAAGAAATATTAACATAGCG;ANN=G|intragenic_variant|MODIFIER|EXPH5|GeneID:103248407_circ|gene_variant|GeneID:103248407_circ|||n.115216287_115216143del||||||ERROR_OUT_OF_CHROMOSOME_RANGE	GT:FT:GQ:PL:PR:SR	0/1:MinGQ:11:258,0,8:0,0:0,11
NC_023642.1	115216506	MantaDEL:0:71774:71774:34:0:0	ATCCCTTGGATATCAAGGTATGACTGAACTGAGTTAAATAAAACATACTACTAAAATGTATTTTTNNNNNNNNNN	A	356	MinGQ	END=115216580;SVTYPE=DEL;SVLEN=-74;CIGAR=1M74D;CIPOS=0,64;HOMLEN=64;HOMSEQ=TCCCTTGGATATCAAGGTATGACTGAACTGAGTTAAATAAAACATACTACTAAAATGTATTTTT;ANN=A|intragenic_variant|MODIFIER|EXPH5|GeneID:103248407_circ|gene_variant|GeneID:103248407_circ|||n.115216580_115216507delNNNNNNNNNNAAAAATACATTTTAGTAGTATGTTTTATTTAACTCAGTTCAGTCATACCTTGATATCCAAGGGA||||||ERROR_OUT_OF_CHROMOSOME_RANGE	GT:FT:GQ:PL:PR:SR	0/1:MinGQ:13:406,0,10:0,0:0,14
NC_023642.1	115217723	MantaDEL:0:71774:71774:57:3:0	GATATTAAAGACAAAAAACTGAGCATATAGGTTTTTGTCTTTAATATCATGA	GC	35	PASS	END=115217774;SVTYPE=DEL;SVLEN=-51;CIGAR=1M1I51D;ANN=C|intragenic_variant|MODIFIER|EXPH5|GeneID:103248407_circ|gene_variant|GeneID:103248407_circ|||n.115217774_115217724delTCATGATATTAAAGACAAAAACCTATATGCTCAGTTTTTTGTCTTTAATATinsG||||||ERROR_OUT_OF_CHROMOSOME_RANGE	GT:FT:GQ:PL:PR:SR	0/1:PASS:32:85,0,32:0,0:1,5
NC_023642.1	115217747	MantaDEL:0:71774:71774:53:1:0	ATATAGGTTTTTGTCTTTAATATCATGATATTAAAGACAAAAAACTGAGCATATAGGT	A	49	MinGQ	END=115217804;SVTYPE=DEL;SVLEN=-57;CIGAR=1M57D;CIPOS=0,1;HOMLEN=1;HOMSEQ=T;ANN=A|intragenic_variant|MODIFIER|EXPH5|GeneID:103248407_circ|gene_variant|GeneID:103248407_circ|||n.115217804_115217748delACCTATATGCTCAGTTTTTTGTCTTTAATATCATGATATTAAAGACAAAAACCTATA||||||ERROR_OUT_OF_CHROMOSOME_RANGE	GT:FT:GQ:PL:PR:SR	1/1:MinGQ:5:100,6,0:0,0:0,2
NC_023642.1	115217747	MantaDEL:0:71774:71774:58:0:0	ATATAGGTTTTTGTCTTTAATATCATGATATTAAAGACAAAAAACTGAGCATATAGGTTTTTTGAACATTACTTTGATAAGGCTCTGTGACTAGACTACACTCCTGGATGCTTATTGGGAAGGAGTAATGGGAAANNNNNNNNNNTCAGGACAGATTTAAAAACATGCTTAAAAAAACCCATGATATTAAAGACAAAAAACTGAGCATATAGGT	A	123	PASS	END=115217960;SVTYPE=DEL;SVLEN=-213;CIGAR=1M213D;CIPOS=0,1;HOMLEN=1;HOMSEQ=T;ANN=A|intragenic_variant|MODIFIER|EXPH5|GeneID:103248407_circ|gene_variant|GeneID:103248407_circ|||n.115217960_115217748del||||||ERROR_OUT_OF_CHROMOSOME_RANGE	GT:FT:GQ:PL:PR:SR	0/1:PASS:123:173,0,309:7,12:13,6
NC_023642.1	115218384	MantaDEL:0:71774:71774:59:0:1	TCTGAGCCAGATTCGATGTAATCTTGGGGCAAATATGAGAGTCTGGAGATGGCTCTGTGAGAAGCCCAACACTAAATAAAGGGTCAGCTTTTTCAGAGAAAAGGCCATGATTGACCCCAGAATAGATGATTCCACAGTGTGTGCTATGTGGGAGCCTCCAAGTGCAACGCAAACATCTGGGTTGTTTGCATTGCCNNNNNNNNNN	TT	999	PASS	END=115218588;SVTYPE=DEL;SVLEN=-204;CIGAR=1M1I204D;ANN=T|intragenic_variant|MODIFIER|EXPH5|GeneID:103248407_circ|gene_variant|GeneID:103248407_circ|||n.115218588_115218385delNNNNNNNNNNGGCAATGCAAACAACCCAGATGTTTGCGTTGCACTTGGAGGCTCCCACATAGCACACACTGTGGAATCATCTATTCTGGGGTCAATCATGGCCTTTTCTCTGAAAAAGCTGACCCTTTATTTAGTGTTGGGCTTCTCACAGAGCCATCTCCAGACTCTCATATTTGCCCCAAGATTACATCGAATCTGGCTCAGinsA||||||ERROR_OUT_O…	GT:FT:GQ:PL:PR:SR	1/1:PASS:94:999,97,0:1,2:1,35
NC_023642.1	115222359	MantaDEL:0:71774:71774:132:2:0	TCCTTCGGAAAAAATGAGTTATGTTTCAGAGAAAAGTTATGTAATTTTCATTGGGTCAAATTCTACTCTCAATAGAGTTCTTTGAAGAATGGACATTTGAGATGAAACGTAAAAAAGATTATCCATCATGACCAAGAGGGATTTATCCCAGGGATGCAAGGATGGTTCAACATACATGAATCAATCAATATGTATATATCATATAATCAGAATGAAGGATAAAAACCATATGATCATATCAATTNNNNNNNNNN	TT	999	Ploidy	END=115222612;SVTYPE=DEL;SVLEN=-253;CIGAR=1M1I253D;ANN=T|intragenic_variant|MODIFIER|EXPH5|GeneID:103248407_circ|gene_variant|GeneID:103248407_circ|||n.115222612_115222360delNNNNNNNNNNAATTGATATGATCATATGGTTTTTATCCTTCATTCTGATTATATGATATATACATATTGATTGATTCATGTATGTTGAACCATCCTTGCATCCCTGGGATAAATCCCTCTTGGTCATGATGGATAATCTTTTTTACGTTTCATCTCAAATGTCCATTCTTCAAAGAACTCTATTGAGAGTAGAATTTGACCCAATGAAAATTACATAACTTTTCT…	GT:FT:GQ:PL:PR:SR	1/1:PASS:131:999,134,0:19,17:0,54
NC_023642.1	115222562	MantaDEL:0:71774:71774:140:0:0	TAATCAGAATGAAGGATAAAAACCATATGATCATATCAATTNNNNNNNNNNCTTCGGAAAAAATGAGTTATGTTTCAGAGAAAAGTTATGTAATTTTCAGTGGGTCAAATTCTACTCTCAATAGAGTTCTTTGAAGAATGGACATTTGAGATGAAACGTAAAAAAGATGATCCATCATGACCAAGAGGGATTTATCCCAGGGATGCAAGGATGGTTCAACATACATGAATCAATCAATATGTATATATCATATNNNNNNNNNNTACATGAATCAATCAATATGTATATATCATATA	TC	999	Ploidy	END=115222857;SVTYPE=DEL;SVLEN=-295;CIGAR=1M1I295D;ANN=C|intragenic_variant|MODIFIER|EXPH5|GeneID:103248407_circ|gene_variant|GeneID:103248407_circ|||n.115222857_115222563delTATATGATATATACATATTGATTGATTCATGTANNNNNNNNNNATATGATATATACATATTGATTGATTCATGTATGTTGAACCATCCTTGCATCCCTGGGATAAATCCCTCTTGGTCATGATGGATCATCTTTTTTACGTTTCATCTCAAATGTCCATTCTTCAAAGAACTCTATTGAGAGTAGAATTTGACCCACTGAAAATTACATAACTTTTCTCTGAAAC…	GT:FT:GQ:PL:PR:SR	1/1:PASS:105:999,108,0:0,23:0,44
NC_023642.1	115222994	MantaDEL:0:71774:71774:140:0:1	CCATATATGACAAATCCACAGTAAATGGGGAAAAGCTGAAAGCCCTTCCTCTAAGATCTGGAACATGNNNNNNNNNN	CG	999	PASS	END=115223070;SVTYPE=DEL;SVLEN=-76;CIGAR=1M1I76D;ANN=G|intragenic_variant|MODIFIER|EXPH5|GeneID:103248407_circ|gene_variant|GeneID:103248407_circ|||n.115223070_115222995delNNNNNNNNNNCATGTTCCAGATCTTAGAGGAAGGGCTTTCAGCTTTTCCCCATTTACTGTGGATTTGTCATATATGinsC||||||ERROR_OUT_OF_CHROMOSOME_RANGE	GT:FT:GQ:PL:PR:SR	1/1:PASS:117:999,120,0:0,0:0,40
NC_023642.1	115231496	MantaDEL:0:71770:71770:51:1:0	GTTCAGAAGAACTTTCTATGATNNNNNNNNNNCAAAGATAATTGAAGCTCCTGACCATATTATGATTTTCCAAATAACTGTTTAGTGTAAGTGAGGCATTGATAAAGCATCTGAAGTAGCATCAACTCATTGTTAACACAGCTAAACTTGCAGATTATTAAAANNNNNNNNNN	G	94	MinGQ	END=115231668;SVTYPE=DEL;SVLEN=-172;CIGAR=1M172D;CIPOS=0,21;HOMLEN=21;HOMSEQ=TTCAGAAGAACTTTCTATGAT;ANN=G|intragenic_variant|MODIFIER|EXPH5|GeneID:103248407_circ|gene_variant|GeneID:103248407_circ|||n.115231668_115231497del||||||ERROR_OUT_OF_CHROMOSOME_RANGE	GT:FT:GQ:PL:PR:SR	1/1:MinGQ:6:145,7,0:0,0:0,4
NC_023642.1	115232163	MantaDEL:0:71770:71770:62:0:0	TCCCTCCCCTTACCTCTGTTAACTACTTTTCTAATCCCTGCTGCTATGCGTTTGATTGTTTTAGATTCCACATGTAAGTGGGAACATGCAATATTTGTCTGTGTGCCTAACTTATTTCATTTAATATAATGTCCAGATTCATCNNNNNNNNNNGCCTAACTTATTTCATTTAATATAATGTCCAGATTCATCATTTTTTTTTTGCAAATGATAGAATTTTCTTTTTAAAGNNNNNNNNNNTCCTTTCACCAGCATCTTCCCATTTAC	T	761	PASS	END=115232429;SVTYPE=DEL;SVLEN=-266;CIGAR=1M266D;CIPOS=0,24;HOMLEN=24;HOMSEQ=CCCTCCCCTTACCTCTGTTAACTA;ANN=T|intragenic_variant|MODIFIER|EXPH5|GeneID:103248407_circ|gene_variant|GeneID:103248407_circ|||n.115232429_115232164del||||||ERROR_OUT_OF_CHROMOSOME_RANGE	GT:FT:GQ:PL:PR:SR	0/1:PASS:41:811,0,38:1,31:2,37
NC_023642.1	115446449	MantaDEL:0:71871:71871:39:0:0	AGGTGCTTAACCAGCCTGGTATACCTGGAATAAATTCTACTTGATCATGGTGTATATTTTTATACATTATTGGATNNNNNNNNNNGTGCTTAACCAGCCTGGTATACCTGGAATAAATTCTACTTGATCATGGTGTATATTTTTATACATTATTGGATNNNNNNNNNN	AA	999	PASS	END=115446616;SVTYPE=DEL;SVLEN=-167;CIGAR=1M1I167D;ANN=A|intragenic_variant|MODIFIER|EXPH5|GeneID:103248407_circ|gene_variant|GeneID:103248407_circ|||n.115446616_115446450delNNNNNNNNNNATCCAATAATGTATAAAAATATACACCATGATCAAGTAGAATTTATTCCAGGTATACCAGGCTGGTTAAGCACNNNNNNNNNNATCCAATAATGTATAAAAATATACACCATGATCAAGTAGAATTTATTCCAGGTATACCAGGCTGGTTAAGCACCinsT||||||ERROR_OUT_OF_CHROMOSOME_RANGE	GT:FT:GQ:PL:PR:SR	1/1:PASS:122:999,125,0:0,0:0,49
NC_023642.1	115447463	MantaDEL:0:71871:71871:55:0:0	GNNNNNNNNNNTCTCACTCTGTTTCCTAGGCTGGCGTGCAGTGGAGTGATCATGGCTCACTGTGGTCTTGACCTTCCAGGCTCAAGTGC	GA	999	PASS	END=115447551;SVTYPE=DEL;SVLEN=-88;CIGAR=1M1I88D;ANN=A|intragenic_variant|MODIFIER|EXPH5|GeneID:103248407_circ|gene_variant|GeneID:103248407_circ|||n.115447551_115447464delGCACTTGAGCCTGGAAGGTCAAGACCACAGTGAGCCATGATCACTCCACTGCACGCCAGCCTAGGAAACAGAGTGAGANNNNNNNNNNinsT||||||ERROR_OUT_OF_CHROMOSOME_RANGE	GT:FT:GQ:PL:PR:SR	1/1:PASS:134:999,137,0:0,0:0,52
NC_023642.1	117511276	MantaBND:0:13374:73231:0:0:0:1	T	T[NW_006735290.1:211[	419	PASS	SVTYPE=BND;MATEID=MantaBND:0:13374:73231:0:0:0:0;IMPRECISE;CIPOS=-356,357;BND_DEPTH=127;MATE_BND_DEPTH=98	GT:FT:GQ:PL:PR	0/1:PASS:419:469,0,999:87,36
NC_023642.1	118591349	MantaDEL:0:73785:73785:10:2:0	AGGGATAGCCTCTGNNNNNNNNNNTCCCATAAAGTGTAAGTTTCACAGAGCACTTTGCCCACAATTTCCAATTTCTTTCCCTAGTTATACCCTCAACCCTAAN	A	523	PASS	END=118591451;SVTYPE=DEL;SVLEN=-102;CIGAR=1M102D;CIPOS=0,13;HOMLEN=13;HOMSEQ=GGGATAGCCTCTG;ANN=A|intragenic_variant|MODIFIER|EXPH5|GeneID:103248407_circ|gene_variant|GeneID:103248407_circ|||n.118591451_118591350del||||||ERROR_OUT_OF_CHROMOSOME_RANGE	GT:FT:GQ:PL:PR:SR	0/1:PASS:523:573,0,665:6,0:15,17
NC_023642.1	118591895	MantaDEL:0:73785:73785:34:0:0	GTTCGAGACCAGCCTGGCCAACATNNNNNNNNNNGGTAGGCTAGGTGCAGTGGTTCCCGCCTGTAATCCCGGCACTTTGGGAGGCTGAGGTGGGTGGATCAGGTGAGGTCAGGAA	G	739	PASS	END=118592009;SVTYPE=DEL;SVLEN=-114;CIGAR=1M114D;CIPOS=0,23;HOMLEN=23;HOMSEQ=TTCGAGACCAGCCTGGCCAACAT;ANN=G|intragenic_variant|MODIFIER|EXPH5|GeneID:103248407_circ|gene_variant|GeneID:103248407_circ|||n.118592009_118591896del||||||ERROR_OUT_OF_CHROMOSOME_RANGE	GT:FT:GQ:PL:PR:SR	1/1:PASS:48:792,51,0:0,0:0,22
NC_023642.1	118604345	MantaDEL:0:73785:73785:221:0:0	AAAAACAAAACAAAACAAAACAAATTTGCCAGGCGTAGTGGTGGGTGCCTATAGTCCCAGCTACTTGGGAGGCTGAGGCGGGCAGACCACGAGACCAGAAGATCAAGACCATCCTGNNNNNNNNNNC	A	216	MinGQ	END=118604471;SVTYPE=DEL;SVLEN=-126;CIGAR=1M126D;CIPOS=0,78;HOMLEN=78;HOMSEQ=AAAACAAAACAAAACAAAACAAATTTGCCAGGCGTAGTGGTGGGTGCCTATAGTCCCAGCTACTTGGGAGGCTGAGGC;ANN=A|intragenic_variant|MODIFIER|EXPH5|GeneID:103248407_circ|gene_variant|GeneID:103248407_circ|||n.118604471_118604346del||||||ERROR_OUT_OF_CHROMOSOME_RANGE	GT:FT:GQ:PL:PR:SR	0/1:MinGQ:4:265,1,0:0,0:0,12
NC_023642.1	119238672	MantaDEL:395:0:0:0:0:0	CCTGATTTCAACTGCTTTGGTATACATCCAGGAGTGCAGTTTTGTCATATGGTAATTATATGCTTAATGCTTTGAGAAGCTGTTACACTGTCTTTTATGGCGCAGTTTTGTCATATGGTAATTATATGCTTAATGCTTTGAGAAGCTGTTACACTGTCTTTTATGNNNNNNNNNN	C	49	MinGQ	END=119238846;SVTYPE=DEL;SVLEN=-174;CIGAR=1M174D;CIPOS=0,99;HOMLEN=99;HOMSEQ=CTGATTTCAACTGCTTTGGTATACATCCAGGAGTGCAGTTTTGTCATATGGTAATTATATGCTTAATGCTTTGAGAAGCTGTTACACTGTCTTTTATGG;ANN=C|intragenic_variant|MODIFIER|EXPH5|GeneID:103248407_circ|gene_variant|GeneID:103248407_circ|||n.119238846_119238673del||||||ERROR_OUT_OF_CHROMOSOME_RANGE	GT:FT:GQ:PL:PR:SR	1/1:MinGQ:5:100,6,0:0,0:0,2
NC_023642.1	119249173	MantaDEL:0:74163:74163:147:1:0	ACTCTGGAGGCTAAGTCAGGAAAATCGTTNNNNNNNNNNCAAATATAAAAATTAGCAGGTCGTGATGCTGCACGCCCGTAATCCCAGCTACT	A	999	PASS	END=119249264;SVTYPE=DEL;SVLEN=-91;CIGAR=1M91D;CIPOS=0,2;HOMLEN=2;HOMSEQ=CT;ANN=A|intragenic_variant|MODIFIER|EXPH5|GeneID:103248407_circ|gene_variant|GeneID:103248407_circ|||n.119249264_119249174delAGTAGCTGGGATTACGGGCGTGCAGCATCACGACCTGCTAATTTTTATATTTGNNNNNNNNNNAACGATTTTCCTGACTTAGCCTCCAGAG||||||ERROR_OUT_OF_CHROMOSOME_RANGE	GT:FT:GQ:PL:PR:SR	0/1:PASS:708:999,0,705:2,0:19,31
NC_023642.1	119252595	MantaDEL:0:74163:74163:208:0:0	ANNNNNNNNNNAGAATCAGTGGCCTAAAGGATCCAAATGCATTTTACAGGGCTCACCAATGACCTGCAGTTTGGACCAAACGCTGCACTCAGAAGATTTAGACCCAAGCCAGTTCTGACCACCACCCACCCTGCTGGAAGGGCACCCCAGAACCCAGCAACGTTTGTGCCAGTGCCCCAGTCTGGGCTCCCTTATTCTTTCCCCATTCCCACACAGATATGACCTCTTCTGCCTGCCCTTGGAGTCCTCAGCCTAGTTTCAGAAGGTCCAGAAAAGGAAACAAATAAAAGTAAACAAAGGGGTAGAAATGAGCAAAGGAGANNNNNNNNNNGACCAAAC	AT	457	PASS	END=119252933;SVTYPE=DEL;SVLEN=-338;CIGAR=1M1I338D;ANN=T|intragenic_variant|MODIFIER|EXPH5|GeneID:103248407_circ|gene_variant|GeneID:103248407_circ|||n.119252933_119252596delGTTTGGTCNNNNNNNNNNTCTCCTTTGCTCATTTCTACCCCTTTGTTTACTTTTATTTGTTTCCTTTTCTGGACCTTCTGAAACTAGGCTGAGGACTCCAAGGGCAGGCAGAAGAGGTCATATCTGTGTGGGAATGGGGAAAGAATAAGGGAGCCCAGACTGGGGCACTGGCACAAACGTTGCTGGGTTCTGGGGTGCCCTTCCAGCAGGGTGGGTGGTGGTCAG…	GT:FT:GQ:PL:PR:SR	1/1:PASS:34:510,37,0:7,21:0,18
NC_023642.1	119783450	MantaDEL:0:72691:72691:191:1:0	TNNNNNNNNNNTCCCTATTTTTTCTTATTTGATTAAGTGGCTATTCATTGCAGTTTCCCTCCTTGTTAGAGTTCTTCTGGAATTTCTTCTCCCTTNNNNNNNNNNTCCCTATTTTTTCTTATTTGATTAAGTGGCTATTCATTGCAGTTTCCCTCCTTGTTAGAGTTCTTCTGGAATTTCTTCTCCCTTT	TG	999	PASS	END=119783639;SVTYPE=DEL;SVLEN=-189;CIGAR=1M1I189D;ANN=G|intragenic_variant|MODIFIER|EXPH5|GeneID:103248407_circ|gene_variant|GeneID:103248407_circ|||n.119783639_119783451delAAAGGGAGAAGAAATTCCAGAAGAACTCTAACAAGGAGGGAAACTGCAATGAATAGCCACTTAATCAAATAAGAAAAAATAGGGANNNNNNNNNNAAGGGAGAAGAAATTCCAGAAGAACTCTAACAAGGAGGGAAACTGCAATGAATAGCCACTTAATCAAATAAGAAAAAATAGGGANNNNNNNNNNinsC||||||ERROR_OUT_OF_CHROMOSOME_RA…	GT:FT:GQ:PL:PR:SR	1/1:PASS:148:999,151,0:0,0:2,63
NC_023642.1	121111914	MantaDEL:0:11925:23570:1:0:0	C	<DEL>	938	PASS	END=121112968;SVTYPE=DEL;SVLEN=-1054;IMPRECISE;CIPOS=-374,375;CIEND=-302,302;ANN=<DEL>|intragenic_variant|MODIFIER|EXPH5|GeneID:103248407_circ|gene_variant|GeneID:103248407_circ|||n.121112968_121111915del||||||ERROR_OUT_OF_CHROMOSOME_RANGE	GT:FT:GQ:PL:PR	0/1:PASS:390:988,0,387:25,52
NC_023642.1	121121068	MantaDEL:0:33196:75441:0:0:0	C	<DEL>	105	PASS	END=121125595;SVTYPE=DEL;SVLEN=-4527;IMPRECISE;CIPOS=-230,231;CIEND=-248,248;ANN=<DEL>|intragenic_variant|MODIFIER|EXPH5|GeneID:103248407_circ|gene_variant|GeneID:103248407_circ|||n.121125595_121121069del||||||ERROR_OUT_OF_CHROMOSOME_RANGE	GT:FT:GQ:PL:PR	0/1:PASS:105:155,0,837:40,13
NC_023642.1	123100384	MantaDEL:0:12616:12616:107:0:0	CATATATAGACTTGGGTAAGGAGATCTAATCTATCTGTCTACCTATCTATCTNNNNNNNNNN	C	820	MinGQ	END=123100445;SVTYPE=DEL;SVLEN=-61;CIGAR=1M61D;CIPOS=0,51;HOMLEN=51;HOMSEQ=ATATATAGACTTGGGTAAGGAGATCTAATCTATCTGTCTACCTATCTATCT;ANN=C|intragenic_variant|MODIFIER|EXPH5|GeneID:103248407_circ|gene_variant|GeneID:103248407_circ|||n.123100445_123100385delNNNNNNNNNNAGATAGATAGGTAGACAGATAGATTAGATCTCCTTACCCAAGTCTATATAT||||||ERROR_OUT_OF_CHROMOSOME_RANGE	GT:FT:GQ:PL:PR:SR	1/1:MinGQ:8:872,10,0:0,0:0,34
NC_023642.1	123101454	MantaDEL:0:12616:12616:113:0:0	GCCACCAACTGCTCACCACATACATGCAACATTTTCCTGCTGTTGAGTAGTCATTTGNNNNNNNNNNCCAACTGCTCACCACATACATGCAACATTTTCCTGCTGTTGAGTAGTCATTTGTGCTTGGCTAGTTTTCTGCCTCCTCAGATGTCNNNNNNNNNNAACATCCCTGCATAATTAGGCTGCCA	GTCC	999	PASS	END=123101641;SVTYPE=DEL;SVLEN=-187;CIGAR=1M3I187D;ANN=TCC|intragenic_variant|MODIFIER|EXPH5|GeneID:103248407_circ|gene_variant|GeneID:103248407_circ|||n.123101641_123101455delTGGCAGCCTAATTATGCAGGGATGTTNNNNNNNNNNGACATCTGAGGAGGCAGAAAACTAGCCAAGCACAAATGACTACTCAACAGCAGGAAAATGTTGCATGTATGTGGTGAGCAGTTGGNNNNNNNNNNCAAATGACTACTCAACAGCAGGAAAATGTTGCATGTATGTGGTGAGCAGTTGGTGGinsGGA||||||ERROR_OUT_OF_CHROMOSOME_…	GT:FT:GQ:PL:PR:SR	1/1:PASS:117:999,120,0:0,0:0,51
NC_023642.1	123107155	MantaDEL:0:12616:12616:202:0:0	GCCAGAAAACAGAATTTGGCAGTTCTCTAGGCTAAGGGTTTCCAAATTAAGTGTCCTCTGTATTACCAATGAGGGGACAAAATGGCAGAAAACAGAATTTGGCAGTTCTCTAGGCTAAGGGTTTCCAAATTAAGTGTCCTCTGTNTTGTGTCACTGGCGC	GT	800	PASS	END=123107314;SVTYPE=DEL;SVLEN=-159;CIGAR=1M1I159D;ANN=T|intragenic_variant|MODIFIER|EXPH5|GeneID:103248407_circ|gene_variant|GeneID:103248407_circ|||n.123107314_123107156delGCGCCAGTGACACAANACAGAGGACACTTAATTTGGAAACCCTTAGCCTAGAGAACTGCCAAATTCTGTTTTCTGCCATTTTGTCCCCTCATTGGTAATACAGAGGACACTTAATTTGGAAACCCTTAGCCTAGAGAACTGCCAAATTCTGTTTTCTGGinsA||||||ERROR_OUT_OF_CHROMOSOME_RANGE	GT:FT:GQ:PL:PR:SR	0/1:PASS:800:850,0,999:7,0:31,31
NC_023642.1	124163379	MantaINV:0:73298:73298:29:0:0	G	<INV>	96	PASS	END=124163445;SVTYPE=INV;SVLEN=66;CIPOS=0,3;CIEND=-3,0;HOMLEN=3;HOMSEQ=AGA;INV3;ANN=<INV>|intragenic_variant|MODIFIER|EXPH5|GeneID:103248407_circ|gene_variant|GeneID:103248407_circ|||n.124163445_124163380inv||||||ERROR_OUT_OF_CHROMOSOME_RANGE	GT:FT:GQ:PL:PR:SR	0/1:PASS:96:146,0,999:23,3:34,8
NW_006735283.1	11347	MantaDEL:0:24332:24337:0:0:0	T	<DEL>	999	PASS	END=12380;SVTYPE=DEL;SVLEN=-1033;IMPRECISE;CIPOS=-338,339;CIEND=-361,362;ANN=<DEL>|upstream_gene_variant|MODIFIER|LOC103247026|GeneID:103247026|transcript|XM_008019071.1|protein_coding||c.-1513_-481del|||||271|,<DEL>|intergenic_region|MODIFIER|LOC103247026-CHR_END|GeneID:103247026-CHR_END|intergenic_region|GeneID:103247026-CHR_END|||n.11348_12380del||||||	GT:FT:GQ:PL:PR	0/1:PASS:489:999,0,486:37,103
NW_006735284.1	5958	MantaDEL:0:9322:76929:0:0:0	T	<DEL>	217	PASS	END=7304;SVTYPE=DEL;SVLEN=-1346;IMPRECISE;CIPOS=-432,432;CIEND=-465,465;ANN=<DEL>|intergenic_region|MODIFIER|LOC103247027-CHR_END|GeneID:103247027-CHR_END|intergenic_region|GeneID:103247027-CHR_END|||n.5959_7304del||||||	GT:FT:GQ:PL:PR	0/1:PASS:217:267,0,999:55,23
NW_006735285.1	6305	MantaDEL:0:40951:40951:94:0:0	AGTAGCATAGAAGAGGAGTTTTCACGTGATGTTTGAGTATGTGAGTAGCATAGAAGAGGAGTTTTCACGTGATGTTTGAGTATGTGAGT	AAC	999	PASS	END=6393;SVTYPE=DEL;SVLEN=-88;CIGAR=1M2I88D;ANN=AC|intergenic_region|MODIFIER|||||||||||||	GT:FT:GQ:PL:PR:SR	0/1:PASS:564:999,0,561:15,0:20,39
NW_006735287.1	1	MantaBND:0:275:2182:15:0:0:1	A	[NC_023642.1:2427554[A	999	PASS	SVTYPE=BND;MATEID=MantaBND:0:275:2182:15:0:0:0;CIPOS=0,95;HOMLEN=95;HOMSEQ=GGTTGGCCTGACAAATTATGCTGCAGCATATTGTACTAGCCTGCTGCTGGCCCACAGGCTTCTCAATAGGTTTGGCATGGACAAGATCTATGAAG;BND_DEPTH=62;MATE_BND_DEPTH=84	GT:FT:GQ:PL:PR:SR	1/1:PASS:256:999,259,0:0,87:0,0
NW_006735287.1	5146	MantaBND:0:275:2182:10:0:0:1	C	C]NC_023642.1:2427419]	999	PASS	SVTYPE=BND;MATEID=MantaBND:0:275:2182:10:0:0:0;CIPOS=0,95;HOMLEN=95;HOMSEQ=ATTCCATCTATAGCAATTAACGATAGAATAAAAGGCACAGAAAAGCATTTGGGTGATTCAATACCCTTCCATGATGGGAGAAAAAGCTGTACTCA;BND_DEPTH=97;MATE_BND_DEPTH=107	GT:FT:GQ:PL:PR:SR	1/1:PASS:262:999,265,0:0,89:0,0
NW_006735289.1	1942	MantaBND:0:5047:15942:2:0:0:1	G	G]NC_023642.1:18637477]	80	PASS	SVTYPE=BND;MATEID=MantaBND:0:5047:15942:2:0:0:0;IMPRECISE;CIPOS=-149,149;BND_DEPTH=22;MATE_BND_DEPTH=64;ANN=G]NC_023642.1:18637477]|transcript_ablation|HIGH|EXPH5|GeneID:103248407|transcript|XM_008020759.1|protein_coding||t(NW_006735289.1%3BNC_023642.1)(%3B)(c.*428+14538)|t(NW_006735289.1%3BNC_023642.1)(%3BXM_008020759.1:Leu1_Ter2034)|||||,G]NC_023642.1:18637477]|transcript_ablation|HIGH|ARHGAP1|…	GT:FT:GQ:PL:PR	0/1:PASS:80:130,0,861:42,13
NW_006735290.1	211	MantaBND:0:13374:73231:0:0:0:0	T	]NC_023642.1:117511276]T	419	PASS	SVTYPE=BND;MATEID=MantaBND:0:13374:73231:0:0:0:1;IMPRECISE;CIPOS=-210,211;BND_DEPTH=98;MATE_BND_DEPTH=127	GT:FT:GQ:PL:PR	0/1:PASS:419:469,0,999:87,36
NC_023643.1	928533	MantaBND:0:54195:77944:0:0:0:0	G	]NC_023654.1:89901336]G	825	NoPairSupport	SVTYPE=BND;MATEID=MantaBND:0:54195:77944:0:0:0:1;CIPOS=0,19;HOMLEN=19;HOMSEQ=GCCAATTTTTATATTTTTT;BND_DEPTH=102;MATE_BND_DEPTH=84;ANN=]NC_023654.1:89901336]G|gene_fusion&frameshift_variant|HIGH|ARFGAP1&PARK2|GeneID:103242792&GeneID:103240862|transcript|XM_008011175.1|protein_coding|9/15|t(NC_023643.1%3BNC_023654.1)(%3B)(c.702+994)|t(NC_023643.1%3BNC_023654.1)(XM_008011175.1:Met1_Ser234%3BXM_008007…	GT:FT:GQ:PL:PR:SR	0/1:PASS:825:875,0,999:32,0:37,30
NC_023643.1	1208380	MantaDEL:0:492:78156:0:0:0	C	<DEL>	999	PASS	END=1212042;SVTYPE=DEL;SVLEN=-3662;CIPOS=0,27;CIEND=0,27;HOMLEN=27;HOMSEQ=ACACACACACACACACACACACACACA;ANN=<DEL>|upstream_gene_variant|MODIFIER|BHLHE23|GeneID:103242917|transcript|XM_008011463.1|protein_coding||c.-7777_-4116del|||||7528|,<DEL>|intergenic_region|MODIFIER|LOC103242914-BHLHE23|GeneID:103242914-GeneID:103242917|intergenic_region|GeneID:103242914-GeneID:103242917|||n.1208381_1212042del…	GT:FT:GQ:PL:PR:SR	0/1:PASS:101:999,0,98:10,53:1,5
NC_023643.1	3506966	MantaBND:0:2366:79552:0:0:0:0	T	[NC_023649.1:46742773[T	130	PASS	SVTYPE=BND;MATEID=MantaBND:0:2366:79552:0:0:0:1;CIPOS=0,2;HOMLEN=2;HOMSEQ=CA;BND_DEPTH=71;MATE_BND_DEPTH=49;ANN=[NC_023649.1:46742773[T|transcript_ablation|HIGH|SNTG1|GeneID:103236772|transcript|XM_008000589.1|protein_coding||t(NC_023643.1%3BNC_023649.1)(%3B)(c.-42960302)|t(NC_023643.1%3BNC_023649.1)(%3BXM_008000589.1:Lys361_Ter533)|||||,[NC_023649.1:46742773[T|transcript_ablation|HIGH|SNTG1|Gene…	GT:FT:GQ:PL:PR:SR	0/1:PASS:130:180,0,999:69,13:58,6
NC_023643.1	4492832	MantaBND:0:80022:80052:1:0:0:0	A	[NC_023644.1:41908355[AAAAAAAAAA	191	PASS	SVTYPE=BND;MATEID=MantaBND:0:80022:80052:1:0:0:1;SVINSLEN=9;SVINSSEQ=AAAAAAAAA;BND_DEPTH=115;MATE_BND_DEPTH=81;ANN=[NC_023644.1:41908355[AAAAAAAAAA|transcript_ablation|HIGH|PHACTR3|GeneID:103243344|transcript|XM_008012491.1|protein_coding|1/12|t(NC_023643.1%3BNC_023644.1)(%3B)(c.118+47453)|t(NC_023643.1%3BNC_023644.1)(XM_008012491.1:Met1_Asp40%3B)|||||,[NC_023644.1:41908355[AAAAAAAAAA|transcript_…	GT:FT:GQ:PL:PR:SR	0/1:PASS:191:241,0,999:85,8:77,10
NC_023643.1	8053251	MantaBND:0:789:81985:0:1:0:0	T	TTTTTTTTTT[NC_023648.1:61362576[	104	PASS	SVTYPE=BND;MATEID=MantaBND:0:789:81985:0:1:0:1;SVINSLEN=9;SVINSSEQ=TTTTTTTTT;BND_DEPTH=63;MATE_BND_DEPTH=101;ANN=TTTTTTTTTT[NC_023648.1:61362576[|transcript_ablation|HIGH|CAMK2D|GeneID:103236144|transcript|XM_007999617.1|protein_coding||t(NC_023643.1%3BNC_023648.1)(%3B)(c.*53189481)|t(NC_023643.1%3BNC_023648.1)(%3BXM_007999617.1:Met1_Leu92)|||||,TTTTTTTTTT[NC_023648.1:61362576[|transcript_ablatio…	GT:FT:GQ:PL:PR:SR	0/1:PASS:104:154,0,999:29,7:27,5
NC_023643.1	9194329	MantaDEL:0:99462:99462:1:0:0	TTTTTTTTTTTTTTTTTTTAGGATCTTGCTCTTTTTTTTTTTTTTTAGTACATTTGCGCCATCACAGTTCACGGCTTCTCAAAGTGCTGAGATTACAAGGGTGAGCCACCGCGCCCAGA	T	174	PASS	END=9194447;SVTYPE=DEL;SVLEN=-118;CIGAR=1M118D;CIPOS=0,17;HOMLEN=17;HOMSEQ=TTTTTTTTTTTTTTTTT;ANN=T|intergenic_region|MODIFIER|LOC103243946-DOK5|GeneID:103243946-GeneID:103243947|intergenic_region|GeneID:103243946-GeneID:103243947|||n.9194330_9194447del||||||	GT:FT:GQ:PL:PR:SR	0/1:PASS:33:224,0,30:0,0:0,13
NC_023643.1	10327779	MantaDEL:0:32201:80777:7:1:0	C	<DEL>	999	PASS	END=10329584;SVTYPE=DEL;SVLEN=-1805;SVINSLEN=45;SVINSSEQ=TGGACTCAAGCAGTCCTCCCACCTCAGCCCCCCAACTAGTTGGGA;ANN=<DEL>|intergenic_region|MODIFIER|LOC103244060-LOC103244069|GeneID:103244060-GeneID:103244069|intergenic_region|GeneID:103244060-GeneID:103244069|||n.10327780_10329584del||||||	GT:FT:GQ:PL:PR:SR	1/1:PASS:197:999,200,0:0,45:0,47
NC_023643.1	11529356	MantaDEL:0:123:82584:5:0:0	C	<DEL>	999	PASS	END=11530830;SVTYPE=DEL;SVLEN=-1474;SVINSLEN=51;SVINSSEQ=GTGTTAGCCAGGATGGTCTCAATCTCTTGATCTCGTGATCCGCCTGCCTCG;ANN=<DEL>|intragenic_variant|MODIFIER|LOC103244167|GeneID:103244167|gene_variant|GeneID:103244167|||n.11529357_11530830del||||||	GT:FT:GQ:PL:PR:SR	1/1:PASS:168:999,171,0:0,52:0,26
NC_023643.1	11795738	MantaDUP:TANDEM:0:82776:82777:0:0:0	C	<DUP:TANDEM>	715	PASS	END=11798922;SVTYPE=DUP;SVLEN=3184;IMPRECISE;CIPOS=-407,408;CIEND=-460,460;ANN=<DUP:TANDEM>|intergenic_region|MODIFIER|LOC103244167-ZFP64|GeneID:103244167-GeneID:103244178|intergenic_region|GeneID:103244167-GeneID:103244178|||n.11795739_11798922dup||||||	GT:FT:GQ:PL:PR	0/1:PASS:251:765,0,248:17,40
NC_023643.1	12099277	MantaBND:0:8467:83156:1:3:0:1	C	C]NW_006736803.1:876]	999	PASS	SVTYPE=BND;MATEID=MantaBND:0:8467:83156:1:3:0:0;CIPOS=0,23;HOMLEN=23;HOMSEQ=AAAAAAAAAAAAAAAAAAAAAAG;EVENT=MantaBND:0:8467:83156:1:3:0:0;JUNCTION_QUAL=999;BND_DEPTH=161;MATE_BND_DEPTH=94	GT:FT:GQ:PL:PR:SR	1/1:PASS:197:999,200,0:3,56:4,2
NC_023643.1	12099279	MantaBND:0:8467:83156:4:3:0:0	A	[NW_006736803.1:892[A	999	PASS	SVTYPE=BND;MATEID=MantaBND:0:8467:83156:4:3:0:1;CIPOS=0,21;HOMLEN=21;HOMSEQ=AAAAAAAAAAAAAAAAAAAAG;EVENT=MantaBND:0:8467:83156:1:3:0:0;JUNCTION_QUAL=999;BND_DEPTH=161;MATE_BND_DEPTH=94	GT:FT:GQ:PL:PR:SR	1/1:PASS:197:999,200,0:1,60:1,19
NC_023643.1	13137323	MantaBND:0:6666:83844:1:0:0:1	C	]NW_006736231.1:860]CCAGACAGTCTTGCTCTGTTGCCCAGGCTGGAGTGCAGTGGTGCGATCTTGGCTCAC	999	PASS	SVTYPE=BND;MATEID=MantaBND:0:6666:83844:1:0:0:0;SVINSLEN=56;SVINSSEQ=CCAGACAGTCTTGCTCTGTTGCCCAGGCTGGAGTGCAGTGGTGCGATCTTGGCTCA;BND_DEPTH=51;MATE_BND_DEPTH=63	GT:FT:GQ:PL:PR:SR	1/1:PASS:213:999,216,0:0,64:0,23
NC_023643.1	13137358	MantaBND:0:6666:83844:0:0:0:1	G	G[NW_006736231.1:156[	372	PASS	SVTYPE=BND;MATEID=MantaBND:0:6666:83844:0:0:0:0;IMPRECISE;CIPOS=-342,342;BND_DEPTH=68;MATE_BND_DEPTH=93	GT:FT:GQ:PL:PR	0/1:PASS:372:422,0,606:31,26
NC_023643.1	13142723	MantaDEL:0:83848:83851:0:0:0	T	<DEL>	947	PASS	END=13144489;SVTYPE=DEL;SVLEN=-1766;CIPOS=0,4;CIEND=0,4;HOMLEN=4;HOMSEQ=TTTT;ANN=<DEL>|intron_variant|MODIFIER|BCAS4|GeneID:103244330|transcript|XM_008014130.1|protein_coding|2/4|c.253-6097_253-4332del||||||,<DEL>|intron_variant|MODIFIER|BCAS4|GeneID:103244330|transcript|XM_008014138.1|protein_coding|2/3|c.253-6097_253-4332del||||||	GT:FT:GQ:PL:PR:SR	1/1:PASS:120:999,123,0:0,43:1,3
NC_023643.1	13889816	MantaBND:0:5045:24043:3:0:0:1	A	AAAAAAAAAAAAAAAAAAAAAAA]NC_023649.1:8404167]	617	PASS	SVTYPE=BND;MATEID=MantaBND:0:5045:24043:3:0:0:0;SVINSLEN=22;SVINSSEQ=AAAAAAAAAAAAAAAAAAAAAA;BND_DEPTH=78;MATE_BND_DEPTH=49;ANN=AAAAAAAAAAAAAAAAAAAAAAA]NC_023649.1:8404167]|gene_fusion&frameshift_variant|HIGH|C8H8orf74&UBE2V1|GeneID:103215340&GeneID:103244472|transcript|XM_008014312.1|protein_coding|4/4|t(NC_023643.1%3BNC_023649.1)(%3B)(c.*1402)|t(NC_023643.1%3BNC_023649.1)(XM_008014312.1:Met1%3BX…	GT:FT:GQ:PL:PR:SR	0/1:PASS:617:667,0,999:55,34:29,10
NC_023643.1	14863765	MantaDUP:TANDEM:0:85482:85537:2:0:0	N	<DUP:TANDEM>	999	PASS	END=14866676;SVTYPE=DUP;SVLEN=2911;CIPOS=0,37;CIEND=0,37;HOMLEN=37;HOMSEQ=AAGCAGTTCTCCTGTCTCAGCCTCTTAAGTAGCTGGG;ANN=<DUP:TANDEM>|intron_variant|MODIFIER|STAU1|GeneID:103244584|transcript|XM_008014535.1|protein_coding|6/13|c.610-4007_610-1097dup||||||,<DUP:TANDEM>|intron_variant|MODIFIER|STAU1|GeneID:103244584|transcript|XM_008014542.1|protein_coding|6/13|c.610-4025_610-1115dup||||||,<DUP:TANDEM>|…	GT:FT:GQ:PL:PR:SR	1/1:PASS:153:999,156,0:0,48:0,29
NC_023643.1	15951714	MantaBND:0:1122:86244:0:4:0:1	A	AA]NC_023653.1:56473537]	260	PASS	SVTYPE=BND;MATEID=MantaBND:0:1122:86244:0:4:0:0;SVINSLEN=1;SVINSSEQ=A;BND_DEPTH=51;MATE_BND_DEPTH=13;ANN=AA]NC_023653.1:56473537]|feature_fusion|LOW|||intergenic_region|GeneID:103244657-GeneID:103244677|||t(NC_023643.1%3BNC_023653.1)(%3B)(n.15951714)||||||	GT:FT:GQ:PL:PR:SR	0/1:PASS:260:310,0,999:45,6:22,10
NC_023643.1	22844208	MantaDEL:0:73008:88979:1:0:0	T	<DEL>	192	PASS	END=22850054;SVTYPE=DEL;SVLEN=-5846;CIPOS=0,25;CIEND=0,25;HOMLEN=25;HOMSEQ=TTTTTTTTTTTTTTTTTTTTTTTTT;ANN=<DEL>|intergenic_region|MODIFIER|LOC103246003-LOC103246022|GeneID:103246003-GeneID:103246022|intergenic_region|GeneID:103246003-GeneID:103246022|||n.22844209_22850054del||||||	GT:FT:GQ:PL:PR:SR	0/1:PASS:192:242,0,571:28,15:0,3
NC_023643.1	23896736	MantaBND:0:3190:89647:0:2:0:0	G	G[NC_023649.1:51487958[	334	MaxDepth	SVTYPE=BND;MATEID=MantaBND:0:3190:89647:0:2:0:1;CIPOS=0,1;HOMLEN=1;HOMSEQ=G;BND_DEPTH=265;MATE_BND_DEPTH=52	GT:FT:GQ:PL:PR:SR	0/1:PASS:334:384,0,999:46,7:16,16
NC_023643.1	29304031	MantaDEL:0:8422:92995:2:0:0	C	<DEL>	999	PASS	END=29308779;SVTYPE=DEL;SVLEN=-4748;CIPOS=0,15;CIEND=0,15;HOMLEN=15;HOMSEQ=TTTTTTTTTTTTTTT;ANN=<DEL>|intron_variant|MODIFIER|PLCB1|GeneID:103246657|transcript|XM_008018384.1|protein_coding|31/31|c.3423+29016_3423+33763del||||||,<DEL>|intron_variant|MODIFIER|PLCB1|GeneID:103246657|transcript|XM_008018395.1|protein_coding|32/32|c.*19+17861_*19+22608del||||||	GT:FT:GQ:PL:PR:SR	1/1:PASS:258:999,261,0:0,91:2,17
NC_023643.1	30067534	MantaINS:0:93507:93507:9:0:0	A	AGCTCCACTGTGCCCTGTCCATTTTTTTTTTATACTGTAAGTATAAAAAAAAAATGGACAGGGCACAGTGGAGCTAGCTCATCTTT	50	PASS	END=30067534;SVTYPE=INS;SVLEN=85;CIGAR=1M85I;CIPOS=0,35;HOMLEN=35;HOMSEQ=GCTCCACTGTGCCCTGTCCATTTTTTTTTTATACT;ANN=AGCTCCACTGTGCCCTGTCCATTTTTTTTTTATACTGTAAGTATAAAAAAAAAATGGACAGGGCACAGTGGAGCTAGCTCATCTTT|intergenic_region|MODIFIER|PLCB1-LOC103246678|GeneID:103246657-GeneID:103246678|intergenic_region|GeneID:103246657-GeneID:103246678|||n.30067534_30067535insGCTCCACTGTGCCCTGTCCATTTTTTTTTTATACTGTAAGTAT…	GT:FT:GQ:PL:PR:SR	0/1:PASS:50:100,0,433:0,0:23,4
NC_023643.1	30182149	MantaDEL:0:270077:270077:44:0:0	AAAAAAAAGGAATTAATGGGAAACCTGAATGCTCATTAAGAGACAAATGGGTAAGGAAAATGTATAGATATATAC	A	51	PASS	END=30182223;SVTYPE=DEL;SVLEN=-74;CIGAR=1M74D;CIPOS=0,7;HOMLEN=7;HOMSEQ=AAAAAAA;ANN=A|upstream_gene_variant|MODIFIER|HAO1|GeneID:103246682|transcript|XM_008018449.1|protein_coding||c.-1570_-1497delAAAAAAAGGAATTAATGGGAAACCTGAATGCTCATTAAGAGACAAATGGGTAAGGAAAATGTATAGATATATAC|||||881|,A|upstream_gene_variant|MODIFIER|HAO1|GeneID:103246682|transcript|XM_008018458.1|protein_coding||c.-1570_-1497delAAAAA…	GT:FT:GQ:PL:PR:SR	0/1:PASS:51:101,0,85:3,0:4,5
NC_023643.1	34838687	MantaBND:0:7001:37663:0:0:0:0	T	T[NC_023650.1:8180074[	212	PASS	SVTYPE=BND;MATEID=MantaBND:0:7001:37663:0:0:0:1;IMPRECISE;CIPOS=-360,360;BND_DEPTH=120;MATE_BND_DEPTH=124;ANN=T[NC_023650.1:8180074[|transcript_ablation|HIGH|ATRNL1|GeneID:103216562|transcript|XM_007964178.1|protein_coding||t(NC_023643.1%3BNC_023650.1)(%3B)(c.*26079895)|t(NC_023643.1%3BNC_023650.1)(%3BXM_007964178.1:Thr1012_Met1379)|||||,T[NC_023650.1:8180074[|transcript_ablation|HIGH|ATRNL1|Gene…	GT:FT:GQ:PL:PR	0/1:PASS:212:262,0,999:60,24
NC_023643.1	36559995	MantaDEL:0:5010:96867:1:0:0	T	<DEL>	357	PASS	END=36564173;SVTYPE=DEL;SVLEN=-4178;SVINSLEN=1;SVINSSEQ=G;ANN=<DEL>|intergenic_region|MODIFIER|TM9SF4-LOC103248163|GeneID:103248161-GeneID:103248163|intergenic_region|GeneID:103248161-GeneID:103248163|||n.36559996_36564173del||||||	GT:FT:GQ:PL:PR:SR	0/1:PASS:357:407,0,560:25,5:0,24
NC_023643.1	37185885	MantaBND:0:97527:97541:0:3:0:1	A	]NC_023649.1:61641869]GCA	215	PASS	SVTYPE=BND;MATEID=MantaBND:0:97527:97541:0:3:0:0;CIPOS=0,2;HOMLEN=2;HOMSEQ=AC;SVINSLEN=2;SVINSSEQ=GC;BND_DEPTH=114;MATE_BND_DEPTH=75;ANN=]NC_023649.1:61641869]GCA|transcript_ablation|HIGH|PDE7A|GeneID:103236892|transcript|XM_008000758.1|protein_coding||t(NC_023643.1%3BNC_023649.1)(%3B)(c.*24401905)|t(NC_023643.1%3BNC_023649.1)(%3BXM_008000758.1:Ser95_Ter483)|||||,]NC_023649.1:61641869]GCA|transcr…	GT:FT:GQ:PL:PR:SR	0/1:PASS:115:265,0,112:0,3:13,9
NC_023643.1	37204721	MantaDEL:0:50639:89703:0:0:0	N	<DEL>	914	PASS	END=37208071;SVTYPE=DEL;SVLEN=-3350;IMPRECISE;CIPOS=-323,323;CIEND=-341,342;ANN=<DEL>|exon_loss_variant&splice_region_variant|HIGH|MAPRE1|GeneID:103248376|transcript|XM_008020719.1|protein_coding|2/7|c.-3-932_122-949del||||||,<DEL>|splice_acceptor_variant&splice_donor_variant&5_prime_UTR_truncation&exon_loss_variant&splice_region_variant&intron_variant|HIGH|MAPRE1|GeneID:103248376|transcript|XM_0…	GT:FT:GQ:PL:PR	1/1:PASS:96:967,99,0:1,41
NC_023643.1	41465593	MantaDEL:0:3046:100373:1:0:0	T	<DEL>	41	PASS	END=41469609;SVTYPE=DEL;SVLEN=-4016;IMPRECISE;CIPOS=-361,361;CIEND=-328,328;ANN=<DEL>|intergenic_region|MODIFIER|LOC103214373-LOC103214386|GeneID:103214373-GeneID:103214386|intergenic_region|GeneID:103214373-GeneID:103214386|||n.41465594_41469609del||||||	GT:FT:GQ:PL:PR	0/1:PASS:41:91,0,999:62,14
NC_023643.1	41471496	MantaDEL:0:22031:100390:0:0:0	CTAGACTTCTTTTTTTTGTTTTTTGTTTTTTTTTTTTTTTTTTTTGTAGACAGAGTCTTGCTCTGTGCCCCAGGCTGGAGTGCAGTGGCGCGATCTCGGCTCACTGCAAGCTCCGCGCCCCCGGTTCACGCCATTCTCCTGCCTCAGCCTCCCGAGTAGCTGGGACTACAGGCGCCCGCCACCTCGCCTGGCTAATTTTCTTGTATTTTTAG	C	999	PASS	END=41471707;SVTYPE=DEL;SVLEN=-211;CIGAR=1M211D;CIPOS=0,9;HOMLEN=9;HOMSEQ=TAGACTTCT;ANN=C|intergenic_region|MODIFIER|LOC103214373-LOC103214386|GeneID:103214373-GeneID:103214386|intergenic_region|GeneID:103214373-GeneID:103214386|||n.41471497_41471707del||||||	GT:FT:GQ:PL:PR:SR	1/1:PASS:83:999,86,0:0,6:0,32
NC_023643.1	43377390	MantaBND:0:1469:100408:1:1:0:1	T	[NC_023647.1:8064625[CT	777	PASS	SVTYPE=BND;MATEID=MantaBND:0:1469:100408:1:1:0:0;CIPOS=0,1;HOMLEN=1;HOMSEQ=T;SVINSLEN=1;SVINSSEQ=C;EVENT=MantaBND:0:1469:100408:0:8:0:0;JUNCTION_QUAL=625;BND_DEPTH=84;MATE_BND_DEPTH=59;ANN=[NC_023647.1:8064625[CT|transcript_ablation|HIGH|MACROD2|GeneID:103214535|transcript|XM_007960536.1|protein_coding|3/18|t(NC_023643.1%3BNC_023647.1)(%3B)(c.272-41180)|t(NC_023643.1%3BNC_023647.1)(XM_007960536.1…	GT:FT:GQ:PL:PR:SR	0/1:PASS:777:827,0,999:21,12:1,16
NC_023643.1	43377416	MantaBND:0:1469:100408:0:8:0:1	T	TTT]NC_023647.1:8064628]	777	PASS	SVTYPE=BND;MATEID=MantaBND:0:1469:100408:0:8:0:0;SVINSLEN=2;SVINSSEQ=TT;EVENT=MantaBND:0:1469:100408:0:8:0:0;JUNCTION_QUAL=103;BND_DEPTH=84;MATE_BND_DEPTH=64;ANN=TTT]NC_023647.1:8064628]|transcript_ablation|HIGH|MACROD2|GeneID:103214535|transcript|XM_007960536.1|protein_coding|3/18|t(NC_023643.1%3BNC_023647.1)(%3B)(c.272-41154)|t(NC_023643.1%3BNC_023647.1)(XM_007960536.1:Met1_Ala91%3B)|||||,TTT]N…	GT:FT:GQ:PL:PR:SR	0/1:PASS:777:827,0,999:31,9:9,3
NC_023643.1	43498886	MantaDUP:TANDEM:0:97721:97721:9:0:0	T	<DUP:TANDEM>	75	PASS	END=43499024;SVTYPE=DUP;SVLEN=138;ANN=<DUP:TANDEM>|intron_variant|MODIFIER|MACROD2|GeneID:103214535|transcript|XM_007960536.1|protein_coding|4/18|c.301+80288_301+80425dup||||||,<DUP:TANDEM>|intron_variant|MODIFIER|MACROD2|GeneID:103214535|transcript|XM_007960541.1|protein_coding|4/18|c.301+80288_301+80425dup||||||,<DUP:TANDEM>|intron_variant|MODIFIER|MACROD2|GeneID:103214535|transcript|XM_0079605…	GT:FT:GQ:PL:PR:SR	0/1:PASS:75:125,0,999:31,4:35,8
NC_023643.1	43615153	MantaDEL:0:202103:202103:63:2:0	CTTTTTTTTTTTTTTTTTAATTTATTTATTATTATTATACTTTAAGTTGTAGGGTACATGTGCATTTTTAAATATTTTATTCTTTCTTAGTGATAAAATGAAGTGCAGTGAGAATTCT	CA	39	MinGQ	END=43615270;SVTYPE=DEL;SVLEN=-117;CIGAR=1M1I117D;ANN=A|intron_variant|MODIFIER|MACROD2|GeneID:103214535|transcript|XM_007960536.1|protein_coding|5/18|c.418+6022_418+6138delTTTTTTTTTTTTTTTTTAATTTATTTATTATTATTATACTTTAAGTTGTAGGGTACATGTGCATTTTTAAATATTTTATTCTTTCTTAGTGATAAAATGAAGTGCAGTGAGAATTCTinsA||||||,A|intron_variant|MODIFIER|MACROD2|GeneID:103214535|transcript|XM_007960541.1|protein_coding|5/18|c…	GT:FT:GQ:PL:PR:SR	0/1:MinGQ:11:89,0,7:0,0:2,3
NC_023643.1	43654734	MantaINV:482:0:0:89:0:0	C	<INV>	19	MinQUAL	END=43654827;SVTYPE=INV;SVLEN=93;CIPOS=0,11;CIEND=-11,0;HOMLEN=11;HOMSEQ=TTCTATTATTC;INV5;ANN=<INV>|intron_variant|MODIFIER|MACROD2|GeneID:103214535|transcript|XM_007960536.1|protein_coding|5/18|c.418+45603_418+45695inv||||||,<INV>|intron_variant|MODIFIER|MACROD2|GeneID:103214535|transcript|XM_007960541.1|protein_coding|5/18|c.418+45603_418+45695inv||||||,<INV>|intron_variant|MODIFIER|MACROD2|Gen…	GT:FT:GQ:PL:PR:SR	0/1:PASS:19:69,0,999:39,6:35,4
NC_023643.1	43660191	MantaINV:485:1:1:12:0:0	G	<INV>	171	PASS	END=43660307;SVTYPE=INV;SVLEN=116;CIPOS=0,6;CIEND=-6,0;HOMLEN=6;HOMSEQ=GACTGC;INV5;ANN=<INV>|intron_variant|MODIFIER|MACROD2|GeneID:103214535|transcript|XM_007960536.1|protein_coding|5/18|c.418+51060_418+51175inv||||||,<INV>|intron_variant|MODIFIER|MACROD2|GeneID:103214535|transcript|XM_007960541.1|protein_coding|5/18|c.418+51060_418+51175inv||||||,<INV>|intron_variant|MODIFIER|MACROD2|GeneID:103…	GT:FT:GQ:PL:PR:SR	0/1:PASS:171:221,0,999:33,5:35,5
NC_023643.1	43684391	MantaDEL:487:0:0:29:0:0	TTTCAAGTTCCATCTTAGATGCCTCCTCCTCATTGGGACCCTTCCTGATTCTCCCAGCTGTCCTCAATACCATTTTGTCTTTGCCTC	TACACTTACTTACTGAGTAAATTCCCAATCAACAGTTGCTGAGGATTGGCT	80	PASS	END=43684477;SVTYPE=DEL;SVLEN=-86;CIGAR=1M50I86D;ANN=ACACTTACTTACTGAGTAAATTCCCAATCAACAGTTGCTGAGGATTGGCT|intron_variant|MODIFIER|MACROD2|GeneID:103214535|transcript|XM_007960536.1|protein_coding|5/18|c.418+75260_418+75345delTTCAAGTTCCATCTTAGATGCCTCCTCCTCATTGGGACCCTTCCTGATTCTCCCAGCTGTCCTCAATACCATTTTGTCTTTGCCTCinsACACTTACTTACTGAGTAAATTCCCAATCAACAGTTGCTGAGGATTGGCT||||||,ACACTTACTTACTGAGTAAATTCCCAATCA…	GT:FT:GQ:PL:PR:SR	0/1:PASS:80:130,0,999:9,0:29,5
NC_023643.1	43746706	MantaINV:0:173835:173835:8:0:0	T	<INV>	50	PASS	END=43746773;SVTYPE=INV;SVLEN=67;CIPOS=0,6;CIEND=-6,0;HOMLEN=6;HOMSEQ=TCTCTT;INV3;ANN=<INV>|intron_variant|MODIFIER|MACROD2|GeneID:103214535|transcript|XM_007960536.1|protein_coding|5/18|c.418+137575_418+137641inv||||||,<INV>|intron_variant|MODIFIER|MACROD2|GeneID:103214535|transcript|XM_007960541.1|protein_coding|5/18|c.418+137575_418+137641inv||||||,<INV>|intron_variant|MODIFIER|MACROD2|GeneID:…	GT:FT:GQ:PL:PR:SR	0/1:PASS:50:100,0,999:36,8:34,3
NC_023643.1	43770117	MantaINV:0:100591:100591:5:0:0	G	<INV>	26	PASS	END=43770270;SVTYPE=INV;SVLEN=153;CIPOS=0,12;CIEND=-12,0;HOMLEN=12;HOMSEQ=GAATTTCTTGGT;INV5;ANN=<INV>|intron_variant|MODIFIER|MACROD2|GeneID:103214535|transcript|XM_007960536.1|protein_coding|5/18|c.418+160986_418+161138inv||||||,<INV>|intron_variant|MODIFIER|MACROD2|GeneID:103214535|transcript|XM_007960541.1|protein_coding|5/18|c.418+160986_418+161138inv||||||,<INV>|intron_variant|MODIFIER|MACRO…	GT:FT:GQ:PL:PR:SR	0/1:PASS:26:76,0,999:48,3:57,5
NC_023643.1	43797560	MantaINV:0:222433:222433:111:0:0	A	<INV>	16	MinQUAL	END=43797658;SVTYPE=INV;SVLEN=98;CIPOS=0,3;CIEND=-3,0;HOMLEN=3;HOMSEQ=AGA;INV3;ANN=<INV>|intron_variant|MODIFIER|MACROD2|GeneID:103214535|transcript|XM_007960536.1|protein_coding|5/18|c.418+188429_418+188526inv||||||,<INV>|intron_variant|MODIFIER|MACROD2|GeneID:103214535|transcript|XM_007960541.1|protein_coding|5/18|c.418+188429_418+188526inv||||||,<INV>|intron_variant|MODIFIER|MACROD2|GeneID:103…	GT:FT:GQ:PL:PR:SR	0/1:PASS:16:66,0,999:46,9:50,3
NC_023643.1	45855425	MantaBND:0:46884:101027:8:0:0:1	C	[NC_023645.1:28186552[C	999	PASS	SVTYPE=BND;MATEID=MantaBND:0:46884:101027:8:0:0:0;CIPOS=0,7;HOMLEN=7;HOMSEQ=CTTTTAT;BND_DEPTH=156;MATE_BND_DEPTH=55;ANN=[NC_023645.1:28186552[C|feature_fusion|LOW|||intergenic_region|GeneID:103214634-GeneID:103214642|||t(NC_023643.1%3BNC_023645.1)(%3B)(n.45855425)||||||	GT:FT:GQ:PL:PR:SR	0/1:PASS:999:999,0,999:53,68:41,63
NC_023643.1	45874670	MantaDEL:0:46884:101056:0:1:0	T	<DEL>	942	PASS	END=45885336;SVTYPE=DEL;SVLEN=-10666;SVINSLEN=1;SVINSSEQ=T;ANN=<DEL>|intergenic_region|MODIFIER|LOC103214634-LOC103214642|GeneID:103214634-GeneID:103214642|intergenic_region|GeneID:103214634-GeneID:103214642|||n.45874671_45885336del||||||	GT:FT:GQ:PL:PR:SR	1/1:PASS:105:995,108,0:0,38:0,9
NC_023643.1	47042827	MantaINV:0:101887:101887:78:0:0	A	<INV>	231	PASS	END=47042899;SVTYPE=INV;SVLEN=72;CIPOS=0,15;CIEND=-15,0;HOMLEN=15;HOMSEQ=AAGAAAATGTGGAGA;INV3;ANN=<INV>|intron_variant|MODIFIER|MGME1|GeneID:103214784|transcript|XM_007960878.1|protein_coding|4/5|c.780-4906_780-4835inv||||||,<INV>|intron_variant|MODIFIER|MGME1|GeneID:103214784|transcript|XM_007960881.1|protein_coding|3/4|c.735-4906_735-4835inv||||||	GT:FT:GQ:PL:PR:SR	0/1:PASS:231:281,0,999:62,10:99,19
NC_023643.1	47637352	MantaDEL:0:13881:14864:1:0:0	T	<DEL>	999	PASS	END=47642063;SVTYPE=DEL;SVLEN=-4711;CIPOS=0,1;CIEND=0,1;HOMLEN=1;HOMSEQ=T;SVINSLEN=4;SVINSSEQ=GAGA;ANN=<DEL>|upstream_gene_variant|MODIFIER|DTD1|GeneID:103214988|transcript|XM_007961191.1|protein_coding||c.-8329_-3619del|||||8173|,<DEL>|intergenic_region|MODIFIER|SEC23B-DTD1|GeneID:103214961-GeneID:103214988|intergenic_region|GeneID:103214961-GeneID:103214988|||n.47637353_47642063del||||||	GT:FT:GQ:PL:PR:SR	1/1:PASS:189:999,192,0:0,66:0,15
NC_023643.1	49535558	MantaBND:0:2956:103588:2:0:0:1	C	[NC_023651.1:113061243[C	432	PASS	SVTYPE=BND;MATEID=MantaBND:0:2956:103588:2:0:0:0;CIPOS=0,43;HOMLEN=43;HOMSEQ=TGACAAAAACAAGCAATGGGGAAAGGATTCCCTATTTAATAAA;BND_DEPTH=109;MATE_BND_DEPTH=90;ANN=[NC_023651.1:113061243[C|transcript_ablation|HIGH|RALGAPA2|GeneID:103215167|transcript|XM_007961465.1|protein_coding|24/38|t(NC_023643.1%3BNC_023651.1)(%3B)(c.3285+2746)|t(NC_023643.1%3BNC_023651.1)(XM_007961465.1:Met1_Thr1095%3B)|||||	GT:FT:GQ:PL:PR:SR	0/1:PASS:432:482,0,999:69,19:44,13
NC_023643.1	49991936	MantaDEL:0:8645:103849:0:0:0	T	<DEL>	999	PASS	END=49993433;SVTYPE=DEL;SVLEN=-1497;CIPOS=0,4;CIEND=0,4;HOMLEN=4;HOMSEQ=TTTT;SVINSLEN=1;SVINSSEQ=C;ANN=<DEL>|intergenic_region|MODIFIER|LOC103215182-LOC103215200|GeneID:103215182-GeneID:103215200|intergenic_region|GeneID:103215182-GeneID:103215200|||n.49991937_49993433del||||||	GT:FT:GQ:PL:PR:SR	0/1:PASS:40:999,0,37:1,53:8,18
NC_023643.1	50209707	MantaDEL:0:12044:103977:5:0:0	T	<DEL>	476	PASS	END=50213212;SVTYPE=DEL;SVLEN=-3505;IMPRECISE;CIPOS=-351,352;CIEND=-424,424;ANN=<DEL>|exon_loss_variant|HIGH|KIZ|GeneID:103215220|transcript|XM_007961517.1|protein_coding|9/14|c.1025-206_1195+1881del||||||,<DEL>|exon_loss_variant|HIGH|KIZ|GeneID:103215220|transcript|XM_007961517.1|protein_coding|10/14|c.1025-206_1195+1881del||||||,<DEL>|exon_loss_variant|HIGH|KIZ|GeneID:103215220|transcript|XM_00…	GT:FT:GQ:PL:PR	0/1:PASS:73:526,0,70:7,28
NC_023643.1	50642099	MantaDEL:0:417:104182:7:0:0	C	<DEL>	999	Ploidy	END=50644817;SVTYPE=DEL;SVLEN=-2718;CIPOS=0,32;CIEND=0,32;HOMLEN=32;HOMSEQ=TCCCTAAGAGGAATAATTTTCCTCTTGTGGGA;ANN=<DEL>|intergenic_region|MODIFIER|LOC103215305-PAX1|GeneID:103215305-GeneID:103215327|intergenic_region|GeneID:103215305-GeneID:103215327|||n.50642100_50644817del||||||	GT:FT:GQ:PL:PR:SR	0/1:PASS:999:999,0,999:50,16:44,37
NC_023643.1	50642131	MantaDEL:0:417:104182:3:0:0	A	<DEL>	999	Ploidy	END=50643543;SVTYPE=DEL;SVLEN=-1412;SVINSLEN=12;SVINSSEQ=TGCTCTGCTTAA;ANN=<DEL>|intergenic_region|MODIFIER|LOC103215305-PAX1|GeneID:103215305-GeneID:103215327|intergenic_region|GeneID:103215305-GeneID:103215327|||n.50642132_50643543del||||||	GT:FT:GQ:PL:PR:SR	1/1:PASS:135:999,138,0:0,43:0,12
NC_023643.1	53539256	MantaDEL:0:41825:106069:3:0:0	A	<DEL>	668	PASS	END=53542353;SVTYPE=DEL;SVLEN=-3097;IMPRECISE;CIPOS=-368,368;CIEND=-300,301;ANN=<DEL>|intron_variant|MODIFIER|SYNDIG1|GeneID:103215569|transcript|XM_007962083.1|protein_coding|1/3|c.-79+6260_-79+9356del||||||,<DEL>|intron_variant|MODIFIER|SYNDIG1|GeneID:103215569|transcript|XM_007962104.1|protein_coding|1/3|c.-79+6088_-79+9184del||||||,<DEL>|intron_variant|MODIFIER|SYNDIG1|GeneID:103215569|transc…	GT:FT:GQ:PL:PR	1/1:PASS:89:721,93,0:0,31
NC_023643.1	53688736	MantaDEL:0:106278:106291:0:0:0	A	<DEL>	999	MaxDepth	END=53690727;SVTYPE=DEL;SVLEN=-1991;ANN=<DEL>|intergenic_region|MODIFIER|SYNDIG1-CPXM1|GeneID:103215569-GeneID:103215595|intergenic_region|GeneID:103215569-GeneID:103215595|||n.53688737_53690727del||||||	GT:FT:GQ:PL:PR:SR	0/1:PASS:999:999,0,999:157,22:94,54
NC_023643.1	53689727	MantaDEL:0:106278:106291:7:0:0	G	<DEL>	999	PASS	END=53691718;SVTYPE=DEL;SVLEN=-1991;SVINSLEN=1;SVINSSEQ=T;ANN=<DEL>|intergenic_region|MODIFIER|SYNDIG1-CPXM1|GeneID:103215569-GeneID:103215595|intergenic_region|GeneID:103215569-GeneID:103215595|||n.53689728_53691718del||||||	GT:FT:GQ:PL:PR:SR	0/1:PASS:999:999,0,999:100,19:63,55
NC_023643.1	53693708	MantaDEL:0:106291:106291:41:0:0	N	<DEL>	999	MaxDepth	END=53696200;SVTYPE=DEL;SVLEN=-2492;IMPRECISE;CIPOS=-385,385;CIEND=-467,467;ANN=<DEL>|intergenic_region|MODIFIER|SYNDIG1-CPXM1|GeneID:103215569-GeneID:103215595|intergenic_region|GeneID:103215569-GeneID:103215595|||n.53693709_53696200del||||||	GT:FT:GQ:PL:PR	1/1:PASS:471:999,474,0:0,159
NC_023643.1	53698628	MantaDEL:0:4644:106291:2:1:0	A	<DEL>	999	MaxDepth	END=53700605;SVTYPE=DEL;SVLEN=-1977;CIPOS=0,65;CIEND=0,65;HOMLEN=65;HOMSEQ=GTAAGGGAAAGGCTCCTTCCATGGGGGAAGACAACGACCAGGCAAACCAACAGACAGGCCAGCAA;ANN=<DEL>|intergenic_region|MODIFIER|SYNDIG1-CPXM1|GeneID:103215569-GeneID:103215595|intergenic_region|GeneID:103215569-GeneID:103215595|||n.53698629_53700605del||||||	GT:FT:GQ:PL:PR:SR	0/1:PASS:999:999,0,999:72,84:30,32
NC_023643.1	53717889	MantaBND:0:4644:106316:0:0:0:0	C	[NW_006735335.1:260[C	149	PASS	SVTYPE=BND;MATEID=MantaBND:0:4644:106316:0:0:0:1;IMPRECISE;CIPOS=-381,381;BND_DEPTH=179;MATE_BND_DEPTH=120	GT:FT:GQ:PL:PR	0/1:PASS:149:199,0,999:103,26
NC_023643.1	53939481	MantaDEL:0:14572:101625:5:5:0	A	<DEL>	805	PASS	END=53940730;SVTYPE=DEL;SVLEN=-1249;CIPOS=0,23;CIEND=0,23;HOMLEN=23;HOMSEQ=AAAAAAAAAAAAAAAAAAAAAAA;ANN=<DEL>|intron_variant|MODIFIER|TMC2|GeneID:103215647|transcript|XM_007962209.1|protein_coding|11/19|c.1410+4606_1411-3824del||||||	GT:FT:GQ:PL:PR:SR	1/1:PASS:113:858,116,0:0,37:0,3
NC_023643.1	54269286	MantaDEL:0:102740:103782:3:0:0	A	<DEL>	999	PASS	END=54270493;SVTYPE=DEL;SVLEN=-1207;SVINSLEN=7;SVINSSEQ=GACAAAT;ANN=<DEL>|intergenic_region|MODIFIER|TGM3-LOC103215692|GeneID:103215687-GeneID:103215692|intergenic_region|GeneID:103215687-GeneID:103215692|||n.54269287_54270493del||||||	GT:FT:GQ:PL:PR:SR	1/1:PASS:136:999,139,0:0,46:0,12
NC_023643.1	61888714	MantaDEL:0:83600:83600:297:0:0	TCAGCTTTTTCTTTTAATTCCTGAGGGAAGTCTTTAATCGGGAAATAAAAGAAAAAGCTGCCAGCTTATTTAAAGCTA	T	674	PASS	END=61888791;SVTYPE=DEL;SVLEN=-77;CIGAR=1M77D;CIPOS=0,21;HOMLEN=21;HOMSEQ=CAGCTTTTTCTTTTAATTCCT;ANN=T|intragenic_variant|MODIFIER|LOC103217341|GeneID:103217341|gene_variant|GeneID:103217341|||n.61888715_61888791delCAGCTTTTTCTTTTAATTCCTGAGGGAAGTCTTTAATCGGGAAATAAAAGAAAAAGCTGCCAGCTTATTTAAAGCTA||||||	GT:FT:GQ:PL:PR:SR	1/1:PASS:16:727,19,0:0,0:0,20
NC_023643.1	61998937	MantaBND:0:4178:163385:0:0:0:0	C	[NC_023650.1:62826936[C	155	PASS	SVTYPE=BND;MATEID=MantaBND:0:4178:163385:0:0:0:1;IMPRECISE;CIPOS=-224,225;BND_DEPTH=0;MATE_BND_DEPTH=74;ANN=[NC_023650.1:62826936[C|transcript_ablation|HIGH|TET1|GeneID:103216093|transcript|XM_007963255.1|protein_coding||t(NC_023643.1%3BNC_023650.1)(%3B)(c.*713547)|t(NC_023643.1%3BNC_023650.1)(%3BXM_007963255.1:Met1_Glu638)|||||	GT:FT:GQ:PL:PR	1/1:PASS:29:208,32,0:0,11
NC_023643.1	65271634	MantaDEL:0:74615:108670:3:0:0	A	<DEL>	987	Ploidy	END=65281290;SVTYPE=DEL;SVLEN=-9656;CIPOS=0,20;CIEND=0,20;HOMLEN=20;HOMSEQ=CTCTCTCTCTCTCTCTCTCT;ANN=<DEL>|exon_loss_variant&splice_acceptor_variant&splice_donor_variant&splice_region_variant&intron_variant|HIGH|ADAMTS5|GeneID:103217657|transcript|XM_007965873.1|protein_coding|4/9|c.1238-4010_1405+5478del||||||,<DEL>|exon_loss_variant&splice_acceptor_variant&splice_donor_variant&splice_region_vari…	GT:FT:GQ:PL:PR:SR	1/1:PASS:86:999,89,0:0,48:0,17
NC_023643.1	65274024	MantaDUP:TANDEM:0:9579:108670:0:0:0	T	<DUP:TANDEM>	353	Ploidy	END=65285368;SVTYPE=DUP;SVLEN=11344;CIPOS=0,22;CIEND=0,22;HOMLEN=22;HOMSEQ=TTTTTTTTTTTTTTTTTTTTTC;ANN=<DUP:TANDEM>|splice_acceptor_variant&splice_donor_variant&duplication&splice_region_variant&intron_variant|HIGH|ADAMTS5|GeneID:103217657|transcript|XM_007965873.1|protein_coding|4/9|c.1238-1620_1406-3605dup|p.Gly413_His468dup||1407/2793|469/930||,<DUP:TANDEM>|splice_acceptor_variant&splice_donor_…	GT:FT:GQ:PL:PR:SR	0/1:PASS:353:403,0,753:33,13:6,14
NC_023643.1	65281251	MantaDEL:0:9579:108670:3:0:0	T	<DEL>	999	PASS	END=65285364;SVTYPE=DEL;SVLEN=-4113;CIPOS=0,3;CIEND=0,3;HOMLEN=3;HOMSEQ=TTT;ANN=<DEL>|intron_variant|MODIFIER|ADAMTS5|GeneID:103217657|transcript|XM_007965873.1|protein_coding|4/8|c.1405+5440_1406-3609del||||||,<DEL>|intron_variant|MODIFIER|ADAMTS5|GeneID:103217657|transcript|XM_007965882.1|protein_coding|4/8|c.1405+5440_1406-3609del||||||,<DEL>|intron_variant|MODIFIER|ADAMTS5|GeneID:103217657|tr…	GT:FT:GQ:PL:PR:SR	1/1:PASS:174:999,177,0:0,57:0,11
NC_023643.1	68344313	MantaBND:0:8194:112843:0:1:0:0	A	A]NC_023653.1:52875232]	537	NoPairSupport	SVTYPE=BND;MATEID=MantaBND:0:8194:112843:0:1:0:1;CIPOS=0,3;HOMLEN=3;HOMSEQ=CCT;BND_DEPTH=144;MATE_BND_DEPTH=7;ANN=A]NC_023653.1:52875232]|transcript_ablation|HIGH|TEK|GeneID:103219338|transcript|XM_007969062.1|protein_coding||t(NC_023643.1%3BNC_023653.1)(%3B)(c.-15403404)|t(NC_023643.1%3BNC_023653.1)(%3BXM_007969062.1:Arg210_Ter1125)|||||,A]NC_023653.1:52875232]|transcript_ablation|HIGH|LRRC19|Ge…	GT:FT:GQ:PL:PR:SR	0/1:PASS:537:587,0,999:41,0:28,17
NC_023643.1	69228387	MantaDEL:0:117869:117869:44:0:1	GAGAAAAGAAAAGAAAAGAAAAGAAGAAAAGAAAAGAAAAGAAGGAAGGAAGA	G	294	MaxMQ0Frac	END=69228439;SVTYPE=DEL;SVLEN=-52;CIGAR=1M52D;ANN=G|intergenic_region|MODIFIER|LOC103217975-LOC103217982|GeneID:103217975-GeneID:103217982|intergenic_region|GeneID:103217975-GeneID:103217982|||n.69228388_69228439delAGAAAAGAAAAGAAAAGAAAAGAAGAAAAGAAAAGAAAAGAAGGAAGGAAGA||||||	GT:FT:GQ:PL:PR:SR	0/1:PASS:16:344,0,13:0,0:0,14
NC_023643.1	69386945	MantaDEL:0:113507:113510:1:0:0	A	<DEL>	999	PASS	END=69390545;SVTYPE=DEL;SVLEN=-3600;CIPOS=0,1;CIEND=0,1;HOMLEN=1;HOMSEQ=G;SVINSLEN=5;SVINSSEQ=TGAAG;ANN=<DEL>|intergenic_region|MODIFIER|LOC103217996-LOC103218004|GeneID:103217996-GeneID:103218004|intergenic_region|GeneID:103217996-GeneID:103218004|||n.69386946_69390545del||||||	GT:FT:GQ:PL:PR:SR	1/1:PASS:106:999,109,0:0,40:0,55
NC_023643.1	69428105	MantaDEL:0:109553:113486:1:0:0	C	<DEL>	317	PASS	END=69433325;SVTYPE=DEL;SVLEN=-5220;IMPRECISE;CIPOS=-270,271;CIEND=-360,360;ANN=<DEL>|intergenic_region|MODIFIER|LOC103217996-LOC103218004|GeneID:103217996-GeneID:103218004|intergenic_region|GeneID:103217996-GeneID:103218004|||n.69428106_69433325del||||||	GT:FT:GQ:PL:PR	1/1:PASS:45:370,48,0:0,16
NC_023643.1	69542732	MantaBND:0:3658:43929:23:0:0:1	G	G[NC_023645.1:28063202[	999	PASS	SVTYPE=BND;MATEID=MantaBND:0:3658:43929:23:0:0:0;CIPOS=0,30;HOMLEN=30;HOMSEQ=GCTTCATTATTTGTTTTATTGCAGTGGTCT;BND_DEPTH=47;MATE_BND_DEPTH=184;ANN=G[NC_023645.1:28063202[|feature_fusion|LOW|||intergenic_region|GeneID:103217996-GeneID:103218004|||t(NC_023643.1%3BNC_023645.1)(%3B)(n.69542732)||||||	GT:FT:GQ:PL:PR:SR	0/1:PASS:999:999,0,999:68,52:51,20
NC_023643.1	69544532	MantaBND:0:3658:43929:30:1:0:1	C	C[NC_023645.1:28065458[	999	PASS	SVTYPE=BND;MATEID=MantaBND:0:3658:43929:30:1:0:0;CIPOS=0,23;HOMLEN=23;HOMSEQ=CAGCCTGTGAAACCATATTTTTC;EVENT=MantaBND:0:3658:43929:30:1:0:0;JUNCTION_QUAL=999;BND_DEPTH=71;MATE_BND_DEPTH=174;ANN=C[NC_023645.1:28065458[|feature_fusion|LOW|||intergenic_region|GeneID:103217996-GeneID:103218004|||t(NC_023643.1%3BNC_023645.1)(%3B)(n.69544532)||||||	GT:FT:GQ:PL:PR:SR	0/1:PASS:999:999,0,999:56,84:30,42
NC_023643.1	69544566	MantaBND:0:3658:43929:33:0:0:0	A	]NC_023645.1:28066331]A	999	PASS	SVTYPE=BND;MATEID=MantaBND:0:3658:43929:33:0:0:1;CIPOS=0,26;HOMLEN=26;HOMSEQ=ACCATCAGATCTCACAAGACTTATTC;EVENT=MantaBND:0:3658:43929:30:1:0:0;JUNCTION_QUAL=999;BND_DEPTH=58;MATE_BND_DEPTH=183;ANN=]NC_023645.1:28066331]A|feature_fusion|LOW|||intergenic_region|GeneID:103217996-GeneID:103218004|||t(NC_023643.1%3BNC_023645.1)(%3B)(n.69544566)||||||	GT:FT:GQ:PL:PR:SR	0/1:PASS:999:999,0,999:48,47:24,57
NC_023643.1	69546093	MantaBND:0:3658:43929:39:6:0:0	G	G[NC_023645.1:28067861[	999	PASS	SVTYPE=BND;MATEID=MantaBND:0:3658:43929:39:6:0:1;CIPOS=0,46;HOMLEN=46;HOMSEQ=ACTTCTAGGTGAGCTAGAAGCTAGCTTGTGAAATGTGTCTAACTTC;EVENT=MantaBND:0:3658:43929:40:2:0:0;JUNCTION_QUAL=999;BND_DEPTH=58;MATE_BND_DEPTH=165;ANN=G[NC_023645.1:28067861[|feature_fusion|LOW|||intergenic_region|GeneID:103217996-GeneID:103218004|||t(NC_023643.1%3BNC_023645.1)(%3B)(n.69546093)||||||	GT:FT:GQ:PL:PR:SR	0/1:PASS:999:999,0,999:62,62:41,22
NC_023643.1	69546150	MantaBND:0:3658:43929:40:2:0:0	A	]NC_023645.1:28068579]GA	999	PASS	SVTYPE=BND;MATEID=MantaBND:0:3658:43929:40:2:0:1;SVINSLEN=1;SVINSSEQ=G;EVENT=MantaBND:0:3658:43929:40:2:0:0;JUNCTION_QUAL=999;BND_DEPTH=47;MATE_BND_DEPTH=171;ANN=]NC_023645.1:28068579]GA|feature_fusion|LOW|||intergenic_region|GeneID:103217996-GeneID:103218004|||t(NC_023643.1%3BNC_023645.1)(%3B)(n.69546150)||||||	GT:FT:GQ:PL:PR:SR	0/1:PASS:999:999,0,999:64,38:78,38
NC_023643.1	69547418	MantaBND:0:3658:43929:47:1:0:0	T	T[NC_023645.1:28069857[	999	PASS	SVTYPE=BND;MATEID=MantaBND:0:3658:43929:47:1:0:1;CIPOS=0,12;HOMLEN=12;HOMSEQ=TTTTTTTTTTCT;BND_DEPTH=42;MATE_BND_DEPTH=167;ANN=T[NC_023645.1:28069857[|feature_fusion|LOW|||intergenic_region|GeneID:103217996-GeneID:103218004|||t(NC_023643.1%3BNC_023645.1)(%3B)(n.69547418)||||||	GT:FT:GQ:PL:PR:SR	0/1:PASS:999:999,0,999:57,37:27,27
NC_023643.1	69695724	MantaBND:0:5752:113790:13:0:0:1	G	[NW_006735301.1:19971[G	836	PASS	SVTYPE=BND;MATEID=MantaBND:0:5752:113790:13:0:0:0;IMPRECISE;CIPOS=-485,485;BND_DEPTH=159;MATE_BND_DEPTH=107	GT:FT:GQ:PL:PR	0/1:PASS:836:886,0,999:95,61
NC_023643.1	69697903	MantaBND:0:5752:101414:4:0:0:0	T	T]NW_006735301.1:14689]	934	PASS	SVTYPE=BND;MATEID=MantaBND:0:5752:101414:4:0:0:1;CIPOS=0,63;HOMLEN=63;HOMSEQ=GTTGATTGCTAACTATTATAAATCTTTTTTATTAAGTTAGCCTCTACCTGTCAGATGTGATAC;BND_DEPTH=113;MATE_BND_DEPTH=72	GT:FT:GQ:PL:PR:SR	0/1:PASS:922:984,0,919:31,52:7,15
NC_023643.1	69716687	MantaBND:0:5752:101414:29:0:0:0	A	A]NW_006735301.1:11429]	575	PASS	SVTYPE=BND;MATEID=MantaBND:0:5752:101414:29:0:0:1;IMPRECISE;CIPOS=-372,373;BND_DEPTH=102;MATE_BND_DEPTH=93	GT:FT:GQ:PL:PR	0/1:PASS:575:625,0,999:53,38
NC_023643.1	69735433	MantaBND:0:51755:113844:0:1:0:1	T	T[NW_006735313.1:20[	999	PASS	SVTYPE=BND;MATEID=MantaBND:0:51755:113844:0:1:0:0;CIPOS=0,1;HOMLEN=1;HOMSEQ=T;BND_DEPTH=115;MATE_BND_DEPTH=118	GT:FT:GQ:PL:PR:SR	1/1:PASS:260:999,263,0:0,89:0,0
NC_023643.1	69740422	MantaBND:0:51755:113844:5:0:0:1	T	]NW_006735313.1:1041]AT	999	PASS	SVTYPE=BND;MATEID=MantaBND:0:51755:113844:5:0:0:0;SVINSLEN=1;SVINSSEQ=A;BND_DEPTH=153;MATE_BND_DEPTH=100	GT:FT:GQ:PL:PR:SR	0/1:PASS:909:999,0,906:17,125:31,42
NC_023643.1	69741447	MantaBND:0:51755:113844:11:0:0:1	T	T[NW_006735313.1:1053[	999	PASS	SVTYPE=BND;MATEID=MantaBND:0:51755:113844:11:0:0:0;CIPOS=0,51;HOMLEN=51;HOMSEQ=TTTGTAAGTTAATATTTTATCTACTTTGTAATTACATGTTTTGTAATTCTA;BND_DEPTH=176;MATE_BND_DEPTH=60	GT:FT:GQ:PL:PR:SR	0/1:PASS:999:999,0,999:81,27:35,39
NC_023643.1	69745376	MantaBND:0:51755:113852:1:0:0:1	G	G[NW_006735313.1:4696[	476	PASS	SVTYPE=BND;MATEID=MantaBND:0:51755:113852:1:0:0:0;IMPRECISE;CIPOS=-414,414;BND_DEPTH=155;MATE_BND_DEPTH=59	GT:FT:GQ:PL:PR	0/1:PASS:476:526,0,999:92,38
NC_023643.1	69746104	MantaBND:0:51755:113852:5:0:0:0	T	]NW_006735313.1:5314]T	272	PASS	SVTYPE=BND;MATEID=MantaBND:0:51755:113852:5:0:0:1;IMPRECISE;CIPOS=-552,553;BND_DEPTH=104;MATE_BND_DEPTH=89	GT:FT:GQ:PL:PR	0/1:PASS:272:322,0,999:102,31
NC_023643.1	69754612	MantaBND:0:51755:113862:1:7:0:1	T	T]NW_006735864.1:65132]	420	PASS	SVTYPE=BND;MATEID=MantaBND:0:51755:113862:1:7:0:0;CIPOS=0,52;HOMLEN=52;HOMSEQ=TTTTTGGAAGAGTTTAAGAAGGATTGATATTAATTTTTGTTATATGTTTGGC;BND_DEPTH=146;MATE_BND_DEPTH=57	GT:FT:GQ:PL:PR:SR	0/1:PASS:420:470,0,999:105,39:0,0
NC_023643.1	69756151	MantaBND:0:51755:113862:7:0:0:1	T	[NW_006735864.1:63663[T	437	PASS	SVTYPE=BND;MATEID=MantaBND:0:51755:113862:7:0:0:0;IMPRECISE;CIPOS=-459,460;BND_DEPTH=187;MATE_BND_DEPTH=79	GT:FT:GQ:PL:PR	0/1:PASS:437:487,0,999:109,40
NC_023643.1	70218263	MantaBND:0:22904:114131:0:0:0:1	T	T[NW_006736298.1:228[	62	PASS	SVTYPE=BND;MATEID=MantaBND:0:22904:114131:0:0:0:0;IMPRECISE;CIPOS=-356,357;BND_DEPTH=58;MATE_BND_DEPTH=63	GT:FT:GQ:PL:PR	0/1:PASS:62:112,0,497:24,9
NC_023643.1	70218290	MantaBND:0:22904:114131:1:0:0:0	C	]NW_006736298.1:944]C	999	PASS	SVTYPE=BND;MATEID=MantaBND:0:22904:114131:1:0:0:1;CIPOS=0,10;HOMLEN=10;HOMSEQ=TCCAACTTTG;BND_DEPTH=64;MATE_BND_DEPTH=72	GT:FT:GQ:PL:PR:SR	1/1:PASS:140:999,143,0:0,48:0,0
NC_023643.1	70658125	MantaDUP:TANDEM:0:114440:114440:11:0:0	A	<DUP:TANDEM>	76	PASS	END=70658254;SVTYPE=DUP;SVLEN=129;CIPOS=0,2;CIEND=0,2;HOMLEN=2;HOMSEQ=TC;ANN=<DUP:TANDEM>|intergenic_region|MODIFIER|LOC103221041-NCAM2|GeneID:103221041-GeneID:103218029|intergenic_region|GeneID:103221041-GeneID:103218029|||n.70658126_70658254dup||||||	GT:FT:GQ:PL:PR:SR	0/1:PASS:76:126,0,999:50,7:62,11
NC_023643.1	75674645	MantaDEL:0:54038:76643:2:0:0	T	<DEL>	999	PASS	END=75677998;SVTYPE=DEL;SVLEN=-3353;SVINSLEN=12;SVINSSEQ=TTGTGAGATGGA;ANN=<DEL>|intragenic_variant|MODIFIER|LOC103218171|GeneID:103218171|gene_variant|GeneID:103218171|||n.75674646_75677998del||||||	GT:FT:GQ:PL:PR:SR	1/1:PASS:180:999,183,0:0,65:0,9
NC_023643.1	75677935	MantaDEL:0:6260:54038:1:0:0	T	<DEL>	999	PASS	END=75687732;SVTYPE=DEL;SVLEN=-9797;CIPOS=0,6;CIEND=0,6;HOMLEN=6;HOMSEQ=TTTTTT;ANN=<DEL>|intragenic_variant|MODIFIER|LOC103218171|GeneID:103218171|gene_variant|GeneID:103218171|||n.75677936_75687732del||||||	GT:FT:GQ:PL:PR:SR	1/1:PASS:139:999,142,0:0,50:0,10
NC_023643.1	84913352	MantaDEL:0:3262:121780:0:0:0	T	<DEL>	999	PASS	END=84914408;SVTYPE=DEL;SVLEN=-1056;SVINSLEN=3;SVINSSEQ=ATA;ANN=<DEL>|intragenic_variant|MODIFIER|LOC103219078|GeneID:103219078|gene_variant|GeneID:103219078|||n.84913353_84914408del||||||	GT:FT:GQ:PL:PR:SR	1/1:PASS:195:999,198,0:0,58:3,44
NC_023643.1	86986323	MantaDUP:TANDEM:0:4346:123378:8:0:0	G	<DUP:TANDEM>	273	PASS	END=86990430;SVTYPE=DUP;SVLEN=4107;IMPRECISE;CIPOS=-323,323;CIEND=-298,298;ANN=<DUP:TANDEM>|frameshift_variant|HIGH|LOC103221111|GeneID:103221111|transcript|XM_007971855.1|protein_coding|5/9|c.679-1200_923+86dup|p.Pro311fs||927/1449|309/482||,<DUP:TANDEM>|duplication|HIGH|LOC103221111|GeneID:103221111|transcript|XM_007971855.1|protein_coding|5/9|c.679-1200_923+86dup|p.Pro311_Ter483delinsAlaArgLeu…	GT:FT:GQ:PL:PR	0/1:PASS:273:323,0,542:27,18
NC_023643.1	86986756	MantaDEL:0:4346:123378:10:0:0	G	<DEL>	232	PASS	END=86990645;SVTYPE=DEL;SVLEN=-3889;IMPRECISE;CIPOS=-198,198;CIEND=-283,284;ANN=<DEL>|exon_loss_variant&splice_acceptor_variant&splice_donor_variant&splice_region_variant&intron_variant|HIGH|LOC103221111|GeneID:103221111|transcript|XM_007971855.1|protein_coding|5/9|c.679-1415_828-252del||||||	GT:FT:GQ:PL:PR	0/1:PASS:232:282,0,365:19,16
NC_023643.1	89991748	MantaBND:0:1550:121850:2:0:0:1	G	[NW_006736197.1:206[G	355	MaxDepth	SVTYPE=BND;MATEID=MantaBND:0:1550:121850:2:0:0:0;IMPRECISE;CIPOS=-788,788;BND_DEPTH=359;MATE_BND_DEPTH=117	GT:FT:GQ:PL:PR	0/1:PASS:355:405,0,658:34,28
NW_006735291.1	57123	MantaBND:0:22066:39763:4:0:0:0	A	A]NW_006735309.1:7633]	680	PASS	SVTYPE=BND;MATEID=MantaBND:0:22066:39763:4:0:0:1;CIPOS=0,64;HOMLEN=64;HOMSEQ=CAACTCCTAACATCCTTGGAATCTCCAAAGTGATGTCTTTTTGTGTGCTAATGTTGACTGAGCA;BND_DEPTH=108;MATE_BND_DEPTH=58	GT:FT:GQ:PL:PR:SR	0/1:PASS:680:730,0,814:43,41:0,0
NW_006735291.1	59091	MantaBND:0:39763:123532:0:0:0:1	C	C]NW_006735309.1:5754]	999	PASS	SVTYPE=BND;MATEID=MantaBND:0:39763:123532:0:0:0:0;CIPOS=0,26;HOMLEN=26;HOMSEQ=CTATCCAGTTGATTATTAAAATCCTC;BND_DEPTH=159;MATE_BND_DEPTH=57	GT:FT:GQ:PL:PR:SR	0/1:PASS:999:999,0,999:72,78:39,52
NW_006735291.1	60171	MantaBND:0:39763:123532:3:0:0:1	G	[NW_006735309.1:4623[G	231	PASS	SVTYPE=BND;MATEID=MantaBND:0:39763:123532:3:0:0:0;IMPRECISE;CIPOS=-355,356;BND_DEPTH=126;MATE_BND_DEPTH=38	GT:FT:GQ:PL:PR	0/1:PASS:231:281,0,999:61,25
NW_006735299.1	20136	MantaDEL:0:123887:123888:4:0:0	A	<DEL>	586	PASS	END=23499;SVTYPE=DEL;SVLEN=-3363;IMPRECISE;CIPOS=-456,457;CIEND=-444,445;ANN=<DEL>|intergenic_region|MODIFIER|||||||||||||	GT:FT:GQ:PL:PR	0/1:PASS:586:636,0,999:152,55
NW_006735300.1	690	MantaDEL:0:28752:123894:5:0:0	T	<DEL>	368	PASS	END=21042;SVTYPE=DEL;SVLEN=-20352;CIPOS=0,21;CIEND=0,21;HOMLEN=21;HOMSEQ=TCTCTTCTCTTCTCTTCTCTT;ANN=<DEL>|transcript_ablation|HIGH|LOC103247043|GeneID:103247043|transcript|XM_008019084.1|protein_coding|3/3|c.-14674_*1899del|p.0?|||||,<DEL>|upstream_gene_variant|MODIFIER|LOC103247043|GeneID:103247043|transcript|XM_008019084.1|protein_coding|3/3|c.-14674_*1899del|||||0|,<DEL>|downstream_gene_variant…	GT:FT:GQ:PL:PR:SR	0/1:PASS:368:418,0,999:50,13:51,14
NW_006735301.1	11429	MantaBND:0:5752:101414:29:0:0:1	A	A]NC_023643.1:69716687]	575	PASS	SVTYPE=BND;MATEID=MantaBND:0:5752:101414:29:0:0:0;IMPRECISE;CIPOS=-454,454;BND_DEPTH=93;MATE_BND_DEPTH=102	GT:FT:GQ:PL:PR	0/1:PASS:575:625,0,999:53,38
NW_006735301.1	14626	MantaBND:0:5752:101414:4:0:0:1	A	A]NC_023643.1:69697966]	934	PASS	SVTYPE=BND;MATEID=MantaBND:0:5752:101414:4:0:0:0;CIPOS=0,63;HOMLEN=63;HOMSEQ=GTATCACATCTGACAGGTAGAGGCTAACTTAATAAAAAAGATTTATAATAGTTAGCAATCAAC;BND_DEPTH=72;MATE_BND_DEPTH=113	GT:FT:GQ:PL:PR:SR	0/1:PASS:922:984,0,919:31,52:7,15
NW_006735301.1	19971	MantaBND:0:5752:113790:13:0:0:0	T	[NC_023643.1:69695724[T	836	PASS	SVTYPE=BND;MATEID=MantaBND:0:5752:113790:13:0:0:1;IMPRECISE;CIPOS=-480,480;BND_DEPTH=107;MATE_BND_DEPTH=159	GT:FT:GQ:PL:PR	0/1:PASS:836:886,0,999:95,61
NW_006735305.1	10402	MantaBND:0:27560:124000:0:1:0:1	T	T]NC_023651.1:124300737]	999	PASS	SVTYPE=BND;MATEID=MantaBND:0:27560:124000:0:1:0:0;CIPOS=0,91;HOMLEN=91;HOMSEQ=GGTGAAACCCCATCTCTACTAAAAACTACAAAATTTACCCTGGCATGGTGGCGCATGCCTGTAGTCCCAGCTGCTCGGGAGGCTGAGGCAG;BND_DEPTH=127;MATE_BND_DEPTH=107	GT:FT:GQ:PL:PR:SR	1/1:PASS:136:999,139,0:4,75:0,0
NW_006735307.1	3416	MantaBND:0:95505:123857:0:4:0:0	C	C]NW_006735332.1:965]	999	PASS	SVTYPE=BND;MATEID=MantaBND:0:95505:123857:0:4:0:1;CIPOS=0,8;HOMLEN=8;HOMSEQ=ATCTTGGC;BND_DEPTH=101;MATE_BND_DEPTH=103	GT:FT:GQ:PL:PR:SR	0/1:PASS:999:999,0,999:45,32:35,19
NW_006735309.1	4623	MantaBND:0:39763:123532:3:0:0:0	G	[NW_006735291.1:60171[G	231	PASS	SVTYPE=BND;MATEID=MantaBND:0:39763:123532:3:0:0:1;IMPRECISE;CIPOS=-414,415;BND_DEPTH=38;MATE_BND_DEPTH=126	GT:FT:GQ:PL:PR	0/1:PASS:231:281,0,999:61,25
NW_006735309.1	5728	MantaBND:0:39763:123532:0:0:0:0	A	A]NW_006735291.1:59117]	999	PASS	SVTYPE=BND;MATEID=MantaBND:0:39763:123532:0:0:0:1;CIPOS=0,26;HOMLEN=26;HOMSEQ=GAGGATTTTAATAATCAACTGGATAG;BND_DEPTH=57;MATE_BND_DEPTH=159	GT:FT:GQ:PL:PR:SR	0/1:PASS:999:999,0,999:72,78:39,52
NW_006735309.1	7569	MantaBND:0:22066:39763:4:0:0:1	A	A]NW_006735291.1:57187]	680	PASS	SVTYPE=BND;MATEID=MantaBND:0:22066:39763:4:0:0:0;CIPOS=0,64;HOMLEN=64;HOMSEQ=TGCTCAGTCAACATTAGCACACAAAAAGACATCACTTTGGAGATTCCAAGGATGTTAGGAGTTG;BND_DEPTH=58;MATE_BND_DEPTH=108	GT:FT:GQ:PL:PR:SR	0/1:PASS:680:730,0,814:43,41:0,0
NW_006735313.1	20	MantaBND:0:51755:113844:0:1:0:0	T	]NC_023643.1:69735433]T	999	PASS	SVTYPE=BND;MATEID=MantaBND:0:51755:113844:0:1:0:1;CIPOS=0,1;HOMLEN=1;HOMSEQ=T;BND_DEPTH=118;MATE_BND_DEPTH=115	GT:FT:GQ:PL:PR:SR	1/1:PASS:260:999,263,0:0,89:0,0
NW_006735313.1	1041	MantaBND:0:51755:113844:5:0:0:0	A	AA[NC_023643.1:69740422[	999	PASS	SVTYPE=BND;MATEID=MantaBND:0:51755:113844:5:0:0:1;SVINSLEN=1;SVINSSEQ=A;BND_DEPTH=100;MATE_BND_DEPTH=153	GT:FT:GQ:PL:PR:SR	0/1:PASS:909:999,0,906:17,125:31,42
NW_006735313.1	1053	MantaBND:0:51755:113844:11:0:0:0	T	]NC_023643.1:69741447]T	999	PASS	SVTYPE=BND;MATEID=MantaBND:0:51755:113844:11:0:0:1;CIPOS=0,51;HOMLEN=51;HOMSEQ=TTGTAAGTTAATATTTTATCTACTTTGTAATTACATGTTTTGTAATTCTAC;BND_DEPTH=60;MATE_BND_DEPTH=176	GT:FT:GQ:PL:PR:SR	0/1:PASS:999:999,0,999:81,27:35,39
NW_006735313.1	4696	MantaBND:0:51755:113852:1:0:0:0	T	]NC_023643.1:69745376]T	476	PASS	SVTYPE=BND;MATEID=MantaBND:0:51755:113852:1:0:0:1;IMPRECISE;CIPOS=-432,433;BND_DEPTH=59;MATE_BND_DEPTH=155	GT:FT:GQ:PL:PR	0/1:PASS:476:526,0,999:92,38
NW_006735313.1	5314	MantaBND:0:51755:113852:5:0:0:1	G	G[NC_023643.1:69746104[	272	PASS	SVTYPE=BND;MATEID=MantaBND:0:51755:113852:5:0:0:0;IMPRECISE;CIPOS=-251,251;BND_DEPTH=89;MATE_BND_DEPTH=104	GT:FT:GQ:PL:PR	0/1:PASS:272:322,0,999:102,31
NW_006735332.1	957	MantaBND:0:95505:123857:0:4:0:1	A	A]NW_006735307.1:3424]	999	PASS	SVTYPE=BND;MATEID=MantaBND:0:95505:123857:0:4:0:0;CIPOS=0,8;HOMLEN=8;HOMSEQ=GCCAAGAT;BND_DEPTH=103;MATE_BND_DEPTH=101	GT:FT:GQ:PL:PR:SR	0/1:PASS:999:999,0,999:45,32:35,19
NW_006735335.1	260	MantaBND:0:4644:106316:0:0:0:1	G	[NC_023643.1:53717889[G	149	PASS	SVTYPE=BND;MATEID=MantaBND:0:4644:106316:0:0:0:0;IMPRECISE;CIPOS=-259,259;BND_DEPTH=120;MATE_BND_DEPTH=179	GT:FT:GQ:PL:PR	0/1:PASS:149:199,0,999:103,26
NC_023644.1	1166304	MantaBND:0:15709:126294:0:0:0:0	G	[NC_023651.1:35493080[G	652	NoPairSupport	SVTYPE=BND;MATEID=MantaBND:0:15709:126294:0:0:0:1;CIPOS=0,32;HOMLEN=32;HOMSEQ=CCTCCCAAAGTGCTGGGATTACAGGTGTGAGC;BND_DEPTH=57;MATE_BND_DEPTH=47;ANN=[NC_023651.1:35493080[G|transcript_ablation|HIGH|PSPC1|GeneID:103214530|transcript|XM_007960530.1|protein_coding|2/7|t(NC_023644.1%3BNC_023651.1)(%3B)(c.724+5030)|t(NC_023644.1%3BNC_023651.1)(XM_007960530.1:Val242_Ter510%3B)|||||	GT:FT:GQ:PL:PR:SR	0/1:PASS:652:702,0,999:17,0:18,22
NC_023644.1	1536291	MantaBND:0:9491:126847:0:0:0:1	T	[NC_023654.1:1506948[TTT	999	PASS	SVTYPE=BND;MATEID=MantaBND:0:9491:126847:0:0:0:0;SVINSLEN=2;SVINSSEQ=TT;EVENT=MantaBND:0:9491:126847:0:0:0:0;JUNCTION_QUAL=211;BND_DEPTH=87;MATE_BND_DEPTH=37;ANN=[NC_023654.1:1506948[TTT|transcript_ablation|HIGH|ZDHHC20|GeneID:103248984|transcript|XM_008021693.1|protein_coding|3/12|t(NC_023644.1%3BNC_023654.1)(%3B)(c.487-2305)|t(NC_023644.1%3BNC_023654.1)(XM_008021693.1:Met1_Met162%3B)|||||,[NC_0…	GT:FT:GQ:PL:PR:SR	0/1:PASS:999:999,0,999:9,5:5,7
NC_023644.1	1536437	MantaBND:0:9491:126847:1:0:0:0	C	C]NC_023654.1:1506963]	999	PASS	SVTYPE=BND;MATEID=MantaBND:0:9491:126847:1:0:0:1;CIPOS=0,1;HOMLEN=1;HOMSEQ=C;EVENT=MantaBND:0:9491:126847:0:0:0:0;JUNCTION_QUAL=769;BND_DEPTH=118;MATE_BND_DEPTH=41;ANN=C]NC_023654.1:1506963]|transcript_ablation|HIGH|ZDHHC20|GeneID:103248984|transcript|XM_008021693.1|protein_coding|3/12|t(NC_023644.1%3BNC_023654.1)(%3B)(c.487-2451)|t(NC_023644.1%3BNC_023654.1)(XM_008021693.1:Phe163_Ter446%3B)|||||…	GT:FT:GQ:PL:PR:SR	0/1:PASS:999:999,0,999:47,18:64,18
NC_023644.1	2284832	MantaDEL:0:90241:90241:248:0:0	CAAAAAAAAAAAAAAAAAAAAAAAAATTTTTTCAACNAAAAAAAAAAAAAAAAAAAAAAAAAAAAAAAAAAA	C	95	MaxMQ0Frac;MinGQ	END=2284903;SVTYPE=DEL;SVLEN=-71;CIGAR=1M71D;CIPOS=0,18;HOMLEN=18;HOMSEQ=AAAAAAAAAAAAAAAAAA;ANN=C|intergenic_region|MODIFIER|LOC103248991-LOC103248993|GeneID:103248991-GeneID:103248993|intergenic_region|GeneID:103248991-GeneID:103248993|||n.2284833_2284903delAAAAAAAAAAAAAAAAAAAAAAAAATTTTTTCAACNAAAAAAAAAAAAAAAAAAAAAAAAAAAAAAAAAAA||||||	GT:FT:GQ:PL:PR:SR	1/1:MinGQ:7:147,9,0:1,0:0,4
NC_023644.1	2745662	MantaBND:0:7942:127708:0:0:0:1	T	T]NC_023654.1:11218193]	181	PASS	SVTYPE=BND;MATEID=MantaBND:0:7942:127708:0:0:0:0;IMPRECISE;CIPOS=-413,413;BND_DEPTH=50;MATE_BND_DEPTH=45;ANN=T]NC_023654.1:11218193]|transcript_ablation|HIGH|LOC103240223|GeneID:103240223|transcript|XM_008006748.1|protein_coding||t(NC_023644.1%3BNC_023654.1)(%3B)(c.*8370628)|t(NC_023644.1%3BNC_023654.1)(%3BXM_008006748.1:null)|||||	GT:FT:GQ:PL:PR	0/1:PASS:181:231,0,608:30,19
NC_023644.1	4259871	MantaDEL:0:61863:128846:0:0:0	C	<DEL>	500	PASS	END=4261640;SVTYPE=DEL;SVLEN=-1769;IMPRECISE;CIPOS=-256,257;CIEND=-372,372;ANN=<DEL>|intron_variant|MODIFIER|RNF17|GeneID:103249019|transcript|XM_008021747.1|protein_coding|17/37|c.2239-7145_2239-5377del||||||,<DEL>|intron_variant|MODIFIER|RNF17|GeneID:103249019|transcript|XM_008021749.1|protein_coding|16/36|c.2185-7145_2185-5377del||||||,<DEL>|intron_variant|MODIFIER|RNF17|GeneID:103249019|trans…	GT:FT:GQ:PL:PR	0/1:PASS:221:550,0,218:14,29
NC_023644.1	13236197	MantaINV:0:132752:132752:50:0:0	T	<INV>	28	PASS	END=13236320;SVTYPE=INV;SVLEN=123;CIPOS=0,7;CIEND=-7,0;HOMLEN=7;HOMSEQ=CCTTTTT;INV3;ANN=<INV>|intergenic_region|MODIFIER|LOC103214269-NBEA|GeneID:103214269-GeneID:103214271|intergenic_region|GeneID:103214269-GeneID:103214271|||n.13236198_13236320inv||||||	GT:FT:GQ:PL:PR:SR	0/1:PASS:28:78,0,999:39,6:51,4
NC_023644.1	13336512	MantaDEL:0:126610:126610:31:0:0	C	<DEL>	930	Ploidy	END=13339449;SVTYPE=DEL;SVLEN=-2937;SVINSLEN=71;SVINSSEQ=TAGCCTGGGTGACAGAGCAAGACTCCATTTCAAAAAAAAAAAAAAAAAAAAAAAAAAATGCTGTGATGAAG;ANN=<DEL>|intergenic_region|MODIFIER|LOC103214269-NBEA|GeneID:103214269-GeneID:103214271|intergenic_region|GeneID:103214269-GeneID:103214271|||n.13336513_13339449del||||||	GT:FT:GQ:PL:PR:SR	1/1:PASS:67:983,70,0:0,14:0,19
NC_023644.1	13339366	MantaDEL:0:126610:126610:60:0:0	T	<DEL>	980	Ploidy	END=13341196;SVTYPE=DEL;SVLEN=-1830;CIPOS=0,16;CIEND=0,16;HOMLEN=16;HOMSEQ=TTTTTTTTTTTTTTTT;ANN=<DEL>|intergenic_region|MODIFIER|LOC103214269-NBEA|GeneID:103214269-GeneID:103214271|intergenic_region|GeneID:103214269-GeneID:103214271|||n.13339367_13341196del||||||	GT:FT:GQ:PL:PR:SR	1/1:PASS:113:999,116,0:0,39:0,4
NC_023644.1	13373553	MantaDEL:0:77001:77001:98:0:0	GTGCTGAAATTGAAGAGATTTATATTGAACTTTCAAAAAGTGGTGACATAGTATAATTTCCAGGATTATATTTAAGATCATACTTGCAGCATT	G	493	PASS	END=13373645;SVTYPE=DEL;SVLEN=-92;CIGAR=1M92D;CIPOS=0,22;HOMLEN=22;HOMSEQ=TGCTGAAATTGAAGAGATTTAT;ANN=G|intergenic_region|MODIFIER|LOC103214269-NBEA|GeneID:103214269-GeneID:103214271|intergenic_region|GeneID:103214269-GeneID:103214271|||n.13373554_13373645delTGCTGAAATTGAAGAGATTTATATTGAACTTTCAAAAAGTGGTGACATAGTATAATTTCCAGGATTATATTTAAGATCATACTTGCAGCATT||||||	GT:FT:GQ:PL:PR:SR	1/1:PASS:30:546,33,0:0,0:0,11
NC_023644.1	13434119	MantaDEL:0:221362:221362:40:0:0	TTTTTTTTTTTTTTTCAGAGTCTCGCTCTGTCACCCAGGCTGGAGTGCAATGGCACGATC	T	80	MinGQ	END=13434178;SVTYPE=DEL;SVLEN=-59;CIGAR=1M59D;CIPOS=0,4;HOMLEN=4;HOMSEQ=TTTT;ANN=T|intergenic_region|MODIFIER|LOC103214269-NBEA|GeneID:103214269-GeneID:103214271|intergenic_region|GeneID:103214269-GeneID:103214271|||n.13434120_13434178delTTTTTTTTTTTTTTCAGAGTCTCGCTCTGTCACCCAGGCTGGAGTGCAATGGCACGATC||||||	GT:FT:GQ:PL:PR:SR	1/1:MinGQ:7:132,9,0:3,0:0,3
NC_023644.1	13595586	MantaINV:0:132807:132807:6:0:0	T	<INV>	29	PASS	END=13595808;SVTYPE=INV;SVLEN=222;IMPRECISE;CIPOS=-1055,1055;CIEND=-1158,1159;INV3;ANN=<INV>|intron_variant|MODIFIER|NBEA|GeneID:103214271|transcript|XM_007960109.1|protein_coding|1/57|c.294+37587_294+37808inv||||||,<INV>|intron_variant|MODIFIER|NBEA|GeneID:103214271|transcript|XM_007960110.1|protein_coding|1/56|c.294+37587_294+37808inv||||||,<INV>|intron_variant|MODIFIER|NBEA|GeneID:103214271|tr…	GT:FT:GQ:PL:PR	0/1:PASS:29:79,0,999:65,31
NC_023644.1	13623143	MantaDEL:0:12190:12190:13:0:0	TTTTTTTTTGTAGACGGAGTCTTGCTCTGTAGCCCGGGCTGGAGTGCAGTGGCCGGATCGACGGGCGGATCACGAGGTCAGGAGATCGAGACCATCCTGGCTAACACGGTGAAACCCCGTCTCTACTAAAAATACAAAAAACTAGCCGGGCGAGGTGGCGGGCGCCTGTAGTCCCAGCTACTCCGGAGGCTGAGGCAGGAGAATGGCGTGAACCCGGGAGGCGGAGCTTGCAGTGAG	TAATTGATGAACGAATC	959	MaxMQ0Frac	END=13623379;SVTYPE=DEL;SVLEN=-236;CIGAR=1M16I236D;ANN=AATTGATGAACGAATC|intron_variant|MODIFIER|NBEA|GeneID:103214271|transcript|XM_007960109.1|protein_coding|1/57|c.295-22370_295-22135delTTTTTTTTGTAGACGGAGTCTTGCTCTGTAGCCCGGGCTGGAGTGCAGTGGCCGGATCGACGGGCGGATCACGAGGTCAGGAGATCGAGACCATCCTGGCTAACACGGTGAAACCCCGTCTCTACTAAAAATACAAAAAACTAGCCGGGCGAGGTGGCGGGCGCCTGTAGTCCCAGCTACTCCGGAGGCTGAGGCAGGAGAATGGCGTGAA…	GT:FT:GQ:PL:PR:SR	1/1:PASS:56:999,59,0:0,12:0,27
NC_023644.1	13663912	MantaINS:748:0:0:3:0:0	TGTA	TATATTTCAAATTTTTGTATTTTAAATACATTAAGCAAAATAGTTTTATAAGATTATTTTGCTTAAT	48	MinGQ	END=13663915;SVTYPE=INS;SVLEN=66;CIGAR=1M66I3D;ANN=ATATTTCAAATTTTTGTATTTTAAATACATTAAGCAAAATAGTTTTATAAGATTATTTTGCTTAAT|intron_variant|MODIFIER|NBEA|GeneID:103214271|transcript|XM_007960109.1|protein_coding|8/57|c.1239+287_1239+289delGTAinsATATTTCAAATTTTTGTATTTTAAATACATTAAGCAAAATAGTTTTATAAGATTATTTTGCTTAAT||||||,ATATTTCAAATTTTTGTATTTTAAATACATTAAGCAAAATAGTTTTATAAGATTATTTTGCTTAAT|intron_variant|MODIFI…	GT:FT:GQ:PL:PR:SR	0/1:MinGQ:12:98,0,9:0,0:0,6
NC_023644.1	13715222	MantaINV:0:132833:132833:96:1:0	T	<INV>	77	PASS	END=13715295;SVTYPE=INV;SVLEN=73;CIPOS=0,9;CIEND=-9,0;HOMLEN=9;HOMSEQ=CCAAGAAGC;INV3;ANN=<INV>|intron_variant|MODIFIER|NBEA|GeneID:103214271|transcript|XM_007960109.1|protein_coding|13/57|c.2002+3160_2002+3232inv||||||,<INV>|intron_variant|MODIFIER|NBEA|GeneID:103214271|transcript|XM_007960110.1|protein_coding|13/56|c.2002+3160_2002+3232inv||||||,<INV>|intron_variant|MODIFIER|NBEA|GeneID:10321427…	GT:FT:GQ:PL:PR:SR	0/1:PASS:77:127,0,999:22,2:34,5
NC_023644.1	13755335	MantaINV:0:192012:192012:21:0:0	G	<INV>	83	PASS	END=13755417;SVTYPE=INV;SVLEN=82;CIPOS=0,7;CIEND=-7,0;HOMLEN=7;HOMSEQ=AAAATGA;INV5;ANN=<INV>|intron_variant|MODIFIER|NBEA|GeneID:103214271|transcript|XM_007960109.1|protein_coding|18/57|c.2446-1568_2446-1487inv||||||,<INV>|intron_variant|MODIFIER|NBEA|GeneID:103214271|transcript|XM_007960110.1|protein_coding|18/56|c.2446-1568_2446-1487inv||||||,<INV>|intron_variant|MODIFIER|NBEA|GeneID:103214271|…	GT:FT:GQ:PL:PR:SR	0/1:PASS:83:133,0,999:42,4:38,4
NC_023644.1	13759260	MantaDUP:TANDEM:746:1:1:18:0:0	T	<DUP:TANDEM>	165	PASS	END=13759531;SVTYPE=DUP;SVLEN=271;ANN=<DUP:TANDEM>|intron_variant|MODIFIER|NBEA|GeneID:103214271|transcript|XM_007960109.1|protein_coding|21/57|c.2844+860_2845-610dup||||||,<DUP:TANDEM>|intron_variant|MODIFIER|NBEA|GeneID:103214271|transcript|XM_007960110.1|protein_coding|21/56|c.2844+860_2845-610dup||||||,<DUP:TANDEM>|intron_variant|MODIFIER|NBEA|GeneID:103214271|transcript|XM_007960111.1|protei…	GT:FT:GQ:PL:PR:SR	0/1:PASS:165:215,0,999:36,5:27,10
NC_023644.1	13856754	MantaDUP:TANDEM:0:274985:274985:5:0:0	A	<DUP:TANDEM>	105	PASS	END=13856907;SVTYPE=DUP;SVLEN=153;CIPOS=0,1;CIEND=0,1;HOMLEN=1;HOMSEQ=C;ANN=<DUP:TANDEM>|intron_variant|MODIFIER|NBEA|GeneID:103214271|transcript|XM_007960109.1|protein_coding|34/57|c.5776+25947_5776+26099dup||||||,<DUP:TANDEM>|intron_variant|MODIFIER|NBEA|GeneID:103214271|transcript|XM_007960110.1|protein_coding|33/56|c.5767+25947_5767+26099dup||||||,<DUP:TANDEM>|intron_variant|MODIFIER|NBEA|Gen…	GT:FT:GQ:PL:PR:SR	0/1:PASS:105:155,0,999:41,5:49,9
NC_023644.1	13883775	MantaINV:0:37664:37664:12:0:0	A	<INV>	77	PASS	END=13883861;SVTYPE=INV;SVLEN=86;CIPOS=0,2;CIEND=-2,0;HOMLEN=2;HOMSEQ=TA;INV3;ANN=<INV>|intron_variant|MODIFIER|NBEA|GeneID:103214271|transcript|XM_007960109.1|protein_coding|34/57|c.5777-519_5777-434inv||||||,<INV>|intron_variant|MODIFIER|NBEA|GeneID:103214271|transcript|XM_007960110.1|protein_coding|33/56|c.5768-519_5768-434inv||||||,<INV>|intron_variant|MODIFIER|NBEA|GeneID:103214271|transcrip…	GT:FT:GQ:PL:PR:SR	0/1:PASS:77:127,0,999:33,4:42,4
NC_023644.1	13908882	MantaDEL:0:137267:137267:1:0:0	TCAAAAAAAAAAAAAAAAAAAAAGATTTTTCTATTAAAATGCGTTAGGGAACTTTGGGGAGTATTTACTTGTAGAACCATTGGAAGGGATATAATTTTCAATCCAAAACACTGCTTTTTACCAGATATATATATATGCGCACACACACATATATATATTTAAAACCCCTATATATATTTAACCTGAAATATATGTATTTATATATGTATTTAAAACCCAAAAATATGTATATATTTAAAACCCCCAAAATAGAAATCACTGGCATAAAC	T	999	PASS	END=13909150;SVTYPE=DEL;SVLEN=-268;CIGAR=1M268D;CIPOS=0,5;HOMLEN=5;HOMSEQ=CAAAA;ANN=T|intron_variant|MODIFIER|NBEA|GeneID:103214271|transcript|XM_007960109.1|protein_coding|35/57|c.5839-1028_5839-761del||||||,T|intron_variant|MODIFIER|NBEA|GeneID:103214271|transcript|XM_007960110.1|protein_coding|34/56|c.5830-1028_5830-761del||||||,T|intron_variant|MODIFIER|NBEA|GeneID:103214271|transcript|XM_007…	GT:FT:GQ:PL:PR:SR	1/1:PASS:74:999,77,0:0,14:0,30
NC_023644.1	13957228	MantaDEL:0:56144:56144:25:0:0	CAAAAAAAAAAAAAAAAAAAAAAAAAAAAAGAGCCAGACTCCGTCTAAAAAAAAAAAAAA	C	234	MaxMQ0Frac;MinGQ	END=13957287;SVTYPE=DEL;SVLEN=-59;CIGAR=1M59D;CIPOS=0,13;HOMLEN=13;HOMSEQ=AAAAAAAAAAAAA;ANN=C|intron_variant|MODIFIER|NBEA|GeneID:103214271|transcript|XM_007960109.1|protein_coding|38/57|c.6179+8212_6179+8270delAAAAAAAAAAAAAAAAAAAAAAAAAAAAAGAGCCAGACTCCGTCTAAAAAAAAAAAAAA||||||,C|intron_variant|MODIFIER|NBEA|GeneID:103214271|transcript|XM_007960110.1|protein_coding|37/56|c.6170+8212_6170+8270delAAA…	GT:FT:GQ:PL:PR:SR	1/1:MinGQ:5:286,6,0:0,0:0,10
NC_023644.1	13977167	MantaINS:787:0:0:0:8:0	A	<INS>	352	PASS	END=13977167;SVTYPE=INS;LEFT_SVINSSEQ=AAAAAAAAAAAAAAAAAAAAAAAAAAAAAAAAAAAAAAAAAAAAAAAAAAAATTTTATTTTTTTTATTTACAGATAAATTTTAGAAATGGAAAAAAAAAAAAAAA;RIGHT_SVINSSEQ=GAGCAAGTAGAAACAGGACCACAACACAAGATCACACAAGAAAAAAAAAAAGAAAAACAAAAAAAAAAAAAAAAAAAAAAAAAAAAAAAAAAAAAAAAAAAAAAAAAAAAAAAAAC	GT:FT:GQ:PL:PR:SR	0/1:PASS:20:402,0,17:2,0:0,10
NC_023644.1	13991017	MantaINS:0:132862:132862:84:0:0	C	CATATTTCTTAATGTTAATATTTAATAATGTATTAATAAAATTAATATTAAATATTAACATTATTAAATATTTAACAGAAATGTTAATAATGATA	999	PASS	END=13991017;SVTYPE=INS;SVLEN=94;CIGAR=1M94I;CIPOS=0,23;HOMLEN=23;HOMSEQ=ATATTTCTTAATGTTAATATTTA;ANN=CATATTTCTTAATGTTAATATTTAATAATGTATTAATAAAATTAATATTAAATATTAACATTATTAAATATTTAACAGAAATGTTAATAATGATA|intron_variant|MODIFIER|NBEA|GeneID:103214271|transcript|XM_007960109.1|protein_coding|38/57|c.6180-30958_6180-30957insATATTTCTTAATGTTAATATTTAATAATGTATTAATAAAATTAATATTAAATATTAACATTATTAAATATTTAACAGAAATGT…	GT:FT:GQ:PL:PR:SR	1/1:PASS:69:999,72,0:0,0:0,35
NC_023644.1	13999937	MantaINV:0:185036:185036:43:0:0	G	<INV>	38	PASS	END=14000015;SVTYPE=INV;SVLEN=78;INV3;ANN=<INV>|intron_variant|MODIFIER|NBEA|GeneID:103214271|transcript|XM_007960109.1|protein_coding|38/57|c.6180-22037_6180-21960inv||||||,<INV>|intron_variant|MODIFIER|NBEA|GeneID:103214271|transcript|XM_007960110.1|protein_coding|37/56|c.6171-22037_6171-21960inv||||||,<INV>|intron_variant|MODIFIER|NBEA|GeneID:103214271|transcript|XM_007960111.1|protein_coding|…	GT:FT:GQ:PL:PR:SR	0/1:PASS:38:88,0,999:23,1:35,6
NC_023644.1	14027359	MantaDUP:TANDEM:0:132062:132897:1:0:0	A	<DUP:TANDEM>	757	PASS	END=14217471;SVTYPE=DUP;SVLEN=190112;CIPOS=0,1;CIEND=0,1;HOMLEN=1;HOMSEQ=C;SVINSLEN=1;SVINSSEQ=G;ANN=<DUP:TANDEM>|frameshift_variant|HIGH|NBEA|GeneID:103214271|transcript|XM_007960109.1|protein_coding|45/58|c.6304+5261_7450-9090dup|p.Leu2485fs||7454/8841|2485/2946||,<DUP:TANDEM>|frameshift_variant|HIGH|NBEA|GeneID:103214271|transcript|XM_007960110.1|protein_coding|39/57|c.6295+5261_7441-9090dup|p…	GT:FT:GQ:PL:PR:SR	0/1:PASS:757:807,0,999:53,11:21,20
NC_023644.1	14044966	MantaINV:0:132892:132892:20:1:0	T	<INV>	21	PASS	END=14045062;SVTYPE=INV;SVLEN=96;CIPOS=0,11;CIEND=-11,0;HOMLEN=11;HOMSEQ=CAGGCTGGGCA;INV5;ANN=<INV>|intron_variant|MODIFIER|NBEA|GeneID:103214271|transcript|XM_007960109.1|protein_coding|39/57|c.6305-1894_6305-1799inv||||||,<INV>|intron_variant|MODIFIER|NBEA|GeneID:103214271|transcript|XM_007960110.1|protein_coding|38/56|c.6296-1894_6296-1799inv||||||,<INV>|intron_variant|MODIFIER|NBEA|GeneID:103…	GT:FT:GQ:PL:PR:SR	0/1:PASS:21:71,0,999:42,11:59,4
NC_023644.1	14289696	MantaINV:0:246528:246528:26:0:0	G	<INV>	218	PASS	END=14289781;SVTYPE=INV;SVLEN=85;CIPOS=0,5;CIEND=-5,0;HOMLEN=5;HOMSEQ=TGGGT;INV3;ANN=<INV>|intergenic_region|MODIFIER|NBEA-DCLK1|GeneID:103214271-GeneID:103214273|intergenic_region|GeneID:103214271-GeneID:103214273|||n.14289697_14289781inv||||||	GT:FT:GQ:PL:PR:SR	0/1:PASS:218:268,0,999:32,5:31,7
NC_023644.1	14341826	MantaDEL:0:132157:132162:0:0:0	C	<DEL>	400	PASS	END=14349677;SVTYPE=DEL;SVLEN=-7851;IMPRECISE;CIPOS=-387,388;CIEND=-276,276;ANN=<DEL>|intergenic_region|MODIFIER|NBEA-DCLK1|GeneID:103214271-GeneID:103214273|intergenic_region|GeneID:103214271-GeneID:103214273|||n.14341827_14349677del||||||	GT:FT:GQ:PL:PR	0/1:PASS:140:450,0,137:10,23
NC_023644.1	14349692	MantaDEL:0:132151:132157:1:0:0	T	<DEL>	328	PASS	END=14354523;SVTYPE=DEL;SVLEN=-4831;IMPRECISE;CIPOS=-279,280;CIEND=-248,248;ANN=<DEL>|downstream_gene_variant|MODIFIER|DCLK1|GeneID:103214273|transcript|XM_007960116.1|protein_coding||c.*7671_*12501del|||||9304|,<DEL>|downstream_gene_variant|MODIFIER|DCLK1|GeneID:103214273|transcript|XM_007960118.1|protein_coding||c.*7778_*12608del|||||9304|,<DEL>|downstream_gene_variant|MODIFIER|DCLK1|GeneID:103…	GT:FT:GQ:PL:PR	1/1:PASS:45:381,48,0:0,16
NC_023644.1	14390850	MantaINV:0:132147:132147:16:0:0	G	<INV>	29	PASS	END=14390943;SVTYPE=INV;SVLEN=93;CIPOS=0,5;CIEND=-5,0;HOMLEN=5;HOMSEQ=CTCTT;INV5;ANN=<INV>|intron_variant|MODIFIER|DCLK1|GeneID:103214273|transcript|XM_007960115.1|protein_coding|15/16|c.1977+2884_1977+2976inv||||||,<INV>|intron_variant|MODIFIER|DCLK1|GeneID:103214273|transcript|XM_007960116.1|protein_coding|15/16|c.1977+2884_1977+2976inv||||||,<INV>|intron_variant|MODIFIER|DCLK1|GeneID:103214273…	GT:FT:GQ:PL:PR:SR	0/1:PASS:29:79,0,999:27,3:31,3
NC_023644.1	14396266	MantaINS:0:132147:132147:93:2:0	TG	TAATTTGGAATAAATAATTCTGTGTCTTCACAGAATTATTTATTCCAAATTATTGTGTGCAAAGAAACTAATGACATCATAAGTATGTTTCCTGTACACAATA	24	PASS	END=14396267;SVTYPE=INS;SVLEN=102;CIGAR=1M102I1D;ANN=AATTTGGAATAAATAATTCTGTGTCTTCACAGAATTATTTATTCCAAATTATTGTGTGCAAAGAAACTAATGACATCATAAGTATGTTTCCTGTACACAATA|intron_variant|MODIFIER|DCLK1|GeneID:103214273|transcript|XM_007960115.1|protein_coding|14/16|c.1896+67delCinsTATTGTGTACAGGAAACATACTTATGATGTCATTAGTTTCTTTGCACACAATAATTTGGAATAAATAATTCTGTGAAGACACAGAATTATTTATTCCAAATT||||||,AATTTGGAATAAATAATTCTGTGT…	GT:FT:GQ:PL:PR:SR	0/1:PASS:24:74,0,424:1,0:22,3
NC_023644.1	14408671	MantaINV:0:270611:270611:12:3:0	C	<INV>	208	PASS	END=14408767;SVTYPE=INV;SVLEN=96;CIPOS=0,10;CIEND=-10,0;HOMLEN=10;HOMSEQ=CTTCAGCGAG;INV5;ANN=<INV>|intron_variant|MODIFIER|DCLK1|GeneID:103214273|transcript|XM_007960115.1|protein_coding|11/16|c.1587+2105_1587+2200inv||||||,<INV>|intron_variant|MODIFIER|DCLK1|GeneID:103214273|transcript|XM_007960116.1|protein_coding|11/16|c.1587+2105_1587+2200inv||||||,<INV>|intron_variant|MODIFIER|DCLK1|GeneID:1…	GT:FT:GQ:PL:PR:SR	0/1:PASS:208:258,0,999:27,5:28,8
NC_023644.1	14466017	MantaDEL:0:132985:132985:5:3:0	AAAAAAAAAAAAAAAAAAAAGAAAAAAAAAAAAAAAAACAAAAAACAAAAACAAAAAAAAACAGGGCATTACAGAGGGGTGGGGGCGGGGAATGCGGATGGTTAATGGGTACAAAAAATAATTAGAAAAAATTAATAAGATCTAGTATTTGATAACACAACAGGGTGACTATAATGAAGAATAATTTAATTGTATATTTAAAAAT	A	178	MaxDepth;MaxMQ0Frac;MinGQ	END=14466221;SVTYPE=DEL;SVLEN=-204;CIGAR=1M204D;CIPOS=0,2;HOMLEN=2;HOMSEQ=AA;ANN=A|intron_variant|MODIFIER|DCLK1|GeneID:103214273|transcript|XM_007960115.1|protein_coding|4/16|c.857-7572_857-7369del||||||,A|intron_variant|MODIFIER|DCLK1|GeneID:103214273|transcript|XM_007960116.1|protein_coding|4/16|c.857-7572_857-7369del||||||,A|intron_variant|MODIFIER|DCLK1|GeneID:103214273|transcript|XM_0079601…	GT:FT:GQ:PL:PR:SR	0/1:MinGQ:5:227,0,0:5,0:0,7
NC_023644.1	14466221	MantaINS:0:132985:132985:5:10:0	T	<INS>	757	PASS	END=14466221;SVTYPE=INS;CIPOS=0,5;CIEND=0,5;HOMLEN=5;HOMSEQ=AACTA;LEFT_SVINSSEQ=AACTAGGGGCCGGGCGCGGTGGCTCAAGCCTGTAATCCCAGCACTTTGGGAGGCCGAGATGGGCGGATCACGAGGTCAGGAGATCGAGACCATCCTGGCTAACATGGTGAAACCCCGTCTCTACTAAAAACACAAAAAACTAGCCGGGCGAGGTGGCGGGCGCCTGTAGTCCCCGCTACTCGGGAGGCTGAGGCAGGAGAATGGCGTAAACCCGGGAG;RIGHT_SVINSSEQ=AAAGACACATTCAAAAAAAAAAAAAAAAAAAAAAAAAAAAAAA	GT:FT:GQ:PL:PR:SR	1/1:PASS:45:810,48,0:0,3:0,19
NC_023644.1	14491592	MantaDEL:0:132348:132348:66:0:0	T	<DEL>	252	Ploidy	END=14493659;SVTYPE=DEL;SVLEN=-2067;IMPRECISE;CIPOS=-329,330;CIEND=-401,401;ANN=<DEL>|intron_variant|MODIFIER|DCLK1|GeneID:103214273|transcript|XM_007960115.1|protein_coding|4/16|c.857-35010_857-32944del||||||,<DEL>|intron_variant|MODIFIER|DCLK1|GeneID:103214273|transcript|XM_007960116.1|protein_coding|4/16|c.857-35010_857-32944del||||||,<DEL>|intron_variant|MODIFIER|DCLK1|GeneID:103214273|transc…	GT:FT:GQ:PL:PR	0/1:PASS:160:302,0,157:9,16
NC_023644.1	14493371	MantaDEL:0:43042:132348:2:0:0	A	<DEL>	481	Ploidy	END=14495911;SVTYPE=DEL;SVLEN=-2540;IMPRECISE;CIPOS=-259,259;CIEND=-236,236;ANN=<DEL>|intron_variant|MODIFIER|DCLK1|GeneID:103214273|transcript|XM_007960115.1|protein_coding|4/16|c.857-37262_857-34723del||||||,<DEL>|intron_variant|MODIFIER|DCLK1|GeneID:103214273|transcript|XM_007960116.1|protein_coding|4/16|c.857-37262_857-34723del||||||,<DEL>|intron_variant|MODIFIER|DCLK1|GeneID:103214273|transc…	GT:FT:GQ:PL:PR	1/1:PASS:22:534,25,0:2,24
NC_023644.1	14561933	MantaINV:0:132911:132911:53:0:0	C	<INV>	28	PASS	END=14561997;SVTYPE=INV;SVLEN=64;CIPOS=0,10;CIEND=-10,0;HOMLEN=10;HOMSEQ=TTCATCTGAC;INV5;ANN=<INV>|intron_variant|MODIFIER|DCLK1|GeneID:103214273|transcript|XM_007960115.1|protein_coding|3/16|c.757-26028_757-25965inv||||||,<INV>|intron_variant|MODIFIER|DCLK1|GeneID:103214273|transcript|XM_007960116.1|protein_coding|3/16|c.757-26028_757-25965inv||||||,<INV>|intron_variant|MODIFIER|DCLK1|GeneID:103…	GT:FT:GQ:PL:PR:SR	0/1:PASS:28:78,0,999:36,8:41,5
NC_023644.1	14566366	MantaINV:0:132911:132911:103:3:0	C	<INV>	42	PASS	END=14566423;SVTYPE=INV;SVLEN=57;INV5;ANN=<INV>|intron_variant|MODIFIER|DCLK1|GeneID:103214273|transcript|XM_007960115.1|protein_coding|3/16|c.757-30454_757-30398inv||||||,<INV>|intron_variant|MODIFIER|DCLK1|GeneID:103214273|transcript|XM_007960116.1|protein_coding|3/16|c.757-30454_757-30398inv||||||,<INV>|intron_variant|MODIFIER|DCLK1|GeneID:103214273|transcript|XM_007960118.1|protein_coding|3/1…	GT:FT:GQ:PL:PR:SR	0/1:PASS:42:92,0,999:34,16:45,3
NC_023644.1	14574710	MantaINV:0:132329:132329:12:0:0	T	<INV>	20	PASS	END=14574854;SVTYPE=INV;SVLEN=144;CIPOS=0,4;CIEND=-4,0;HOMLEN=4;HOMSEQ=AACC;INV5;ANN=<INV>|intron_variant|MODIFIER|DCLK1|GeneID:103214273|transcript|XM_007960115.1|protein_coding|3/16|c.757-38885_757-38742inv||||||,<INV>|intron_variant|MODIFIER|DCLK1|GeneID:103214273|transcript|XM_007960116.1|protein_coding|3/16|c.757-38885_757-38742inv||||||,<INV>|intron_variant|MODIFIER|DCLK1|GeneID:103214273|t…	GT:FT:GQ:PL:PR:SR	0/1:PASS:20:70,0,999:38,7:47,3
NC_023644.1	14604674	MantaINV:0:132931:132931:5:1:0	C	<INV>	26	PASS	END=14604733;SVTYPE=INV;SVLEN=59;CIPOS=0,6;CIEND=-6,0;HOMLEN=6;HOMSEQ=TGACTC;INV5;ANN=<INV>|intron_variant|MODIFIER|DCLK1|GeneID:103214273|transcript|XM_007960115.1|protein_coding|3/16|c.757-68764_757-68706inv||||||,<INV>|intron_variant|MODIFIER|DCLK1|GeneID:103214273|transcript|XM_007960116.1|protein_coding|3/16|c.757-68764_757-68706inv||||||,<INV>|intron_variant|MODIFIER|DCLK1|GeneID:103214273|…	GT:FT:GQ:PL:PR:SR	0/1:PASS:26:76,0,999:32,2:47,5
NC_023644.1	14666074	MantaINV:847:0:0:50:0:0	T	<INV>	26	PASS	END=14666137;SVTYPE=INV;SVLEN=63;CIPOS=0,3;CIEND=-3,0;HOMLEN=3;HOMSEQ=AAA;INV3;ANN=<INV>|intron_variant|MODIFIER|DCLK1|GeneID:103214273|transcript|XM_007960115.1|protein_coding|3/16|c.756+27468_756+27530inv||||||,<INV>|intron_variant|MODIFIER|DCLK1|GeneID:103214273|transcript|XM_007960116.1|protein_coding|3/16|c.756+27468_756+27530inv||||||,<INV>|intron_variant|MODIFIER|DCLK1|GeneID:103214273|tra…	GT:FT:GQ:PL:PR:SR	0/1:PASS:26:76,0,999:32,3:31,3
NC_023644.1	14685447	MantaINV:0:21199:21199:104:0:0	C	<INV>	32	PASS	END=14685551;SVTYPE=INV;SVLEN=104;CIPOS=0,11;CIEND=-11,0;HOMLEN=11;HOMSEQ=TGAGACAGGAG;INV3;ANN=<INV>|intron_variant|MODIFIER|DCLK1|GeneID:103214273|transcript|XM_007960115.1|protein_coding|3/16|c.756+8054_756+8157inv||||||,<INV>|intron_variant|MODIFIER|DCLK1|GeneID:103214273|transcript|XM_007960116.1|protein_coding|3/16|c.756+8054_756+8157inv||||||,<INV>|intron_variant|MODIFIER|DCLK1|GeneID:10321…	GT:FT:GQ:PL:PR:SR	0/1:PASS:32:82,0,999:34,5:30,7
NC_023644.1	14695192	MantaINV:0:132952:132952:94:0:0	C	<INV>	125	PASS	END=14695272;SVTYPE=INV;SVLEN=80;CIPOS=0,14;CIEND=-14,0;HOMLEN=14;HOMSEQ=ATGCCTTTCTCAGG;INV5;ANN=<INV>|intron_variant|MODIFIER|DCLK1|GeneID:103214273|transcript|XM_007960115.1|protein_coding|2/16|c.410-1321_410-1242inv||||||,<INV>|intron_variant|MODIFIER|DCLK1|GeneID:103214273|transcript|XM_007960116.1|protein_coding|2/16|c.410-1321_410-1242inv||||||,<INV>|intron_variant|MODIFIER|DCLK1|GeneID:103…	GT:FT:GQ:PL:PR:SR	0/1:PASS:125:175,0,999:34,8:28,6
NC_023644.1	14752373	MantaINV:828:0:0:10:0:0	A	<INV>	80	PASS	END=14752482;SVTYPE=INV;SVLEN=109;IMPRECISE;CIPOS=-571,572;CIEND=-597,597;INV3;ANN=<INV>|downstream_gene_variant|MODIFIER|SOHLH2|GeneID:103214275|transcript|XM_007960125.1|protein_coding||c.*2239_*2347inv|||||1527|,<INV>|downstream_gene_variant|MODIFIER|SOHLH2|GeneID:103214275|transcript|XM_007960126.1|protein_coding||c.*2239_*2347inv|||||1527|,<INV>|intergenic_region|MODIFIER|DCLK1-SOHLH2|GeneID…	GT:FT:GQ:PL:PR	0/1:PASS:80:130,0,830:40,16
NC_023644.1	14872822	MantaBND:0:20677:335524:0:0:0:1	T	T[NW_006735473.1:24509[	999	PASS	SVTYPE=BND;MATEID=MantaBND:0:20677:335524:0:0:0:0;CIPOS=0,12;HOMLEN=12;HOMSEQ=GCCCGGCTAATT;BND_DEPTH=87;MATE_BND_DEPTH=99;ANN=T[NW_006735473.1:24509[|bidirectional_gene_fusion|HIGH|CCDC169&FAM168B|GeneID:103214276&GeneID:103247116|transcript|XM_007960136.1|protein_coding|2/8|t(NC_023644.1%3BNW_006735473.1)(%3B)(c.164-4326)|t(NC_023644.1%3BNW_006735473.1)(XM_007960136.1:Gly55_Ter244%3BXM_008019148…	GT:FT:GQ:PL:PR:SR	0/1:PASS:999:999,0,999:42,12:37,28
NC_023644.1	15026831	MantaINS:0:46049:46049:22:0:0	TGTGTATCAGGGATTTTAGCCTGTACT	TTTCGTCAATGAAATGAAGAACAGAAACCATAGGATCGTCTCAGTAGGTGCAGAAACAGCATTTGATAAGATTCAACA	15	MinQUAL	END=15026857;SVTYPE=INS;SVLEN=77;CIGAR=1M77I26D;ANN=TTCGTCAATGAAATGAAGAACAGAAACCATAGGATCGTCTCAGTAGGTGCAGAAACAGCATTTGATAAGATTCAACA|intergenic_region|MODIFIER|CCNA1-LOC103214282|GeneID:103214281-GeneID:103214282|intergenic_region|GeneID:103214281-GeneID:103214282|||n.15026832_15026857delGTGTATCAGGGATTTTAGCCTGTACTinsTTCGTCAATGAAATGAAGAACAGAAACCATAGGATCGTCTCAGTAGGTGCAGAAACAGCATTTGATAAGATTCAACA||||||	GT:FT:GQ:PL:PR:SR	0/1:PASS:15:65,0,999:9,0:43,4
NC_023644.1	15191346	MantaINS:0:132266:132266:63:0:0	TGA	TTTTTCAAGAAGAGATTGTCTCCTGACTTATTACGTTATGTAGATAACGTAATAAGTCAGGAGACAATCTCTTCTTG	66	PASS	END=15191348;SVTYPE=INS;SVLEN=76;CIGAR=1M76I2D;ANN=TTTTCAAGAAGAGATTGTCTCCTGACTTATTACGTTATGTAGATAACGTAATAAGTCAGGAGACAATCTCTTCTTG|intergenic_region|MODIFIER|LOC103214282-SERTM1|GeneID:103214282-GeneID:103214286|intergenic_region|GeneID:103214282-GeneID:103214286|||n.15191347_15191348delGAinsTTTTCAAGAAGAGATTGTCTCCTGACTTATTACGTTATGTAGATAACGTAATAAGTCAGGAGACAATCTCTTCTTG||||||	GT:FT:GQ:PL:PR:SR	0/1:PASS:66:116,0,999:0,0:23,4
NC_023644.1	15191807	MantaDEL:0:132266:132268:1:0:0	C	<DEL>	385	PASS	END=15194761;SVTYPE=DEL;SVLEN=-2954;IMPRECISE;CIPOS=-328,329;CIEND=-271,271;ANN=<DEL>|intergenic_region|MODIFIER|LOC103214282-SERTM1|GeneID:103214282-GeneID:103214286|intergenic_region|GeneID:103214282-GeneID:103214286|||n.15191808_15194761del||||||	GT:FT:GQ:PL:PR	0/1:PASS:128:435,0,125:9,23
NC_023644.1	15257882	MantaDEL:0:132279:132279:60:0:0	CAAAAAAAAAAAAAAAAGTATAGCCATCTTCTGGTTCAGACGGCTGTCAAAGTACTTAGTTTTATAAAACAGTTC	CCAA	131	PASS	END=15257956;SVTYPE=DEL;SVLEN=-74;CIGAR=1M3I74D;ANN=CAA|intergenic_region|MODIFIER|SERTM1-LOC103214284|GeneID:103214286-GeneID:103214284|intergenic_region|GeneID:103214286-GeneID:103214284|||n.15257883_15257956delAAAAAAAAAAAAAAAAGTATAGCCATCTTCTGGTTCAGACGGCTGTCAAAGTACTTAGTTTTATAAAACAGTTCinsCAA||||||	GT:FT:GQ:PL:PR:SR	0/1:PASS:18:181,0,15:2,0:0,9
NC_023644.1	15361242	MantaINV:0:132305:132305:81:0:0	G	<INV>	35	PASS	END=15361365;SVTYPE=INV;SVLEN=123;INV5;ANN=<INV>|downstream_gene_variant|MODIFIER|RFXAP|GeneID:103214283|transcript|XM_007960150.1|protein_coding||c.*3745_*3867inv|||||2401|,<INV>|intergenic_region|MODIFIER|RFXAP-SMAD9|GeneID:103214283-GeneID:103214293|intergenic_region|GeneID:103214283-GeneID:103214293|||n.15361243_15361365inv||||||	GT:FT:GQ:PL:PR:SR	0/1:PASS:35:85,0,999:28,1:32,4
NC_023644.1	15397495	MantaINV:0:229759:229759:33:0:0	C	<INV>	120	PASS	END=15397624;SVTYPE=INV;SVLEN=129;CIPOS=0,7;CIEND=-7,0;HOMLEN=7;HOMSEQ=TGCTGAG;INV5;ANN=<INV>|intron_variant|MODIFIER|SMAD9|GeneID:103214293|transcript|XM_007960174.1|protein_coding|4/7|c.670+831_670+959inv||||||,<INV>|intron_variant|MODIFIER|SMAD9|GeneID:103214293|transcript|XM_007960175.1|protein_coding|3/6|c.670+831_670+959inv||||||,<INV>|intron_variant|MODIFIER|SMAD9|GeneID:103214293|transcri…	GT:FT:GQ:PL:PR:SR	0/1:PASS:120:170,0,999:44,7:61,5
NC_023644.1	15495538	MantaDUP:TANDEM:0:132392:132392:32:0:0	C	<DUP:TANDEM>	100	PASS	END=15495900;SVTYPE=DUP;SVLEN=362;CIPOS=0,1;CIEND=0,1;HOMLEN=1;HOMSEQ=G;SVINSLEN=1;SVINSSEQ=G;ANN=<DUP:TANDEM>|intron_variant|MODIFIER|ALG5|GeneID:103214290|transcript|XM_007960172.1|protein_coding|6/9|c.772-8192_772-7831dup||||||,<DUP:TANDEM>|intron_variant|MODIFIER|ALG5|GeneID:103214290|transcript|XM_007960173.1|protein_coding|4/7|c.553-8192_553-7831dup||||||	GT:FT:GQ:PL:PR:SR	0/1:PASS:100:150,0,999:34,5:33,6
NC_023644.1	15506988	MantaBND:0:3171:133008:0:1:0:1	T	]NC_023655.1:80667971]T	211	PASS	SVTYPE=BND;MATEID=MantaBND:0:3171:133008:0:1:0:0;CIPOS=0,33;HOMLEN=33;HOMSEQ=TTTTTTGAGACGGAGTCTCCCTCTGTCACCCAG;BND_DEPTH=163;MATE_BND_DEPTH=84;ANN=]NC_023655.1:80667971]T|transcript_ablation|HIGH|ALG5|GeneID:103214290|transcript|XM_007960172.1|protein_coding|5/9|t(NC_023644.1%3BNC_023655.1)(%3B)(c.657+1987)|t(NC_023644.1%3BNC_023655.1)(XM_007960172.1:Met1_Met219%3B)|||||,]NC_023655.1:80667971]T|t…	GT:FT:GQ:PL:PR:SR	0/1:PASS:211:261,0,999:47,2:29,16
NC_023644.1	15587902	MantaINS:0:133049:133049:29:0:0	G	GAAGAAATACATATCTCTTTTTAGAGATCCAGATCCTACAATGCTTATTTTAGGCAAACTTTAAAATAGATATGTAGGATCTGGATCTCTAAAAAGAGATATGTATTTCTTCA	40	PASS	END=15587902;SVTYPE=INS;SVLEN=112;CIGAR=1M112I;CIPOS=0,39;HOMLEN=39;HOMSEQ=AAGAAATACATATCTCTTTTTAGAGATCCAGATCCTACA;ANN=GAAGAAATACATATCTCTTTTTAGAGATCCAGATCCTACAATGCTTATTTTAGGCAAACTTTAAAATAGATATGTAGGATCTGGATCTCTAAAAAGAGATATGTATTTCTTCA|intergenic_region|MODIFIER|SUPT20H-CSNK1A1L|GeneID:103214287-GeneID:103214298|intergenic_region|GeneID:103214287-GeneID:103214298|||n.15587902_15587903insAAGAAATACATA…	GT:FT:GQ:PL:PR:SR	0/1:PASS:40:90,0,694:0,0:14,4
NC_023644.1	15672841	MantaINV:890:0:0:0:2:0	C	<INV>	68	PASS	END=15672908;SVTYPE=INV;SVLEN=67;CIPOS=0,8;CIEND=-8,0;HOMLEN=8;HOMSEQ=TGTTCATG;INV3;ANN=<INV>|intergenic_region|MODIFIER|LOC103214543-LOC103214297|GeneID:103214543-GeneID:103214297|intergenic_region|GeneID:103214543-GeneID:103214297|||n.15672842_15672908inv||||||	GT:FT:GQ:PL:PR:SR	0/1:PASS:68:118,0,999:30,6:30,5
NC_023644.1	15696778	MantaINV:0:133086:133086:46:0:0	G	<INV>	28	PASS	END=15696871;SVTYPE=INV;SVLEN=93;CIPOS=0,3;CIEND=-3,0;HOMLEN=3;HOMSEQ=ACA;INV3;ANN=<INV>|intragenic_variant|MODIFIER|LOC103214297|GeneID:103214297|gene_variant|GeneID:103214297|||n.15696779_15696871inv||||||	GT:FT:GQ:PL:PR:SR	0/1:PASS:28:78,0,999:61,5:55,4
NC_023644.1	15746763	MantaDUP:TANDEM:0:132412:132412:134:0:0	T	<DUP:TANDEM>	95	PASS	END=15746911;SVTYPE=DUP;SVLEN=148;ANN=<DUP:TANDEM>|intergenic_region|MODIFIER|LOC103214296-POSTN|GeneID:103214296-GeneID:103214294|intergenic_region|GeneID:103214296-GeneID:103214294|||n.15746764_15746911dup||||||	GT:FT:GQ:PL:PR:SR	0/1:PASS:95:145,0,999:64,4:76,9
NC_023644.1	15746911	MantaINS:0:132412:132412:136:1:0	ATAT	AAGTCTGAAAATTGTCTAAATGATCAGCAGTACAGGAATAGTTAAGTAAACTATGGAACCTGCTGATCATTTAGACAATTTTCAGACTTCTGCAGATAC	277	PASS	END=15746914;SVTYPE=INS;SVLEN=98;CIGAR=1M98I3D;ANN=AGTCTGAAAATTGTCTAAATGATCAGCAGTACAGGAATAGTTAAGTAAACTATGGAACCTGCTGATCATTTAGACAATTTTCAGACTTCTGCAGATAC|intergenic_region|MODIFIER|LOC103214296-POSTN|GeneID:103214296-GeneID:103214294|intergenic_region|GeneID:103214296-GeneID:103214294|||n.15746912_15746914delTATinsAGTCTGAAAATTGTCTAAATGATCAGCAGTACAGGAATAGTTAAGTAAACTATGGAACCTGCTGATCATTTAGACAATTTTCAGACT…	GT:FT:GQ:PL:PR:SR	0/1:PASS:277:327,0,673:1,0:35,12
NC_023644.1	15907143	MantaINS:0:98178:98178:125:4:0	TCGACAGACCAAGAAACAATAGAGCTTGGTGATCATTTAATTTTTAGTGTGCA	TTGCACACTAAAAATTAAATGATCACCAAGCTCTATTGTTTCTTGGTCTAACTGTTG	59	PASS	END=15907195;SVTYPE=INS;SVLEN=56;CIGAR=1M56I52D;ANN=TGCACACTAAAAATTAAATGATCACCAAGCTCTATTGTTTCTTGGTCTAACTGTTG|intergenic_region|MODIFIER|LOC103214296-POSTN|GeneID:103214296-GeneID:103214294|intergenic_region|GeneID:103214296-GeneID:103214294|||n.15907144_15907195delCGACAGACCAAGAAACAATAGAGCTTGGTGATCATTTAATTTTTAGTGTGCAinsTGCACACTAAAAATTAAATGATCACCAAGCTCTATTGTTTCTTGGTCTAACTGTTG||||||	GT:FT:GQ:PL:PR:SR	0/1:PASS:59:109,0,497:12,0:12,7
NC_023644.1	15938383	MantaINV:0:133117:133117:58:1:0	C	<INV>	35	PASS	END=15938445;SVTYPE=INV;SVLEN=62;CIPOS=0,3;CIEND=-3,0;HOMLEN=3;HOMSEQ=CAC;INV5;ANN=<INV>|intergenic_region|MODIFIER|LOC103214296-POSTN|GeneID:103214296-GeneID:103214294|intergenic_region|GeneID:103214296-GeneID:103214294|||n.15938384_15938445inv||||||	GT:FT:GQ:PL:PR:SR	0/1:PASS:35:85,0,999:30,9:33,4
NC_023644.1	15952170	MantaDUP:TANDEM:0:95154:133138:0:0:0	C	<DUP:TANDEM>	148	PASS	END=15952540;SVTYPE=DUP;SVLEN=370;CIPOS=0,2;CIEND=0,2;HOMLEN=2;HOMSEQ=GG;ANN=<DUP:TANDEM>|intergenic_region|MODIFIER|LOC103214296-POSTN|GeneID:103214296-GeneID:103214294|intergenic_region|GeneID:103214296-GeneID:103214294|||n.15952171_15952540dup||||||	GT:FT:GQ:PL:PR:SR	0/1:PASS:148:198,0,999:51,7:44,7
NC_023644.1	15984427	MantaINS:0:125818:125818:127:0:0	C	CCCTGGGAAGCCTCAGAGTGAACAGTGTGTTGTGTCCTCACTGTCTTCTCAGAGGCTTCCCAGGGCCCCTGTCCATCATGT	19	MinQUAL	END=15984427;SVTYPE=INS;SVLEN=80;CIGAR=1M80I;CIPOS=0,13;HOMLEN=13;HOMSEQ=CCTGGGAAGCCTC;ANN=CCCTGGGAAGCCTCAGAGTGAACAGTGTGTTGTGTCCTCACTGTCTTCTCAGAGGCTTCCCAGGGCCCCTGTCCATCATGT|intergenic_region|MODIFIER|LOC103214296-POSTN|GeneID:103214296-GeneID:103214294|intergenic_region|GeneID:103214296-GeneID:103214294|||n.15984427_15984428insCCTGGGAAGCCTCAGAGTGAACAGTGTGTTGTGTCCTCACTGTCTTCTCAGAGGCTTCCCAGGGCCCCTG…	GT:FT:GQ:PL:PR:SR	0/1:PASS:19:69,0,999:0,0:24,3
NC_023644.1	16038491	MantaDEL:0:25164:25164:87:0:0	AGCAGGTTAGTTTCCATATGATTGTATGGTTTTGAGTGATTTTCTTTGTGTTGATTTCTATTTTTATTGTGCTGTGGTCCAAGAACATGGTTGGTATGAGTTTGGTTCTTTTGCATTT	A	999	PASS	END=16038608;SVTYPE=DEL;SVLEN=-117;CIGAR=1M117D;CIPOS=0,3;HOMLEN=3;HOMSEQ=GCA;ANN=A|intergenic_region|MODIFIER|LOC103214296-POSTN|GeneID:103214296-GeneID:103214294|intergenic_region|GeneID:103214296-GeneID:103214294|||n.16038492_16038608del||||||	GT:FT:GQ:PL:PR:SR	1/1:PASS:76:999,79,0:0,0:0,30
NC_023644.1	16138836	MantaDEL:0:132421:132426:0:0:0	C	<DEL>	595	PASS	END=16142154;SVTYPE=DEL;SVLEN=-3318;IMPRECISE;CIPOS=-300,300;CIEND=-294,294;ANN=<DEL>|intron_variant|MODIFIER|TRPC4|GeneID:103214299|transcript|XM_007960190.1|protein_coding|8/10|c.2095-3658_2095-341del||||||,<DEL>|intron_variant|MODIFIER|TRPC4|GeneID:103214299|transcript|XM_007960191.1|protein_coding|8/10|c.2080-3658_2080-341del||||||,<DEL>|intron_variant|MODIFIER|TRPC4|GeneID:103214299|transcri…	GT:FT:GQ:PL:PR	1/1:PASS:27:648,30,0:3,30
NC_023644.1	16191228	MantaINV:0:58198:58198:58:0:0	T	<INV>	38	PASS	END=16191302;SVTYPE=INV;SVLEN=74;CIPOS=0,5;CIEND=-5,0;HOMLEN=5;HOMSEQ=AACTC;INV3;ANN=<INV>|intron_variant|MODIFIER|TRPC4|GeneID:103214299|transcript|XM_007960190.1|protein_coding|4/10|c.1234+3205_1234+3278inv||||||,<INV>|intron_variant|MODIFIER|TRPC4|GeneID:103214299|transcript|XM_007960191.1|protein_coding|4/10|c.1234+3205_1234+3278inv||||||,<INV>|intron_variant|MODIFIER|TRPC4|GeneID:103214299|t…	GT:FT:GQ:PL:PR:SR	0/1:PASS:38:88,0,999:24,0:28,5
NC_023644.1	16240288	MantaINV:0:314709:314709:53:0:0	T	<INV>	91	PASS	END=16240379;SVTYPE=INV;SVLEN=91;SVINSLEN=3;SVINSSEQ=CAC;INV5;ANN=<INV>|intron_variant|MODIFIER|TRPC4|GeneID:103214299|transcript|XM_007960190.1|protein_coding|3/10|c.897+2431_897+2521inv||||||,<INV>|intron_variant|MODIFIER|TRPC4|GeneID:103214299|transcript|XM_007960191.1|protein_coding|3/10|c.897+2431_897+2521inv||||||,<INV>|intron_variant|MODIFIER|TRPC4|GeneID:103214299|transcript|XM_007960192.…	GT:FT:GQ:PL:PR:SR	0/1:PASS:91:141,0,999:38,6:46,8
NC_023644.1	16256609	MantaINV:941:0:0:138:0:0	A	<INV>	43	PASS	END=16256693;SVTYPE=INV;SVLEN=84;CIPOS=0,4;CIEND=-4,0;HOMLEN=4;HOMSEQ=ATGA;INV3;ANN=<INV>|intron_variant|MODIFIER|TRPC4|GeneID:103214299|transcript|XM_007960190.1|protein_coding|2/10|c.379-13365_379-13282inv||||||,<INV>|intron_variant|MODIFIER|TRPC4|GeneID:103214299|transcript|XM_007960191.1|protein_coding|2/10|c.379-13365_379-13282inv||||||,<INV>|intron_variant|MODIFIER|TRPC4|GeneID:103214299|tr…	GT:FT:GQ:PL:PR:SR	0/1:PASS:43:93,0,999:44,4:28,4
NC_023644.1	16262299	MantaINV:941:1:1:35:0:0	T	<INV>	27	PASS	END=16262428;SVTYPE=INV;SVLEN=129;CIPOS=0,5;CIEND=-5,0;HOMLEN=5;HOMSEQ=CAGGC;INV5;ANN=<INV>|intron_variant|MODIFIER|TRPC4|GeneID:103214299|transcript|XM_007960190.1|protein_coding|2/10|c.378+16279_378+16407inv||||||,<INV>|intron_variant|MODIFIER|TRPC4|GeneID:103214299|transcript|XM_007960191.1|protein_coding|2/10|c.378+16279_378+16407inv||||||,<INV>|intron_variant|MODIFIER|TRPC4|GeneID:103214299|…	GT:FT:GQ:PL:PR:SR	0/1:PASS:27:77,0,999:46,6:65,5
NC_023644.1	16307872	MantaINV:0:132466:132466:16:7:0	G	<INV>	123	PASS	END=16307958;SVTYPE=INV;SVLEN=86;CIPOS=0,9;CIEND=-9,0;HOMLEN=9;HOMSEQ=GGGTCCTGC;INV5;ANN=<INV>|intron_variant|MODIFIER|TRPC4|GeneID:103214299|transcript|XM_007960190.1|protein_coding|1/10|c.-27-28847_-27-28762inv||||||,<INV>|intron_variant|MODIFIER|TRPC4|GeneID:103214299|transcript|XM_007960191.1|protein_coding|1/10|c.-27-28847_-27-28762inv||||||,<INV>|intron_variant|MODIFIER|TRPC4|GeneID:1032142…	GT:FT:GQ:PL:PR:SR	0/1:PASS:123:173,0,999:48,8:57,7
NC_023644.1	16342735	MantaDUP:TANDEM:0:133197:133197:10:3:0	A	<DUP:TANDEM>	336	PASS	END=16342861;SVTYPE=DUP;SVLEN=126;SVINSLEN=1;SVINSSEQ=G;ANN=<DUP:TANDEM>|intron_variant|MODIFIER|TRPC4|GeneID:103214299|transcript|XM_007960190.1|protein_coding|1/10|c.-28+11493_-28+11618dup||||||,<DUP:TANDEM>|intron_variant|MODIFIER|TRPC4|GeneID:103214299|transcript|XM_007960191.1|protein_coding|1/10|c.-28+11493_-28+11618dup||||||,<DUP:TANDEM>|intron_variant|MODIFIER|TRPC4|GeneID:103214299|trans…	GT:FT:GQ:PL:PR:SR	0/1:PASS:336:386,0,999:41,9:57,18
NC_023644.1	16349729	MantaINS:0:290931:290931:74:1:0	G	GATAATATTTAAGTGATAATTTTTGTAATGGTATTATCCATTGAGTAGATATTTGTTGAATATTGGTAAATGA	63	PASS	END=16349729;SVTYPE=INS;SVLEN=72;CIGAR=1M72I;CIPOS=0,35;HOMLEN=35;HOMSEQ=ATAATATTTAAGTGATAATTTTTGTAATGGTATTA;ANN=GATAATATTTAAGTGATAATTTTTGTAATGGTATTATCCATTGAGTAGATATTTGTTGAATATTGGTAAATGA|intron_variant|MODIFIER|TRPC4|GeneID:103214299|transcript|XM_007960190.1|protein_coding|1/10|c.-28+4624_-28+4625insTCATTTACCAATATTCAACAAATATCTACTCAATGGATAATACCATTACAAAAATTATCACTTAAATATTAT||||||,GATAATATTTAAGTGATA…	GT:FT:GQ:PL:PR:SR	0/1:PASS:63:113,0,449:0,0:8,4
NC_023644.1	16438482	MantaINV:0:133205:133205:61:1:0	T	<INV>	26	PASS	END=16438554;SVTYPE=INV;SVLEN=72;CIPOS=0,7;CIEND=-7,0;HOMLEN=7;HOMSEQ=CAAAACA;INV5;ANN=<INV>|intergenic_region|MODIFIER|TRPC4-LOC103214300|GeneID:103214299-GeneID:103214300|intergenic_region|GeneID:103214299-GeneID:103214300|||n.16438483_16438554inv||||||	GT:FT:GQ:PL:PR:SR	0/1:PASS:26:76,0,999:15,4:22,2
NC_023644.1	16441000	MantaDEL:965:0:0:1:0:0	ATATTCTGGATATTTATATATTCTGGATATATATATATATATATATAATTATATTCTGGATATATATAT	AGAATCC	999	PASS	END=16441068;SVTYPE=DEL;SVLEN=-68;CIGAR=1M6I68D;ANN=GAATCC|intergenic_region|MODIFIER|TRPC4-LOC103214300|GeneID:103214299-GeneID:103214300|intergenic_region|GeneID:103214299-GeneID:103214300|||n.16441001_16441068delTATTCTGGATATTTATATATTCTGGATATATATATATATATATATAATTATATTCTGGATATATATATinsGAATCC||||||	GT:FT:GQ:PL:PR:SR	1/1:PASS:62:999,65,0:0,0:0,36
NC_023644.1	16735218	MantaINV:0:132854:132854:90:4:0	C	<INV>	63	PASS	END=16735283;SVTYPE=INV;SVLEN=65;CIPOS=0,9;CIEND=-9,0;HOMLEN=9;HOMSEQ=ATGAGATTT;INV3;ANN=<INV>|intragenic_variant|MODIFIER|LOC103214305|GeneID:103214305|gene_variant|GeneID:103214305|||n.16735219_16735283inv||||||	GT:FT:GQ:PL:PR:SR	0/1:PASS:63:113,0,871:19,5:30,3
NC_023644.1	16779039	MantaINV:0:133216:133216:41:0:0	C	<INV>	48	PASS	END=16779107;SVTYPE=INV;SVLEN=68;CIPOS=0,6;CIEND=-6,0;HOMLEN=6;HOMSEQ=CCACCC;INV5;ANN=<INV>|intragenic_variant|MODIFIER|LOC103214305|GeneID:103214305|gene_variant|GeneID:103214305|||n.16779040_16779107inv||||||	GT:FT:GQ:PL:PR:SR	0/1:PASS:48:98,0,999:18,0:28,4
NC_023644.1	16781515	MantaDEL:0:133216:133216:67:1:0	TTTTTTTTTTTTTTTTTTTTTTCTTGCTCTGTTTCACAGGGAGTATTGCTCTGTCAACCAGGTAGATGGAAGGTAAATACTTCCTGTTGCTCTGGGAATGTTTGCAGATTAAGCCCTCTTTGCCCTCGAAGAAAAAAAAAAATATTTTTTGTTTTTTTTTTTTTTTTTTTTTTTTTTTTTTTTTNNNNNNNNNNTTTTTTTTTTTTTTTTTTTTTC	T	120	MaxMQ0Frac;MinGQ	END=16781730;SVTYPE=DEL;SVLEN=-215;CIGAR=1M215D;CIPOS=0,12;HOMLEN=12;HOMSEQ=TTTTTTTTTTTT;ANN=T|intragenic_variant|MODIFIER|LOC103214305|GeneID:103214305|gene_variant|GeneID:103214305|||n.16781516_16781730del||||||	GT:FT:GQ:PL:PR:SR	0/1:MinGQ:5:168,0,0:0,4:0,7
NC_023644.1	16821429	MantaBND:0:4926:133244:0:0:0:1	G	[NC_023651.1:72774020[AG	999	PASS	SVTYPE=BND;MATEID=MantaBND:0:4926:133244:0:0:0:0;CIPOS=0,1;HOMLEN=1;HOMSEQ=C;SVINSLEN=1;SVINSSEQ=A;BND_DEPTH=56;MATE_BND_DEPTH=149;ANN=[NC_023651.1:72774020[AG|transcript_ablation|HIGH|UFM1|GeneID:103214303|transcript|XM_007960193.1|protein_coding|4/5|t(NC_023644.1%3BNC_023651.1)(%3B)(c.157+166)|t(NC_023644.1%3BNC_023651.1)(XM_007960193.1:Asp53_Ter86%3B)|||||	GT:FT:GQ:PL:PR:SR	0/1:PASS:999:999,0,999:27,8:27,26
NC_023644.1	16827740	MantaDUP:TANDEM:1036:0:0:14:0:0	C	<DUP:TANDEM>	86	PASS	END=16827869;SVTYPE=DUP;SVLEN=129;SVINSLEN=8;SVINSSEQ=TAATGGTT;ANN=<DUP:TANDEM>|downstream_gene_variant|MODIFIER|UFM1|GeneID:103214303|transcript|XM_007960193.1|protein_coding||c.*3828_*3956dup|||||1730|,<DUP:TANDEM>|intergenic_region|MODIFIER|UFM1-FREM2|GeneID:103214303-GeneID:103214306|intergenic_region|GeneID:103214303-GeneID:103214306|||n.16827741_16827869dup||||||	GT:FT:GQ:PL:PR:SR	0/1:PASS:86:136,0,999:20,4:41,7
NC_023644.1	16869676	MantaINV:1032:0:0:3:0:0	A	<INV>	127	PASS	END=16869750;SVTYPE=INV;SVLEN=74;CIPOS=0,3;CIEND=-3,0;HOMLEN=3;HOMSEQ=TAT;INV3;ANN=<INV>|intergenic_region|MODIFIER|UFM1-FREM2|GeneID:103214303-GeneID:103214306|intergenic_region|GeneID:103214303-GeneID:103214306|||n.16869677_16869750inv||||||	GT:FT:GQ:PL:PR:SR	0/1:PASS:127:177,0,999:40,7:42,5
NC_023644.1	16910211	MantaDEL:0:313058:313058:37:1:0	TAAATAAAACCTCTACATTCCTCAGCCCTTTCAAACATATTTATTTAGAACAACA	T	33	PASS	END=16910265;SVTYPE=DEL;SVLEN=-54;CIGAR=1M54D;CIPOS=0,7;HOMLEN=7;HOMSEQ=AAATAAA;ANN=T|intergenic_region|MODIFIER|UFM1-FREM2|GeneID:103214303-GeneID:103214306|intergenic_region|GeneID:103214303-GeneID:103214306|||n.16910212_16910265delAAATAAAACCTCTACATTCCTCAGCCCTTTCAAACATATTTATTTAGAACAACA||||||	GT:FT:GQ:PL:PR:SR	0/1:PASS:33:83,0,999:2,0:35,4
NC_023644.1	16914470	MantaDEL:0:102887:102887:11:0:0	TAAACCTTTTCCGTGTTTATTTATGTTTTGAAATTCATGCCAATTTGAGTAGAGTAAAAAGCA	T	14	MinGQ;MinQUAL	END=16914532;SVTYPE=DEL;SVLEN=-62;CIGAR=1M62D;CIPOS=0,5;HOMLEN=5;HOMSEQ=AAACC;ANN=T|intergenic_region|MODIFIER|UFM1-FREM2|GeneID:103214303-GeneID:103214306|intergenic_region|GeneID:103214303-GeneID:103214306|||n.16914471_16914532delAAACCTTTTCCGTGTTTATTTATGTTTTGAAATTCATGCCAATTTGAGTAGAGTAAAAAGCA||||||	GT:FT:GQ:PL:PR:SR	0/1:MinGQ:14:64,0,499:7,0:29,5
NC_023644.1	16956300	MantaDEL:0:133287:133287:104:0:0	ACATAAGTGTCCTAAAAGCAGACGCTGCCTCTCTGACATACTGGTGAATAAATAGTCTAGATAGCTGGGTGGGGGGA	ATAGCGGGG	707	PASS	END=16956376;SVTYPE=DEL;SVLEN=-76;CIGAR=1M8I76D;ANN=TAGCGGGG|intergenic_region|MODIFIER|UFM1-FREM2|GeneID:103214303-GeneID:103214306|intergenic_region|GeneID:103214303-GeneID:103214306|||n.16956301_16956376delCATAAGTGTCCTAAAAGCAGACGCTGCCTCTCTGACATACTGGTGAATAAATAGTCTAGATAGCTGGGTGGGGGGAinsTAGCGGGG||||||	GT:FT:GQ:PL:PR:SR	1/1:PASS:47:760,51,0:0,0:0,17
NC_023644.1	16963616	MantaINV:0:27344:27344:56:0:0	T	<INV>	109	PASS	END=16963739;SVTYPE=INV;SVLEN=123;CIPOS=0,4;CIEND=-4,0;HOMLEN=4;HOMSEQ=CATA;INV5;ANN=<INV>|intergenic_region|MODIFIER|UFM1-FREM2|GeneID:103214303-GeneID:103214306|intergenic_region|GeneID:103214303-GeneID:103214306|||n.16963617_16963739inv||||||	GT:FT:GQ:PL:PR:SR	0/1:PASS:109:159,0,999:26,0:29,6
NC_023644.1	17104321	MantaINS:0:86286:86286:33:0:0	A	ATTTGGATGAACGTGCATGTCTGCACGTTCATCCAAATTTTGTTTTCAGTTCTAGGGACTTGAGGGATACGAAC	29	PASS	END=17104321;SVTYPE=INS;SVLEN=73;CIGAR=1M73I;CIPOS=0,16;HOMLEN=16;HOMSEQ=TTTGGATGAACGTGCA;ANN=ATTTGGATGAACGTGCATGTCTGCACGTTCATCCAAATTTTGTTTTCAGTTCTAGGGACTTGAGGGATACGAAC|intergenic_region|MODIFIER|UFM1-FREM2|GeneID:103214303-GeneID:103214306|intergenic_region|GeneID:103214303-GeneID:103214306|||n.17104321_17104322insTTTGGATGAACGTGCATGTCTGCACGTTCATCCAAATTTTGTTTTCAGTTCTAGGGACTTGAGGGATACGAAC||||||	GT:FT:GQ:PL:PR:SR	0/1:PASS:29:79,0,999:0,0:26,4
NC_023644.1	17279645	MantaDUP:TANDEM:0:71064:71064:226:0:0	A	<DUP:TANDEM>	182	PASS	END=17279861;SVTYPE=DUP;SVLEN=216;CIPOS=0,1;CIEND=0,1;HOMLEN=1;HOMSEQ=C;ANN=<DUP:TANDEM>|intron_variant|MODIFIER|FREM2|GeneID:103214306|transcript|XM_007960195.1|protein_coding|11/23|c.6929-614_6929-399dup||||||,<DUP:TANDEM>|intron_variant|MODIFIER|FREM2|GeneID:103214306|transcript|XM_007960196.1|protein_coding|12/24|c.6929-614_6929-399dup||||||	GT:FT:GQ:PL:PR:SR	0/1:PASS:182:232,0,999:33,6:43,12
NC_023644.1	17329339	MantaINV:0:128435:128435:55:0:0	G	<INV>	62	PASS	END=17329438;SVTYPE=INV;SVLEN=99;CIPOS=0,3;CIEND=-3,0;HOMLEN=3;HOMSEQ=AGA;INV5;ANN=<INV>|intergenic_region|MODIFIER|FREM2-STOML3|GeneID:103214306-GeneID:103214307|intergenic_region|GeneID:103214306-GeneID:103214307|||n.17329340_17329438inv||||||	GT:FT:GQ:PL:PR:SR	0/1:PASS:62:112,0,999:29,7:36,4
NC_023644.1	17375522	MantaINV:0:130207:130207:24:0:0	G	<INV>	139	PASS	END=17375602;SVTYPE=INV;SVLEN=80;CIPOS=0,2;CIEND=-2,0;HOMLEN=2;HOMSEQ=CC;INV3;ANN=<INV>|intron_variant|MODIFIER|STOML3|GeneID:103214307|transcript|XM_007960197.1|protein_coding|2/7|c.-93+615_-93+694inv||||||	GT:FT:GQ:PL:PR:SR	0/1:PASS:139:189,0,999:39,9:46,5
NC_023644.1	17655706	MantaINV:0:3439:3439:184:1:0	G	<INV>	19	MinQUAL	END=17655779;SVTYPE=INV;SVLEN=73;CIPOS=0,8;CIEND=-8,0;HOMLEN=8;HOMSEQ=GTGGGAAG;INV3;ANN=<INV>|intergenic_region|MODIFIER|LOC103214311-LHFP|GeneID:103214311-GeneID:103214312|intergenic_region|GeneID:103214311-GeneID:103214312|||n.17655707_17655779inv||||||	GT:FT:GQ:PL:PR:SR	0/1:PASS:19:69,0,999:47,7:52,4
NC_023644.1	17660109	MantaDEL:1058:0:0:18:1:0	TGGAAAGTAAGGAAGGAAGGGAGGAAGGAAGGAAAAAAGTGAGGGAGGGAGGGAAAGAGAGAGAAAGAGAGATAAGAAAGTAAAAGAAGAAGAAAAGGAAGGAAGGAAGGAA	T	32	PASS	END=17660220;SVTYPE=DEL;SVLEN=-111;CIGAR=1M111D;CIPOS=0,3;HOMLEN=3;HOMSEQ=GGA;ANN=T|intergenic_region|MODIFIER|LOC103214311-LHFP|GeneID:103214311-GeneID:103214312|intergenic_region|GeneID:103214311-GeneID:103214312|||n.17660110_17660220del||||||	GT:FT:GQ:PL:PR:SR	0/1:PASS:32:82,0,428:29,0:20,3
NC_023644.1	17739453	MantaDEL:0:65210:65210:116:0:0	AACCAAAACAGCATGGTACTGGTACAAAAACAGACACATAGACCAATGGAACAGAATAGAGAGGGCTACAGTC	A	335	MinGQ	END=17739525;SVTYPE=DEL;SVLEN=-72;CIGAR=1M72D;CIPOS=0,61;HOMLEN=61;HOMSEQ=ACCAAAACAGCATGGTACTGGTACAAAAACAGACACATAGACCAATGGAACAGAATAGAGA;ANN=A|intron_variant|MODIFIER|LHFP|GeneID:103214312|transcript|XM_007960203.1|protein_coding|3/3|c.485-13611_485-13540delGACTGTAGCCCTCTCTATTCTGTTCCATTGGTCTATGTGTCTGTTTTTGTACCAGTACCATGCTGTTTTGGT||||||	GT:FT:GQ:PL:PR:SR	1/1:MinGQ:14:387,17,0:0,0:0,12
NC_023644.1	17788180	MantaINV:0:33912:33912:0:1:0	A	<INV>	32	PASS	END=17788251;SVTYPE=INV;SVLEN=71;CIPOS=0,8;CIEND=-8,0;HOMLEN=8;HOMSEQ=ATGACTCC;INV3;ANN=<INV>|intron_variant|MODIFIER|LHFP|GeneID:103214312|transcript|XM_007960203.1|protein_coding|2/3|c.386-27924_386-27854inv||||||	GT:FT:GQ:PL:PR:SR	0/1:PASS:32:82,0,999:33,5:37,5
NC_023644.1	17795560	MantaDEL:0:33912:33912:95:0:0	TTTCAGAGACACAGATCCTCTTTCTCCCCATCCCACCAACAATGACAAAACCGACAAAAGACAGTCACGAAAAACAAGAATTTTTGAGTATCCAAAAAGAAAAAAAGAAGTATGAATAACA	T	59	PASS	END=17795680;SVTYPE=DEL;SVLEN=-120;CIGAR=1M120D;CIPOS=0,4;HOMLEN=4;HOMSEQ=TTCA;ANN=T|intron_variant|MODIFIER|LHFP|GeneID:103214312|transcript|XM_007960203.1|protein_coding|2/3|c.386-35353_386-35234del||||||	GT:FT:GQ:PL:PR:SR	0/1:PASS:59:109,0,999:26,0:27,4
NC_023644.1	17856061	MantaDEL:0:124863:124863:100:0:0	CGGACCCATGGTGGCAGCAGGCAAGTACCACAGACAGTGGACCCATGGTGGCAGCAGGCAAGTACCACAGACAGCGGACCCATGGTGGCAGCAGGCAAGTACCACAGACAGT	C	199	MinGQ	END=17856172;SVTYPE=DEL;SVLEN=-111;CIGAR=1M111D;CIPOS=0,75;HOMLEN=75;HOMSEQ=GGACCCATGGTGGCAGCAGGCAAGTACCACAGACAGTGGACCCATGGTGGCAGCAGGCAAGTACCACAGACAGCG;ANN=C|intron_variant|MODIFIER|LHFP|GeneID:103214312|transcript|XM_007960203.1|protein_coding|2/3|c.386-95845_386-95735del||||||	GT:FT:GQ:PL:PR:SR	1/1:MinGQ:5:250,6,0:0,0:1,7
NC_023644.1	17911643	MantaINV:0:131769:131769:65:1:0	T	<INV>	45	PASS	END=17911751;SVTYPE=INV;SVLEN=108;CIPOS=0,5;CIEND=-5,0;HOMLEN=5;HOMSEQ=ATCAA;INV5;ANN=<INV>|intron_variant|MODIFIER|LHFP|GeneID:103214312|transcript|XM_007960203.1|protein_coding|2/3|c.385+67263_385+67370inv||||||	GT:FT:GQ:PL:PR:SR	0/1:PASS:45:95,0,746:21,8:28,4
NC_023644.1	17970213	MantaDEL:0:131518:131518:27:0:0	TCGAACTCCTGACCTCATGATCTGCCCACCTCAGCCTCCCAAAGTGCTGTGATTAATTACAGATGTAAGTCACCACGCCCAGCCCAGATTTTGCTAGATCGCCAATAATAACAATATTAATGACAAGAACTGGGCAAGGCTGGTCTCG	TGA	999	PASS	END=17970360;SVTYPE=DEL;SVLEN=-147;CIGAR=1M2I147D;ANN=GA|intron_variant|MODIFIER|LHFP|GeneID:103214312|transcript|XM_007960203.1|protein_coding|2/3|c.385+8654_385+8800delCGAGACCAGCCTTGCCCAGTTCTTGTCATTAATATTGTTATTATTGGCGATCTAGCAAAATCTGGGCTGGGCGTGGTGACTTACATCTGTAATTAATCACAGCACTTTGGGAGGCTGAGGTGGGCAGATCATGAGGTCAGGAGTTCGinsTC||||||	GT:FT:GQ:PL:PR:SR	1/1:PASS:98:999,101,0:0,0:0,38
NC_023644.1	17976493	MantaBND:0:16426:131518:0:0:0:1	T	[NC_023655.1:52960689[T	129	PASS	SVTYPE=BND;MATEID=MantaBND:0:16426:131518:0:0:0:0;IMPRECISE;CIPOS=-238,238;BND_DEPTH=26;MATE_BND_DEPTH=80;ANN=[NC_023655.1:52960689[T|transcript_ablation|HIGH|LHFP|GeneID:103214312|transcript|XM_007960203.1|protein_coding|2/3|t(NC_023644.1%3BNC_023655.1)(%3B)(c.385+2521)|t(NC_023644.1%3BNC_023655.1)(XM_007960203.1:Met1_Gly129%3B)|||||	GT:FT:GQ:PL:PR	0/1:PASS:129:179,0,549:27,16
NC_023644.1	17984144	MantaINV:0:131388:131388:19:0:0	C	<INV>	34	PASS	END=17984712;SVTYPE=INV;SVLEN=568;CIPOS=0,3;CIEND=-3,0;HOMLEN=3;HOMSEQ=ATC;INV5;ANN=<INV>|upstream_gene_variant|MODIFIER|LHFP|GeneID:103214312|transcript|XM_007960203.1|protein_coding||c.-3812_-3245inv|||||2740|,<INV>|intergenic_region|MODIFIER|LHFP-COG6|GeneID:103214312-GeneID:103214313|intergenic_region|GeneID:103214312-GeneID:103214313|||n.17984145_17984712inv||||||	GT:FT:GQ:PL:PR:SR	0/1:PASS:34:84,0,999:55,5:55,5
NC_023644.1	17985400	MantaDEL:0:131388:131388:28:0:0	C	<DEL>	184	Ploidy	END=17987361;SVTYPE=DEL;SVLEN=-1961;IMPRECISE;CIPOS=-278,278;CIEND=-288,288;ANN=<DEL>|upstream_gene_variant|MODIFIER|LHFP|GeneID:103214312|transcript|XM_007960203.1|protein_coding||c.-6461_-4501del|||||3996|,<DEL>|intergenic_region|MODIFIER|LHFP-COG6|GeneID:103214312-GeneID:103214313|intergenic_region|GeneID:103214312-GeneID:103214313|||n.17985401_17987361del||||||	GT:FT:GQ:PL:PR	0/1:PASS:97:234,0,94:6,12
NC_023644.1	17985423	MantaDUP:TANDEM:0:89770:131388:1:0:0	T	<DUP:TANDEM>	755	Ploidy	END=17989143;SVTYPE=DUP;SVLEN=3720;IMPRECISE;CIPOS=-462,463;CIEND=-394,394;ANN=<DUP:TANDEM>|upstream_gene_variant|MODIFIER|LHFP|GeneID:103214312|transcript|XM_007960203.1|protein_coding||c.-8243_-4524dup|||||4019|,<DUP:TANDEM>|intergenic_region|MODIFIER|LHFP-COG6|GeneID:103214312-GeneID:103214313|intergenic_region|GeneID:103214312-GeneID:103214313|||n.17985424_17989143dup||||||	GT:FT:GQ:PL:PR	1/1:PASS:98:808,101,0:0,34
NC_023644.1	17987471	MantaDEL:0:89770:131388:2:2:0	A	<DEL>	729	PASS	END=17989108;SVTYPE=DEL;SVLEN=-1637;SVINSLEN=5;SVINSSEQ=AAAAA;ANN=<DEL>|intergenic_region|MODIFIER|LHFP-COG6|GeneID:103214312-GeneID:103214313|intergenic_region|GeneID:103214312-GeneID:103214313|||n.17987472_17989108del||||||	GT:FT:GQ:PL:PR:SR	0/1:PASS:38:779,0,35:1,34:8,5
NC_023644.1	18039316	MantaDEL:0:212477:212477:31:0:0	GGGCTACAGAGCAAGACTCCGTCTCAAAAAAAATAAAAAAATAAAAAAATAAAAAAATAA	GCTGTAAAGT	570	PASS	END=18039375;SVTYPE=DEL;SVLEN=-59;CIGAR=1M9I59D;ANN=CTGTAAAGT|intron_variant|MODIFIER|COG6|GeneID:103214313|transcript|XM_007960204.1|protein_coding|3/18|c.468+37_468+95delGGCTACAGAGCAAGACTCCGTCTCAAAAAAAATAAAAAAATAAAAAAATAAAAAAATAAinsCTGTAAAGT||||||,CTGTAAAGT|intron_variant|MODIFIER|COG6|GeneID:103214313|transcript|XM_007960205.1|protein_coding|3/18|c.468+37_468+95delGGCTACAGAGCAAGACTCCGTCTCAAAAA…	GT:FT:GQ:PL:PR:SR	1/1:PASS:22:623,25,0:0,0:0,15
NC_023644.1	18052969	MantaBND:0:1671:132351:1:0:0:1	T	]NC_023656.1:1841986]T	31	PASS	SVTYPE=BND;MATEID=MantaBND:0:1671:132351:1:0:0:0;IMPRECISE;CIPOS=-241,242;BND_DEPTH=51;MATE_BND_DEPTH=130;ANN=]NC_023656.1:1841986]T|bidirectional_gene_fusion|HIGH|COG6&ITGA9|GeneID:103214313&GeneID:103221076|transcript|XM_007960204.1|protein_coding|4/18|t(NC_023644.1%3BNC_023656.1)(%3B)(c.528-4404)|t(NC_023644.1%3BNC_023656.1)(XM_007960204.1:Ser176_Ter691%3BXM_007971777.1:Lys361_Ter834)|||||,]NC…	GT:FT:GQ:PL:PR	0/1:PASS:31:81,0,999:52,13
NC_023644.1	18116358	MantaDEL:0:133415:133421:3:0:0	A	<DEL>	681	Ploidy	END=18120554;SVTYPE=DEL;SVLEN=-4196;IMPRECISE;CIPOS=-318,318;CIEND=-337,338;ANN=<DEL>|intron_variant|MODIFIER|COG6|GeneID:103214313|transcript|XM_007960204.1|protein_coding|18/18|c.1925+7830_1926-9359del||||||,<DEL>|intron_variant|MODIFIER|COG6|GeneID:103214313|transcript|XM_007960205.1|protein_coding|18/18|c.1925+7830_1925+12025del||||||	GT:FT:GQ:PL:PR	1/1:PASS:90:734,93,0:0,31
NC_023644.1	18120419	MantaDEL:0:133418:133421:0:0:0	G	<DEL>	144	Ploidy	END=18127252;SVTYPE=DEL;SVLEN=-6833;IMPRECISE;CIPOS=-390,391;CIEND=-304,304;ANN=<DEL>|intron_variant|MODIFIER|COG6|GeneID:103214313|transcript|XM_007960204.1|protein_coding|18/18|c.1926-9493_1926-2661del||||||,<DEL>|intron_variant|MODIFIER|COG6|GeneID:103214313|transcript|XM_007960205.1|protein_coding|18/18|c.1925+11891_1925+18723del||||||	GT:FT:GQ:PL:PR	0/1:PASS:35:194,0,32:3,11
NC_023644.1	18146864	MantaINV:0:133433:133433:50:0:0	T	<INV>	160	PASS	END=18146940;SVTYPE=INV;SVLEN=76;CIPOS=0,2;CIEND=-2,0;HOMLEN=2;HOMSEQ=GC;INV5;ANN=<INV>|intron_variant|MODIFIER|COG6|GeneID:103214313|transcript|XM_007960205.1|protein_coding|18/18|c.1926-15261_1926-15186inv||||||	GT:FT:GQ:PL:PR:SR	0/1:PASS:160:210,0,999:44,8:50,7
NC_023644.1	18166168	MantaINV:0:158743:158743:60:0:0	T	<INV>	30	PASS	END=18166231;SVTYPE=INV;SVLEN=63;CIPOS=0,7;CIEND=-7,0;HOMLEN=7;HOMSEQ=AAGCACT;INV5;ANN=<INV>|intragenic_variant|MODIFIER|COG6|GeneID:103214313|gene_variant|GeneID:103214313|||n.||||||	GT:FT:GQ:PL:PR:SR	0/1:PASS:30:80,0,999:22,0:31,4
NC_023644.1	18188348	MantaDUP:TANDEM:0:232547:232547:15:0:0	A	<DUP:TANDEM>	87	PASS	END=18188535;SVTYPE=DUP;SVLEN=187;CIPOS=0,2;CIEND=0,2;HOMLEN=2;HOMSEQ=GT;ANN=<DUP:TANDEM>|intergenic_region|MODIFIER|COG6-LOC103214316|GeneID:103214313-GeneID:103214316|intergenic_region|GeneID:103214313-GeneID:103214316|||n.18188349_18188535dup||||||	GT:FT:GQ:PL:PR:SR	0/1:PASS:87:137,0,999:27,4:42,4
NC_023644.1	18202005	MantaBND:0:133443:133447:0:0:0:0	A	AAAAAGT[NW_006736400.1:4[	942	PASS	SVTYPE=BND;MATEID=MantaBND:0:133443:133447:0:0:0:1;SVINSLEN=6;SVINSSEQ=AAAAGT;BND_DEPTH=33;MATE_BND_DEPTH=33	GT:FT:GQ:PL:PR:SR	1/1:PASS:116:995,119,0:0,40:0,0
NC_023644.1	18263978	MantaDUP:TANDEM:0:121203:121203:119:0:0	G	<DUP:TANDEM>	39	PASS	END=18264301;SVTYPE=DUP;SVLEN=323;CIPOS=0,3;CIEND=0,3;HOMLEN=3;HOMSEQ=GTA;ANN=<DUP:TANDEM>|intragenic_variant|MODIFIER|LOC103214316|GeneID:103214316|gene_variant|GeneID:103214316|||n.18263979_18264301dup||||||	GT:FT:GQ:PL:PR:SR	0/1:PASS:39:89,0,999:48,5:42,8
NC_023644.1	18273909	MantaINV:0:133482:133482:6:3:0	T	<INV>	67	PASS	END=18274014;SVTYPE=INV;SVLEN=105;INV5;ANN=<INV>|intragenic_variant|MODIFIER|LOC103214316|GeneID:103214316|gene_variant|GeneID:103214316|||n.18273910_18274014inv||||||	GT:FT:GQ:PL:PR:SR	0/1:PASS:67:117,0,999:49,15:61,9
NC_023644.1	18378974	MantaDEL:0:167454:167454:63:0:1	CATTTAGAGTTTTGCACGTACAAGAAGTTGGGAGGAGGGTGGAGTATAAACAAGTGGGCATATTCTGCTTTTCCTCCCTGTATTTTTGGAAGACACCATATAGTCAGTGATCCCAAGGGCTTCTGAAATATCCAGGTGT	CCTAGCCAGCTTTTGAAAATTGAAATGTTTTTGTTCCGG	103	PASS	END=18379112;SVTYPE=DEL;SVLEN=-138;CIGAR=1M38I138D;ANN=CTAGCCAGCTTTTGAAAATTGAAATGTTTTTGTTCCGG|intragenic_variant|MODIFIER|LOC103214316|GeneID:103214316|gene_variant|GeneID:103214316|||n.18378975_18379112delATTTAGAGTTTTGCACGTACAAGAAGTTGGGAGGAGGGTGGAGTATAAACAAGTGGGCATATTCTGCTTTTCCTCCCTGTATTTTTGGAAGACACCATATAGTCAGTGATCCCAAGGGCTTCTGAAATATCCAGGTGTinsCTAGCCAGCTTTTGAAAATTGAAATGTTTTTGTTCCGG||||||	GT:FT:GQ:PL:PR:SR	0/1:PASS:103:153,0,999:12,0:27,5
NC_023644.1	18451443	MantaDUP:TANDEM:0:156987:156987:5:0:0	C	<DUP:TANDEM>	49	PASS	END=18452131;SVTYPE=DUP;SVLEN=688;SVINSLEN=1;SVINSSEQ=A;ANN=<DUP:TANDEM>|intragenic_variant|MODIFIER|LOC103214316|GeneID:103214316|gene_variant|GeneID:103214316|||n.18451444_18452131dup||||||	GT:FT:GQ:PL:PR:SR	0/1:PASS:49:99,0,999:47,3:53,6
NC_023644.1	18476484	MantaINS:0:133496:133496:0:0:0	A	ACTTTTCTAACAAGTTCTCTAAGTATGTCCCTGACCAGGAGCATTAGCAGTACTGAGAACTTGTTAGAAAAGTAAATC	75	PASS	END=18476484;SVTYPE=INS;SVLEN=77;CIGAR=1M77I;CIPOS=0,18;HOMLEN=18;HOMSEQ=CTTTTCTAACAAGTTCTC;ANN=ACTTTTCTAACAAGTTCTCTAAGTATGTCCCTGACCAGGAGCATTAGCAGTACTGAGAACTTGTTAGAAAAGTAAATC|intragenic_variant|MODIFIER|LOC103214316|GeneID:103214316|gene_variant|GeneID:103214316|||n.18476484_18476485insCTTTTCTAACAAGTTCTCTAAGTATGTCCCTGACCAGGAGCATTAGCAGTACTGAGAACTTGTTAGAAAAGTAAATC||||||	GT:FT:GQ:PL:PR:SR	0/1:PASS:75:125,0,358:0,0:20,4
NC_023644.1	18495124	MantaINV:0:57899:57899:44:0:0	C	<INV>	76	PASS	END=18495265;SVTYPE=INV;SVLEN=141;CIPOS=0,6;CIEND=-6,0;HOMLEN=6;HOMSEQ=TTGGCT;INV3;ANN=<INV>|intragenic_variant|MODIFIER|LOC103214316|GeneID:103214316|gene_variant|GeneID:103214316|||n.18495125_18495265inv||||||	GT:FT:GQ:PL:PR:SR	0/1:PASS:76:126,0,999:66,8:88,7
NC_023644.1	18501896	MantaBND:0:57839:57899:0:3:0:1	G	]NC_023642.1:89066154]G	862	PASS	SVTYPE=BND;MATEID=MantaBND:0:57839:57899:0:3:0:0;BND_DEPTH=70;MATE_BND_DEPTH=39	GT:FT:GQ:PL:PR:SR	0/1:PASS:862:912,0,999:44,2:31,26
NC_023644.1	18577025	MantaINV:0:136966:136966:76:1:0	A	<INV>	82	PASS	END=18577118;SVTYPE=INV;SVLEN=93;CIPOS=0,8;CIEND=-8,0;HOMLEN=8;HOMSEQ=AAGCCCAG;INV3;ANN=<INV>|intergenic_region|MODIFIER|LOC103214316-LOC103214314|GeneID:103214316-GeneID:103214314|intergenic_region|GeneID:103214316-GeneID:103214314|||n.18577026_18577118inv||||||	GT:FT:GQ:PL:PR:SR	0/1:PASS:82:132,0,999:49,14:62,8
NC_023644.1	18624459	MantaDUP:TANDEM:0:100355:100355:73:0:0	T	<DUP:TANDEM>	12	MinGQ;MinQUAL	END=18624637;SVTYPE=DUP;SVLEN=178;CIPOS=0,1;CIEND=0,1;HOMLEN=1;HOMSEQ=C;ANN=<DUP:TANDEM>|intergenic_region|MODIFIER|LOC103214316-LOC103214314|GeneID:103214316-GeneID:103214314|intergenic_region|GeneID:103214316-GeneID:103214314|||n.18624460_18624637dup||||||	GT:FT:GQ:PL:PR:SR	0/1:MinGQ:12:61,0,999:35,2:43,6
NC_023644.1	18929051	MantaINV:0:131594:131594:47:1:0	G	<INV>	36	PASS	END=18929173;SVTYPE=INV;SVLEN=122;CIPOS=0,4;CIEND=-4,0;HOMLEN=4;HOMSEQ=GCTG;INV3;ANN=<INV>|intron_variant|MODIFIER|FOXO1|GeneID:103214322|transcript|XM_007960206.1|protein_coding|1/2|c.631-7171_631-7050inv||||||	GT:FT:GQ:PL:PR:SR	0/1:PASS:36:86,0,999:46,1:53,8
NC_023644.1	18929055	MantaDEL:0:131594:131594:52:0:0	GAGGTTACATGTGTGCACCTTGAGGGAGCAGCAATAATTCTGTTCACTGGTTTACAAAGCTCATTTTCTGCCTT	GGGATTACAGGTGTGAGCCACCACACCCGGCCACATTGTGTTAAGGCAGAAAATGAGCTTTGTAAACCAGTG	112	PASS	END=18929128;SVTYPE=DEL;SVLEN=-73;CIGAR=1M71I73D;ANN=GGATTACAGGTGTGAGCCACCACACCCGGCCACATTGTGTTAAGGCAGAAAATGAGCTTTGTAAACCAGTG|intron_variant|MODIFIER|FOXO1|GeneID:103214322|transcript|XM_007960206.1|protein_coding|1/2|c.631-7126_631-7054delAAGGCAGAAAATGAGCTTTGTAAACCAGTGAACAGAATTATTGCTGCTCCCTCAAGGTGCACACATGTAACCTinsCACTGGTTTACAAAGCTCATTTTCTGCCTTAACACAATGTGGCCGGGTGTGGTGGCTCACACCTGTAATCC||||||	GT:FT:GQ:PL:PR:SR	0/1:PASS:112:162,0,999:17,0:42,8
NC_023644.1	18937189	MantaINV:0:131594:131594:131:1:0	A	<INV>	46	PASS	END=18937273;SVTYPE=INV;SVLEN=84;INV5;ANN=<INV>|intron_variant|MODIFIER|FOXO1|GeneID:103214322|transcript|XM_007960206.1|protein_coding|1/2|c.631-15271_631-15188inv||||||	GT:FT:GQ:PL:PR:SR	0/1:PASS:46:96,0,999:52,10:59,5
NC_023644.1	18941001	MantaINV:0:132040:132040:17:5:0	T	<INV>	15	MinQUAL	END=18941083;SVTYPE=INV;SVLEN=82;CIPOS=0,6;CIEND=-6,0;HOMLEN=6;HOMSEQ=TACTCT;INV3;ANN=<INV>|intron_variant|MODIFIER|FOXO1|GeneID:103214322|transcript|XM_007960206.1|protein_coding|1/2|c.631-19081_631-19000inv||||||	GT:FT:GQ:PL:PR:SR	0/1:PASS:15:65,0,999:29,1:51,6
NC_023644.1	18945275	MantaDEL:0:132040:132040:84:0:0	TTATGTTATGGAGATGGCTTCTTTCCTTACACCTCATGAACCAACAACCTCTGCTAGTTTCAAACTTTTCTTCTACAGCTTCCTCACCTCTCTCAACCTTCGTAGAATTTAAGAGTTATGGTCTTGCTCTGAAGGTGGCTTTGGCTTAAAGGAATGTCGTGACTGTTTTGATCTTCTATACAAACCACTAAAACTTTCTCCCAATCAGCAATAAGGCTGATGTGTGTGTGTGTGTGTA	TG	999	MaxMQ0Frac	END=18945512;SVTYPE=DEL;SVLEN=-237;CIGAR=1M1I237D;ANN=G|intron_variant|MODIFIER|FOXO1|GeneID:103214322|transcript|XM_007960206.1|protein_coding|1/2|c.631-23510_631-23274delTACACACACACACACACATCAGCCTTATTGCTGATTGGGAGAAAGTTTTAGTGGTTTGTATAGAAGATCAAAACAGTCACGACATTCCTTTAAGCCAAAGCCACCTTCAGAGCAAGACCATAACTCTTAAATTCTACGAAGGTTGAGAGAGGTGAGGAAGCTGTAGAAGAAAAGTTTGAAACTAGCAGAGGTTGTTGGTTCATGAGGTGTAAGGAAAGAAGCCATCT…	GT:FT:GQ:PL:PR:SR	1/1:PASS:76:999,79,0:0,12:0,47
NC_023644.1	18964445	MantaINV:0:133541:133541:25:0:0	C	<INV>	58	PASS	END=18964556;SVTYPE=INV;SVLEN=111;CIPOS=0,10;CIEND=-10,0;HOMLEN=10;HOMSEQ=GAACCCCTTT;INV5;ANN=<INV>|intron_variant|MODIFIER|FOXO1|GeneID:103214322|transcript|XM_007960206.1|protein_coding|1/2|c.631-42554_631-42444inv||||||	GT:FT:GQ:PL:PR:SR	0/1:PASS:58:108,0,999:44,6:60,6
NC_023644.1	19058840	MantaDEL:0:133606:133607:2:0:0	G	<DEL>	999	Ploidy	END=19060603;SVTYPE=DEL;SVLEN=-1763;SVINSLEN=1;SVINSSEQ=C;ANN=<DEL>|intergenic_region|MODIFIER|LOC103214320-MRPS31|GeneID:103214320-GeneID:103214544|intergenic_region|GeneID:103214320-GeneID:103214544|||n.19058841_19060603del||||||	GT:FT:GQ:PL:PR:SR	1/1:PASS:104:999,107,0:0,21:0,22
NC_023644.1	19058930	MantaDUP:TANDEM:0:133606:133607:3:0:0	A	<DUP:TANDEM>	229	Ploidy	END=19062453;SVTYPE=DUP;SVLEN=3523;IMPRECISE;CIPOS=-348,348;CIEND=-471,471;ANN=<DUP:TANDEM>|intergenic_region|MODIFIER|LOC103214320-MRPS31|GeneID:103214320-GeneID:103214544|intergenic_region|GeneID:103214320-GeneID:103214544|||n.19058931_19062453dup||||||	GT:FT:GQ:PL:PR	0/1:PASS:67:279,0,64:5,15
NC_023644.1	19078477	MantaDEL:0:133585:133591:0:0:0	T	<DEL>	437	PASS	END=19079590;SVTYPE=DEL;SVLEN=-1113;IMPRECISE;CIPOS=-358,358;CIEND=-336,336;ANN=<DEL>|intergenic_region|MODIFIER|LOC103214320-MRPS31|GeneID:103214320-GeneID:103214544|intergenic_region|GeneID:103214320-GeneID:103214544|||n.19078478_19079590del||||||	GT:FT:GQ:PL:PR	1/1:PASS:60:490,63,0:0,21
NC_023644.1	19078563	MantaDUP:TANDEM:0:133585:133592:1:0:0	A	<DUP:TANDEM>	213	Ploidy	END=19082343;SVTYPE=DUP;SVLEN=3780;IMPRECISE;CIPOS=-467,467;CIEND=-368,368;ANN=<DUP:TANDEM>|downstream_gene_variant|MODIFIER|MRPS31|GeneID:103214544|transcript|XM_007960540.1|protein_coding||c.*3133_*6912dup|||||6718|WARNING_TRANSCRIPT_INCOMPLETE,<DUP:TANDEM>|intergenic_region|MODIFIER|LOC103214320-MRPS31|GeneID:103214320-GeneID:103214544|intergenic_region|GeneID:103214320-GeneID:103214544|||n.19…	GT:FT:GQ:PL:PR	1/1:PASS:32:266,35,0:0,12
NC_023644.1	19079527	MantaDEL:0:133591:133592:0:0:0	A	<DEL>	999	Ploidy	END=19082332;SVTYPE=DEL;SVLEN=-2805;CIPOS=0,1;CIEND=0,1;HOMLEN=1;HOMSEQ=T;SVINSLEN=1;SVINSSEQ=C;ANN=<DEL>|downstream_gene_variant|MODIFIER|MRPS31|GeneID:103214544|transcript|XM_007960540.1|protein_coding||c.*3144_*5948del|||||5754|WARNING_TRANSCRIPT_INCOMPLETE,<DEL>|intergenic_region|MODIFIER|LOC103214320-MRPS31|GeneID:103214320-GeneID:103214544|intergenic_region|GeneID:103214320-GeneID:103214544…	GT:FT:GQ:PL:PR:SR	1/1:PASS:150:999,153,0:0,49:0,30
NC_023644.1	19300129	MantaINV:0:132242:132242:44:0:0	G	<INV>	12	MinGQ;MinQUAL	END=19300221;SVTYPE=INV;SVLEN=92;CIPOS=0,8;CIEND=-8,0;HOMLEN=8;HOMSEQ=TAATGTGA;INV3;ANN=<INV>|intron_variant|MODIFIER|ELF1|GeneID:103214329|transcript|XM_007960219.1|protein_coding|1/8|c.-228+2590_-228+2681inv||||||	GT:FT:GQ:PL:PR:SR	0/1:MinGQ:12:62,0,999:33,6:47,3
NC_023644.1	19307749	MantaDUP:TANDEM:0:130971:130971:64:0:0	T	<DUP:TANDEM>	14	MinGQ;MinQUAL	END=19308099;SVTYPE=DUP;SVLEN=350;CIPOS=0,3;CIEND=0,3;HOMLEN=3;HOMSEQ=TCA;ANN=<DUP:TANDEM>|upstream_gene_variant|MODIFIER|ELF1|GeneID:103214329|transcript|XM_007960219.1|protein_coding||c.-5516_-5167dup|||||4634|,<DUP:TANDEM>|intergenic_region|MODIFIER|ELF1-TRNAE-UUC|GeneID:103214329-GeneID:102997110|intergenic_region|GeneID:103214329-GeneID:102997110|||n.19307750_19308099dup||||||	GT:FT:GQ:PL:PR:SR	0/1:MinGQ:14:64,0,999:43,4:58,8
NC_023644.1	19415474	MantaDEL:0:59398:131891:0:0:0	A	<DEL>	999	PASS	END=19419593;SVTYPE=DEL;SVLEN=-4119;SVINSLEN=6;SVINSSEQ=TTTAAA;ANN=<DEL>|intergenic_region|MODIFIER|KBTBD6-LOC103214331|GeneID:103214330-GeneID:103214331|intergenic_region|GeneID:103214330-GeneID:103214331|||n.19415475_19419593del||||||	GT:FT:GQ:PL:PR:SR	1/1:PASS:115:999,118,0:0,34:0,16
NC_023644.1	19420853	MantaBND:0:4445:196323:1:0:0:1	A	[NC_023645.1:79874600[A	550	PASS	SVTYPE=BND;MATEID=MantaBND:0:4445:196323:1:0:0:0;IMPRECISE;CIPOS=-240,241;EVENT=MantaBND:0:4445:196323:0:0:0:0;JUNCTION_QUAL=320;BND_DEPTH=52;MATE_BND_DEPTH=79;ANN=[NC_023645.1:79874600[A|feature_fusion|LOW|||intergenic_region|GeneID:103214330-GeneID:103214331|||t(NC_023644.1%3BNC_023645.1)(%3B)(n.19420853)||||||	GT:FT:GQ:PL:PR	0/1:PASS:550:600,0,999:26,22
NC_023644.1	19421364	MantaBND:0:4445:196323:0:0:0:0	G	G]NC_023645.1:79874668]	550	PASS	SVTYPE=BND;MATEID=MantaBND:0:4445:196323:0:0:0:1;IMPRECISE;CIPOS=-234,234;EVENT=MantaBND:0:4445:196323:0:0:0:0;JUNCTION_QUAL=181;BND_DEPTH=36;MATE_BND_DEPTH=100;ANN=G]NC_023645.1:79874668]|feature_fusion|LOW|||intergenic_region|GeneID:103214330-GeneID:103214331|||t(NC_023644.1%3BNC_023645.1)(%3B)(n.19421364)||||||	GT:FT:GQ:PL:PR	0/1:PASS:550:600,0,999:27,15
NC_023644.1	19515823	MantaINV:0:310041:310041:28:0:0	T	<INV>	59	PASS	END=19515883;SVTYPE=INV;SVLEN=60;CIPOS=0,8;CIEND=-8,0;HOMLEN=8;HOMSEQ=AATGTCAC;INV5;ANN=<INV>|intron_variant|MODIFIER|MTRF1|GeneID:103214333|transcript|XM_007960224.1|protein_coding|3/10|c.548-1791_548-1732inv||||||,<INV>|intron_variant|MODIFIER|MTRF1|GeneID:103214333|transcript|XM_007960226.1|protein_coding|2/9|c.416-1791_416-1732inv||||||,<INV>|intron_variant|MODIFIER|MTRF1|GeneID:103214333|tra…	GT:FT:GQ:PL:PR:SR	0/1:PASS:59:109,0,999:39,5:45,4
NC_023644.1	19556061	MantaINV:0:133399:133399:45:0:0	G	<INV>	49	PASS	END=19556136;SVTYPE=INV;SVLEN=75;CIPOS=0,2;CIEND=-2,0;HOMLEN=2;HOMSEQ=TG;INV3;ANN=<INV>|intron_variant|MODIFIER|NAA16|GeneID:103214334|transcript|XM_007960230.1|protein_coding|1/20|c.-614+808_-614+882inv||||||	GT:FT:GQ:PL:PR:SR	0/1:PASS:49:99,0,999:29,1:7,4
NC_023644.1	19598707	MantaDEL:0:91747:91747:173:0:0	AGAAAGAAAGAAAGAAAGAAAGAAAGAAAGAAAGAAGGAAGTGTGACTCCTTCTACTTTNNNNNNNNNNAGAGAGAGAGAGAAAGAAAGAAAGAAAGAAAGAAAGAAAGAAAGAAAGAAAGAAAGAAAGAAAGAAAGAAAGAAAGA	ATT	379	MinGQ	END=19598852;SVTYPE=DEL;SVLEN=-145;CIGAR=1M2I145D;ANN=TT|intron_variant|MODIFIER|NAA16|GeneID:103214334|transcript|XM_007960229.1|protein_coding|9/19|c.1015-7669_1015-7525delGAAAGAAAGAAAGAAAGAAAGAAAGAAAGAAAGAAGGAAGTGTGACTCCTTCTACTTTNNNNNNNNNNAGAGAGAGAGAGAAAGAAAGAAAGAAAGAAAGAAAGAAAGAAAGAAAGAAAGAAAGAAAGAAAGAAAGAAAGAAAGAinsTT||||||,TT|intron_variant|MODIFIER|NAA16|GeneID:103214334|transcript|XM_0079…	GT:FT:GQ:PL:PR:SR	0/1:MinGQ:7:428,0,3:0,0:1,11
NC_023644.1	19601242	MantaINV:1250:0:0:14:0:0	A	<INV>	86	PASS	END=19601296;SVTYPE=INV;SVLEN=54;CIPOS=0,1;CIEND=-1,0;HOMLEN=1;HOMSEQ=C;INV3;ANN=<INV>|intron_variant|MODIFIER|NAA16|GeneID:103214334|transcript|XM_007960229.1|protein_coding|9/19|c.1015-5134_1015-5081inv||||||,<INV>|intron_variant|MODIFIER|NAA16|GeneID:103214334|transcript|XM_007960230.1|protein_coding|10/20|c.913-5134_913-5081inv||||||,<INV>|intron_variant|MODIFIER|NAA16|GeneID:103214334|transc…	GT:FT:GQ:PL:PR:SR	0/1:PASS:86:136,0,999:62,2:50,7
NC_023644.1	19608657	MantaBND:0:6138:47626:1:0:0:0	A	A]NC_023648.1:33435342]	56	PASS	SVTYPE=BND;MATEID=MantaBND:0:6138:47626:1:0:0:1;IMPRECISE;CIPOS=-236,236;BND_DEPTH=35;MATE_BND_DEPTH=77;ANN=A]NC_023648.1:33435342]|transcript_ablation|HIGH|NAA16|GeneID:103214334|transcript|XM_007960229.1|protein_coding|10/19|t(NC_023644.1%3BNC_023648.1)(%3B)(c.1088-772)|t(NC_023644.1%3BNC_023648.1)(XM_007960229.1:Met1_Glu363%3B)|||||,A]NC_023648.1:33435342]|transcript_ablation|HIGH|NAA16|GeneID…	GT:FT:GQ:PL:PR	0/1:PASS:56:106,0,895:42,12
NC_023644.1	19616027	MantaINV:0:133657:133657:21:0:0	C	<INV>	132	PASS	END=19616137;SVTYPE=INV;SVLEN=110;CIPOS=0,11;CIEND=-11,0;HOMLEN=11;HOMSEQ=AGAGCGAGACT;INV3;ANN=<INV>|downstream_gene_variant|MODIFIER|NAA16|GeneID:103214334|transcript|XM_007960234.1|protein_coding||c.*2494_*2603inv|||||2091|,<INV>|downstream_gene_variant|MODIFIER|NAA16|GeneID:103214334|transcript|XM_007960232.1|protein_coding||c.*2169_*2278inv|||||2080|,<INV>|intron_variant|MODIFIER|NAA16|GeneID…	GT:FT:GQ:PL:PR:SR	0/1:PASS:132:182,0,999:30,9:32,6
NC_023644.1	19684486	MantaINV:0:130907:130907:164:0:0	T	<INV>	16	MinQUAL	END=19684596;SVTYPE=INV;SVLEN=110;CIPOS=0,2;CIEND=-2,0;HOMLEN=2;HOMSEQ=TT;INV3;ANN=<INV>|intron_variant|MODIFIER|RGCC|GeneID:103214335|transcript|XM_007960235.1|protein_coding|2/4|c.235+1872_235+1981inv||||||	GT:FT:GQ:PL:PR:SR	0/1:PASS:16:66,0,999:57,7:56,4
NC_023644.1	19780875	MantaINV:0:5941:5941:95:0:0	T	<INV>	29	PASS	END=19780961;SVTYPE=INV;SVLEN=86;CIPOS=0,2;CIEND=-2,0;HOMLEN=2;HOMSEQ=CT;INV5;ANN=<INV>|intron_variant|MODIFIER|VWA8|GeneID:103214337|transcript|XM_007960236.1|protein_coding|42/44|c.5271+4214_5271+4299inv||||||,<INV>|intron_variant|MODIFIER|VWA8|GeneID:103214337|transcript|XM_007960237.1|protein_coding|42/44|c.4983+4214_4983+4299inv||||||	GT:FT:GQ:PL:PR:SR	0/1:PASS:29:79,0,999:48,5:53,5
NC_023644.1	19855652	MantaDUP:TANDEM:0:133695:133695:163:0:0	T	<DUP:TANDEM>	566	PASS	END=19858393;SVTYPE=DUP;SVLEN=2741;CIPOS=0,4;CIEND=0,4;HOMLEN=4;HOMSEQ=TAAA;SVINSLEN=1;SVINSSEQ=C;ANN=<DUP:TANDEM>|intron_variant|MODIFIER|VWA8|GeneID:103214337|transcript|XM_007960236.1|protein_coding|37/44|c.4611+8531_4611+11271dup||||||,<DUP:TANDEM>|intron_variant|MODIFIER|VWA8|GeneID:103214337|transcript|XM_007960237.1|protein_coding|37/44|c.4323+8531_4323+11271dup||||||	GT:FT:GQ:PL:PR:SR	0/1:PASS:566:616,0,999:23,15:23,13
NC_023644.1	19867963	MantaINS:0:133698:133698:91:1:0	C	CCTTTCTTCCTGACAGTGGAAGTTAGTATCGTCCACAAATACAGGAAAATGCAGAGAACTAGTAAATTACTG	116	PASS	END=19867963;SVTYPE=INS;SVLEN=71;CIGAR=1M71I;ANN=CCTTTCTTCCTGACAGTGGAAGTTAGTATCGTCCACAAATACAGGAAAATGCAGAGAACTAGTAAATTACTG|intron_variant|MODIFIER|VWA8|GeneID:103214337|transcript|XM_007960236.1|protein_coding|36/44|c.4410-839_4410-838insCAGTAATTTACTAGTTCTCTGCATTTTCCTGTATTTGTGGACGATACTAACTTCCACTGTCAGGAAGAAAG||||||,CCTTTCTTCCTGACAGTGGAAGTTAGTATCGTCCACAAATACAGGAAAATGCAGAGAACTAGTAAATTACTG|intron_vari…	GT:FT:GQ:PL:PR:SR	0/1:PASS:116:166,0,999:0,0:23,5
NC_023644.1	19993762	MantaDEL:0:134238:134238:16:1:0	AATAAAATGCATCTAAAAACGATTCATGCTAGGATCTTAATGTTACCTTGATAGTAAAAGGTATGATTACT	A	37	PASS	END=19993832;SVTYPE=DEL;SVLEN=-70;CIGAR=1M70D;CIPOS=0,7;HOMLEN=7;HOMSEQ=ATAAAAT;ANN=A|intron_variant|MODIFIER|VWA8|GeneID:103214337|transcript|XM_007960236.1|protein_coding|17/44|c.2064-8794_2064-8725delAGTAATCATACCTTTTACTATCAAGGTAACATTAAGATCCTAGCATGAATCGTTTTTAGATGCATTTTAT||||||,A|intron_variant|MODIFIER|VWA8|GeneID:103214337|transcript|XM_007960237.1|protein_coding|17/44|c.1776-8794_1776-8725del…	GT:FT:GQ:PL:PR:SR	0/1:PASS:37:87,0,746:7,0:18,3
NC_023644.1	20025139	MantaDEL:0:53761:53761:10:0:0	TAGAAATATTCAGACAACAGGCCGGGCGCGGTGGCTCAAGCCTGTAATCCCAGCACTTTGGGAGGCCGAGACGGGCGGATCACGAGGTCAGGAGATCGAGACCATCCTGGCTAACACGGTGAAACCCCGTCTCCACTAAAAAATACAAAAAACTAGCCGGGCGAGGTGGCGGGCGCCTGTAGTCCCCGCTACTCGGGAGGCTGAGGCAGGAGAAGGGCGCGAACCGGGGAGGCGGAGCTTGCAGTGAGCTGAGATCCGGCCACAGCATTCCAGCCTGGGCGACAGAGCGAGACTCCGTCTCAAAAAAAAAAAAAAAAAAAAA	T	999	MaxMQ0Frac	END=20025460;SVTYPE=DEL;SVLEN=-321;CIGAR=1M321D;CIPOS=0,18;HOMLEN=18;HOMSEQ=AGAAATATTCAGACAACA;ANN=T|intron_variant|MODIFIER|VWA8|GeneID:103214337|transcript|XM_007960236.1|protein_coding|14/44|c.1700+4269_1700+4589del||||||,T|intron_variant|MODIFIER|VWA8|GeneID:103214337|transcript|XM_007960237.1|protein_coding|14/44|c.1412+4269_1412+4589del||||||	GT:FT:GQ:PL:PR:SR	1/1:PASS:85:999,88,0:0,16:0,26
NC_023644.1	20030489	MantaINV:0:71896:133723:0:0:0	T	<INV>	100	PASS	END=20075676;SVTYPE=INV;SVLEN=45187;SVINSLEN=5;SVINSSEQ=CGGAC;INV3;ANN=<INV>|inversion|HIGH|VWA8|GeneID:103214337|transcript|XM_007960236.1|protein_coding|13/45|c.1080+3392_1587-648inv||||||,<INV>|inversion|HIGH|VWA8|GeneID:103214337|transcript|XM_007960236.1|protein_coding|12/45|c.1080+3392_1587-648inv||||||,<INV>|inversion|HIGH|VWA8|GeneID:103214337|transcript|XM_007960236.1|protein_coding|11/4…	GT:FT:GQ:PL:PR:SR	0/1:PASS:100:150,0,999:51,5:36,5
NC_023644.1	20064589	MantaINV:0:82839:82839:3:2:0	C	<INV>	11	MinGQ;MinQUAL	END=20064711;SVTYPE=INV;SVLEN=122;INV3;ANN=<INV>|intron_variant|MODIFIER|VWA8|GeneID:103214337|transcript|XM_007960236.1|protein_coding|12/44|c.1425+1683_1425+1804inv||||||,<INV>|intron_variant|MODIFIER|VWA8|GeneID:103214337|transcript|XM_007960237.1|protein_coding|12/44|c.1137+1683_1137+1804inv||||||	GT:FT:GQ:PL:PR:SR	0/1:MinGQ:11:61,0,999:42,5:40,3
NC_023644.1	20069562	MantaINS:1300:0:0:0:2:0	G	<INS>	126	PASS	END=20069562;SVTYPE=INS;CIPOS=0,5;CIEND=0,5;HOMLEN=5;HOMSEQ=GACAT;LEFT_SVINSSEQ=GACATACATGGTGTTATTCCAGATCGGAATAACACCATGTATGTACATGGTGTTATTCCAGATCGGAATAACACCATGT;RIGHT_SVINSSEQ=GGAAAATTGTTTCAATAATTTTAGTTAAGCTGTTCACATAGCT	GT:FT:GQ:PL:PR:SR	0/1:PASS:126:176,0,644:0,0:12,6
NC_023644.1	20071027	MantaDEL:0:128340:128340:0:1:0	TAAATGTATGTCTTTTTTTTTTTTTTTTTTTTTTTTNNNNNNNNNNTTAGTAGAGACGGGGTTTCACTGTGTTAGCCAGGATGGTCTCGATCTCCTGACCTCGTGATCCGCCCGCCTCGGCCTCCCAGAGTGCTGGGATTACAGGCTTGAGCCACCGCGCCCGGCCA	T	290	MaxMQ0Frac	END=20071193;SVTYPE=DEL;SVLEN=-166;CIGAR=1M166D;CIPOS=0,14;HOMLEN=14;HOMSEQ=AAATGTATGTCTTT;ANN=T|intron_variant|MODIFIER|VWA8|GeneID:103214337|transcript|XM_007960236.1|protein_coding|9/44|c.1081-2050_1081-1885del||||||,T|intron_variant|MODIFIER|VWA8|GeneID:103214337|transcript|XM_007960237.1|protein_coding|9/44|c.793-2050_793-1885del||||||	GT:FT:GQ:PL:PR:SR	1/1:PASS:22:343,25,0:0,0:0,9
NC_023644.1	20090104	MantaINV:1270:0:0:4:2:0	A	<INV>	47	PASS	END=20090169;SVTYPE=INV;SVLEN=65;CIPOS=0,4;CIEND=-4,0;HOMLEN=4;HOMSEQ=GGAA;INV5;ANN=<INV>|intron_variant|MODIFIER|VWA8|GeneID:103214337|transcript|XM_007960236.1|protein_coding|4/44|c.484-3002_484-2938inv||||||,<INV>|intron_variant|MODIFIER|VWA8|GeneID:103214337|transcript|XM_007960237.1|protein_coding|4/44|c.196-3002_196-2938inv||||||	GT:FT:GQ:PL:PR:SR	0/1:PASS:47:97,0,999:44,6:37,4
NC_023644.1	20095691	MantaDEL:0:133779:133779:27:0:0	TAGACAAAAAAAAAAAAAAAGATAAAATTTAAAAATGGGACAAAGGATCTGAACAGACATTTCTACAAAAGAAGACATACAAATGGCCAGTAAAGTAAATGCTCAACGTCCCTAATCACCNNNNNNNNNNAAAAAAAAAAAAAAAAAAAAAAAAAAAAAAACAAGAAAAAAAAAAAGGGCCAAAAAAACCA	TGGC	108	MaxMQ0Frac;MinGQ	END=20095881;SVTYPE=DEL;SVLEN=-190;CIGAR=1M3I190D;ANN=GGC|intron_variant|MODIFIER|VWA8|GeneID:103214337|transcript|XM_007960236.1|protein_coding|4/44|c.484-8714_484-8525delTGGTTTTTTTGGCCCTTTTTTTTTTTCTTGTTTTTTTTTTTTTTTTTTTTTTTTTTTTTTTNNNNNNNNNNGGTGATTAGGGACGTTGAGCATTTACTTTACTGGCCATTTGTATGTCTTCTTTTGTAGAAATGTCTGTTCAGATCCTTTGTCCCATTTTTAAATTTTATCTTTTTTTTTTTTTTTGTCTinsGCC||||||,GGC|intron_variant|MODIF…	GT:FT:GQ:PL:PR:SR	1/1:MinGQ:9:161,11,0:0,0:0,5
NC_023644.1	20150744	MantaDEL:0:133740:133740:175:2:0	TAAGAGATTCAGGTTCAACATACTGTGGAGTGGATGGCTGCACCTGGAGGGGAGGTCAGCGAGTCTTCACAGAGGAGGTAGTGTTTGAAATGGTTTAAATAACAGTTTAATTTAAATAGCAGTAAAATA	TG	855	PASS	END=20150872;SVTYPE=DEL;SVLEN=-128;CIGAR=1M1I128D;ANN=G|upstream_gene_variant|MODIFIER|VWA8|GeneID:103214337|transcript|XM_007960236.1|protein_coding||c.-2984_-2857delTATTTTACTGCTATTTAAATTAAACTGTTATTTAAACCATTTCAAACACTACCTCCTCTGTGAAGACTCGCTGACCTCCCCTCCAGGTGCAGCCATCCACTCCACAGTATGTTGAACCTGAATCTCTTinsC|||||2718|,G|intergenic_region|MODIFIER|VWA8-LOC103214338|GeneID:103214337-GeneID:103214338|intergen…	GT:FT:GQ:PL:PR:SR	1/1:PASS:51:908,54,0:0,0:0,24
NC_023644.1	20186849	MantaINV:0:39301:39301:106:1:0	C	<INV>	64	PASS	END=20186912;SVTYPE=INV;SVLEN=63;CIPOS=0,9;CIEND=-9,0;HOMLEN=9;HOMSEQ=CTCCTGTTC;INV3;ANN=<INV>|intergenic_region|MODIFIER|VWA8-LOC103214338|GeneID:103214337-GeneID:103214338|intergenic_region|GeneID:103214337-GeneID:103214338|||n.20186850_20186912inv||||||	GT:FT:GQ:PL:PR:SR	0/1:PASS:64:114,0,999:37,3:34,6
NC_023644.1	20205006	MantaINV:0:183584:183584:77:0:0	A	<INV>	21	PASS	END=20205085;SVTYPE=INV;SVLEN=79;CIPOS=0,10;CIEND=-10,0;HOMLEN=10;HOMSEQ=TTTTAAAGAT;INV5;ANN=<INV>|intergenic_region|MODIFIER|LOC103214338-DGKH|GeneID:103214338-GeneID:103214339|intergenic_region|GeneID:103214338-GeneID:103214339|||n.20205007_20205085inv||||||	GT:FT:GQ:PL:PR:SR	0/1:PASS:21:71,0,999:37,4:47,4
NC_023644.1	20268809	MantaDUP:TANDEM:0:85519:85519:197:0:0	T	<DUP:TANDEM>	37	PASS	END=20269084;SVTYPE=DUP;SVLEN=275;CIPOS=0,2;CIEND=0,2;HOMLEN=2;HOMSEQ=AA;ANN=<DUP:TANDEM>|intron_variant|MODIFIER|DGKH|GeneID:103214339|transcript|XM_007960238.1|protein_coding|2/30|c.265-29869_265-29595dup||||||,<DUP:TANDEM>|intron_variant|MODIFIER|DGKH|GeneID:103214339|transcript|XM_007960246.1|protein_coding|2/29|c.193-29869_193-29595dup||||||,<DUP:TANDEM>|intron_variant|MODIFIER|DGKH|GeneID:1…	GT:FT:GQ:PL:PR:SR	0/1:PASS:37:87,0,999:40,4:47,7
NC_023644.1	20278043	MantaINV:0:133747:133747:35:0:0	G	<INV>	292	PASS	END=20278133;SVTYPE=INV;SVLEN=90;CIPOS=0,7;CIEND=-7,0;HOMLEN=7;HOMSEQ=AGGCTGG;INV3;ANN=<INV>|intron_variant|MODIFIER|DGKH|GeneID:103214339|transcript|XM_007960238.1|protein_coding|2/30|c.265-20635_265-20546inv||||||,<INV>|intron_variant|MODIFIER|DGKH|GeneID:103214339|transcript|XM_007960246.1|protein_coding|2/29|c.193-20635_193-20546inv||||||,<INV>|intron_variant|MODIFIER|DGKH|GeneID:103214339|tr…	GT:FT:GQ:PL:PR:SR	0/1:PASS:292:342,0,999:57,9:73,16
NC_023644.1	20299403	MantaINV:0:54396:54396:81:0:0	C	<INV>	64	PASS	END=20299516;SVTYPE=INV;SVLEN=113;CIPOS=0,7;CIEND=-7,0;HOMLEN=7;HOMSEQ=AAATAAT;INV3;ANN=<INV>|intron_variant|MODIFIER|DGKH|GeneID:103214339|transcript|XM_007960238.1|protein_coding|3/30|c.375+615_375+727inv||||||,<INV>|intron_variant|MODIFIER|DGKH|GeneID:103214339|transcript|XM_007960246.1|protein_coding|3/29|c.303+615_303+727inv||||||,<INV>|intron_variant|MODIFIER|DGKH|GeneID:103214339|transcrip…	GT:FT:GQ:PL:PR:SR	0/1:PASS:64:114,0,999:32,4:43,4
NC_023644.1	20307553	MantaDEL:0:106943:106943:15:0:0	GAGTACCTGCCTCATAGGATTATAAGGATTAAACAAGTTTCCTCACCAGTCACTGAGAATAACAAA	G	650	PASS	END=20307618;SVTYPE=DEL;SVLEN=-65;CIGAR=1M65D;CIPOS=0,32;HOMLEN=32;HOMSEQ=AGTACCTGCCTCATAGGATTATAAGGATTAAA;ANN=G|intron_variant|MODIFIER|DGKH|GeneID:103214339|transcript|XM_007960238.1|protein_coding|4/30|c.456+6724_456+6788delAGTACCTGCCTCATAGGATTATAAGGATTAAACAAGTTTCCTCACCAGTCACTGAGAATAACAAA||||||,G|intron_variant|MODIFIER|DGKH|GeneID:103214339|transcript|XM_007960246.1|protein_coding|4/29|c.384+…	GT:FT:GQ:PL:PR:SR	1/1:PASS:38:703,41,0:0,0:0,19
NC_023644.1	20313215	MantaDEL:0:106943:106943:85:0:0	TAAAAAAAATTAAAATAGGCCGGGCGCGGTGGCTCAAGCCTATAATCCCAGCACTTTGGGAGGCCGAGACGGGCGGATCACGAGGTCAGGAGATCGAGACCATCCTGGCGAACACAGTGAAACCCCGTCTCTACTAAAAAATACAAAAAACTAGCCGGGCGAGGTGGCGGGCGCCTGTAGTCCCAGCTACTCGGGAGGCTGAGGCAGGAGAATGGCGTGAACCTGGGAGGCGGAGCTTGCAGTGAGCTGAGATCCGGCCACTGCACTCCAGCCTGGGAGACAGAGCGAGACTCCGCCTACAAAAAAAAAAA	T	999	PASS	END=20313525;SVTYPE=DEL;SVLEN=-310;CIGAR=1M310D;CIPOS=0,16;HOMLEN=16;HOMSEQ=AAAAAAAATTAAAATA;ANN=T|intron_variant|MODIFIER|DGKH|GeneID:103214339|transcript|XM_007960238.1|protein_coding|4/30|c.456+12386_456+12695del||||||,T|intron_variant|MODIFIER|DGKH|GeneID:103214339|transcript|XM_007960246.1|protein_coding|4/29|c.384+12386_384+12695del||||||,T|intron_variant|MODIFIER|DGKH|GeneID:103214339|tran…	GT:FT:GQ:PL:PR:SR	1/1:PASS:58:999,61,0:0,23:0,30
NC_023644.1	20320862	MantaINV:0:106943:106943:181:0:0	T	<INV>	115	PASS	END=20321062;SVTYPE=INV;SVLEN=200;CIPOS=0,38;CIEND=-38,0;HOMLEN=38;HOMSEQ=TTCTTTTTTATGACTGAGTAGTATTCCATGGTGTATGT;INV5;EVENT=MantaINV:0:106943:106943:181:0:0;JUNCTION_QUAL=0;ANN=<INV>|intron_variant|MODIFIER|DGKH|GeneID:103214339|transcript|XM_007960238.1|protein_coding|4/30|c.457-12330_457-12131inv||||||,<INV>|intron_variant|MODIFIER|DGKH|GeneID:103214339|transcript|XM_007960246.1|protein_coding|…	GT:FT:GQ:PL:PR:SR	0/1:PASS:115:165,0,999:48,7:18,3
NC_023644.1	20321351	MantaINV:0:106943:106943:177:1:0	T	<INV>	115	PASS	END=20321406;SVTYPE=INV;SVLEN=55;CIPOS=0,1;CIEND=-1,0;HOMLEN=1;HOMSEQ=A;INV3;EVENT=MantaINV:0:106943:106943:181:0:0;JUNCTION_QUAL=75;ANN=<INV>|intron_variant|MODIFIER|DGKH|GeneID:103214339|transcript|XM_007960238.1|protein_coding|4/30|c.457-11841_457-11787inv||||||,<INV>|intron_variant|MODIFIER|DGKH|GeneID:103214339|transcript|XM_007960246.1|protein_coding|4/29|c.385-11841_385-11787inv||||||,<INV…	GT:FT:GQ:PL:PR:SR	0/1:PASS:115:165,0,999:37,21:47,4
NC_023644.1	20342640	MantaINV:0:147878:147878:20:1:0	A	<INV>	75	PASS	END=20342717;SVTYPE=INV;SVLEN=77;CIPOS=0,3;CIEND=-3,0;HOMLEN=3;HOMSEQ=TCC;INV3;ANN=<INV>|intron_variant|MODIFIER|DGKH|GeneID:103214339|transcript|XM_007960238.1|protein_coding|8/30|c.928-1827_928-1751inv||||||,<INV>|intron_variant|MODIFIER|DGKH|GeneID:103214339|transcript|XM_007960246.1|protein_coding|8/29|c.856-1827_856-1751inv||||||,<INV>|intron_variant|MODIFIER|DGKH|GeneID:103214339|transcript…	GT:FT:GQ:PL:PR:SR	0/1:PASS:75:125,0,999:33,4:49,4
NC_023644.1	20618339	MantaDEL:0:345386:345386:40:0:0	CGGTACTGGTACAAAAACAGACACATAGACCAATGGAACAGAATAGAGAGGGCTACAGTCACCAAAACAGCAT	C	390	PASS	END=20618411;SVTYPE=DEL;SVLEN=-72;CIGAR=1M72D;CIPOS=0,46;HOMLEN=46;HOMSEQ=GGTACTGGTACAAAAACAGACACATAGACCAATGGAACAGAATAGA;ANN=C|intragenic_variant|MODIFIER|LOC103214343|GeneID:103214343|gene_variant|GeneID:103214343|||n.20618340_20618411delGGTACTGGTACAAAAACAGACACATAGACCAATGGAACAGAATAGAGAGGGCTACAGTCACCAAAACAGCAT||||||	GT:FT:GQ:PL:PR:SR	1/1:PASS:25:443,28,0:0,0:0,13
NC_023644.1	20621626	MantaINV:0:131484:131484:30:0:0	T	<INV>	14	MinGQ;MinQUAL	END=20621749;SVTYPE=INV;SVLEN=123;IMPRECISE;CIPOS=-380,380;CIEND=-503,503;INV5;ANN=<INV>|intragenic_variant|MODIFIER|LOC103214343|GeneID:103214343|gene_variant|GeneID:103214343|||n.20621627_20621749inv||||||	GT:FT:GQ:PL:PR	0/1:MinGQ:14:64,0,583:27,7
NC_023644.1	20622406	MantaINV:0:131484:132093:1:0:0	T	<INV>	293	PASS	END=20676458;SVTYPE=INV;SVLEN=54052;IMPRECISE;CIPOS=-505,506;CIEND=-546,546;INV5;EVENT=MantaINV:0:131484:132093:0:0:0;JUNCTION_QUAL=221;ANN=<INV>|intragenic_variant|MODIFIER|LOC103214343|GeneID:103214343|gene_variant|GeneID:103214343|||n.20622407_20676458inv||||||,<INV>|intergenic_region|MODIFIER|LOC103214343-TNFSF11|GeneID:103214343-GeneID:103214344|intergenic_region|GeneID:103214343-GeneID:1032…	GT:FT:GQ:PL:PR	0/1:PASS:293:343,0,999:45,24
NC_023644.1	20622699	MantaINV:0:131484:132093:0:0:0	A	<INV>	293	PASS	END=20676593;SVTYPE=INV;SVLEN=53894;IMPRECISE;CIPOS=-742,742;CIEND=-553,553;INV3;EVENT=MantaINV:0:131484:132093:0:0:0;JUNCTION_QUAL=22;ANN=<INV>|intragenic_variant|MODIFIER|LOC103214343|GeneID:103214343|gene_variant|GeneID:103214343|||n.20622700_20676593inv||||||,<INV>|intergenic_region|MODIFIER|LOC103214343-TNFSF11|GeneID:103214343-GeneID:103214344|intergenic_region|GeneID:103214343-GeneID:10321…	GT:FT:GQ:PL:PR	0/1:PASS:293:343,0,999:41,13
NC_023644.1	20625762	MantaINV:0:131484:132093:6:0:0	A	<INV>	940	PASS	END=20673152;SVTYPE=INV;SVLEN=47390;IMPRECISE;CIPOS=-345,346;CIEND=-341,342;INV5;EVENT=MantaINV:0:131484:132093:6:0:0;JUNCTION_QUAL=461;ANN=<INV>|intragenic_variant|MODIFIER|LOC103214343|GeneID:103214343|gene_variant|GeneID:103214343|||n.20625763_20673152inv||||||,<INV>|intergenic_region|MODIFIER|LOC103214343-TNFSF11|GeneID:103214343-GeneID:103214344|intergenic_region|GeneID:103214343-GeneID:1032…	GT:FT:GQ:PL:PR	0/1:PASS:940:990,0,999:33,34
NC_023644.1	20626288	MantaINV:0:131484:132093:9:0:0	C	<INV>	940	PASS	END=20673120;SVTYPE=INV;SVLEN=46832;IMPRECISE;CIPOS=-332,332;CIEND=-457,457;INV3;EVENT=MantaINV:0:131484:132093:6:0:0;JUNCTION_QUAL=429;ANN=<INV>|intragenic_variant|MODIFIER|LOC103214343|GeneID:103214343|gene_variant|GeneID:103214343|||n.20626289_20673120inv||||||,<INV>|intergenic_region|MODIFIER|LOC103214343-TNFSF11|GeneID:103214343-GeneID:103214344|intergenic_region|GeneID:103214343-GeneID:1032…	GT:FT:GQ:PL:PR	0/1:PASS:940:990,0,999:23,31
NC_023644.1	20662753	MantaBND:0:13054:132926:0:1:0:1	T	T[NC_023656.1:35007897[	36	PASS	SVTYPE=BND;MATEID=MantaBND:0:13054:132926:0:1:0:0;CIPOS=0,16;HOMLEN=16;HOMSEQ=TTTTCTTTTTCTTTTT;BND_DEPTH=29;MATE_BND_DEPTH=109;ANN=T[NC_023656.1:35007897[|feature_fusion|LOW|||intergenic_region|GeneID:103214343-GeneID:103214344|||t(NC_023644.1%3BNC_023656.1)(%3B)(n.20662753)||||||	GT:FT:GQ:PL:PR:SR	0/1:PASS:36:86,0,999:56,1:28,7
NC_023644.1	20670577	MantaDEL:0:132093:132676:1:0:0	G	<DEL>	653	PASS	END=20915142;SVTYPE=DEL;SVLEN=-244565;IMPRECISE;CIPOS=-406,406;CIEND=-278,279;EVENT=MantaDEL:0:132093:132676:1:0:0;JUNCTION_QUAL=51;ANN=<DEL>|transcript_ablation|HIGH|TNFSF11|GeneID:103214344|transcript|XM_007960252.1|protein_coding|3/5|c.-57014_*154734del|p.0?|||||,<DEL>|transcript_ablation|HIGH|TNFSF11|GeneID:103214344|transcript|XM_007960254.1|protein_coding|1/5|c.-47313_*154734del|p.0?|||||,<…	GT:FT:GQ:PL:PR	0/1:PASS:653:703,0,999:42,11
NC_023644.1	20670602	MantaDUP:TANDEM:0:132093:132676:3:0:0	N	<DUP:TANDEM>	653	PASS	END=20915540;SVTYPE=DUP;SVLEN=244938;SVINSLEN=2;SVINSSEQ=GA;EVENT=MantaDEL:0:132093:132676:1:0:0;JUNCTION_QUAL=552;ANN=<DUP:TANDEM>|duplication|MODERATE|LOC103214346&TNFSF11|GeneID:103214346&GeneID:103214344|gene_variant|GeneID:103214346|||n.20670603_20915540dup||||||,<DUP:TANDEM>|duplication|MODERATE|TNFSF11|GeneID:103214344|transcript|XM_007960252.1|protein_coding|3/5|c.-56989_*155132dup||||||,…	GT:FT:GQ:PL:PR:SR	0/1:PASS:653:703,0,999:18,10:28,14
NC_023644.1	20682886	MantaINV:0:283662:283662:61:0:0	C	<INV>	153	PASS	END=20683010;SVTYPE=INV;SVLEN=124;CIPOS=0,13;CIEND=-13,0;HOMLEN=13;HOMSEQ=CTCCATCAGTTAA;INV5;ANN=<INV>|intergenic_region|MODIFIER|LOC103214343-TNFSF11|GeneID:103214343-GeneID:103214344|intergenic_region|GeneID:103214343-GeneID:103214344|||n.20682887_20683010inv||||||	GT:FT:GQ:PL:PR:SR	0/1:PASS:153:203,0,999:48,7:67,8
NC_023644.1	20778445	MantaINS:0:133795:133795:68:0:0	A	ATCCTCCCTGTCACACCATGGAGAACTGCTCCATGGTGTGACAGGGAGGATCTGGAAAGACACTGTGAAGTGGCTGTTGG	15	MinQUAL	END=20778445;SVTYPE=INS;SVLEN=79;CIGAR=1M79I;CIPOS=0,22;HOMLEN=22;HOMSEQ=TCCTCCCTGTCACACCATGGAG;ANN=ATCCTCCCTGTCACACCATGGAGAACTGCTCCATGGTGTGACAGGGAGGATCTGGAAAGACACTGTGAAGTGGCTGTTGG|intergenic_region|MODIFIER|TNFSF11-LOC103214346|GeneID:103214344-GeneID:103214346|intergenic_region|GeneID:103214344-GeneID:103214346|||n.20778445_20778446insTCCTCCCTGTCACACCATGGAGAACTGCTCCATGGTGTGACAGGGAGGATCTGGAAAGAC…	GT:FT:GQ:PL:PR:SR	0/1:PASS:15:65,0,705:1,0:25,3
NC_023644.1	20797053	MantaINV:0:133800:133800:82:2:0	G	<INV>	90	PASS	END=20797135;SVTYPE=INV;SVLEN=82;CIPOS=0,10;CIEND=-10,0;HOMLEN=10;HOMSEQ=GCTTCCCAAA;INV3;ANN=<INV>|intergenic_region|MODIFIER|TNFSF11-LOC103214346|GeneID:103214344-GeneID:103214346|intergenic_region|GeneID:103214344-GeneID:103214346|||n.20797054_20797135inv||||||	GT:FT:GQ:PL:PR:SR	0/1:PASS:90:140,0,842:15,4:32,4
NC_023644.1	20814051	MantaINV:0:232708:232708:95:1:0	T	<INV>	27	PASS	END=20814183;SVTYPE=INV;SVLEN=132;SVINSLEN=1;SVINSSEQ=A;INV5;ANN=<INV>|intergenic_region|MODIFIER|TNFSF11-LOC103214346|GeneID:103214344-GeneID:103214346|intergenic_region|GeneID:103214344-GeneID:103214346|||n.20814052_20814183inv||||||	GT:FT:GQ:PL:PR:SR	0/1:PASS:27:77,0,999:50,4:37,12
NC_023644.1	20840106	MantaDEL:0:230927:230927:68:0:0	ATATATATATATATATATATATATATATATATATATATACACACACACACACACACATATATAT	AA	896	MaxMQ0Frac	END=20840169;SVTYPE=DEL;SVLEN=-63;CIGAR=1M1I63D;ANN=A|intergenic_region|MODIFIER|TNFSF11-LOC103214346|GeneID:103214344-GeneID:103214346|intergenic_region|GeneID:103214344-GeneID:103214346|||n.20840107_20840169delTATATATATATATATATATATATATATATATATATATACACACACACACACACACATATATATinsA||||||	GT:FT:GQ:PL:PR:SR	1/1:PASS:57:949,60,0:0,0:0,20
NC_023644.1	20891747	MantaBND:0:2797:101953:0:0:0:1	G	]NC_023646.1:4410931]G	481	NoPairSupport	SVTYPE=BND;MATEID=MantaBND:0:2797:101953:0:0:0:0;BND_DEPTH=51;MATE_BND_DEPTH=40;ANN=]NC_023646.1:4410931]G|transcript_ablation|HIGH|ANKS3|GeneID:103227732|transcript|XM_007984498.1|protein_coding||t(NC_023644.1%3BNC_023646.1)(%3B)(c.-16478585)|t(NC_023644.1%3BNC_023646.1)(%3BXM_007984498.1:Met1_Ter691)|||||,]NC_023646.1:4410931]G|transcript_ablation|HIGH|ANKS3|GeneID:103227732|transcript|XM_00798…	GT:FT:GQ:PL:PR:SR	0/1:PASS:481:531,0,999:32,0:33,19
NC_023644.1	20974215	MantaINV:0:133810:133810:36:0:0	A	<INV>	173	PASS	END=20974332;SVTYPE=INV;SVLEN=117;CIPOS=0,9;CIEND=-9,0;HOMLEN=9;HOMSEQ=ATAACCCCA;INV5;ANN=<INV>|intergenic_region|MODIFIER|LOC103214346-EPSTI1|GeneID:103214346-GeneID:103214348|intergenic_region|GeneID:103214346-GeneID:103214348|||n.20974216_20974332inv||||||	GT:FT:GQ:PL:PR:SR	0/1:PASS:173:223,0,999:27,7:44,5
NC_023644.1	21049099	MantaINV:0:99846:99846:48:2:0	G	<INV>	81	PASS	END=21049157;SVTYPE=INV;SVLEN=58;CIPOS=0,5;CIEND=-5,0;HOMLEN=5;HOMSEQ=AAGAA;INV5;ANN=<INV>|intron_variant|MODIFIER|EPSTI1|GeneID:103214348|transcript|XM_007960266.1|protein_coding|9/12|c.774+2358_774+2415inv||||||,<INV>|intron_variant|MODIFIER|EPSTI1|GeneID:103214348|transcript|XM_007960260.1|protein_coding|9/12|c.774+2358_774+2415inv||||||,<INV>|intron_variant|MODIFIER|EPSTI1|GeneID:103214348|tr…	GT:FT:GQ:PL:PR:SR	0/1:PASS:81:131,0,999:22,5:39,5
NC_023644.1	21069920	MantaINV:0:133820:133820:23:0:0	G	<INV>	14	MinGQ;MinQUAL	END=21070167;SVTYPE=INV;SVLEN=247;CIPOS=0,10;CIEND=-10,0;HOMLEN=10;HOMSEQ=ATGAAAACAT;INV5;ANN=<INV>|intron_variant|MODIFIER|EPSTI1|GeneID:103214348|transcript|XM_007960266.1|protein_coding|6/12|c.564-9788_564-9542inv||||||,<INV>|intron_variant|MODIFIER|EPSTI1|GeneID:103214348|transcript|XM_007960260.1|protein_coding|6/12|c.564-9788_564-9542inv||||||,<INV>|intron_variant|MODIFIER|EPSTI1|GeneID:103…	GT:FT:GQ:PL:PR:SR	0/1:MinGQ:14:63,0,999:76,12:79,4
NC_023644.1	21070328	MantaINV:0:133820:133820:24:0:0	A	<INV>	88	PASS	END=21070426;SVTYPE=INV;SVLEN=98;CIPOS=0,2;CIEND=-2,0;HOMLEN=2;HOMSEQ=GC;INV3;ANN=<INV>|intron_variant|MODIFIER|EPSTI1|GeneID:103214348|transcript|XM_007960266.1|protein_coding|6/12|c.564-10047_564-9950inv||||||,<INV>|intron_variant|MODIFIER|EPSTI1|GeneID:103214348|transcript|XM_007960260.1|protein_coding|6/12|c.564-10047_564-9950inv||||||,<INV>|intron_variant|MODIFIER|EPSTI1|GeneID:103214348|tra…	GT:FT:GQ:PL:PR:SR	0/1:PASS:88:138,0,999:83,14:103,14
NC_023644.1	21102703	MantaINV:0:96491:96491:157:1:0	A	<INV>	13	MinGQ;MinQUAL	END=21102966;SVTYPE=INV;SVLEN=263;CIPOS=0,10;CIEND=-10,0;HOMLEN=10;HOMSEQ=GAAGAAGAAT;INV5;ANN=<INV>|intron_variant|MODIFIER|EPSTI1|GeneID:103214348|transcript|XM_007960266.1|protein_coding|3/12|c.332-424_332-162inv||||||,<INV>|intron_variant|MODIFIER|EPSTI1|GeneID:103214348|transcript|XM_007960260.1|protein_coding|3/12|c.332-424_332-162inv||||||,<INV>|intron_variant|MODIFIER|EPSTI1|GeneID:1032143…	GT:FT:GQ:PL:PR:SR	0/1:MinGQ:13:63,0,999:54,2:40,6
NC_023644.1	21127670	MantaINV:0:133841:133841:53:0:0	T	<INV>	42	PASS	END=21127762;SVTYPE=INV;SVLEN=92;CIPOS=0,5;CIEND=-5,0;HOMLEN=5;HOMSEQ=TTGGC;INV5;ANN=<INV>|intron_variant|MODIFIER|EPSTI1|GeneID:103214348|transcript|XM_007960266.1|protein_coding|1/12|c.188+554_188+645inv||||||,<INV>|intron_variant|MODIFIER|EPSTI1|GeneID:103214348|transcript|XM_007960260.1|protein_coding|1/12|c.188+554_188+645inv||||||,<INV>|intron_variant|MODIFIER|EPSTI1|GeneID:103214348|transc…	GT:FT:GQ:PL:PR:SR	0/1:PASS:42:92,0,999:37,9:40,2
NC_023644.1	21157510	MantaDEL:0:10318:10318:32:0:0	TGGCTACATCGCCGGGCGCGGTGGCTCAAGCCTGTAATCCCAGCACTTAGGGAGGCCGAGACGGGTGGATCACGAGGTCAGGAGATCGAGACCATCCTGGCTAACACGGTGAAACCCCGTCTCTNAAAAAAAAAAAAAAAAAAAAAAAAAAAAAAAAAAAAAAAATTAA	T	999	MaxMQ0Frac	END=21157678;SVTYPE=DEL;SVLEN=-168;CIGAR=1M168D;CIPOS=0,9;HOMLEN=9;HOMSEQ=GGCTACATC;ANN=T|upstream_gene_variant|MODIFIER|DNAJC15|GeneID:103214349|transcript|XM_007960267.1|protein_coding||c.-3883_-3716del|||||3464|,T|upstream_gene_variant|MODIFIER|DNAJC15|GeneID:103214349|transcript|XM_007960268.1|protein_coding||c.-3883_-3716del|||||3827|,T|intergenic_region|MODIFIER|EPSTI1-DNAJC15|GeneID:103214…	GT:FT:GQ:PL:PR:SR	1/1:PASS:74:999,77,0:0,0:0,33
NC_023644.1	21157860	MantaINV:0:10318:10318:31:1:0	C	<INV>	72	PASS	END=21157933;SVTYPE=INV;SVLEN=73;CIPOS=0,1;CIEND=-1,0;HOMLEN=1;HOMSEQ=T;INV3;ANN=<INV>|upstream_gene_variant|MODIFIER|DNAJC15|GeneID:103214349|transcript|XM_007960267.1|protein_coding||c.-3533_-3461inv|||||3114|,<INV>|upstream_gene_variant|MODIFIER|DNAJC15|GeneID:103214349|transcript|XM_007960268.1|protein_coding||c.-3533_-3461inv|||||3477|,<INV>|intergenic_region|MODIFIER|EPSTI1-DNAJC15|GeneID:1…	GT:FT:GQ:PL:PR:SR	0/1:PASS:72:122,0,999:26,4:39,5
NC_023644.1	21225870	MantaINV:0:137668:137668:5:1:0	A	<INV>	74	PASS	END=21225948;SVTYPE=INV;SVLEN=78;CIPOS=0,2;CIEND=-2,0;HOMLEN=2;HOMSEQ=TT;INV5;ANN=<INV>|intron_variant|MODIFIER|DNAJC15|GeneID:103214349|transcript|XM_007960267.1|protein_coding|5/5|c.382+7778_382+7855inv||||||,<INV>|intron_variant|MODIFIER|DNAJC15|GeneID:103214349|transcript|XM_007960268.1|protein_coding|5/5|c.383-2597_383-2520inv||||||,<INV>|intron_variant|MODIFIER|DNAJC15|GeneID:103214349|tran…	GT:FT:GQ:PL:PR:SR	0/1:PASS:74:124,0,999:51,5:57,5
NC_023644.1	21274301	MantaDEL:0:133880:133880:102:0:0	ACAGAGACACACCGGGAGAGCCCCAAGTGATGATGAGGCCAGAGCCAAGAAAGC	A	11	MinGQ;MinQUAL	END=21274354;SVTYPE=DEL;SVLEN=-53;CIGAR=1M53D;CIPOS=0,5;HOMLEN=5;HOMSEQ=CAGAG;ANN=A|intergenic_region|MODIFIER|DNAJC15-ENOX1|GeneID:103214349-GeneID:103214351|intergenic_region|GeneID:103214349-GeneID:103214351|||n.21274302_21274354delCAGAGACACACCGGGAGAGCCCCAAGTGATGATGAGGCCAGAGCCAAGAAAGC||||||	GT:FT:GQ:PL:PR:SR	0/1:MinGQ:11:61,0,999:7,0:27,3
NC_023644.1	21356784	MantaDUP:TANDEM:0:133888:133888:90:0:0	T	<DUP:TANDEM>	65	PASS	END=21356958;SVTYPE=DUP;SVLEN=174;CIPOS=0,1;CIEND=0,1;HOMLEN=1;HOMSEQ=A;ANN=<DUP:TANDEM>|intron_variant|MODIFIER|ENOX1|GeneID:103214351|transcript|XM_007960270.1|protein_coding|15/16|c.1714+5850_1714+6023dup||||||,<DUP:TANDEM>|intron_variant|MODIFIER|ENOX1|GeneID:103214351|transcript|XM_007960276.1|protein_coding|14/15|c.1714+5850_1714+6023dup||||||,<DUP:TANDEM>|intron_variant|MODIFIER|ENOX1|Gene…	GT:FT:GQ:PL:PR:SR	0/1:PASS:65:115,0,999:36,4:43,8
NC_023644.1	21438799	MantaINV:0:133921:133921:67:0:0	T	<INV>	144	PASS	END=21438858;SVTYPE=INV;SVLEN=59;CIPOS=0,6;CIEND=-6,0;HOMLEN=6;HOMSEQ=AGGCCA;INV3;ANN=<INV>|intron_variant|MODIFIER|ENOX1|GeneID:103214351|transcript|XM_007960270.1|protein_coding|11/16|c.1262-7784_1262-7726inv||||||,<INV>|intron_variant|MODIFIER|ENOX1|GeneID:103214351|transcript|XM_007960276.1|protein_coding|10/15|c.1262-7784_1262-7726inv||||||,<INV>|intron_variant|MODIFIER|ENOX1|GeneID:10321435…	GT:FT:GQ:PL:PR:SR	0/1:PASS:144:194,0,999:28,3:40,6
NC_023644.1	21526837	MantaDEL:0:204754:204754:13:0:0	GGCAGCCAATGATGAGAGGCAGCCAATGATGAGCAGCAGCCAATGATGAGCA	G	683	MinGQ	END=21526888;SVTYPE=DEL;SVLEN=-51;CIGAR=1M51D;CIPOS=0,15;HOMLEN=15;HOMSEQ=GCAGCCAATGATGAG;ANN=G|intron_variant|MODIFIER|ENOX1|GeneID:103214351|transcript|XM_007960270.1|protein_coding|5/16|c.208+17432_208+17482delTGCTCATCATTGGCTGCTGCTCATCATTGGCTGCCTCTCATCATTGGCTGC||||||,G|intron_variant|MODIFIER|ENOX1|GeneID:103214351|transcript|XM_007960276.1|protein_coding|4/15|c.208+17432_208+17482delTGCTCATCA…	GT:FT:GQ:PL:PR:SR	1/1:MinGQ:8:735,10,0:1,0:0,26
NC_023644.1	21575686	MantaDEL:0:132026:132130:0:0:0	A	<DEL>	534	PASS	END=21583821;SVTYPE=DEL;SVLEN=-8135;IMPRECISE;CIPOS=-328,328;CIEND=-304,304;ANN=<DEL>|intron_variant|MODIFIER|ENOX1|GeneID:103214351|transcript|XM_007960270.1|protein_coding|3/16|c.-75+31705_-74-30303del||||||,<DEL>|intron_variant|MODIFIER|ENOX1|GeneID:103214351|transcript|XM_007960276.1|protein_coding|2/15|c.-75+31705_-74-30303del||||||,<DEL>|intron_variant|MODIFIER|ENOX1|GeneID:103214351|transc…	GT:FT:GQ:PL:PR	0/1:PASS:50:584,0,47:6,29
NC_023644.1	21636625	MantaINV:0:133948:133948:78:0:0	A	<INV>	27	PASS	END=21636744;SVTYPE=INV;SVLEN=119;CIPOS=0,3;CIEND=-3,0;HOMLEN=3;HOMSEQ=CTC;INV5;ANN=<INV>|intron_variant|MODIFIER|ENOX1|GeneID:103214351|transcript|XM_007960270.1|protein_coding|2/16|c.-218-21075_-218-20957inv||||||,<INV>|intron_variant|MODIFIER|ENOX1|GeneID:103214351|transcript|XM_007960276.1|protein_coding|1/15|c.-218-21075_-218-20957inv||||||,<INV>|intron_variant|MODIFIER|ENOX1|GeneID:10321435…	GT:FT:GQ:PL:PR:SR	0/1:PASS:27:77,0,999:30,4:46,3
NC_023644.1	21692950	MantaINV:0:22974:22974:4:0:0	C	<INV>	128	PASS	END=21693034;SVTYPE=INV;SVLEN=84;CIPOS=0,10;CIEND=-10,0;HOMLEN=10;HOMSEQ=GCTAGGGGTT;INV5;ANN=<INV>|intron_variant|MODIFIER|ENOX1|GeneID:103214351|transcript|XM_007960276.1|protein_coding|1/15|c.-218-77365_-218-77282inv||||||,<INV>|intron_variant|MODIFIER|ENOX1|GeneID:103214351|transcript|XM_007960275.1|protein_coding|2/16|c.-218-77365_-218-77282inv||||||,<INV>|intron_variant|MODIFIER|ENOX1|GeneID…	GT:FT:GQ:PL:PR:SR	0/1:PASS:128:178,0,999:50,6:49,10
NC_023644.1	21728439	MantaINV:0:39706:39706:182:1:0	G	<INV>	82	PASS	END=21728514;SVTYPE=INV;SVLEN=75;CIPOS=0,4;CIEND=-4,0;HOMLEN=4;HOMSEQ=AACA;INV3;ANN=<INV>|intron_variant|MODIFIER|ENOX1|GeneID:103214351|transcript|XM_007960276.1|protein_coding|1/15|c.-218-112845_-218-112771inv||||||,<INV>|intron_variant|MODIFIER|ENOX1|GeneID:103214351|transcript|XM_007960275.1|protein_coding|2/16|c.-219+65461_-219+65535inv||||||,<INV>|intron_variant|MODIFIER|ENOX1|GeneID:103214…	GT:FT:GQ:PL:PR:SR	0/1:PASS:82:132,0,999:35,5:42,4
NC_023644.1	21732697	MantaDEL:0:69761:69761:25:2:0	GGCTTTGAACCAGCACAAAACTGCCATTAGCCATCACTGAGGTATACAGGTAGCAACAGCTGAAGACCTTTCCTGTTGGGCACCCT	G	35	PASS	END=21732782;SVTYPE=DEL;SVLEN=-85;CIGAR=1M85D;CIPOS=0,2;HOMLEN=2;HOMSEQ=GC;ANN=G|intron_variant|MODIFIER|ENOX1|GeneID:103214351|transcript|XM_007960276.1|protein_coding|1/15|c.-218-117113_-218-117029delAGGGTGCCCAACAGGAAAGGTCTTCAGCTGTTGCTACCTGTATACCTCAGTGATGGCTAATGGCAGTTTTGTGCTGGTTCAAAGC||||||,G|intron_variant|MODIFIER|ENOX1|GeneID:103214351|transcript|XM_007960275.1|protein_coding|2/16|c.-219+611…	GT:FT:GQ:PL:PR:SR	0/1:PASS:35:85,0,868:13,0:18,3
NC_023644.1	21802461	MantaINV:0:129651:129651:135:0:0	G	<INV>	10	MinGQ;MinQUAL	END=21802523;SVTYPE=INV;SVLEN=62;CIPOS=0,6;CIEND=-6,0;HOMLEN=6;HOMSEQ=GCACCC;INV3;ANN=<INV>|intron_variant|MODIFIER|ENOX1|GeneID:103214351|transcript|XM_007960276.1|protein_coding|1/15|c.-219+106517_-219+106578inv||||||,<INV>|intron_variant|MODIFIER|ENOX1|GeneID:103214351|transcript|XM_007960275.1|protein_coding|1/16|c.-295-8472_-295-8411inv||||||	GT:FT:GQ:PL:PR:SR	0/1:MinGQ:10:59,0,999:16,2:22,2
NC_023644.1	21803680	MantaINV:0:129651:129651:148:1:0	C	<INV>	30	PASS	END=21803921;SVTYPE=INV;SVLEN=241;CIPOS=0,7;CIEND=-7,0;HOMLEN=7;HOMSEQ=CTCTGAA;INV3;ANN=<INV>|intron_variant|MODIFIER|ENOX1|GeneID:103214351|transcript|XM_007960276.1|protein_coding|1/15|c.-219+105119_-219+105359inv||||||,<INV>|intron_variant|MODIFIER|ENOX1|GeneID:103214351|transcript|XM_007960275.1|protein_coding|1/16|c.-295-9870_-295-9630inv||||||	GT:FT:GQ:PL:PR:SR	0/1:PASS:30:80,0,999:31,4:46,3
NC_023644.1	21806648	MantaINS:0:129651:129651:184:0:0	T	TGGTTAGGCCCTTTATTCATTTGTGGCTATATTTCTTATCTTAAAGATGAAGAAATATAGCCACAAATGAATAAAGGGCCTAACCATG	38	PASS	END=21806648;SVTYPE=INS;SVLEN=87;CIGAR=1M87I;CIPOS=0,36;HOMLEN=36;HOMSEQ=GGTTAGGCCCTTTATTCATTTGTGGCTATATTTCTT;ANN=TGGTTAGGCCCTTTATTCATTTGTGGCTATATTTCTTATCTTAAAGATGAAGAAATATAGCCACAAATGAATAAAGGGCCTAACCATG|intron_variant|MODIFIER|ENOX1|GeneID:103214351|transcript|XM_007960276.1|protein_coding|1/15|c.-219+102391_-219+102392insCATGGTTAGGCCCTTTATTCATTTGTGGCTATATTTCTTCATCTTTAAGATAAGAAATATAGCCACAAATGAATA…	GT:FT:GQ:PL:PR:SR	0/1:PASS:38:88,0,709:0,0:16,3
NC_023644.1	21811722	MantaINV:0:112097:112097:18:0:0	A	<INV>	397	PASS	END=21811796;SVTYPE=INV;SVLEN=74;CIPOS=0,6;CIEND=-6,0;HOMLEN=6;HOMSEQ=GCTCCT;INV5;ANN=<INV>|intron_variant|MODIFIER|ENOX1|GeneID:103214351|transcript|XM_007960276.1|protein_coding|1/15|c.-219+97244_-219+97317inv||||||,<INV>|intron_variant|MODIFIER|ENOX1|GeneID:103214351|transcript|XM_007960275.1|protein_coding|1/16|c.-295-17745_-295-17672inv||||||	GT:FT:GQ:PL:PR:SR	0/1:PASS:397:447,0,999:34,9:36,9
NC_023644.1	21848544	MantaINV:0:23112:23112:112:0:0	T	<INV>	99	PASS	END=21848654;SVTYPE=INV;SVLEN=110;CIPOS=0,2;CIEND=-2,0;HOMLEN=2;HOMSEQ=GA;INV5;ANN=<INV>|intron_variant|MODIFIER|ENOX1|GeneID:103214351|transcript|XM_007960276.1|protein_coding|1/15|c.-219+60386_-219+60495inv||||||,<INV>|intron_variant|MODIFIER|ENOX1|GeneID:103214351|transcript|XM_007960275.1|protein_coding|1/16|c.-295-54603_-295-54494inv||||||	GT:FT:GQ:PL:PR:SR	0/1:PASS:99:149,0,999:31,3:52,5
NC_023644.1	21859856	MantaDEL:0:145145:145145:2:0:0	TATGCAGAACACACAATGGGCCCTTACACAGCAAACATACCTACTAACGTGATGTCTAATTCTTAC	T	999	PASS	END=21859921;SVTYPE=DEL;SVLEN=-65;CIGAR=1M65D;ANN=T|intron_variant|MODIFIER|ENOX1|GeneID:103214351|transcript|XM_007960276.1|protein_coding|1/15|c.-219+49119_-219+49183delGTAAGAATTAGACATCACGTTAGTAGGTATGTTTGCTGTGTAAGGGCCCATTGTGTGTTCTGCAT||||||,T|intron_variant|MODIFIER|ENOX1|GeneID:103214351|transcript|XM_007960275.1|protein_coding|1/16|c.-296+49119_-296+49183delGTAAGAATTAGACATCACGTTAGTAGGTATGTTTG…	GT:FT:GQ:PL:PR:SR	1/1:PASS:81:999,84,0:0,0:0,34
NC_023644.1	21878369	MantaINS:0:76174:76174:29:0:0	G	GGCAGAGGAGGGAAAGGGGAGGGAAGGGAAGGGGAGGGGAAAGGAAGAGAGAGGAGGGGAGGGGAGGGGAGGGGAGAGGAGGGGAGA	521	MinGQ	END=21878369;SVTYPE=INS;SVLEN=86;CIGAR=1M86I;CIPOS=0,1;HOMLEN=1;HOMSEQ=G;ANN=GGCAGAGGAGGGAAAGGGGAGGGAAGGGAAGGGGAGGGGAAAGGAAGAGAGAGGAGGGGAGGGGAGGGGAGGGGAGAGGAGGGGAGA|intron_variant|MODIFIER|ENOX1|GeneID:103214351|transcript|XM_007960276.1|protein_coding|1/15|c.-219+30670_-219+30671insTCTCCCCTCCTCTCCCCTCCCCTCCCCTCCCCTCCTCTCTCTTCCTTTCCCCTCCCCTTCCCTTCCCTCCCCTTTCCCTCCTCTGC||||||,GGCAGAGGAGGGAAAGGGGAGG…	GT:FT:GQ:PL:PR:SR	1/1:MinGQ:6:572,7,0:0,0:0,23
NC_023644.1	21973315	MantaDEL:0:10950:10950:162:0:0	AACCAAAACAGCATGGTACTGGTACAAAAACAGACACATAGACCAATGGAACAGAATAGAGAGGGCTACAGTC	A	717	PASS	END=21973387;SVTYPE=DEL;SVLEN=-72;CIGAR=1M72D;CIPOS=0,59;HOMLEN=59;HOMSEQ=ACCAAAACAGCATGGTACTGGTACAAAAACAGACACATAGACCAATGGAACAGAATAGA;ANN=A|intron_variant|MODIFIER|CCDC122|GeneID:103214354|transcript|XM_007960286.1|protein_coding|7/7|c.672+3837_672+3908delGACTGTAGCCCTCTCTATTCTGTTCCATTGGTCTATGTGTCTGTTTTTGTACCAGTACCATGCTGTTTTGGT||||||,A|intron_variant|MODIFIER|CCDC122|GeneID:103214354|transcript|XM…	GT:FT:GQ:PL:PR:SR	1/1:PASS:25:770,28,0:0,0:0,20
NC_023644.1	22108288	MantaDEL:1483:0:0:2:0:0	AATCAGCACTCTGTAAAAATGCACCAATCAGCACTCTGTGTCTAGCTAAAGGATTGTAAATGCACCG	A	999	PASS	END=22108354;SVTYPE=DEL;SVLEN=-66;CIGAR=1M66D;CIPOS=0,38;HOMLEN=38;HOMSEQ=ATCAGCACTCTGTAAAAATGCACCAATCAGCACTCTGT;ANN=A|intergenic_region|MODIFIER|LACC1-LOC103214356|GeneID:103214352-GeneID:103214356|intergenic_region|GeneID:103214352-GeneID:103214356|||n.22108289_22108354delATCAGCACTCTGTAAAAATGCACCAATCAGCACTCTGTGTCTAGCTAAAGGATTGTAAATGCACCG||||||	GT:FT:GQ:PL:PR:SR	1/1:PASS:51:999,54,0:0,0:0,27
NC_023644.1	22119794	MantaINV:0:41176:41176:85:0:0	T	<INV>	121	PASS	END=22119868;SVTYPE=INV;SVLEN=74;CIPOS=0,12;CIEND=-12,0;HOMLEN=12;HOMSEQ=TTTTGTGTGCAA;INV3;ANN=<INV>|intergenic_region|MODIFIER|LACC1-LOC103214356|GeneID:103214352-GeneID:103214356|intergenic_region|GeneID:103214352-GeneID:103214356|||n.22119795_22119868inv||||||	GT:FT:GQ:PL:PR:SR	0/1:PASS:121:171,0,999:23,8:45,6
NC_023644.1	22167947	MantaINV:0:133990:133990:156:0:0	A	<INV>	57	PASS	END=22168029;SVTYPE=INV;SVLEN=82;CIPOS=0,12;CIEND=-12,0;HOMLEN=12;HOMSEQ=TAGATTCTCATG;INV5;ANN=<INV>|intragenic_variant|MODIFIER|LOC103214360|GeneID:103214360|gene_variant|GeneID:103214360|||n.22167948_22168029inv||||||	GT:FT:GQ:PL:PR:SR	0/1:PASS:57:107,0,999:27,1:33,5
NC_023644.1	22216319	MantaINV:0:131721:131721:173:0:0	T	<INV>	227	PASS	END=22216435;SVTYPE=INV;SVLEN=116;CIPOS=0,11;CIEND=-11,0;HOMLEN=11;HOMSEQ=ATAAAGACAGA;INV5;ANN=<INV>|intragenic_variant|MODIFIER|LOC103214360|GeneID:103214360|gene_variant|GeneID:103214360|||n.22216320_22216435inv||||||	GT:FT:GQ:PL:PR:SR	0/1:PASS:227:277,0,999:29,4:39,7
NC_023644.1	22237933	MantaINS:0:135191:135191:12:1:0	T	TTTCACAGATACATCTAAATTAAGGATCTTGAGATGAGAAGATCCTTAATTTAGATGTATCTGTGAAAACATTACCATATTGAAGAATA	56	PASS	END=22237933;SVTYPE=INS;SVLEN=88;CIGAR=1M88I;CIPOS=0,41;HOMLEN=41;HOMSEQ=TTCACAGATACATCTAAATTAAGGATCTTGAGATGAGAAGA;ANN=TTTCACAGATACATCTAAATTAAGGATCTTGAGATGAGAAGATCCTTAATTTAGATGTATCTGTGAAAACATTACCATATTGAAGAATA|intragenic_variant|MODIFIER|LOC103214360|GeneID:103214360|gene_variant|GeneID:103214360|||n.22237933_22237934insTTCACAGATACATCTAAATTAAGGATCTTGAGATGAGAAGATCCTTAATTTAGATGTATCTGTGAAAACATTACCATA…	GT:FT:GQ:PL:PR:SR	0/1:PASS:56:106,0,102:0,0:12,4
NC_023644.1	22453277	MantaDUP:TANDEM:0:132204:132538:3:1:0	C	<DUP:TANDEM>	191	PASS	END=22453437;SVTYPE=DUP;SVLEN=160;SVINSLEN=4;SVINSSEQ=GAAT;ANN=<DUP:TANDEM>|intergenic_region|MODIFIER|LOC103214361-SERP2|GeneID:103214361-GeneID:103214362|intergenic_region|GeneID:103214361-GeneID:103214362|||n.22453278_22453437dup||||||	GT:FT:GQ:PL:PR:SR	0/1:PASS:191:241,0,999:28,6:57,10
NC_023644.1	22578401	MantaINV:0:132581:132581:58:4:0	C	<INV>	20	PASS	END=22578553;SVTYPE=INV;SVLEN=152;CIPOS=0,2;CIEND=-2,0;HOMLEN=2;HOMSEQ=TA;INV5;ANN=<INV>|intron_variant|MODIFIER|TSC22D1|GeneID:103214365|transcript|XM_007960311.1|protein_coding|1/2|c.2895-46430_2895-46279inv||||||	GT:FT:GQ:PL:PR:SR	0/1:PASS:20:70,0,999:49,13:47,4
NC_023644.1	22591309	MantaDUP:TANDEM:0:165594:165594:50:1:0	T	<DUP:TANDEM>	53	PASS	END=22591611;SVTYPE=DUP;SVLEN=302;CIPOS=0,1;CIEND=0,1;HOMLEN=1;HOMSEQ=T;ANN=<DUP:TANDEM>|intron_variant|MODIFIER|TSC22D1|GeneID:103214365|transcript|XM_007960311.1|protein_coding|1/2|c.2895-59488_2895-59187dup||||||	GT:FT:GQ:PL:PR:SR	0/1:PASS:53:103,0,999:45,4:36,8
NC_023644.1	22699217	MantaDUP:TANDEM:0:55227:55227:90:3:0	T	<DUP:TANDEM>	43	PASS	END=22699451;SVTYPE=DUP;SVLEN=234;ANN=<DUP:TANDEM>|intergenic_region|MODIFIER|LOC103214364-LOC103214367|GeneID:103214364-GeneID:103214367|intergenic_region|GeneID:103214364-GeneID:103214367|||n.22699218_22699451dup||||||	GT:FT:GQ:PL:PR:SR	0/1:PASS:43:93,0,999:40,5:35,8
NC_023644.1	22702816	MantaINV:0:55227:55227:138:1:0	C	<INV>	19	MinQUAL	END=22702967;SVTYPE=INV;SVLEN=151;CIPOS=0,4;CIEND=-4,0;HOMLEN=4;HOMSEQ=TTCA;INV5;ANN=<INV>|intergenic_region|MODIFIER|LOC103214364-LOC103214367|GeneID:103214364-GeneID:103214367|intergenic_region|GeneID:103214364-GeneID:103214367|||n.22702817_22702967inv||||||	GT:FT:GQ:PL:PR:SR	0/1:PASS:19:69,0,999:40,0:46,5
NC_023644.1	22839869	MantaDEL:0:134015:134018:2:0:0	GGTTTCTCTTCTTCTCTCTTTAGATCAGAGGTTAGCAAACTTTTTCTACAAGAGGGCCTGATATTAAGTATTTTCGTTTTGTGGGTCACACTACCTATGTCACAAGTCTTTGATTCTGCTATTGCAGCAGAAAACTACTTAGACAATACCTAAATGAATGGACGTGGTTGGATTTGGCCAATGAGCCATAGTTTGACAACCCCTGCTCTAGATGATAAACATTTTGAGTGCTATATACCAGGTACACTATGTTACCTAATCTTCTCAGCAATTCTATGAAGTGACTACTCTTATTTTCATTCCCATGTTACATATGTAAAGTTTAAGTCTTATGTAGATTAAACAAAGCTGCATCCTATCAAATAGCTAGAAATCTACATAACCAGGATTTTGATCCCT…	G	418	PASS	END=22840660;SVTYPE=DEL;SVLEN=-791;CIGAR=1M791D;CIPOS=0,3;HOMLEN=3;HOMSEQ=GTT;ANN=G|intergenic_region|MODIFIER|LOC103214364-LOC103214367|GeneID:103214364-GeneID:103214367|intergenic_region|GeneID:103214364-GeneID:103214367|||n.22839870_22840660del||||||	GT:FT:GQ:PL:PR:SR	0/1:PASS:418:468,0,999:37,6:32,12
NC_023644.1	22901440	MantaDUP:TANDEM:0:134060:134060:8:0:0	A	<DUP:TANDEM>	33	PASS	END=22901655;SVTYPE=DUP;SVLEN=215;ANN=<DUP:TANDEM>|intergenic_region|MODIFIER|LOC103214364-LOC103214367|GeneID:103214364-GeneID:103214367|intergenic_region|GeneID:103214364-GeneID:103214367|||n.22901441_22901655dup||||||	GT:FT:GQ:PL:PR:SR	0/1:PASS:33:83,0,999:43,4:44,6
NC_023644.1	22912326	MantaDEL:1536:0:0:56:0:0	CTTTTTTTTTTTTTTTTTTTTTTGAGACAGGGTTTATGTGCATTTTGTCATTTAATTTTATTAAAAAAA	C	250	PASS	END=22912394;SVTYPE=DEL;SVLEN=-68;CIGAR=1M68D;CIPOS=0,14;HOMLEN=14;HOMSEQ=TTTTTTTTTTTTTT;ANN=C|intergenic_region|MODIFIER|LOC103214364-LOC103214367|GeneID:103214364-GeneID:103214367|intergenic_region|GeneID:103214364-GeneID:103214367|||n.22912327_22912394delTTTTTTTTTTTTTTTTTTTTTTGAGACAGGGTTTATGTGCATTTTGTCATTTAATTTTATTAAAAAAA||||||	GT:FT:GQ:PL:PR:SR	1/1:PASS:22:303,25,0:0,0:0,9
NC_023644.1	22920252	MantaINV:1518:0:0:20:1:0	A	<INV>	126	PASS	END=22920339;SVTYPE=INV;SVLEN=87;CIPOS=0,12;CIEND=-12,0;HOMLEN=12;HOMSEQ=AATAATATGATA;INV5;ANN=<INV>|intergenic_region|MODIFIER|LOC103214364-LOC103214367|GeneID:103214364-GeneID:103214367|intergenic_region|GeneID:103214364-GeneID:103214367|||n.22920253_22920339inv||||||	GT:FT:GQ:PL:PR:SR	0/1:PASS:126:176,0,971:33,5:23,4
NC_023644.1	22920667	MantaDUP:TANDEM:1518:0:1:0:0:0	T	<DUP:TANDEM>	189	PASS	END=22920820;SVTYPE=DUP;SVLEN=153;CIPOS=0,2;CIEND=0,2;HOMLEN=2;HOMSEQ=AC;ANN=<DUP:TANDEM>|intergenic_region|MODIFIER|LOC103214364-LOC103214367|GeneID:103214364-GeneID:103214367|intergenic_region|GeneID:103214364-GeneID:103214367|||n.22920668_22920820dup||||||	GT:FT:GQ:PL:PR:SR	0/1:PASS:189:239,0,999:19,4:23,9
NC_023644.1	23024555	MantaDEL:0:134058:134058:7:0:0	CTTTTTTTTTTTTTTTTGGTGTAAAATTTTTTTTTTTTTTTTTAAAAAACAAGATTGCAACTCCTTTTTT	C	209	MinGQ	END=23024624;SVTYPE=DEL;SVLEN=-69;CIGAR=1M69D;CIPOS=0,17;HOMLEN=17;HOMSEQ=TTTTTTTTTTTTTTTTG;ANN=C|intron_variant|MODIFIER|NUFIP1|GeneID:103214366|transcript|XM_007960317.1|protein_coding|9/9|c.1372-342_1372-274delAAAAAAGGAGTTGCAATCTTGTTTTTTAAAAAAAAAAAAAAAAATTTTACACCAAAAAAAAAAAAAAAA||||||	GT:FT:GQ:PL:PR:SR	1/1:MinGQ:5:260,7,0:0,0:0,10
NC_023644.1	23069919	MantaDEL:0:151659:154480:2:0:0	G	<DEL>	51	PASS	END=23075749;SVTYPE=DEL;SVLEN=-5830;IMPRECISE;CIPOS=-392,393;CIEND=-283,284;ANN=<DEL>|exon_loss_variant&splice_region_variant|HIGH|NUFIP1|GeneID:103214366|transcript|XM_007960317.1|protein_coding|1/10|c.-2695_413-1337del||||||,<DEL>|splice_donor_variant&5_prime_UTR_truncation&exon_loss_variant&splice_region_variant&intron_variant|HIGH|NUFIP1|GeneID:103214366|transcript|XM_007960317.1|protein_codi…	GT:FT:GQ:PL:PR	0/1:PASS:51:101,0,161:9,8
NC_023644.1	23119906	MantaDEL:0:134724:134724:104:0:0	TAAAATAAAAACATAGATAAATAAACATAGATATAATTTTAAAAATAGTTAAGTCAGGCTGGGCACAGTGGCTAACCCCTGTAATCCC	TCCT	265	MinGQ	END=23119993;SVTYPE=DEL;SVLEN=-87;CIGAR=1M3I87D;ANN=CCT|intron_variant|MODIFIER|GPALPP1|GeneID:103214368|transcript|XM_007960318.1|protein_coding|8/8|c.*1-532_*1-446delAAAATAAAAACATAGATAAATAAACATAGATATAATTTTAAAAATAGTTAAGTCAGGCTGGGCACAGTGGCTAACCCCTGTAATCCCinsCCT||||||,CCT|intron_variant|MODIFIER|GPALPP1|GeneID:103214368|transcript|XM_007960319.1|protein_coding|8/8|c.*1-674_*1-588delAAAATAAAAACATAG…	GT:FT:GQ:PL:PR:SR	1/1:MinGQ:4:315,4,0:0,0:0,12
NC_023644.1	23131123	MantaINV:1558:2:2:2:0:0	G	<INV>	25	PASS	END=23131270;SVTYPE=INV;SVLEN=147;CIPOS=0,1;CIEND=-1,0;HOMLEN=1;HOMSEQ=C;INV5;ANN=<INV>|intergenic_region|MODIFIER|GPALPP1-GTF2F2|GeneID:103214368-GeneID:103214372|intergenic_region|GeneID:103214368-GeneID:103214372|||n.23131124_23131270inv||||||	GT:FT:GQ:PL:PR:SR	0/1:PASS:25:75,0,999:28,4:31,4
NC_023644.1	23147390	MantaDEL:0:134105:134109:0:4:0	C	<DEL>	726	Ploidy	END=23156741;SVTYPE=DEL;SVLEN=-9351;CIPOS=0,9;CIEND=0,9;HOMLEN=9;HOMSEQ=AAATGATTC;ANN=<DEL>|intergenic_region|MODIFIER|GPALPP1-GTF2F2|GeneID:103214368-GeneID:103214372|intergenic_region|GeneID:103214368-GeneID:103214372|||n.23147391_23156741del||||||	GT:FT:GQ:PL:PR:SR	1/1:PASS:72:780,75,0:0,19:0,12
NC_023644.1	23149445	MantaDUP:TANDEM:0:10606:134101:0:0:0	T	<DUP:TANDEM>	350	Ploidy	END=23158446;SVTYPE=DUP;SVLEN=9001;IMPRECISE;CIPOS=-368,369;CIEND=-367,367;ANN=<DUP:TANDEM>|intergenic_region|MODIFIER|GPALPP1-GTF2F2|GeneID:103214368-GeneID:103214372|intergenic_region|GeneID:103214368-GeneID:103214372|||n.23149446_23158446dup||||||	GT:FT:GQ:PL:PR	1/1:PASS:48:403,51,0:0,17
NC_023644.1	23149547	MantaBND:0:5600:134101:0:0:0:1	G	]NC_023652.1:6918766]G	37	PASS	SVTYPE=BND;MATEID=MantaBND:0:5600:134101:0:0:0:0;IMPRECISE;CIPOS=-233,234;BND_DEPTH=28;MATE_BND_DEPTH=54;ANN=]NC_023652.1:6918766]G|transcript_ablation|HIGH|BRAP|GeneID:103239527|transcript|XM_008005398.1|protein_coding||t(NC_023644.1%3BNC_023652.1)(%3B)(c.-16211109)|t(NC_023644.1%3BNC_023652.1)(%3BXM_008005398.1:Ala299_Gly570)|||||,]NC_023652.1:6918766]G|feature_fusion|LOW|||intergenic_region|Ge…	GT:FT:GQ:PL:PR	0/1:PASS:37:87,0,496:24,10
NC_023644.1	23150855	MantaINS:0:134101:134101:20:0:0	ANNNNNNNNNN	AACACGGTGAAACCCCGTCTCTACTAAAAAATACAAAAAACTAGCCGGGCGAGGTGGCGGGCGCCTGTAGTCCCAGCTACTTGGGAGCCTGAG	155	MaxMQ0Frac;MinGQ	END=23150865;SVTYPE=INS;SVLEN=92;CIGAR=1M92I10D;ANN=ACACGGTGAAACCCCGTCTCTACTAAAAAATACAAAAAACTAGCCGGGCGAGGTGGCGGGCGCCTGTAGTCCCAGCTACTTGGGAGCCTGAG|intergenic_region|MODIFIER|GPALPP1-GTF2F2|GeneID:103214368-GeneID:103214372|intergenic_region|GeneID:103214368-GeneID:103214372|||n.23150856_23150865delNNNNNNNNNNinsACACGGTGAAACCCCGTCTCTACTAAAAAATACAAAAAACTAGCCGGGCGAGGTGGCGGGCGCCTGTAGTCCCAGCTACTTGGGAGCCT…	GT:FT:GQ:PL:PR:SR	1/1:MinGQ:13:208,15,0:0,0:0,6
NC_023644.1	23168971	MantaDEL:0:10606:134107:2:0:0	G	<DEL>	999	PASS	END=23172873;SVTYPE=DEL;SVLEN=-3902;CIPOS=0,19;CIEND=0,19;HOMLEN=19;HOMSEQ=GGAGGTGGAGGTTGTGGTG;ANN=<DEL>|intergenic_region|MODIFIER|GPALPP1-GTF2F2|GeneID:103214368-GeneID:103214372|intergenic_region|GeneID:103214368-GeneID:103214372|||n.23168972_23172873del||||||	GT:FT:GQ:PL:PR:SR	0/1:PASS:53:999,0,50:0,34:24,18
NC_023644.1	23183909	MantaINV:0:7832:7832:58:0:0	A	<INV>	212	PASS	END=23184052;SVTYPE=INV;SVLEN=143;CIPOS=0,9;CIEND=-9,0;HOMLEN=9;HOMSEQ=TTAACTTGA;INV5;ANN=<INV>|intergenic_region|MODIFIER|GPALPP1-GTF2F2|GeneID:103214368-GeneID:103214372|intergenic_region|GeneID:103214368-GeneID:103214372|||n.23183910_23184052inv||||||	GT:FT:GQ:PL:PR:SR	0/1:PASS:212:262,0,999:27,5:20,5
NC_023644.1	23346318	MantaINS:0:134213:134213:240:2:0	G	GTGGGTACCCAGTAAACTCTTGCTGTCAATCATCCAGCAAGTGTTTACTGGGTACCCACTTCTGCCAGGCAC	29	PASS	END=23346318;SVTYPE=INS;SVLEN=71;CIGAR=1M71I;CIPOS=0,16;HOMLEN=16;HOMSEQ=TGGGTACCCAGTAAAC;ANN=GTGGGTACCCAGTAAACTCTTGCTGTCAATCATCCAGCAAGTGTTTACTGGGTACCCACTTCTGCCAGGCAC|5_prime_UTR_variant|MODIFIER|KCTD4|GeneID:103214370|transcript|XM_007960321.1|protein_coding|1/3|c.-619_-618insGTGCCTGGCAGAAGTGGGTACCCAGTAAACACTTGCTGGATGATTGACAGCAAGAGTTTACTGGGTACCCA|||||58859|,GTGGGTACCCAGTAAACTCTTGCTGTCAATCATCCAGC…	GT:FT:GQ:PL:PR:SR	0/1:PASS:29:79,0,198:0,0:6,3
NC_023644.1	23358718	MantaDUP:TANDEM:0:62148:134221:0:0:0	G	<DUP:TANDEM>	823	PASS	END=23369225;SVTYPE=DUP;SVLEN=10507;IMPRECISE;CIPOS=-448,448;CIEND=-399,399;ANN=<DUP:TANDEM>|splice_acceptor_variant&splice_donor_variant&duplication&splice_region_variant&intron_variant|HIGH|GTF2F2|GeneID:103214372|transcript|XM_007960322.1|protein_coding|8/9|c.841-6062_984+4301dup|p.Ile281_Val328dup||985/1104|329/367||,<DUP:TANDEM>|splice_acceptor_variant&splice_donor_variant&duplication&splice…	GT:FT:GQ:PL:PR	0/1:PASS:73:873,0,70:9,45
NC_023644.1	23359877	MantaDEL:0:62148:134221:1:0:0	N	<DEL>	62	PASS	END=23369141;SVTYPE=DEL;SVLEN=-9264;IMPRECISE;CIPOS=-257,258;CIEND=-277,278;ANN=<DEL>|exon_loss_variant&splice_acceptor_variant&splice_donor_variant&splice_region_variant&intron_variant|HIGH|GTF2F2|GeneID:103214372|transcript|XM_007960322.1|protein_coding|8/9|c.841-4903_984+4217del||||||,<DEL>|exon_loss_variant&splice_acceptor_variant&splice_donor_variant&splice_region_variant&intron_variant|HIGH…	GT:FT:GQ:PL:PR	0/1:PASS:62:112,0,76:4,6
NC_023644.1	23441596	MantaINV:0:134886:134886:45:1:0	T	<INV>	146	PASS	END=23441685;SVTYPE=INV;SVLEN=89;CIPOS=0,10;CIEND=-10,0;HOMLEN=10;HOMSEQ=TGTCCTGGCT;INV3;ANN=<INV>|intergenic_region|MODIFIER|TPT1-SLC25A30|GeneID:103214374-GeneID:103214375|intergenic_region|GeneID:103214374-GeneID:103214375|||n.23441597_23441685inv||||||	GT:FT:GQ:PL:PR:SR	0/1:PASS:146:196,0,999:32,9:46,5
NC_023644.1	23455019	MantaDEL:0:134877:134880:0:0:0	C	<DEL>	999	PASS	END=23457997;SVTYPE=DEL;SVLEN=-2978;CIPOS=0,95;CIEND=0,95;HOMLEN=95;HOMSEQ=ACTTGTAATCCCAGCACTTTGGGATGCTGAGGCAGGATGATCACCATGACTCACACTTGTAATCCCAGCACTTTGGGATGCTGAGGCAGGATGAT;ANN=<DEL>|exon_loss_variant&splice_region_variant|HIGH|SLC25A30|GeneID:103214375|transcript|XM_007960328.1|protein_coding|1/10|c.-1449_2+1527del||||||,<DEL>|splice_donor_variant&5_prime_UTR_truncation&exon_loss_variant&splice_re…	GT:FT:GQ:PL:PR:SR	1/1:PASS:140:999,143,0:0,43:0,6
NC_023644.1	23464868	MantaBND:0:2956:134873:2:0:0:0	T	T[NC_023651.1:113045723[	16	MinQUAL	SVTYPE=BND;MATEID=MantaBND:0:2956:134873:2:0:0:1;IMPRECISE;CIPOS=-213,214;BND_DEPTH=38;MATE_BND_DEPTH=96;ANN=T[NC_023651.1:113045723[|transcript_ablation|HIGH|SLC25A30|GeneID:103214375|transcript|XM_007960327.1|protein_coding||t(NC_023644.1%3BNC_023651.1)(%3B)(c.-9049)|t(NC_023644.1%3BNC_023651.1)(XM_007960327.1:Met1%3B)|||||,T[NC_023651.1:113045723[|transcript_ablation|HIGH|SLC25A30|GeneID:10321…	GT:FT:GQ:PL:PR	0/1:PASS:16:66,0,999:64,15
NC_023644.1	23481453	MantaDUP:TANDEM:0:134888:134894:3:0:0	A	<DUP:TANDEM>	460	PASS	END=23488624;SVTYPE=DUP;SVLEN=7171;IMPRECISE;CIPOS=-322,323;CIEND=-354,354;ANN=<DUP:TANDEM>|intron_variant|MODIFIER|SLC25A30|GeneID:103214375|transcript|XM_007960327.1|protein_coding|1/9|c.65+7473_65+14643dup||||||,<DUP:TANDEM>|intron_variant|MODIFIER|SLC25A30|GeneID:103214375|transcript|XM_007960328.1|protein_coding|1/9|c.2+24984_3-21252dup||||||	GT:FT:GQ:PL:PR	1/1:PASS:65:513,68,0:0,23
NC_023644.1	23546854	MantaINV:0:134935:134935:6:4:0	G	<INV>	20	PASS	END=23546949;SVTYPE=INV;SVLEN=95;CIPOS=0,3;CIEND=-3,0;HOMLEN=3;HOMSEQ=TTC;INV3;ANN=<INV>|intron_variant|MODIFIER|COG3|GeneID:103214377|transcript|XM_007960331.1|protein_coding|1/22|c.174+1225_174+1319inv||||||	GT:FT:GQ:PL:PR:SR	0/1:PASS:20:70,0,999:39,23:35,2
NC_023644.1	23620224	MantaINV:0:135113:135113:42:1:0	G	<INV>	56	PASS	END=23620306;SVTYPE=INV;SVLEN=82;CIPOS=0,1;CIEND=-1,0;HOMLEN=1;HOMSEQ=T;INV3;ANN=<INV>|downstream_gene_variant|MODIFIER|COG3|GeneID:103214377|transcript|XM_007960331.1|protein_coding||c.*4319_*4400inv|||||2407|,<INV>|intergenic_region|MODIFIER|COG3-ERICH6B|GeneID:103214377-GeneID:103214380|intergenic_region|GeneID:103214377-GeneID:103214380|||n.23620225_23620306inv||||||	GT:FT:GQ:PL:PR:SR	0/1:PASS:56:106,0,999:29,10:32,2
NC_023644.1	23675259	MantaDUP:TANDEM:0:134983:134983:89:2:0	T	<DUP:TANDEM>	12	MinGQ;MinQUAL	END=23675439;SVTYPE=DUP;SVLEN=180;ANN=<DUP:TANDEM>|intron_variant|MODIFIER|ERICH6B|GeneID:103214380|transcript|XM_007960333.1|protein_coding|1/13|c.-58-1361_-58-1182dup||||||,<DUP:TANDEM>|intron_variant|MODIFIER|ERICH6B|GeneID:103214380|transcript|XM_007960334.1|protein_coding|2/14|c.-58-1361_-58-1182dup||||||	GT:FT:GQ:PL:PR:SR	0/1:MinGQ:12:62,0,999:36,3:33,6
NC_023644.1	23894052	MantaINV:0:135127:135127:147:0:0	C	<INV>	38	PASS	END=23894134;SVTYPE=INV;SVLEN=82;CIPOS=0,4;CIEND=-4,0;HOMLEN=4;HOMSEQ=CACT;INV5;ANN=<INV>|intron_variant|MODIFIER|SIAH3|GeneID:103214381|transcript|XM_007960335.1|protein_coding|1/1|c.135+14268_135+14349inv||||||	GT:FT:GQ:PL:PR:SR	0/1:PASS:38:88,0,999:44,1:57,6
NC_023644.1	23894568	MantaINS:0:135127:135127:152:0:0	A	AAGGGAGGGAGGAAGGGAGGGAGGAAGGGAGGAAGGGAGGGAGGGAGGAAGGG	481	MinGQ	END=23894568;SVTYPE=INS;SVLEN=52;CIGAR=1M52I;CIPOS=0,11;HOMLEN=11;HOMSEQ=AGGGAGGGAGG;ANN=AAGGGAGGGAGGAAGGGAGGGAGGAAGGGAGGAAGGGAGGGAGGGAGGAAGGG|intron_variant|MODIFIER|SIAH3|GeneID:103214381|transcript|XM_007960335.1|protein_coding|1/1|c.135+13833_135+13834insCCCTTCCTCCCTCCCTCCCTTCCTCCCTTCCTCCCTCCCTTCCTCCCTCCCT||||||	GT:FT:GQ:PL:PR:SR	1/1:MinGQ:6:533,7,0:0,0:0,23
NC_023644.1	23919715	MantaINV:0:135149:135149:45:1:0	A	<INV>	28	PASS	END=23919838;SVTYPE=INV;SVLEN=123;CIPOS=0,5;CIEND=-5,0;HOMLEN=5;HOMSEQ=GCCAG;INV3;ANN=<INV>|intergenic_region|MODIFIER|SIAH3-ZC3H13|GeneID:103214381-GeneID:103214383|intergenic_region|GeneID:103214381-GeneID:103214383|||n.23919716_23919838inv||||||	GT:FT:GQ:PL:PR:SR	0/1:PASS:28:78,0,999:31,9:43,2
NC_023644.1	24141702	MantaINV:1628:0:0:25:0:0	G	<INV>	35	PASS	END=24141763;SVTYPE=INV;SVLEN=61;CIPOS=0,4;CIEND=-4,0;HOMLEN=4;HOMSEQ=CACA;INV3;ANN=<INV>|intron_variant|MODIFIER|CPB2|GeneID:103214382|transcript|XM_007960336.1|protein_coding|2/10|c.151-1480_151-1420inv||||||	GT:FT:GQ:PL:PR:SR	0/1:PASS:35:85,0,999:18,0:25,4
NC_023644.1	24228595	MantaDEL:0:135214:135214:133:0:0	AGAGAGNAGAGAGAGAGAGAGAGAGAGAGAGAGAAGAGAGAAGAGAAGAGAGAGAGAGAGAGAGACAC	ACACGAAAGAAA	204	MaxMQ0Frac;MinGQ	END=24228662;SVTYPE=DEL;SVLEN=-67;CIGAR=1M11I67D;ANN=CACGAAAGAAA|upstream_gene_variant|MODIFIER|LCP1|GeneID:103214389|transcript|XM_007960359.1|protein_coding||c.-2345_-2279delGTGTCTCTCTCTCTCTCTCTCTTCTCTTCTCTCTTCTCTCTCTCTCTCTCTCTCTCTCTCTNCTCTCinsTTTCTTTCGTG|||||2234|,CACGAAAGAAA|intron_variant|MODIFIER|LCP1|GeneID:103214389|transcript|XM_007960358.1|protein_coding|1/15|c.-25+9875_-25+9941delGTGTC…	GT:FT:GQ:PL:PR:SR	0/1:MinGQ:14:254,0,10:0,0:0,13
NC_023644.1	24251295	MantaINV:0:135224:135224:5:0:0	A	<INV>	76	PASS	END=24251420;SVTYPE=INV;SVLEN=125;CIPOS=0,3;CIEND=-3,0;HOMLEN=3;HOMSEQ=GAC;INV5;ANN=<INV>|intergenic_region|MODIFIER|LCP1-LRRC63|GeneID:103214389-GeneID:103214388|intergenic_region|GeneID:103214389-GeneID:103214388|||n.24251296_24251420inv||||||	GT:FT:GQ:PL:PR:SR	0/1:PASS:76:126,0,999:49,8:63,6
NC_023644.1	24254324	MantaINV:0:135224:135224:39:4:0	G	<INV>	118	PASS	END=24254415;SVTYPE=INV;SVLEN=91;CIPOS=0,9;CIEND=-9,0;HOMLEN=9;HOMSEQ=TCCAGTGCA;INV5;ANN=<INV>|intergenic_region|MODIFIER|LCP1-LRRC63|GeneID:103214389-GeneID:103214388|intergenic_region|GeneID:103214389-GeneID:103214388|||n.24254325_24254415inv||||||	GT:FT:GQ:PL:PR:SR	0/1:PASS:118:168,0,999:28,6:56,8
NC_023644.1	24336861	MantaDEL:1664:0:0:6:0:0	TGTTTTTTTTTTTTTTTTTTTTATATGGTTTTAGACACAGTCTCTCTCTGTCGCCCAGGCTGGAGTGTTATGTTGAAGTTTCCTTTTACCCTGTCAAATGGCTTGATTCAGAAATTTATAACAGATGTAATTCCTTTCGCTTTTTTTT	TA	886	PASS	END=24337008;SVTYPE=DEL;SVLEN=-147;CIGAR=1M1I147D;ANN=A|downstream_gene_variant|MODIFIER|LRRC63|GeneID:103214388|transcript|XM_007960353.1|protein_coding||c.*4965_*5111delGTTTTTTTTTTTTTTTTTTTTATATGGTTTTAGACACAGTCTCTCTCTGTCGCCCAGGCTGGAGTGTTATGTTGAAGTTTCCTTTTACCCTGTCAAATGGCTTGATTCAGAAATTTATAACAGATGTAATTCCTTTCGCTTTTTTTTinsA|||||3931|,A|downstream_gene_variant|MODIFIER|LRRC63|GeneID:103214388|transcr…	GT:FT:GQ:PL:PR:SR	1/1:PASS:61:939,64,0:0,0:0,25
NC_023644.1	24378858	MantaBND:0:134318:134323:1:0:0:0	A	A[NW_006736196.1:170[	204	PASS	SVTYPE=BND;MATEID=MantaBND:0:134318:134323:1:0:0:1;IMPRECISE;CIPOS=-389,389;BND_DEPTH=160;MATE_BND_DEPTH=42	GT:FT:GQ:PL:PR	0/1:PASS:142:254,0,139:8,14
NC_023644.1	24442115	MantaINS:0:81911:81911:84:5:0	T	TTTGAGGTCTAATTTACATTTACTTCTTTATATTTATTAAAAGAAGTAAATGTAAATTAGACCTCAAAGTTTTTTTTAACAGGTAACG	42	PASS	END=24442115;SVTYPE=INS;SVLEN=87;CIGAR=1M87I;CIPOS=0,28;HOMLEN=28;HOMSEQ=TTGAGGTCTAATTTACATTTACTTCTTT;ANN=TTTGAGGTCTAATTTACATTTACTTCTTTATATTTATTAAAAGAAGTAAATGTAAATTAGACCTCAAAGTTTTTTTTAACAGGTAACG|intron_variant|MODIFIER|KIAA0226L|GeneID:103214384|transcript|XM_007960345.1|protein_coding|2/15|c.-126+1852_-126+1853insCGTTACCTGTTAAAAAAAACTTTGAGGTCTAATTTACATTTACTTCTTTTAATAAATATAAAGAAGTAAATGTAAATTAGACC…	GT:FT:GQ:PL:PR:SR	0/1:PASS:42:92,0,999:0,0:29,4
NC_023644.1	24523835	MantaDEL:0:135252:135257:1:0:0	G	<DEL>	963	Ploidy	END=24529955;SVTYPE=DEL;SVLEN=-6120;SVINSLEN=3;SVINSSEQ=TTG;ANN=<DEL>|intergenic_region|MODIFIER|KIAA0226L-LRCH1|GeneID:103214384-GeneID:103214391|intergenic_region|GeneID:103214384-GeneID:103214391|||n.24523836_24529955del||||||	GT:FT:GQ:PL:PR:SR	1/1:PASS:95:999,98,0:0,24:0,11
NC_023644.1	24529887	MantaDEL:0:135257:135264:0:0:0	A	<DEL>	999	Ploidy	END=24536172;SVTYPE=DEL;SVLEN=-6285;CIPOS=0,13;CIEND=0,13;HOMLEN=13;HOMSEQ=AAAAAAAAAAAAA;ANN=<DEL>|intergenic_region|MODIFIER|KIAA0226L-LRCH1|GeneID:103214384-GeneID:103214391|intergenic_region|GeneID:103214384-GeneID:103214391|||n.24529888_24536172del||||||	GT:FT:GQ:PL:PR:SR	1/1:PASS:107:999,110,0:1,45:0,8
NC_023644.1	24576243	MantaINS:0:54159:54159:70:0:0	C	CTGCTGAAAGCACTAATATTCTGTTTGCTTTTGAGTGCTAAAGAAATATAGCCCAGGCA	694	MinGQ	END=24576243;SVTYPE=INS;SVLEN=58;CIGAR=1M58I;CIPOS=0,54;HOMLEN=54;HOMSEQ=TGCTGAAAGCACTAATATTCTGTTTGCTTTTGAGTGCTAAAGAAATATAGCCCA;ANN=CTGCTGAAAGCACTAATATTCTGTTTGCTTTTGAGTGCTAAAGAAATATAGCCCAGGCA|intron_variant|MODIFIER|LRCH1|GeneID:103214391|transcript|XM_007960368.1|protein_coding|1/20|c.325+30047_325+30048insTGCTGAAAGCACTAATATTCTGTTTGCTTTTGAGTGCTAAAGAAATATAGCCCAGGCA||||||,CTGCTGAAAGCACTAATATTCTGTT…	GT:FT:GQ:PL:PR:SR	1/1:MinGQ:14:746,16,0:0,0:0,23
NC_023644.1	24682189	MantaBND:0:2718:135295:0:1:0:0	A	]NC_023646.1:10272747]A	999	PASS	SVTYPE=BND;MATEID=MantaBND:0:2718:135295:0:1:0:1;CIPOS=0,7;HOMLEN=7;HOMSEQ=AAAAAAA;BND_DEPTH=70;MATE_BND_DEPTH=51;ANN=]NC_023646.1:10272747]A|bidirectional_gene_fusion|HIGH|LRCH1&TVP23A|GeneID:103214391&GeneID:103228190|transcript|XM_007960368.1|protein_coding|6/20|t(NC_023644.1%3BNC_023646.1)(%3B)(c.968+172)|t(NC_023644.1%3BNC_023646.1)(XM_007960368.1:Gly323_Ter802%3BXM_007985650.1:Arg30_Ter214)…	GT:FT:GQ:PL:PR:SR	1/1:PASS:134:999,137,0:0,49:0,12
NC_023644.1	24683531	MantaBND:0:2718:135295:3:1:0:0	T	TAC[NC_023646.1:10272824[	999	PASS	SVTYPE=BND;MATEID=MantaBND:0:2718:135295:3:1:0:1;CIPOS=0,1;HOMLEN=1;HOMSEQ=T;SVINSLEN=2;SVINSSEQ=AC;BND_DEPTH=44;MATE_BND_DEPTH=71;ANN=TAC[NC_023646.1:10272824[|bidirectional_gene_fusion|HIGH|LRCH1&TVP23A|GeneID:103214391&GeneID:103228190|transcript|XM_007960368.1|protein_coding|6/20|t(NC_023644.1%3BNC_023646.1)(%3B)(c.968+1514)|t(NC_023644.1%3BNC_023646.1)(XM_007960368.1:Met1_Gly323%3BXM_0079856…	GT:FT:GQ:PL:PR:SR	0/1:PASS:106:999,0,103:3,49:6,17
NC_023644.1	24690526	MantaINV:0:90344:90344:7:3:0	C	<INV>	45	PASS	END=24690596;SVTYPE=INV;SVLEN=70;CIPOS=0,10;CIEND=-10,0;HOMLEN=10;HOMSEQ=CTTAAAAAGT;INV3;ANN=<INV>|intron_variant|MODIFIER|LRCH1|GeneID:103214391|transcript|XM_007960368.1|protein_coding|8/20|c.1139-271_1139-202inv||||||,<INV>|intron_variant|MODIFIER|LRCH1|GeneID:103214391|transcript|XM_007960361.1|protein_coding|8/19|c.1139-271_1139-202inv||||||,<INV>|intron_variant|MODIFIER|LRCH1|GeneID:1032143…	GT:FT:GQ:PL:PR:SR	0/1:PASS:45:95,0,999:29,5:39,3
NC_023644.1	24696484	MantaINV:0:135294:135294:33:0:0	T	<INV>	45	PASS	END=24696569;SVTYPE=INV;SVLEN=85;CIPOS=0,6;CIEND=-6,0;HOMLEN=6;HOMSEQ=ATCTGT;INV3;ANN=<INV>|intron_variant|MODIFIER|LRCH1|GeneID:103214391|transcript|XM_007960368.1|protein_coding|10/20|c.1332-869_1332-785inv||||||,<INV>|intron_variant|MODIFIER|LRCH1|GeneID:103214391|transcript|XM_007960361.1|protein_coding|10/19|c.1332-869_1332-785inv||||||,<INV>|intron_variant|MODIFIER|LRCH1|GeneID:103214391|tr…	GT:FT:GQ:PL:PR:SR	0/1:PASS:45:95,0,999:36,2:46,5
NC_023644.1	24708760	MantaINS:1692:0:0:16:0:0	C	CAAAATAATGGTTGCTTTCTTTTCAAAAGCAACCATTATTTTGTATATTGTTATAGTTTACTTTTGTGAATAAACTCATAACAAATT	180	PASS	END=24708760;SVTYPE=INS;SVLEN=86;CIGAR=1M86I;CIPOS=0,17;HOMLEN=17;HOMSEQ=AAAATAATGGTTGCTTT;ANN=CAAAATAATGGTTGCTTTCTTTTCAAAAGCAACCATTATTTTGTATATTGTTATAGTTTACTTTTGTGAATAAACTCATAACAAATT|intron_variant|MODIFIER|LRCH1|GeneID:103214391|transcript|XM_007960368.1|protein_coding|16/20|c.1768+578_1768+579insAAAATAATGGTTGCTTTCTTTTCAAAAGCAACCATTATTTTGTATATTGTTATAGTTTACTTTTGTGAATAAACTCATAACAAATT||||||,CAAAATA…	GT:FT:GQ:PL:PR:SR	0/1:PASS:180:230,0,396:0,0:22,7
NC_023644.1	24748830	MantaDUP:TANDEM:1695:0:0:13:1:0	G	<DUP:TANDEM>	74	PASS	END=24749017;SVTYPE=DUP;SVLEN=187;CIPOS=0,1;CIEND=0,1;HOMLEN=1;HOMSEQ=G;ANN=<DUP:TANDEM>|splice_region_variant|LOW|LRCH1|GeneID:103214391|transcript|XM_007960367.1|protein_coding|19/19|c.*2264_*2450dup||||||,<DUP:TANDEM>|splice_region_variant|LOW|LRCH1|GeneID:103214391|transcript|XM_007960360.1|protein_coding|21/21|c.*2264_*2450dup||||||,<DUP:TANDEM>|3_prime_UTR_variant|MODIFIER|LRCH1|GeneID:1032…	GT:FT:GQ:PL:PR:SR	0/1:PASS:74:124,0,999:63,5:37,6
NC_023644.1	24783634	MantaINV:0:68923:68923:8:0:0	G	<INV>	34	PASS	END=24784143;SVTYPE=INV;SVLEN=509;CIPOS=0,1;CIEND=-1,0;HOMLEN=1;HOMSEQ=T;INV3;ANN=<INV>|intron_variant|MODIFIER|ESD|GeneID:103214393|transcript|XM_007960369.1|protein_coding|1/7|c.68+45_68+553inv||||||,<INV>|intron_variant|MODIFIER|ESD|GeneID:103214393|transcript|XM_007960370.1|protein_coding|2/8|c.68+45_68+553inv||||||,<INV>|intron_variant|MODIFIER|ESD|GeneID:103214393|transcript|XM_007960371.1|…	GT:FT:GQ:PL:PR:SR	0/1:PASS:34:84,0,999:58,10:50,4
NC_023644.1	24814871	MantaINV:1718:0:0:7:1:0	G	<INV>	52	PASS	END=24814927;SVTYPE=INV;SVLEN=56;CIPOS=0,1;CIEND=-1,0;HOMLEN=1;HOMSEQ=G;INV3;ANN=<INV>|intergenic_region|MODIFIER|ESD-HTR2A|GeneID:103214393-GeneID:103214396|intergenic_region|GeneID:103214393-GeneID:103214396|||n.24814872_24814927inv||||||	GT:FT:GQ:PL:PR:SR	0/1:PASS:52:102,0,999:36,6:29,7
NC_023644.1	24847435	MantaINV:0:135947:135947:90:0:0	A	<INV>	28	PASS	END=24847609;SVTYPE=INV;SVLEN=174;CIPOS=0,3;CIEND=-3,0;HOMLEN=3;HOMSEQ=AGG;INV3;ANN=<INV>|intron_variant|MODIFIER|HTR2A|GeneID:103214396|transcript|XM_007960372.1|protein_coding|3/3|c.614-23470_614-23297inv||||||,<INV>|intron_variant|MODIFIER|HTR2A|GeneID:103214396|transcript|XM_007960373.1|protein_coding|2/2|c.362-23470_362-23297inv||||||	GT:FT:GQ:PL:PR:SR	0/1:PASS:28:78,0,999:32,3:29,3
NC_023644.1	24862219	MantaINV:1710:0:0:13:0:0	T	<INV>	172	PASS	END=24862301;SVTYPE=INV;SVLEN=82;CIPOS=0,10;CIEND=-10,0;HOMLEN=10;HOMSEQ=AGGGAAAAAC;INV5;ANN=<INV>|intron_variant|MODIFIER|HTR2A|GeneID:103214396|transcript|XM_007960372.1|protein_coding|3/3|c.613+16303_613+16384inv||||||,<INV>|intron_variant|MODIFIER|HTR2A|GeneID:103214396|transcript|XM_007960373.1|protein_coding|2/2|c.361+16303_361+16384inv||||||	GT:FT:GQ:PL:PR:SR	0/1:PASS:172:222,0,999:36,5:54,6
NC_023644.1	24905774	MantaINV:0:273003:273003:29:3:0	C	<INV>	111	PASS	END=24905890;SVTYPE=INV;SVLEN=116;CIPOS=0,11;CIEND=-11,0;HOMLEN=11;HOMSEQ=AAAGAACCAAC;INV3;ANN=<INV>|intergenic_region|MODIFIER|HTR2A-LOC103214395|GeneID:103214396-GeneID:103214395|intergenic_region|GeneID:103214396-GeneID:103214395|||n.24905775_24905890inv||||||	GT:FT:GQ:PL:PR:SR	0/1:PASS:111:161,0,999:33,7:52,7
NC_023644.1	24946424	MantaINV:1715:0:0:19:0:0	G	<INV>	54	PASS	END=24946513;SVTYPE=INV;SVLEN=89;CIPOS=0,7;CIEND=-7,0;HOMLEN=7;HOMSEQ=GCAGGTA;INV5;ANN=<INV>|intergenic_region|MODIFIER|HTR2A-LOC103214395|GeneID:103214396-GeneID:103214395|intergenic_region|GeneID:103214396-GeneID:103214395|||n.24946425_24946513inv||||||	GT:FT:GQ:PL:PR:SR	0/1:PASS:54:104,0,999:31,6:41,4
NC_023644.1	24951049	MantaINV:0:135344:135346:0:0:0	G	<INV>	61	PASS	END=24998130;SVTYPE=INV;SVLEN=47081;SVINSLEN=1;SVINSSEQ=T;INV5;ANN=<INV>|intergenic_region|MODIFIER|HTR2A-LOC103214395|GeneID:103214396-GeneID:103214395|intergenic_region|GeneID:103214396-GeneID:103214395|||n.24951050_24998130inv||||||	GT:FT:GQ:PL:PR:SR	0/1:PASS:61:111,0,999:55,5:43,5
NC_023644.1	24956769	MantaBND:0:18493:135358:0:0:0:0	T	T]NC_023655.1:105003712]	282	PASS	SVTYPE=BND;MATEID=MantaBND:0:18493:135358:0:0:0:1;IMPRECISE;CIPOS=-384,385;BND_DEPTH=61;MATE_BND_DEPTH=73;ANN=T]NC_023655.1:105003712]|feature_fusion|LOW|||intergenic_region|GeneID:103214396-GeneID:103214395|||t(NC_023644.1%3BNC_023655.1)(%3B)(n.24956769)||||||	GT:FT:GQ:PL:PR	0/1:PASS:282:332,0,976:48,23
NC_023644.1	24963888	MantaDEL:0:200028:200028:29:4:0	AGTGTGAAGTGATTATAAAAATCAAACTAATCAACATTTCTGTAGCATCTTATAGTTACCGTGTGT	A	22	PASS	END=24963953;SVTYPE=DEL;SVLEN=-65;CIGAR=1M65D;CIPOS=0,5;HOMLEN=5;HOMSEQ=GTGTG;ANN=A|intergenic_region|MODIFIER|HTR2A-LOC103214395|GeneID:103214396-GeneID:103214395|intergenic_region|GeneID:103214396-GeneID:103214395|||n.24963889_24963953delGTGTGAAGTGATTATAAAAATCAAACTAATCAACATTTCTGTAGCATCTTATAGTTACCGTGTGT||||||	GT:FT:GQ:PL:PR:SR	0/1:PASS:22:72,0,999:20,0:23,3
NC_023644.1	24983668	MantaINV:0:270212:270212:0:1:0	T	<INV>	16	MinQUAL	END=24983733;SVTYPE=INV;SVLEN=65;CIPOS=0,6;CIEND=-6,0;HOMLEN=6;HOMSEQ=CTTCTC;INV3;ANN=<INV>|intergenic_region|MODIFIER|HTR2A-LOC103214395|GeneID:103214396-GeneID:103214395|intergenic_region|GeneID:103214396-GeneID:103214395|||n.24983669_24983733inv||||||	GT:FT:GQ:PL:PR:SR	0/1:PASS:16:66,0,999:41,6:39,4
NC_023644.1	25086454	MantaBND:0:3374:134902:1:0:0:0	T	]NC_023652.1:52332577]T	643	PASS	SVTYPE=BND;MATEID=MantaBND:0:3374:134902:1:0:0:1;EVENT=MantaBND:0:3374:134902:0:0:0:0;JUNCTION_QUAL=441;BND_DEPTH=43;MATE_BND_DEPTH=128;ANN=]NC_023652.1:52332577]T|feature_fusion|LOW|||intergenic_region|GeneID:103214396-GeneID:103214395|||t(NC_023644.1%3BNC_023652.1)(%3B)(n.25086454)||||||	GT:FT:GQ:PL:PR:SR	0/1:PASS:643:693,0,999:49,12:32,10
NC_023644.1	25086466	MantaBND:0:3374:134902:0:0:0:0	C	C[NC_023652.1:52332275[	643	PASS	SVTYPE=BND;MATEID=MantaBND:0:3374:134902:0:0:0:1;CIPOS=0,2;HOMLEN=2;HOMSEQ=TT;EVENT=MantaBND:0:3374:134902:0:0:0:0;JUNCTION_QUAL=152;BND_DEPTH=43;MATE_BND_DEPTH=110;ANN=C[NC_023652.1:52332275[|feature_fusion|LOW|||intergenic_region|GeneID:103214396-GeneID:103214395|||t(NC_023644.1%3BNC_023652.1)(%3B)(n.25086466)||||||	GT:FT:GQ:PL:PR:SR	0/1:PASS:643:693,0,999:45,13:3,3
NC_023644.1	25230869	MantaINV:0:135390:135390:9:1:0	T	<INV>	30	PASS	END=25231060;SVTYPE=INV;SVLEN=191;CIPOS=0,8;CIEND=-8,0;HOMLEN=8;HOMSEQ=TGTCCAAG;INV3;ANN=<INV>|intergenic_region|MODIFIER|LOC103214395-LOC103214394|GeneID:103214395-GeneID:103214394|intergenic_region|GeneID:103214395-GeneID:103214394|||n.25230870_25231060inv||||||	GT:FT:GQ:PL:PR:SR	0/1:PASS:30:80,0,999:42,11:39,3
NC_023644.1	25237893	MantaDEL:0:135390:135390:105:0:0	TTATAAAAAATCTTCCACTATTATTATATTTTCCTGAGAATTTATTCTTATATAAAGTGCTGGTTTAGATCTAAGTTATATTTCTC	T	999	PASS	END=25237978;SVTYPE=DEL;SVLEN=-85;CIGAR=1M85D;CIPOS=0,2;HOMLEN=2;HOMSEQ=TA;ANN=T|intergenic_region|MODIFIER|LOC103214395-LOC103214394|GeneID:103214395-GeneID:103214394|intergenic_region|GeneID:103214395-GeneID:103214394|||n.25237894_25237978delTATAAAAAATCTTCCACTATTATTATATTTTCCTGAGAATTTATTCTTATATAAAGTGCTGGTTTAGATCTAAGTTATATTTCTC||||||	GT:FT:GQ:PL:PR:SR	1/1:PASS:53:999,56,0:0,0:0,26
NC_023644.1	25318553	MantaDUP:TANDEM:0:27044:27044:16:0:0	C	<DUP:TANDEM>	331	PASS	END=25318834;SVTYPE=DUP;SVLEN=281;ANN=<DUP:TANDEM>|intergenic_region|MODIFIER|LOC103214395-LOC103214394|GeneID:103214395-GeneID:103214394|intergenic_region|GeneID:103214395-GeneID:103214394|||n.25318554_25318834dup||||||	GT:FT:GQ:PL:PR:SR	0/1:PASS:331:381,0,999:46,8:53,8
NC_023644.1	25344081	MantaBND:0:135480:135481:3:0:0:1	A	[NW_006736905.1:477[A	99	PASS	SVTYPE=BND;MATEID=MantaBND:0:135480:135481:3:0:0:0;IMPRECISE;CIPOS=-335,336;BND_DEPTH=32;MATE_BND_DEPTH=44	GT:FT:GQ:PL:PR	0/1:PASS:99:149,0,257:13,10
NC_023644.1	25344205	MantaBND:0:135480:135481:1:0:0:1	A	A]NW_006736905.1:569]	617	PASS	SVTYPE=BND;MATEID=MantaBND:0:135480:135481:1:0:0:0;IMPRECISE;CIPOS=-332,333;BND_DEPTH=16;MATE_BND_DEPTH=36	GT:FT:GQ:PL:PR	1/1:PASS:89:670,92,0:0,31
NC_023644.1	25384944	MantaBND:0:6596:7543:0:3:0:0	A	[NC_023649.1:114818651[AAAAAAAATAAA	236	PASS	SVTYPE=BND;MATEID=MantaBND:0:6596:7543:0:3:0:1;SVINSLEN=11;SVINSSEQ=AAAAAAAATAA;BND_DEPTH=39;MATE_BND_DEPTH=116;ANN=[NC_023649.1:114818651[AAAAAAAATAAA|feature_fusion|LOW|||intergenic_region|GeneID:103214395-GeneID:103214394|||t(NC_023644.1%3BNC_023649.1)(%3B)(n.25384944)||||||	GT:FT:GQ:PL:PR:SR	0/1:PASS:236:286,0,999:20,26:67,2
NC_023644.1	25420435	MantaBND:0:48453:70321:1:0:0:1	A	A]NC_023648.1:84565684]	139	PASS	SVTYPE=BND;MATEID=MantaBND:0:48453:70321:1:0:0:0;IMPRECISE;CIPOS=-249,250;BND_DEPTH=40;MATE_BND_DEPTH=96;ANN=A]NC_023648.1:84565684]|feature_fusion|LOW|||intergenic_region|GeneID:103214394-GeneID:103214397|||t(NC_023644.1%3BNC_023648.1)(%3B)(n.25420435)||||||	GT:FT:GQ:PL:PR	0/1:PASS:139:189,0,999:49,15
NC_023644.1	25460618	MantaDEL:0:145074:145074:31:0:0	TTCCTTGTTTCCTTCCTTCCTTCCTTTCTTCCTTCCCTCCCTCCCTCCCTCCCTTTAGAAGTTACCAATACACATTTCTATATCC	T	999	MaxMQ0Frac	END=25460702;SVTYPE=DEL;SVLEN=-84;CIGAR=1M84D;ANN=T|intergenic_region|MODIFIER|LOC103214394-LOC103214397|GeneID:103214394-GeneID:103214397|intergenic_region|GeneID:103214394-GeneID:103214397|||n.25460619_25460702delTCCTTGTTTCCTTCCTTCCTTCCTTTCTTCCTTCCCTCCCTCCCTCCCTCCCTTTAGAAGTTACCAATACACATTTCTATATCC||||||	GT:FT:GQ:PL:PR:SR	1/1:PASS:85:999,88,0:0,0:0,34
NC_023644.1	25521787	MantaINV:0:135462:135462:49:0:0	A	<INV>	63	PASS	END=25521860;SVTYPE=INV;SVLEN=73;CIPOS=0,13;CIEND=-13,0;HOMLEN=13;HOMSEQ=AAGATGAGATTTG;INV3;ANN=<INV>|intergenic_region|MODIFIER|LOC103214394-LOC103214397|GeneID:103214394-GeneID:103214397|intergenic_region|GeneID:103214394-GeneID:103214397|||n.25521788_25521860inv||||||	GT:FT:GQ:PL:PR:SR	0/1:PASS:63:113,0,999:35,4:25,5
NC_023644.1	25548071	MantaDEL:0:68513:135470:1:5:0	G	<DEL>	782	PASS	END=25549321;SVTYPE=DEL;SVLEN=-1250;CIPOS=0,55;CIEND=0,55;HOMLEN=55;HOMSEQ=CTACTCAGAAGGCTGAGGCAGGAGAATGGCGTGAACCTGGGAAGCAGAGCTTGCA;ANN=<DEL>|intergenic_region|MODIFIER|LOC103214394-LOC103214397|GeneID:103214394-GeneID:103214397|intergenic_region|GeneID:103214394-GeneID:103214397|||n.25548072_25549321del||||||	GT:FT:GQ:PL:PR:SR	1/1:PASS:87:835,90,0:0,24:0,9
NC_023644.1	25601482	MantaDEL:0:35567:35567:152:0:0	ATTTGAGATATCCGGGCCGGGCGCGGTGGCTCACGCCTGTAATCCCAGCACTTTGGGAGGCCGAGACGGGCGGATCACGAGGTCAGGAGATCGAGACCAACCTGGCTAACGTTGAAACCCCGTCTCTACTAAAAAAATACAAAAAACTAGCCGGGTGAGGTGGCGGCGCCTGTAGTCCCAGCTACTCGGGAGGCTGAGGCAGGAGAATGGCGTAGACCCGGGAGGCGGAGCTTGCAGTGAGCTGAGATCTGGCCACTGCACTCCAGCCTGGGCAACACAGCAAGACTCCGTCTCAAAAGAAAAAAAAAAAAAAAAAT	A	999	PASS	END=25601798;SVTYPE=DEL;SVLEN=-316;CIGAR=1M316D;CIPOS=0,13;HOMLEN=13;HOMSEQ=TTTGAGATATCCG;ANN=A|intergenic_region|MODIFIER|LOC103214394-LOC103214397|GeneID:103214394-GeneID:103214397|intergenic_region|GeneID:103214394-GeneID:103214397|||n.25601483_25601798del||||||	GT:FT:GQ:PL:PR:SR	1/1:PASS:71:999,74,0:0,20:0,28
NC_023644.1	25642389	MantaDUP:TANDEM:0:134353:134353:6:1:0	T	<DUP:TANDEM>	101	PASS	END=25642489;SVTYPE=DUP;SVLEN=100;CIPOS=0,3;CIEND=0,3;HOMLEN=3;HOMSEQ=GAT;ANN=<DUP:TANDEM>|intergenic_region|MODIFIER|LOC103214394-LOC103214397|GeneID:103214394-GeneID:103214397|intergenic_region|GeneID:103214394-GeneID:103214397|||n.25642390_25642489dup||||||	GT:FT:GQ:PL:PR:SR	0/1:PASS:101:151,0,999:37,6:52,11
NC_023644.1	25734344	MantaINV:0:134403:134403:29:0:0	T	<INV>	200	PASS	END=25734401;SVTYPE=INV;SVLEN=57;CIPOS=0,4;CIEND=-4,0;HOMLEN=4;HOMSEQ=ACCT;INV5;ANN=<INV>|intergenic_region|MODIFIER|LOC103214397-SUCLA2|GeneID:103214397-GeneID:103214398|intergenic_region|GeneID:103214397-GeneID:103214398|||n.25734345_25734401inv||||||	GT:FT:GQ:PL:PR:SR	0/1:PASS:200:250,0,999:37,8:52,7
NC_023644.1	25740943	MantaDUP:TANDEM:0:134504:134504:24:0:0	T	<DUP:TANDEM>	49	PASS	END=25741121;SVTYPE=DUP;SVLEN=178;CIPOS=0,1;CIEND=0,1;HOMLEN=1;HOMSEQ=G;ANN=<DUP:TANDEM>|intergenic_region|MODIFIER|LOC103214397-SUCLA2|GeneID:103214397-GeneID:103214398|intergenic_region|GeneID:103214397-GeneID:103214398|||n.25740944_25741121dup||||||	GT:FT:GQ:PL:PR:SR	0/1:PASS:49:99,0,999:51,5:48,10
NC_023644.1	25774029	MantaDUP:TANDEM:0:134358:134358:49:1:0	T	<DUP:TANDEM>	93	PASS	END=25774223;SVTYPE=DUP;SVLEN=194;CIPOS=0,2;CIEND=0,2;HOMLEN=2;HOMSEQ=AA;ANN=<DUP:TANDEM>|intergenic_region|MODIFIER|LOC103214397-SUCLA2|GeneID:103214397-GeneID:103214398|intergenic_region|GeneID:103214397-GeneID:103214398|||n.25774030_25774223dup||||||	GT:FT:GQ:PL:PR:SR	0/1:PASS:93:143,0,999:21,4:40,6
NC_023644.1	25823011	MantaDEL:0:83990:83990:39:0:0	CCCAGGATGAGACTGAATTATTCACTGATAAAATTATGGCTAACATGTTTTGAATCTACTCTTAGAACTCTTATGCAGCAATTTCATTACCGTCAGCAATCAATGAATGAATGATGAAATGAAGCCTTCAG	C	30	PASS	END=25823141;SVTYPE=DEL;SVLEN=-130;CIGAR=1M130D;CIPOS=0,5;HOMLEN=5;HOMSEQ=CCAGG;ANN=C|intergenic_region|MODIFIER|LOC103214397-SUCLA2|GeneID:103214397-GeneID:103214398|intergenic_region|GeneID:103214397-GeneID:103214398|||n.25823012_25823141del||||||	GT:FT:GQ:PL:PR:SR	0/1:PASS:30:80,0,999:13,0:36,4
NC_023644.1	25834108	MantaDEL:0:114983:114983:73:0:0	AGAAAAGAAAAGAAAAGAAAAGAAAAGAAAAGAAAAGAAAAGAAAAGAAAAGAAAAGANAAAGAAAAGAAAAGAAAAGAAAAGAAAAG	AT	288	MaxMQ0Frac;MinGQ	END=25834195;SVTYPE=DEL;SVLEN=-87;CIGAR=1M1I87D;ANN=T|intergenic_region|MODIFIER|LOC103214397-SUCLA2|GeneID:103214397-GeneID:103214398|intergenic_region|GeneID:103214397-GeneID:103214398|||n.25834109_25834195delGAAAAGAAAAGAAAAGAAAAGAAAAGAAAAGAAAAGAAAAGAAAAGAAAAGAAAAGANAAAGAAAAGAAAAGAAAAGAAAAGAAAAGinsT||||||	GT:FT:GQ:PL:PR:SR	1/1:MinGQ:8:341,10,0:0,0:0,11
NC_023644.1	25860743	MantaDEL:0:135019:135019:2:0:0	TGAGTTGAAGGGAAATGGTGAGTTGATACCTAATGGAAATGGTGAGTTGATGTCATG	TAC	863	PASS	END=25860799;SVTYPE=DEL;SVLEN=-56;CIGAR=1M2I56D;ANN=AC|intergenic_region|MODIFIER|LOC103214397-SUCLA2|GeneID:103214397-GeneID:103214398|intergenic_region|GeneID:103214397-GeneID:103214398|||n.25860744_25860799delGAGTTGAAGGGAAATGGTGAGTTGATACCTAATGGAAATGGTGAGTTGATGTCATGinsAC||||||	GT:FT:GQ:PL:PR:SR	1/1:PASS:42:916,45,0:0,0:0,22
NC_023644.1	25905319	MantaINV:0:106210:106210:79:0:0	A	<INV>	28	PASS	END=25905395;SVTYPE=INV;SVLEN=76;CIPOS=0,3;CIEND=-3,0;HOMLEN=3;HOMSEQ=GCT;INV3;ANN=<INV>|intron_variant|MODIFIER|SUCLA2|GeneID:103214398|transcript|XM_007960374.1|protein_coding|6/10|c.803-3310_803-3235inv||||||,<INV>|intron_variant|MODIFIER|SUCLA2|GeneID:103214398|transcript|XM_007960375.1|protein_coding|6/9|c.803-3310_803-3235inv||||||	GT:FT:GQ:PL:PR:SR	0/1:PASS:28:78,0,928:18,2:29,4
NC_023644.1	25909423	MantaINV:0:224520:224520:1:0:0	C	<INV>	65	PASS	END=25909477;SVTYPE=INV;SVLEN=54;INV3;ANN=<INV>|intron_variant|MODIFIER|SUCLA2|GeneID:103214398|transcript|XM_007960374.1|protein_coding|6/10|c.803-7392_803-7339inv||||||,<INV>|intron_variant|MODIFIER|SUCLA2|GeneID:103214398|transcript|XM_007960375.1|protein_coding|6/9|c.803-7392_803-7339inv||||||	GT:FT:GQ:PL:PR:SR	0/1:PASS:65:115,0,999:21,1:37,5
NC_023644.1	25912807	MantaINV:0:135564:238443:0:0:0	G	<INV>	73	PASS	END=25912888;SVTYPE=INV;SVLEN=81;CIPOS=0,3;CIEND=-3,0;HOMLEN=3;HOMSEQ=AAT;INV5;ANN=<INV>|intron_variant|MODIFIER|SUCLA2|GeneID:103214398|transcript|XM_007960374.1|protein_coding|6/10|c.802+4827_802+4907inv||||||,<INV>|intron_variant|MODIFIER|SUCLA2|GeneID:103214398|transcript|XM_007960375.1|protein_coding|6/9|c.802+4827_802+4907inv||||||	GT:FT:GQ:PL:PR:SR	0/1:PASS:73:123,0,999:28,0:30,5
NC_023644.1	25916179	MantaINV:0:192995:192995:11:0:0	C	<INV>	21	PASS	END=25916245;SVTYPE=INV;SVLEN=66;CIPOS=0,14;CIEND=-14,0;HOMLEN=14;HOMSEQ=TTACTTTAGCTTTA;INV5;ANN=<INV>|intron_variant|MODIFIER|SUCLA2|GeneID:103214398|transcript|XM_007960374.1|protein_coding|6/10|c.802+1470_802+1535inv||||||,<INV>|intron_variant|MODIFIER|SUCLA2|GeneID:103214398|transcript|XM_007960375.1|protein_coding|6/9|c.802+1470_802+1535inv||||||	GT:FT:GQ:PL:PR:SR	0/1:PASS:21:71,0,999:20,1:20,5
NC_023644.1	25941875	MantaINV:0:135036:135036:81:0:0	G	<INV>	107	PASS	END=25941935;SVTYPE=INV;SVLEN=60;CIPOS=0,8;CIEND=-8,0;HOMLEN=8;HOMSEQ=ACCTTGTT;INV5;ANN=<INV>|intron_variant|MODIFIER|SUCLA2|GeneID:103214398|transcript|XM_007960374.1|protein_coding|2/10|c.272-2874_272-2815inv||||||,<INV>|intron_variant|MODIFIER|SUCLA2|GeneID:103214398|transcript|XM_007960375.1|protein_coding|2/9|c.272-2874_272-2815inv||||||	GT:FT:GQ:PL:PR:SR	0/1:PASS:107:157,0,999:37,1:43,6
NC_023644.1	26009802	MantaBND:0:18506:135546:1:7:0:1	T	TT]NC_023645.1:80375314]	686	PASS	SVTYPE=BND;MATEID=MantaBND:0:18506:135546:1:7:0:0;SVINSLEN=1;SVINSSEQ=T;BND_DEPTH=66;MATE_BND_DEPTH=94;ANN=TT]NC_023645.1:80375314]|feature_fusion|LOW|||transcript|XM_007960377.1|protein_coding||t(NC_023644.1%3BNC_023645.1)(%3B)(c.-330)||||||,TT]NC_023645.1:80375314]|feature_fusion|LOW|||intergenic_region|GeneID:103214401-GeneID:103214402|||t(NC_023644.1%3BNC_023645.1)(%3B)(n.26009802)||||||	GT:FT:GQ:PL:PR:SR	0/1:PASS:686:736,0,999:62,5:18,25
NC_023644.1	26019933	MantaDEL:0:220823:220823:75:0:0	TAGTACCTGTTTTGCACAGAATAATATATGTTTAAATGTCCTCATAAATGCCACCATATCTTTTCAACTCCCTATAAGC	T	157	PASS	END=26020011;SVTYPE=DEL;SVLEN=-78;CIGAR=1M78D;CIPOS=0,8;HOMLEN=8;HOMSEQ=AGTACCTG;ANN=T|intergenic_region|MODIFIER|MED4-LOC103214402|GeneID:103214401-GeneID:103214402|intergenic_region|GeneID:103214401-GeneID:103214402|||n.26019934_26020011delAGTACCTGTTTTGCACAGAATAATATATGTTTAAATGTCCTCATAAATGCCACCATATCTTTTCAACTCCCTATAAGC||||||	GT:FT:GQ:PL:PR:SR	0/1:PASS:157:207,0,559:11,0:27,6
NC_023644.1	26087274	MantaINS:0:245412:245412:4:5:0	A	<INS>	143	MinGQ	END=26087296;SVTYPE=INS;LEFT_SVINSSEQ=GCCTGGCCAACATGGAGTTTCACCATGTTGGCCAGGCTGATC;RIGHT_SVINSSEQ=TTGTATTTTTAGTAGAGATGGAGTTTCACCATGTTGGCCAGGCTGATCCACCTGCCTCCCAAAGTGCTGGGATTACAGGCGGAT	GT:FT:GQ:PL:PR:SR	0/1:MinGQ:9:192,0,6:0,0:0,6
NC_023644.1	26192699	MantaINV:0:134566:134566:54:0:0	C	<INV>	127	PASS	END=26192755;SVTYPE=INV;SVLEN=56;CIPOS=0,3;CIEND=-3,0;HOMLEN=3;HOMSEQ=GAT;INV3;ANN=<INV>|intergenic_region|MODIFIER|ITM2B-RB1|GeneID:103214403-GeneID:103214406|intergenic_region|GeneID:103214403-GeneID:103214406|||n.26192700_26192755inv||||||	GT:FT:GQ:PL:PR:SR	0/1:PASS:127:177,0,999:52,4:54,6
NC_023644.1	26443411	MantaDUP:TANDEM:0:134775:134775:9:0:0	T	<DUP:TANDEM>	114	PASS	END=26443517;SVTYPE=DUP;SVLEN=106;CIPOS=0,1;CIEND=0,1;HOMLEN=1;HOMSEQ=T;SVINSLEN=5;SVINSSEQ=AATAA;ANN=<DUP:TANDEM>|upstream_gene_variant|MODIFIER|RCBTB2|GeneID:103214411|transcript|XM_007960385.1|protein_coding||c.-4253_-4148dup|||||3987|,<DUP:TANDEM>|intron_variant|MODIFIER|RCBTB2|GeneID:103214411|transcript|XM_007960384.1|protein_coding|1/13|c.-139+2510_-139+2615dup||||||,<DUP:TANDEM>|intron_va…	GT:FT:GQ:PL:PR:SR	0/1:PASS:114:164,0,999:41,5:45,11
NC_023644.1	26511912	MantaINV:0:135613:135613:0:0:0	A	<INV>	25	PASS	END=26511974;SVTYPE=INV;SVLEN=62;CIPOS=0,5;CIEND=-5,0;HOMLEN=5;HOMSEQ=GCCCA;INV3;ANN=<INV>|intergenic_region|MODIFIER|LOC103214409-LOC103214408|GeneID:103214409-GeneID:103214408|intergenic_region|GeneID:103214409-GeneID:103214408|||n.26511913_26511974inv||||||	GT:FT:GQ:PL:PR:SR	0/1:PASS:25:75,0,999:41,6:51,4
NC_023644.1	26558053	MantaINV:0:194991:194991:122:1:0	T	<INV>	23	PASS	END=26558126;SVTYPE=INV;SVLEN=73;CIPOS=0,15;CIEND=-15,0;HOMLEN=15;HOMSEQ=ATCTCCTAAAGCCCC;INV3;ANN=<INV>|intragenic_variant|MODIFIER|LOC103214408|GeneID:103214408|gene_variant|GeneID:103214408|||n.26558054_26558126inv||||||	GT:FT:GQ:PL:PR:SR	0/1:PASS:23:73,0,999:38,0:57,9
NC_023644.1	26605956	MantaDEL:0:135059:135059:4:0:0	GCGGGCTAGTTTTTTTGTATTTTTGAGTAGAGACGGGGTTTCACCGTGTTAGCCAGGATGGTCTCGATCTCCTGACCTCGTGATC	GAGTAGCTGGGACTACAGATGCCCGCCACCT	12	MaxMQ0Frac;MinGQ;MinQUAL	END=26606040;SVTYPE=DEL;SVLEN=-84;CIGAR=1M30I84D;ANN=AGTAGCTGGGACTACAGATGCCCGCCACCT|intron_variant|MODIFIER|CYSLTR2|GeneID:103214407|transcript|XM_007960382.1|protein_coding|1/3|c.-146-6136_-146-6053delCGGGCTAGTTTTTTTGTATTTTTGAGTAGAGACGGGGTTTCACCGTGTTAGCCAGGATGGTCTCGATCTCCTGACCTCGTGATCinsAGTAGCTGGGACTACAGATGCCCGCCACCT||||||WARNING_TRANSCRIPT_MULTIPLE_STOP_CODONS	GT:FT:GQ:PL:PR:SR	0/1:MinGQ:12:61,0,699:8,0:32,7
NC_023644.1	26732765	MantaINV:0:135722:135722:72:0:0	A	<INV>	74	PASS	END=26732878;SVTYPE=INV;SVLEN=113;CIPOS=0,9;CIEND=-9,0;HOMLEN=9;HOMSEQ=CAGCCTCCT;INV3;ANN=<INV>|intergenic_region|MODIFIER|CYSLTR2-LOC103214412|GeneID:103214407-GeneID:103214412|intergenic_region|GeneID:103214407-GeneID:103214412|||n.26732766_26732878inv||||||	GT:FT:GQ:PL:PR:SR	0/1:PASS:74:124,0,999:36,8:58,5
NC_023644.1	26869675	MantaINV:1887:0:0:3:0:0	C	<INV>	112	PASS	END=26869730;SVTYPE=INV;SVLEN=55;CIPOS=0,1;CIEND=-1,0;HOMLEN=1;HOMSEQ=C;INV5;ANN=<INV>|intergenic_region|MODIFIER|LOC103214412-FNDC3A|GeneID:103214412-GeneID:103214417|intergenic_region|GeneID:103214412-GeneID:103214417|||n.26869676_26869730inv||||||	GT:FT:GQ:PL:PR:SR	0/1:PASS:112:162,0,999:37,3:33,5
NC_023644.1	27121278	MantaDEL:0:135813:135813:84:0:0	TTTGAGATGGTGTTTTGCTCCCACCCAGGCTGGAGTGCAGTGGCACGATCGCGGCTCACTGCAGTGCTTCAGTAGAATGTCAGCTCCCGGAGAGCTGGGGGCCCCATTCTCTGCTTTTTTTTTTTTTTTTTTTTTTT	TA	60	PASS	END=27121414;SVTYPE=DEL;SVLEN=-136;CIGAR=1M1I136D;ANN=A|downstream_gene_variant|MODIFIER|FNDC3A|GeneID:103214417|transcript|XM_007960391.1|protein_coding||c.*271_*406delTTGAGATGGTGTTTTGCTCCCACCCAGGCTGGAGTGCAGTGGCACGATCGCGGCTCACTGCAGTGCTTCAGTAGAATGTCAGCTCCCGGAGAGCTGGGGGCCCCATTCTCTGCTTTTTTTTTTTTTTTTTTTTTTTinsA|||||31|,A|downstream_gene_variant|MODIFIER|FNDC3A|GeneID:103214417|transcript|XM_00796039…	GT:FT:GQ:PL:PR:SR	0/1:PASS:24:110,0,21:2,0:0,7
NC_023644.1	27182499	MantaDEL:0:135830:135830:22:0:0	GAGGCAGGTTTGGTGGTACACCACAGGCCAGGAAGCCAATCTGGAGGCTAAAGCAGGAGGATTGATAGAGTATGGGAGTTAGAAGTTACAGTGAGCAATGATGTCACCACTGCACTCCAGCCTGGGTGACAGACTGGTCTCTATNNNNNNNNNNCCTGCAATCCCAACATTGTGAGGCCAGTGGGAGGACCGCCTGAGGTCAGGAGTTTGAGACCAGCCTGACCAACATGACAAAACCTGGTCTCTACTAAAAAAAAAAAAA	G	689	MinGQ	END=27182760;SVTYPE=DEL;SVLEN=-261;CIGAR=1M261D;ANN=G|intron_variant|MODIFIER|CDADC1|GeneID:103214413|transcript|XM_007960389.1|protein_coding|4/9|c.434-3193_434-2933del||||||	GT:FT:GQ:PL:PR:SR	1/1:MinGQ:14:741,17,0:0,30:1,24
NC_023644.1	27215269	MantaINV:0:135831:135831:6:0:0	C	<INV>	191	PASS	END=27215357;SVTYPE=INV;SVLEN=88;CIPOS=0,4;CIEND=-4,0;HOMLEN=4;HOMSEQ=ACTC;INV5;ANN=<INV>|downstream_gene_variant|MODIFIER|CDADC1|GeneID:103214413|transcript|XM_007960389.1|protein_coding||c.*4819_*4906inv|||||3091|,<INV>|intergenic_region|MODIFIER|CDADC1-LOC103214422|GeneID:103214413-GeneID:103214422|intergenic_region|GeneID:103214413-GeneID:103214422|||n.27215270_27215357inv||||||	GT:FT:GQ:PL:PR:SR	0/1:PASS:191:241,0,999:33,5:31,5
NC_023644.1	27228782	MantaINV:0:135831:135831:194:0:0	G	<INV>	17	MinQUAL	END=27228843;SVTYPE=INV;SVLEN=61;CIPOS=0,3;CIEND=-3,0;HOMLEN=3;HOMSEQ=CCT;INV3;ANN=<INV>|intron_variant|MODIFIER|CAB39L|GeneID:103214421|transcript|XM_007960395.1|protein_coding|8/8|c.826-524_826-464inv||||||,<INV>|intron_variant|MODIFIER|CAB39L|GeneID:103214421|transcript|XM_007960396.1|protein_coding|7/7|c.691-524_691-464inv||||||	GT:FT:GQ:PL:PR:SR	0/1:PASS:17:66,0,999:33,0:41,5
NC_023644.1	27253048	MantaBND:0:289696:289698:0:0:0:0	T	]NC_023648.1:127594350]T	690	PASS	SVTYPE=BND;MATEID=MantaBND:0:289696:289698:0:0:0:1;CIPOS=0,45;HOMLEN=45;HOMSEQ=TTGAGATGGAGTTCCACTCTTGTTGCCCAGGCTGGAGTGCAATGG;BND_DEPTH=71;MATE_BND_DEPTH=52;ANN=]NC_023648.1:127594350]T|transcript_ablation|HIGH|CAB39L|GeneID:103214421|transcript|XM_007960395.1|protein_coding|7/8|t(NC_023644.1%3BNC_023648.1)(%3B)(c.681+529)|t(NC_023644.1%3BNC_023648.1)(XM_007960395.1:Met1_Lys227%3B)|||||,]NC_023648…	GT:FT:GQ:PL:PR:SR	0/1:PASS:690:740,0,753:30,8:7,32
NC_023644.1	27253112	MantaBND:0:13169:289698:0:1:0:1	C	C[NC_023648.1:127595809[	844	PASS	SVTYPE=BND;MATEID=MantaBND:0:13169:289698:0:1:0:0;CIPOS=0,7;HOMLEN=7;HOMSEQ=AACCTCC;BND_DEPTH=71;MATE_BND_DEPTH=48;ANN=C[NC_023648.1:127595809[|transcript_ablation|HIGH|CAB39L|GeneID:103214421|transcript|XM_007960395.1|protein_coding|7/8|t(NC_023644.1%3BNC_023648.1)(%3B)(c.681+465)|t(NC_023644.1%3BNC_023648.1)(XM_007960395.1:Leu228_Ter335%3B)|||||,C[NC_023648.1:127595809[|transcript_ablation|HIGH…	GT:FT:GQ:PL:PR:SR	0/1:PASS:844:894,0,999:18,7:20,30
NC_023644.1	27360420	MantaINV:0:135139:135139:27:0:0	G	<INV>	12	MinGQ;MinQUAL	END=27360481;SVTYPE=INV;SVLEN=61;CIPOS=0,9;CIEND=-9,0;HOMLEN=9;HOMSEQ=CTCTTTGGC;INV3;ANN=<INV>|intron_variant|MODIFIER|SETDB2|GeneID:103214423|transcript|XM_007960398.1|protein_coding|1/14|c.-343+142_-343+202inv||||||,<INV>|intron_variant|MODIFIER|SETDB2|GeneID:103214423|transcript|XM_007960400.1|protein_coding|2/15|c.-343+142_-343+202inv||||||,<INV>|intron_variant|MODIFIER|SETDB2|GeneID:10321442…	GT:FT:GQ:PL:PR:SR	0/1:MinGQ:12:62,0,999:32,5:32,6
NC_023644.1	27377880	MantaDUP:TANDEM:1936:0:0:7:0:0	T	<DUP:TANDEM>	80	PASS	END=27378161;SVTYPE=DUP;SVLEN=281;CIPOS=0,1;CIEND=0,1;HOMLEN=1;HOMSEQ=A;ANN=<DUP:TANDEM>|intron_variant|MODIFIER|SETDB2|GeneID:103214423|transcript|XM_007960398.1|protein_coding|5/14|c.244+522_244+802dup||||||,<DUP:TANDEM>|intron_variant|MODIFIER|SETDB2|GeneID:103214423|transcript|XM_007960400.1|protein_coding|6/15|c.244+522_244+802dup||||||,<DUP:TANDEM>|intron_variant|MODIFIER|SETDB2|GeneID:1032…	GT:FT:GQ:PL:PR:SR	0/1:PASS:80:130,0,999:44,4:29,8
NC_023644.1	27481355	MantaDEL:0:135930:135930:88:0:0	AAAACTTTGATTCATCTCAATAGCTTTTGTGACAGATACCAAGCAAAAGGCAGATGATAAGAAATGTTTACCATAATGATAATGTTTACCATTGCTTAACCAAATACCACGTCACGGGG	A	999	PASS	END=27481473;SVTYPE=DEL;SVLEN=-118;CIGAR=1M118D;CIPOS=0,2;HOMLEN=2;HOMSEQ=AA;ANN=A|intron_variant|MODIFIER|RCBTB1|GeneID:103214426|transcript|XM_007960409.1|protein_coding|4/12|c.278-405_278-288del||||||,A|intron_variant|MODIFIER|RCBTB1|GeneID:103214426|transcript|XM_007960413.1|protein_coding|1/9|c.22-488_22-371del||||||,A|intron_variant|MODIFIER|RCBTB1|GeneID:103214426|transcript|XM_007960412.1…	GT:FT:GQ:PL:PR:SR	1/1:PASS:22:999,25,0:0,0:0,29
NC_023644.1	27629531	MantaDUP:TANDEM:0:135884:135884:62:0:0	T	<DUP:TANDEM>	121	PASS	END=27629706;SVTYPE=DUP;SVLEN=175;ANN=<DUP:TANDEM>|intron_variant|MODIFIER|KPNA3|GeneID:103214430|transcript|XM_007960416.1|protein_coding|10/16|c.772-3011_772-2837dup||||||,<DUP:TANDEM>|intron_variant|MODIFIER|KPNA3|GeneID:103214430|transcript|XM_007960417.1|protein_coding|10/16|c.700-3011_700-2837dup||||||	GT:FT:GQ:PL:PR:SR	0/1:PASS:121:171,0,999:55,6:47,6
NC_023644.1	27787614	MantaDEL:0:45564:134619:1:0:0	T	<DEL>	672	Ploidy	END=27793475;SVTYPE=DEL;SVLEN=-5861;ANN=<DEL>|intergenic_region|MODIFIER|LOC103214431-LOC103214435|GeneID:103214431-GeneID:103214435|intergenic_region|GeneID:103214431-GeneID:103214435|||n.27787615_27793475del||||||	GT:FT:GQ:PL:PR:SR	1/1:PASS:53:725,57,0:0,18:0,12
NC_023644.1	27793452	MantaDEL:0:134274:134619:0:0:0	T	<DEL>	507	Ploidy	END=27800628;SVTYPE=DEL;SVLEN=-7176;IMPRECISE;CIPOS=-340,341;CIEND=-347,348;ANN=<DEL>|upstream_gene_variant|MODIFIER|LOC103214433|GeneID:103214433|transcript|XM_007960418.1|protein_coding||c.-11402_-4227del|||||11402|WARNING_TRANSCRIPT_MULTIPLE_STOP_CODONS,<DEL>|intragenic_variant|MODIFIER|LOC103214435|GeneID:103214435|gene_variant|GeneID:103214435|||n.27793453_27800628del||||||,<DEL>|intergenic_…	GT:FT:GQ:PL:PR	0/1:PASS:119:557,0,116:9,28
NC_023644.1	27870507	MantaINS:0:134473:134473:6:1:0	T	TTCCCCTCCCTCCCTCCTTCCCTCTCTGCTTCCCTCCTTCCCTCCTTCCCTTCCTTCCCTTCCTTCCTTCCCTTCCCGTCC	943	MaxDepth	END=27870507;SVTYPE=INS;SVLEN=80;CIGAR=1M80I;CIPOS=0,1;HOMLEN=1;HOMSEQ=T;ANN=TTCCCCTCCCTCCCTCCTTCCCTCTCTGCTTCCCTCCTTCCCTCCTTCCCTTCCTTCCCTTCCTTCCTTCCCTTCCCGTCC|intron_variant|MODIFIER|SPRYD7|GeneID:103214443|transcript|XM_007960425.1|protein_coding|2/6|c.97-19135_97-19134insGGACGGGAAGGGAAGGAAGGAAGGGAAGGAAGGGAAGGAGGGAAGGAGGGAAGCAGAGAGGGAAGGAGGGAGGGAGGGGA||||||,TTCCCCTCCCTCCCTCCTTCCCTCTCTGCTTCCCTCCT…	GT:FT:GQ:PL:PR:SR	0/1:PASS:943:993,0,999:0,0:32,44
NC_023644.1	27870507	MantaDUP:TANDEM:0:134473:134473:7:2:0	T	<DUP:TANDEM>	999	MaxDepth	END=27870690;SVTYPE=DUP;SVLEN=183;CIPOS=0,3;CIEND=0,3;HOMLEN=3;HOMSEQ=TCT;ANN=<DUP:TANDEM>|intron_variant|MODIFIER|SPRYD7|GeneID:103214443|transcript|XM_007960425.1|protein_coding|2/6|c.96+19254_97-19135dup||||||,<DUP:TANDEM>|intron_variant|MODIFIER|SPRYD7|GeneID:103214443|transcript|XM_007960428.1|protein_coding|2/5|c.96+19254_97-19135dup||||||,<DUP:TANDEM>|intron_variant|MODIFIER|TRIM13|GeneID:…	GT:FT:GQ:PL:PR:SR	0/1:PASS:999:999,0,999:43,31:47,78
NC_023644.1	27985432	MantaINV:0:135967:135967:16:2:0	G	<INV>	41	PASS	END=27985502;SVTYPE=INV;SVLEN=70;CIPOS=0,9;CIEND=-9,0;HOMLEN=9;HOMSEQ=AACATATCC;INV5;ANN=<INV>|intragenic_variant|MODIFIER|LOC103214439|GeneID:103214439|gene_variant|GeneID:103214439|||n.27985433_27985502inv||||||,<INV>|intragenic_variant|MODIFIER|LOC103214438|GeneID:103214438|gene_variant|GeneID:103214438|||n.27985433_27985502inv||||||	GT:FT:GQ:PL:PR:SR	0/1:PASS:41:91,0,999:46,7:45,4
NC_023644.1	28084667	MantaINS:0:135987:135987:79:0:0	C	CCATTATTTTCCAGTTCCCCTCAATTTCCTTGATTGATTGGATTGGGGAAGGGGTTGAGAACAAGGAAATTGAGGGGAACTGGAAAATAATGGTAA	19	MinQUAL	END=28084667;SVTYPE=INS;SVLEN=95;CIGAR=1M95I;CIPOS=0,31;HOMLEN=31;HOMSEQ=CATTATTTTCCAGTTCCCCTCAATTTCCTTG;ANN=CCATTATTTTCCAGTTCCCCTCAATTTCCTTGATTGATTGGATTGGGGAAGGGGTTGAGAACAAGGAAATTGAGGGGAACTGGAAAATAATGGTAA|intergenic_region|MODIFIER|LOC103214437-LOC103214446|GeneID:103214437-GeneID:103214446|intergenic_region|GeneID:103214437-GeneID:103214446|||n.28084667_28084668insCATTATTTTCCAGTTCCCCTCAATTTCCTT…	GT:FT:GQ:PL:PR:SR	0/1:PASS:19:69,0,999:0,0:23,3
NC_023644.1	28086330	MantaINV:0:135987:135987:106:0:0	T	<INV>	131	PASS	END=28086403;SVTYPE=INV;SVLEN=73;CIPOS=0,9;CIEND=-9,0;HOMLEN=9;HOMSEQ=TTTGCCAAA;INV5;ANN=<INV>|intergenic_region|MODIFIER|LOC103214437-LOC103214446|GeneID:103214437-GeneID:103214446|intergenic_region|GeneID:103214437-GeneID:103214446|||n.28086331_28086403inv||||||	GT:FT:GQ:PL:PR:SR	0/1:PASS:131:181,0,999:38,5:51,5
NC_023644.1	28091319	MantaDUP:TANDEM:0:135175:135175:25:0:0	T	<DUP:TANDEM>	48	PASS	END=28091559;SVTYPE=DUP;SVLEN=240;ANN=<DUP:TANDEM>|intergenic_region|MODIFIER|LOC103214437-LOC103214446|GeneID:103214437-GeneID:103214446|intergenic_region|GeneID:103214437-GeneID:103214446|||n.28091320_28091559dup||||||	GT:FT:GQ:PL:PR:SR	0/1:PASS:48:98,0,999:54,3:55,5
NC_023644.1	28096412	MantaINS:0:135175:135175:91:0:0	AACTGATGGTCGTGTGCCTGG	AGCAAATGGAGCCTGCCCTACTCTAACCAGGCACACGACCATCAGTTGGCCAATGGACTAATTGTAGGAGTTAGTCTGGA	51	PASS	END=28096432;SVTYPE=INS;SVLEN=79;CIGAR=1M79I20D;ANN=GCAAATGGAGCCTGCCCTACTCTAACCAGGCACACGACCATCAGTTGGCCAATGGACTAATTGTAGGAGTTAGTCTGGA|intergenic_region|MODIFIER|LOC103214437-LOC103214446|GeneID:103214437-GeneID:103214446|intergenic_region|GeneID:103214437-GeneID:103214446|||n.28096413_28096432delACTGATGGTCGTGTGCCTGGinsGCAAATGGAGCCTGCCCTACTCTAACCAGGCACACGACCATCAGTTGGCCAATGGACTAATTGTAGGAGTTAGTCTGGA||…	GT:FT:GQ:PL:PR:SR	0/1:PASS:51:101,0,999:3,0:28,5
NC_023644.1	28244265	MantaINV:0:77983:77983:32:0:0	C	<INV>	81	PASS	END=28244327;SVTYPE=INV;SVLEN=62;CIPOS=0,9;CIEND=-9,0;HOMLEN=9;HOMSEQ=GAAAGACAT;INV5;ANN=<INV>|intergenic_region|MODIFIER|LOC103214437-LOC103214446|GeneID:103214437-GeneID:103214446|intergenic_region|GeneID:103214437-GeneID:103214446|||n.28244266_28244327inv||||||	GT:FT:GQ:PL:PR:SR	0/1:PASS:81:131,0,999:24,1:30,5
NC_023644.1	28252583	MantaDEL:0:135726:135726:68:0:0	GGGCATGTAGCTACTTAGCTACAGAGTTGGGATTTGAAGCAATGTCTGCCAGATTTCAAAAGTCATATGATCTCCTCTTCATAGAAAAATACATATAGCTT	GACGGAGAAC	999	PASS	END=28252683;SVTYPE=DEL;SVLEN=-100;CIGAR=1M9I100D;ANN=ACGGAGAAC|intergenic_region|MODIFIER|LOC103214437-LOC103214446|GeneID:103214437-GeneID:103214446|intergenic_region|GeneID:103214437-GeneID:103214446|||n.28252584_28252683delGGCATGTAGCTACTTAGCTACAGAGTTGGGATTTGAAGCAATGTCTGCCAGATTTCAAAAGTCATATGATCTCCTCTTCATAGAAAAATACATATAGCTTinsACGGAGAAC||||||	GT:FT:GQ:PL:PR:SR	1/1:PASS:69:999,72,0:0,0:0,28
NC_023644.1	28345708	MantaDEL:0:212878:212878:16:0:0	CTTCTTTTTTTTTTTTTTTTTTTTTTTTTTTGGAGGGTTTTGCGTTTTTGTTACTTCAGGAGGGGCCGCAAGGGCGGACCCCCGCAAACCAACCCCCCCCNNNNNNNNNNTTTTTTTTTTTTTTTTTTTTTTTTTT	C	272	MaxMQ0Frac	END=28345843;SVTYPE=DEL;SVLEN=-135;CIGAR=1M135D;CIPOS=0,2;HOMLEN=2;HOMSEQ=TT;ANN=C|intergenic_region|MODIFIER|LOC103214437-LOC103214446|GeneID:103214437-GeneID:103214446|intergenic_region|GeneID:103214437-GeneID:103214446|||n.28345709_28345843del||||||	GT:FT:GQ:PL:PR:SR	0/1:PASS:17:322,0,14:0,0:0,16
NC_023644.1	28411786	MantaINS:0:134543:134543:5:0:0	C	CTTAGTAAATGTTGATGCAGACTTGGTTTCCTAAGGTTTAAAATGTATAACTAAATGACA	16	MinQUAL	END=28411786;SVTYPE=INS;SVLEN=59;CIGAR=1M59I;CIPOS=0,4;HOMLEN=4;HOMSEQ=TTAG;ANN=CTTAGTAAATGTTGATGCAGACTTGGTTTCCTAAGGTTTAAAATGTATAACTAAATGACA|intergenic_region|MODIFIER|LOC103214437-LOC103214446|GeneID:103214437-GeneID:103214446|intergenic_region|GeneID:103214437-GeneID:103214446|||n.28411786_28411787insTTAGTAAATGTTGATGCAGACTTGGTTTCCTAAGGTTTAAAATGTATAACTAAATGACA||||||	GT:FT:GQ:PL:PR:SR	0/1:PASS:16:66,0,999:0,0:26,4
NC_023644.1	28418542	MantaBND:0:37225:135071:1:1:0:1	G	[NC_023646.1:32073730[G	615	PASS	SVTYPE=BND;MATEID=MantaBND:0:37225:135071:1:1:0:0;CIPOS=0,37;HOMLEN=37;HOMSEQ=GTGGCTCACACCTGTAATCCCAGCACTTTGGGAGGCT;BND_DEPTH=70;MATE_BND_DEPTH=68;ANN=[NC_023646.1:32073730[G|transcript_ablation|HIGH|LOC103232083|GeneID:103232083|transcript|XM_007991907.1|protein_coding||t(NC_023644.1%3BNC_023646.1)(%3B)(c.*3651748)|t(NC_023644.1%3BNC_023646.1)(%3BXM_007991907.1:Met1_Glu67)|||||,[NC_023646.1:3207…	GT:FT:GQ:PL:PR:SR	0/1:PASS:615:665,0,999:33,7:10,19
NC_023644.1	28425550	MantaINV:0:135071:135071:104:0:0	A	<INV>	80	PASS	END=28425672;SVTYPE=INV;SVLEN=122;CIPOS=0,6;CIEND=-6,0;HOMLEN=6;HOMSEQ=AAATTA;INV3;ANN=<INV>|intergenic_region|MODIFIER|LOC103214437-LOC103214446|GeneID:103214437-GeneID:103214446|intergenic_region|GeneID:103214437-GeneID:103214446|||n.28425551_28425672inv||||||	GT:FT:GQ:PL:PR:SR	0/1:PASS:80:130,0,999:42,4:39,5
NC_023644.1	28625272	MantaINV:0:136007:136007:7:2:0	T	<INV>	124	PASS	END=28625329;SVTYPE=INV;SVLEN=57;CIPOS=0,5;CIEND=-5,0;HOMLEN=5;HOMSEQ=TGCTG;INV3;ANN=<INV>|intron_variant|MODIFIER|DLEU7|GeneID:103214444|transcript|XM_007960430.1|protein_coding|1/1|c.460-17281_460-17225inv||||||	GT:FT:GQ:PL:PR:SR	0/1:PASS:124:174,0,999:33,11:27,5
NC_023644.1	28743985	MantaINV:0:345050:345050:28:0:0	G	<INV>	27	PASS	END=28744079;SVTYPE=INV;SVLEN=94;CIPOS=0,3;CIEND=-3,0;HOMLEN=3;HOMSEQ=AGC;INV5;ANN=<INV>|intergenic_region|MODIFIER|DLEU7-LOC103214448|GeneID:103214444-GeneID:103214448|intergenic_region|GeneID:103214444-GeneID:103214448|||n.28743986_28744079inv||||||	GT:FT:GQ:PL:PR:SR	0/1:PASS:27:77,0,999:39,8:58,3
NC_023644.1	28837562	MantaDUP:TANDEM:0:136052:136052:26:0:0	T	<DUP:TANDEM>	142	PASS	END=28838022;SVTYPE=DUP;SVLEN=460;CIPOS=0,1;CIEND=0,1;HOMLEN=1;HOMSEQ=A;ANN=<DUP:TANDEM>|intron_variant|MODIFIER|RNASEH2B|GeneID:103214447|transcript|XM_007960432.1|protein_coding|9/10|c.733-1497_733-1038dup||||||,<DUP:TANDEM>|intron_variant|MODIFIER|RNASEH2B|GeneID:103214447|transcript|XM_007960436.1|protein_coding|7/8|c.562-1497_562-1038dup||||||,<DUP:TANDEM>|intron_variant|MODIFIER|RNASEH2B|Ge…	GT:FT:GQ:PL:PR:SR	0/1:PASS:142:192,0,999:34,5:34,10
NC_023644.1	28864904	MantaINS:0:136055:136055:1:10:0	A	<INS>	364	PASS	END=28864925;SVTYPE=INS;LEFT_SVINSSEQ=GCAGTGGATCTCCCAACACGGAGGTTGAGATCTGAGAAGGGACAGACTGCCTGCTCAAGTGGTTCCCTGACCCCTGAGTAGCCTAACTGGGAGACATCCCCCACTAGGGGCAGTCTGACACCCCACACCTCACAGGGTGGAGTACACCCCTGAGAGGAAGCCTCCAAAGCAAGAATCAGTCAGGACCCTCAGCTGTAGGTCTGTTGGAGATTGCTTGAGGTC;RIGHT_SVINSSEQ=TTATTTTTTTATACTTTAAGTTCTAAGGTACATGTGCATAACG	GT:FT:GQ:PL:PR:SR	1/1:PASS:33:417,36,0:0,7:0,5
NC_023644.1	28896617	MantaINV:0:134661:134661:33:0:0	A	<INV>	15	MinQUAL	END=28896719;SVTYPE=INV;SVLEN=102;CIPOS=0,5;CIEND=-5,0;HOMLEN=5;HOMSEQ=AGGGC;INV5;ANN=<INV>|intron_variant|MODIFIER|LOC103214549|GeneID:103214549|transcript|XM_007960543.1|protein_coding|8/11|c.1385-472_1385-371inv||||||WARNING_TRANSCRIPT_MULTIPLE_STOP_CODONS	GT:FT:GQ:PL:PR:SR	0/1:PASS:15:65,0,999:27,3:54,5
NC_023644.1	28943910	MantaINV:0:211875:211875:81:0:0	A	<INV>	59	PASS	END=28944026;SVTYPE=INV;SVLEN=116;CIPOS=0,11;CIEND=-11,0;HOMLEN=11;HOMSEQ=GCTCAGAGAGG;INV3;ANN=<INV>|intergenic_region|MODIFIER|LOC103214549-LOC103214451|GeneID:103214549-GeneID:103214451|intergenic_region|GeneID:103214549-GeneID:103214451|||n.28943911_28944026inv||||||	GT:FT:GQ:PL:PR:SR	0/1:PASS:59:109,0,999:30,0:31,5
NC_023644.1	29025324	MantaINV:0:136071:136071:64:2:0	A	<INV>	32	PASS	END=29025400;SVTYPE=INV;SVLEN=76;CIPOS=0,6;CIEND=-6,0;HOMLEN=6;HOMSEQ=TTGCTT;INV3;ANN=<INV>|intergenic_region|MODIFIER|LOC103214450-LOC103214453|GeneID:103214450-GeneID:103214453|intergenic_region|GeneID:103214450-GeneID:103214453|||n.29025325_29025400inv||||||	GT:FT:GQ:PL:PR:SR	0/1:PASS:32:82,0,999:33,9:37,3
[truncated: 6,556 more rows]
